# Supplementary material for: SCON—a Short Conditional intrON for conditional knockout with one-step zygote injection
Source: Exp Mol Med. 2022 Dec 9;54(12):2188–99. doi: 10.1038/s12276-022-00891-0 (PMC9794761; doi:10.1038/s12276-022-00891-0)
Supplement: Supplementary file 4 — Dataset 3 [file 12276_2022_891_MOESM4_ESM.csv]

#Gene_name	Gene	Chromosome	Transcript	Exon	Putative_rank	Exon_usage	Exon_start	Exon_end	Exon_strand	Exon_size	Insertion_sequence	Insertion_start	Insertion_end	PAM_position	Target_sequence	Target_length	Tartget_start	Tartget_end	Left_remain	Right_remain	GC	Self_complement	Mismatch	MM_score
ZNF692	ENSMMUG00000000634	1	ENSMMUT00000094839	ENSMMUE00000005934	3	1	73189	73452	1	264	AAGA	73294	73297	right	CCCGGCCTTCGGGGGCCTGGCGG	23	73269	73291	108	156	85.0	2	0|0|0|2	800
ZNF692	ENSMMUG00000000634	1	ENSMMUT00000094839	ENSMMUE00000005934	3	1	73189	73452	1	264	CAGA	73369	73372	left	CCCCACACCTTCAGAGGCACCCA	23	73358	73380	183	81	60.0	1	0|1|1|18	8600
ZNF692	ENSMMUG00000000634	1	ENSMMUT00000094839	ENSMMUE00000005934	3	1	73189	73452	1	264	CAGA	73369	73372	right	TTTGAGCCCCACACCTTCAGAGG	23	73352	73374	183	81	55.00000000000001	0	0|0|1|5	2600
ZNF692	ENSMMUG00000000634	1	ENSMMUT00000094839	ENSMMUE00000005934	3	1	73189	73452	1	264	CAGA	73369	73372	left	CCCACACCTTCAGAGGCACCCAA	23	73359	73381	183	81	55.00000000000001	1	0|0|2|6	3600
ZNF692	ENSMMUG00000000634	1	ENSMMUT00000094839	ENSMMUE00000005934	3	1	73189	73452	1	264	CAGG	73324	73327	left	CCATACCTTCTCCTGGGGACCCT	23	73328	73350	138	126	60.0	0	0|0|0|12	4800
ZNF692	ENSMMUG00000000634	1	ENSMMUT00000094839	ENSMMUE00000005934	3	1	73189	73452	1	264	AAGA	73294	73297	right	GGGCCTGGCGGCCAAGATGGGGG	23	73281	73303	108	156	75.0	2	0|0|0|6	2400
ZNF692	ENSMMUG00000000634	1	ENSMMUT00000094839	ENSMMUE00000005934	3	1	73189	73452	1	264	AAGA	73294	73297	right	GGGGGCCTGGCGGCCAAGATGGG	23	73279	73301	108	156	75.0	2	0|0|0|7	2800
ZNF692	ENSMMUG00000000634	1	ENSMMUT00000094839	ENSMMUE00000005934	3	1	73189	73452	1	264	CAGA	73369	73372	left	CCAAGCCAGCCTCCCTTCCACAC	23	73378	73400	183	81	65.0	0	0|0|2|16	7600
ZNF692	ENSMMUG00000000634	1	ENSMMUT00000094839	ENSMMUE00000005934	3	1	73189	73452	1	264	AAGA	73294	73297	right	GGCCTGGCGGCCAAGATGGGGGG	23	73282	73304	108	156	75.0	2	0|0|0|5	2000
ZNF692	ENSMMUG00000000634	1	ENSMMUT00000094839	ENSMMUE00000005934	3	1	73189	73452	1	264	AAGA	73294	73297	right	GTGCCCGGCCTTCGGGGGCCTGG	23	73266	73288	108	156	85.0	3	0|0|1|2	1400
ZNF692	ENSMMUG00000000634	1	ENSMMUT00000094839	ENSMMUE00000005934	3	1	73189	73452	1	264	AAGA	73294	73297	left	CCTGGCGGCCAAGATGGGGGGCT	23	73284	73306	108	156	75.0	0	0|0|1|4	2200
ZNF692	ENSMMUG00000000634	1	ENSMMUT00000094839	ENSMMUE00000005934	3	1	73189	73452	1	264	AAGA	73294	73297	right	GGGGCCTGGCGGCCAAGATGGGG	23	73280	73302	108	156	75.0	2	0|0|2|11	5600
ZNF692	ENSMMUG00000000634	1	ENSMMUT00000094839	ENSMMUE00000005934	3	1	73189	73452	1	264	AAGA	73294	73297	left	CCAAGATGGGGGGCTTGTGTGGG	23	73292	73314	108	156	65.0	1	0|0|0|6	2400
ZNF692	ENSMMUG00000000634	1	ENSMMUT00000094839	ENSMMUE00000005934	3	1	73189	73452	1	264	CAGG	73324	73327	left	CCTTCTCCTGGGGACCCTCTTTG	23	73333	73355	138	126	60.0	0	0|0|0|13	5200
ZNF692	ENSMMUG00000000634	1	ENSMMUT00000094839	ENSMMUE00000005934	3	1	73189	73452	1	264	AAGA	73294	73297	right	CGGGGGCCTGGCGGCCAAGATGG	23	73278	73300	108	156	80.0	2	0|0|1|3	1800
ZNF692	ENSMMUG00000000634	1	ENSMMUT00000094839	ENSMMUE00000005934	3	1	73189	73452	1	264	CAGA	73369	73372	left	CCTTCAGAGGCACCCAAGCCAGC	23	73365	73387	183	81	65.0	1	0|0|1|7	3400
ZNF692	ENSMMUG00000000634	1	ENSMMUT00000094839	ENSMMUE00000005934	3	1	73189	73452	1	264	CAGA	73369	73372	left	CCACACCTTCAGAGGCACCCAAG	23	73360	73382	183	81	60.0	1	0|0|1|4	2200
ZNF692	ENSMMUG00000000634	1	ENSMMUT00000094839	ENSMMUE00000005934	3	1	73189	73452	1	264	CAGA	73369	73372	left	CCCAAGCCAGCCTCCCTTCCACA	23	73377	73399	183	81	60.0	0	0|0|0|23	9200
ZNF692	ENSMMUG00000000634	1	ENSMMUT00000094839	ENSMMUE00000479817	5		74274	74408	1	135	AAGA	74333	74336	right	GGAAGAGGGTGAGGAAGAAGAGG	23	74316	74338	62	73	55.00000000000001	0	0|1|99|1042	20000
ZNF692	ENSMMUG00000000634	1	ENSMMUT00000094839	ENSMMUE00000479817	5		74274	74408	1	135	AAGA	74333	74336	right	GGAAGAAGAGGACGATGATGAGG	23	74328	74350	62	73	50.0	0	0|2|20|446	20000
ZNF692	ENSMMUG00000000634	1	ENSMMUT00000094839	ENSMMUE00000479817	5		74274	74408	1	135	AAGA	74333	74336	right	TCCAGGAGAGGAAGAGGGTGAGG	23	74307	74329	62	73	60.0	0	0|0|4|38	17600
ZNF672	ENSMMUG00000037875	1	ENSMMUT00000086541	ENSMMUE00000527284	1		83719	81259	-1	2461	CAGA	83126	83123	left	CCCGCCGCTGCCCGTTGTGCGCC	23	83117	83095	986	373	80.0	1	0|0|0|1	400
ZNF672	ENSMMUG00000037875	1	ENSMMUT00000086541	ENSMMUE00000527284	1		83719	81259	-1	2461	CAGG	83061	83058	right	CGCTGCGCTTCCACCAGGCGCGG	23	83075	83053	921	438	75.0	1	0|0|0|2	800
ZNF672	ENSMMUG00000037875	1	ENSMMUT00000086541	ENSMMUE00000527284	1		83719	81259	-1	2461	CAGG	83061	83058	left	CCAGGCGCGGGCGCACCCCCCGG	23	83062	83040	921	438	95.0	2	0|0|1|5	2600
ZNF672	ENSMMUG00000037875	1	ENSMMUT00000086541	ENSMMUE00000527284	1		83719	81259	-1	2461	CAGG	83061	83058	right	GCTGCGCTTCCACCAGGCGCGGG	23	83074	83052	921	438	75.0	2	0|0|0|1	400
ZNF672	ENSMMUG00000037875	1	ENSMMUT00000086541	ENSMMUE00000527284	1		83719	81259	-1	2461	CAGG	83317	83314	left	CCTCCGAGCGCACAGGCGCACTC	23	83329	83307	1177	182	75.0	2	0|0|0|1	400
ZNF672	ENSMMUG00000037875	1	ENSMMUT00000086541	ENSMMUE00000527284	1		83719	81259	-1	2461	CAGA	83126	83123	left	CCCCGCCGCTGCCCGTTGTGCGC	23	83118	83096	986	373	80.0	1	0|0|0|3	1200
ZNF672	ENSMMUG00000037875	1	ENSMMUT00000086541	ENSMMUE00000527284	1		83719	81259	-1	2461	CAGA	82842	82839	right	ACACCTGCAGACGCACTCCGGGG	23	82849	82827	702	657	65.0	0	0|0|0|0	0
ZNF672	ENSMMUG00000037875	1	ENSMMUT00000086541	ENSMMUE00000527284	1		83719	81259	-1	2461	CAGG	83317	83314	right	GCGCACAGGCGCACTCATGCCGG	23	83322	83300	1177	182	70.0	2	0|0|1|1	1000
ZNF672	ENSMMUG00000037875	1	ENSMMUT00000086541	ENSMMUE00000527284	1		83719	81259	-1	2461	CAGA	83126	83123	right	GTCGTCAGCACCTGCCAGAGCGG	23	83141	83119	986	373	65.0	0	0|0|0|2	800
ZNF672	ENSMMUG00000037875	1	ENSMMUT00000086541	ENSMMUE00000527284	1		83719	81259	-1	2461	CAGA	83126	83123	left	CCAGAGCGGCCCCGCCGCTGCCC	23	83127	83105	986	373	90.0	3	0|0|0|17	6800
ZNF672	ENSMMUG00000037875	1	ENSMMUT00000086541	ENSMMUE00000527284	1		83719	81259	-1	2461	CAGG	83317	83314	left	CCGAGCGCACAGGCGCACTCATG	23	83326	83304	1177	182	65.0	2	0|0|0|2	800
ZNF672	ENSMMUG00000037875	1	ENSMMUT00000086541	ENSMMUE00000527284	1		83719	81259	-1	2461	CAGA	83298	83295	left	CCAGACCCTCTACATCTGCAGTG	23	83299	83277	1158	201	55.00000000000001	0	0|0|0|4	1600
ZNF672	ENSMMUG00000037875	1	ENSMMUT00000086541	ENSMMUE00000527284	1		83719	81259	-1	2461	CAGA	83126	83123	left	CCTGCCAGAGCGGCCCCGCCGCT	23	83131	83109	986	373	85.0	3	0|0|0|4	1600
ZNF672	ENSMMUG00000037875	1	ENSMMUT00000086541	ENSMMUE00000527284	1		83719	81259	-1	2461	AAGA	83436	83433	right	CCTTACGCGTGCAGCGAGTGTGG	23	83460	83438	1296	63	65.0	0	0|0|7|42	20000
ZNF672	ENSMMUG00000037875	1	ENSMMUT00000086541	ENSMMUE00000527284	1		83719	81259	-1	2461	CAGA	83082	83079	left	CCGCACCTTCCGACAGAGCGCGC	23	83095	83073	942	417	70.0	1	0|0|0|0	0
ZNF672	ENSMMUG00000037875	1	ENSMMUT00000086541	ENSMMUE00000527284	1		83719	81259	-1	2461	CAGA	83126	83123	left	CCGCCGCTGCCCGTTGTGCGCCC	23	83116	83094	986	373	80.0	1	0|0|0|4	1600
ZNF672	ENSMMUG00000037875	1	ENSMMUT00000086541	ENSMMUE00000527284	1		83719	81259	-1	2461	CAGA	83082	83079	left	CCTTCCGACAGAGCGCGCTGCGC	23	83090	83068	942	417	75.0	3	0|0|0|1	400
ZNF672	ENSMMUG00000037875	1	ENSMMUT00000086541	ENSMMUE00000527284	1		83719	81259	-1	2461	CAGA	82842	82839	left	CCTGCAGACGCACTCCGGGGAGA	23	82846	82824	702	657	70.0	2	0|0|0|5	2000
ZNF672	ENSMMUG00000037875	1	ENSMMUT00000086541	ENSMMUE00000527284	1		83719	81259	-1	2461	CAGA	83298	83295	left	CCGGCCAGACCCTCTACATCTGC	23	83303	83281	1158	201	60.0	1	0|0|0|3	1200
ZNF672	ENSMMUG00000037875	1	ENSMMUT00000086541	ENSMMUE00000527284	1		83719	81259	-1	2461	CAGA	83298	83295	right	GCGCACAGGCGCACTCATGCCGG	23	83322	83300	1158	201	70.0	2	0|0|1|1	1000
ZNF672	ENSMMUG00000037875	1	ENSMMUT00000086541	ENSMMUE00000527284	1		83719	81259	-1	2461	CAGA	83298	83295	left	CCTCTACATCTGCAGTGAGTGCG	23	83293	83271	1158	201	55.00000000000001	0	0|0|0|1	400
ZNF672	ENSMMUG00000037875	1	ENSMMUT00000086541	ENSMMUE00000527284	1		83719	81259	-1	2461	CAGG	83061	83058	left	CCACCAGGCGCGGGCGCACCCCC	23	83065	83043	921	438	90.0	2	0|0|0|1	400
ZNF672	ENSMMUG00000037875	1	ENSMMUT00000086541	ENSMMUE00000527284	1		83719	81259	-1	2461	CAGA	82842	82839	right	GACACCTGCAGACGCACTCCGGG	23	82850	82828	702	657	65.0	0	0|0|1|1	1000
ZNF672	ENSMMUG00000037875	1	ENSMMUT00000086541	ENSMMUE00000527284	1		83719	81259	-1	2461	CAGA	82842	82839	left	CCGGGGAGAAGCCCTTCAAGTGC	23	82832	82810	702	657	60.0	1	0|6|17|33	20000
ZNF672	ENSMMUG00000037875	1	ENSMMUT00000086541	ENSMMUE00000527284	1		83719	81259	-1	2461	CAGA	82842	82839	right	CGACACCTGCAGACGCACTCCGG	23	82851	82829	702	657	65.0	0	1|0|0|2	1800
ZNF672	ENSMMUG00000037875	1	ENSMMUT00000086541	ENSMMUE00000527284	1		83719	81259	-1	2461	CAGA	83298	83295	left	CCCTCTACATCTGCAGTGAGTGC	23	83294	83272	1158	201	50.0	0	0|0|0|1	400
ZNF672	ENSMMUG00000037875	1	ENSMMUT00000086541	ENSMMUE00000527284	1		83719	81259	-1	2461	CAGA	83082	83079	left	CCGACAGAGCGCGCTGCGCTTCC	23	83086	83064	942	417	70.0	3	0|0|0|3	1200
ZNF672	ENSMMUG00000037875	1	ENSMMUT00000086541	ENSMMUE00000527284	1		83719	81259	-1	2461	AAGA	82869	82866	right	GGCGTGTGCGGCAAGTGCTTTGG	23	82893	82871	729	630	65.0	0	1|0|0|2	1800
ZNF672	ENSMMUG00000037875	1	ENSMMUT00000086541	ENSMMUE00000527284	1		83719	81259	-1	2461	CAGA	83082	83079	left	CCCGCACCTTCCGACAGAGCGCG	23	83096	83074	942	417	70.0	1	0|0|0|0	0
SH3BP5L	ENSMMUG00000000632	1	ENSMMUT00000067005	ENSMMUE00000005903	1	1	103200	103813	1	614	CAGA	103728	103731	left	CCAGTCGCAGAAGAGCCAGGAGG	23	103721	103743	100	83	65.0	0	0|0|0|15	6000
SH3BP5L	ENSMMUG00000000632	1	ENSMMUT00000067005	ENSMMUE00000005903	1	1	103200	103813	1	614	CAGA	103698	103701	right	ACTGCGGCCTGAAGTGGCAGAGG	23	103681	103703	70	113	65.0	1	0|0|0|3	1200
SH3BP5L	ENSMMUG00000000632	1	ENSMMUT00000067005	ENSMMUE00000005903	1	1	103200	103813	1	614	CAGG	103714	103717	left	CCAGGAGCCCAGTCGCAGAAGAG	23	103713	103735	86	97	65.0	1	0|0|0|2	800
SH3BP5L	ENSMMUG00000000632	1	ENSMMUT00000067005	ENSMMUE00000005903	1	1	103200	103813	1	614	CAGA	103698	103701	right	GGGGGAACTGCGGCCTGAAGTGG	23	103675	103697	70	113	70.0	0	0|0|1|6	3000
SH3BP5L	ENSMMUG00000000632	1	ENSMMUT00000067005	ENSMMUE00000005903	1	1	103200	103813	1	614	CAGG	103737	103740	left	CCAGGAGGAGGTGGAAGCAGCAG	23	103736	103758	109	74	65.0	0	0|0|6|52	20000
SH3BP5L	ENSMMUG00000000632	1	ENSMMUT00000067005	ENSMMUE00000005903	1	1	103200	103813	1	614	CAGG	103737	103740	right	GTCGCAGAAGAGCCAGGAGGAGG	23	103724	103746	109	74	65.0	0	0|0|0|15	6000
SH3BP5L	ENSMMUG00000000632	1	ENSMMUT00000067005	ENSMMUE00000005903	1	1	103200	103813	1	614	AAGA	103731	103734	right	GTCGCAGAAGAGCCAGGAGGAGG	23	103724	103746	103	80	65.0	0	0|0|0|15	6000
SH3BP5L	ENSMMUG00000000632	1	ENSMMUT00000067005	ENSMMUE00000005903	1	1	103200	103813	1	614	CAGA	103728	103731	left	CCAGGAGGAGGTGGAAGCAGCAG	23	103736	103758	100	83	65.0	0	0|0|6|52	20000
SH3BP5L	ENSMMUG00000000632	1	ENSMMUT00000067005	ENSMMUE00000005903	1	1	103200	103813	1	614	AAGA	103731	103734	left	CCAGGAGGAGGTGGAAGCAGCAG	23	103736	103758	103	80	65.0	0	0|0|6|52	20000
SH3BP5L	ENSMMUG00000000632	1	ENSMMUT00000067005	ENSMMUE00000005903	1	1	103200	103813	1	614	CAGG	103737	103740	right	GCAGAAGAGCCAGGAGGAGGTGG	23	103727	103749	109	74	65.0	0	0|0|2|38	16400
SH3BP5L	ENSMMUG00000000632	1	ENSMMUT00000067005	ENSMMUE00000005903	1	1	103200	103813	1	614	CAGG	103714	103717	left	CCCAGGAGCCCAGTCGCAGAAGA	23	103712	103734	86	97	60.0	1	0|0|0|3	1200
SH3BP5L	ENSMMUG00000000632	1	ENSMMUT00000067005	ENSMMUE00000005903	1	1	103200	103813	1	614	CAGG	103714	103717	left	CCCAGTCGCAGAAGAGCCAGGAG	23	103720	103742	86	97	60.0	1	0|0|0|15	6000
SH3BP5L	ENSMMUG00000000632	1	ENSMMUT00000067005	ENSMMUE00000005903	1	1	103200	103813	1	614	CAGG	103737	103740	right	CCAGTCGCAGAAGAGCCAGGAGG	23	103721	103743	109	74	65.0	1	0|0|0|15	6000
SH3BP5L	ENSMMUG00000000632	1	ENSMMUT00000067005	ENSMMUE00000005903	1	1	103200	103813	1	614	CAGA	103728	103731	right	CCAGTCGCAGAAGAGCCAGGAGG	23	103721	103743	100	83	65.0	1	0|0|0|15	6000
SH3BP5L	ENSMMUG00000000632	1	ENSMMUT00000067005	ENSMMUE00000005903	1	1	103200	103813	1	614	AAGA	103731	103734	right	CCAGTCGCAGAAGAGCCAGGAGG	23	103721	103743	103	80	65.0	1	0|0|0|15	6000
SH3BP5L	ENSMMUG00000000632	1	ENSMMUT00000067005	ENSMMUE00000005903	1	1	103200	103813	1	614	CAGA	103728	103731	left	CCCAGTCGCAGAAGAGCCAGGAG	23	103720	103742	100	83	60.0	1	0|0|0|15	6000
SH3BP5L	ENSMMUG00000000632	1	ENSMMUT00000067005	ENSMMUE00000005903	1	1	103200	103813	1	614	AAGA	103731	103734	left	CCCAGTCGCAGAAGAGCCAGGAG	23	103720	103742	103	80	60.0	1	0|0|0|15	6000
SH3BP5L	ENSMMUG00000000632	1	ENSMMUT00000067005	ENSMMUE00000005903	1	1	103200	103813	1	614	AAGA	103731	103734	right	AGCCCAGTCGCAGAAGAGCCAGG	23	103718	103740	103	80	65.0	1	0|0|0|8	3200
SH3BP5L	ENSMMUG00000000632	1	ENSMMUT00000067005	ENSMMUE00000005903	1	1	103200	103813	1	614	CAGG	103714	103717	left	CCAGTCGCAGAAGAGCCAGGAGG	23	103721	103743	86	97	65.0	0	0|0|0|15	6000
SH3BP5L	ENSMMUG00000000632	1	ENSMMUT00000067005	ENSMMUE00000005903	1	1	103200	103813	1	614	CAGG	103714	103717	left	CCCCAGGAGCCCAGTCGCAGAAG	23	103711	103733	86	97	65.0	1	0|0|0|4	1600
SH3BP5L	ENSMMUG00000000632	1	ENSMMUT00000067005	ENSMMUE00000005903	1	1	103200	103813	1	614	AAGA	103731	103734	left	CCAGTCGCAGAAGAGCCAGGAGG	23	103721	103743	103	80	65.0	0	0|0|0|15	6000
SH3BP5L	ENSMMUG00000000632	1	ENSMMUT00000067005	ENSMMUE00000005903	1	1	103200	103813	1	614	CAGA	103698	103701	left	CCTGAAGTGGCAGAGGATGAAGT	23	103688	103710	70	113	50.0	0	0|0|1|18	7800
SH3BP5L	ENSMMUG00000000632	1	ENSMMUT00000067005	ENSMMUE00000005903	1	1	103200	103813	1	614	CAGA	103728	103731	right	AGCCCAGTCGCAGAAGAGCCAGG	23	103718	103740	100	83	65.0	1	0|0|0|8	3200
SH3BP5L	ENSMMUG00000000632	1	ENSMMUT00000067005	ENSMMUE00000005907	3	1	111843	111971	1	129	CAGG	111900	111903	right	GAATACACAGGGTTCCCACTTGG	23	111893	111915	60	69	50.0	0	0|0|0|4	1600
SH3BP5L	ENSMMUG00000000632	1	ENSMMUT00000067005	ENSMMUE00000005907	3	1	111843	111971	1	129	CAGG	111900	111903	right	GCGAGGAAACTGAATACACAGGG	23	111882	111904	60	69	45.0	0	0|0|0|5	2000
SH3BP5L	ENSMMUG00000000632	1	ENSMMUT00000067005	ENSMMUE00000005907	3	1	111843	111971	1	129	CAGG	111900	111903	left	CCCACTTGGGAAGCTGCATCGAG	23	111907	111929	60	69	55.00000000000001	0	0|0|0|4	1600
SH3BP5L	ENSMMUG00000000632	1	ENSMMUT00000067005	ENSMMUE00000005907	3	1	111843	111971	1	129	CAGG	111900	111903	right	AATACACAGGGTTCCCACTTGGG	23	111894	111916	60	69	45.0	0	0|0|0|3	1200
SH3BP5L	ENSMMUG00000000632	1	ENSMMUT00000067005	ENSMMUE00000005907	3	1	111843	111971	1	129	CAGG	111900	111903	left	CCACTTGGGAAGCTGCATCGAGA	23	111908	111930	60	69	55.00000000000001	0	0|0|0|7	2800
SH3BP5L	ENSMMUG00000000632	1	ENSMMUT00000067005	ENSMMUE00000005910	4	1	113757	113918	1	162	CAGG	113847	113850	right	ATGGTGTTTGTGGCTGAGCAGGG	23	113829	113851	93	69	50.0	1	0|0|0|9	3600
SH3BP5L	ENSMMUG00000000632	1	ENSMMUT00000067005	ENSMMUE00000005910	4	1	113757	113918	1	162	CAGG	113847	113850	right	TGCTCGGGAAATGGTGTTTGTGG	23	113819	113841	93	69	50.0	0	0|0|0|3	1200
SH3BP5L	ENSMMUG00000000632	1	ENSMMUT00000067005	ENSMMUE00000005910	4	1	113757	113918	1	162	CAGG	113847	113850	right	TGTGGCTGAGCAGGGCGTCATGG	23	113837	113859	93	69	65.0	1	0|0|0|12	4800
OR2T27	ENSMMUG00000031199	1	ENSMMUT00000027267	ENSMMUE00000053945	1	1	326171	327124	1	954	CAGG	326423	326426	right	CACCATTGTGCCCAAAATGCTGG	23	326395	326417	255	699	50.0	1	1|1|3|13	8800
OR2T27	ENSMMUG00000031199	1	ENSMMUT00000027267	ENSMMUE00000053945	1	1	326171	327124	1	954	CAGA	326435	326438	left	CCAGAGAGCCATTTCCTTTGCAG	23	326434	326456	267	687	50.0	0	1|0|1|10	5600
OR2T27	ENSMMUG00000031199	1	ENSMMUT00000027267	ENSMMUE00000053945	1	1	326171	327124	1	954	CAGG	326423	326426	left	CCAGGTGATGAGCCAGAGAGCCA	23	326422	326444	255	699	60.0	0	1|0|1|8	4800
OR2T27	ENSMMUG00000031199	1	ENSMMUT00000027267	ENSMMUE00000053945	1	1	326171	327124	1	954	CAGG	326493	326496	left	CCTTAGCAGGGGCTGAGTTCTTC	23	326487	326509	325	629	55.00000000000001	1	1|0|0|6	3400
OR2T27	ENSMMUG00000031199	1	ENSMMUT00000027267	ENSMMUE00000053945	1	1	326171	327124	1	954	CAGA	326322	326325	left	CCACACAGACTCCCGCCTCCACA	23	326317	326339	154	800	65.0	0	0|1|3|28	13800
OR2T27	ENSMMUG00000031199	1	ENSMMUT00000027267	ENSMMUE00000053945	1	1	326171	327124	1	954	CAGG	326423	326426	right	CATTGTGCCCAAAATGCTGGTGG	23	326398	326420	255	699	50.0	1	1|0|2|7	5000
OR2T27	ENSMMUG00000031199	1	ENSMMUT00000027267	ENSMMUE00000053945	1	1	326171	327124	1	954	CAGG	326454	326457	left	CCCAACACTTCCTCTACCTGACC	23	326466	326488	286	668	50.0	0	1|0|1|7	4400
OR2T27	ENSMMUG00000031199	1	ENSMMUT00000027267	ENSMMUE00000053945	1	1	326171	327124	1	954	CAGA	326435	326438	left	CCATTTCCTTTGCAGGATGCACT	23	326442	326464	267	687	45.0	2	1|0|0|9	4600
OR2T27	ENSMMUG00000031199	1	ENSMMUT00000027267	ENSMMUE00000053945	1	1	326171	327124	1	954	CAGG	326493	326496	right	CCTCTACCTGACCTTAGCAGGGG	23	326476	326498	325	629	55.00000000000001	0	1|0|0|1	1400
OR2T27	ENSMMUG00000031199	1	ENSMMUT00000027267	ENSMMUE00000053945	1	1	326171	327124	1	954	CAGG	326493	326496	right	TCCTCTACCTGACCTTAGCAGGG	23	326475	326497	325	629	50.0	0	1|0|0|4	2600
OR2T27	ENSMMUG00000031199	1	ENSMMUT00000027267	ENSMMUE00000053945	1	1	326171	327124	1	954	CAGA	326322	326325	left	CCCGCCTCCACACCCCCATGTAC	23	326328	326350	154	800	65.0	0	2|20|17|29	20000
OR2T27	ENSMMUG00000031199	1	ENSMMUT00000027267	ENSMMUE00000053945	1	1	326171	327124	1	954	CAGA	326435	326438	left	CCAGGTGATGAGCCAGAGAGCCA	23	326422	326444	267	687	60.0	0	1|0|1|8	4800
OR2T27	ENSMMUG00000031199	1	ENSMMUT00000027267	ENSMMUE00000053945	1	1	326171	327124	1	954	CAGG	326454	326457	left	CCATTTCCTTTGCAGGATGCACT	23	326442	326464	286	668	45.0	2	1|0|0|9	4600
OR2T27	ENSMMUG00000031199	1	ENSMMUT00000027267	ENSMMUE00000053945	1	1	326171	327124	1	954	CAGG	326454	326457	left	CCTTTGCAGGATGCACTGCCCAA	23	326448	326470	286	668	55.00000000000001	2	1|0|1|3	2800
OR2T27	ENSMMUG00000031199	1	ENSMMUT00000027267	ENSMMUE00000053945	1	1	326171	327124	1	954	CAGA	326322	326325	left	CCGCCTCCACACCCCCATGTACT	23	326329	326351	154	800	60.0	0	2|20|18|28	20000
OR2T27	ENSMMUG00000031199	1	ENSMMUT00000027267	ENSMMUE00000053945	1	1	326171	327124	1	954	CAGA	326322	326325	left	CCTCCACACCCCCATGTACTTCC	23	326332	326354	154	800	60.0	0	1|21|30|38	20000
OR2T27	ENSMMUG00000031199	1	ENSMMUT00000027267	ENSMMUE00000053945	1	1	326171	327124	1	954	CAGG	326493	326496	left	CCTGACCTTAGCAGGGGCTGAGT	23	326482	326504	325	629	60.0	1	1|0|0|6	3400
OR2T27	ENSMMUG00000031199	1	ENSMMUT00000027267	ENSMMUE00000053945	1	1	326171	327124	1	954	CAGG	326423	326426	left	CCAGAGAGCCATTTCCTTTGCAG	23	326434	326456	255	699	50.0	0	1|0|1|10	5600
OR2T10	ENSMMUG00000049101	1	ENSMMUT00000054747	ENSMMUE00000136174	1	1	386873	387811	1	939	AAGA	387140	387143	right	GGCCAAAGAGAAGACCATCTCGG	23	387130	387152	270	669	50.0	0	0|0|0|0	0
OR2T10	ENSMMUG00000049101	1	ENSMMUT00000054747	ENSMMUE00000136174	1	1	386873	387811	1	939	CAGA	387201	387204	right	GATGTACTTCTACCTGCAGTTGG	23	387172	387194	331	608	45.0	0	1|0|0|3	2200
OR2T10	ENSMMUG00000049101	1	ENSMMUT00000054747	ENSMMUE00000136174	1	1	386873	387811	1	939	CAGG	387309	387312	right	TCCTCCTGGCATCAGGTTGCTGG	23	387297	387319	439	500	60.0	1	0|0|6|10	7600
OR2T10	ENSMMUG00000049101	1	ENSMMUT00000054747	ENSMMUE00000136174	1	1	386873	387811	1	939	CAGA	387201	387204	left	CCTTCTAGCTGCCATGGCCTATG	23	387211	387233	331	608	55.00000000000001	1	1|3|6|27	17800
OR2T10	ENSMMUG00000049101	1	ENSMMUT00000054747	ENSMMUE00000136174	1	1	386873	387811	1	939	CAGG	387309	387312	right	CCAGAGGGTATGTCTCCTCCTGG	23	387283	387305	439	500	60.0	1	0|0|0|7	2800
OR2T10	ENSMMUG00000049101	1	ENSMMUT00000054747	ENSMMUE00000136174	1	1	386873	387811	1	939	CAGA	387284	387287	left	CCAGAGGGTATGTCTCCTCCTGG	23	387283	387305	414	525	60.0	1	0|0|0|7	2800
OR2T10	ENSMMUG00000049101	1	ENSMMUT00000054747	ENSMMUE00000136174	1	1	386873	387811	1	939	CAGA	387201	387204	right	TACTTCTACCTGCAGTTGGGAGG	23	387176	387198	331	608	50.0	0	1|0|0|3	2200
OR2T10	ENSMMUG00000049101	1	ENSMMUT00000054747	ENSMMUE00000136174	1	1	386873	387811	1	939	AAGA	387135	387138	right	CAAAATGCTGGTGAACCAGCTGG	23	387109	387131	265	674	50.0	3	1|1|0|8	5000
OR2T10	ENSMMUG00000049101	1	ENSMMUT00000054747	ENSMMUE00000136174	1	1	386873	387811	1	939	AAGA	387135	387138	left	CCAAAGAGAAGACCATCTCGGTC	23	387132	387154	265	674	50.0	2	0|1|0|2	1600
OR2T10	ENSMMUG00000049101	1	ENSMMUT00000054747	ENSMMUE00000136174	1	1	386873	387811	1	939	CAGA	387170	387173	right	CCATCTCGGTCCTTGGGTGTGGG	23	387144	387166	300	639	60.0	1	0|0|0|5	2000
OR2T10	ENSMMUG00000049101	1	ENSMMUT00000054747	ENSMMUE00000136174	1	1	386873	387811	1	939	AAGA	387140	387143	left	CCAAAGAGAAGACCATCTCGGTC	23	387132	387154	270	669	50.0	2	0|1|0|2	1600
OR2T10	ENSMMUG00000049101	1	ENSMMUT00000054747	ENSMMUE00000136174	1	1	386873	387811	1	939	CAGG	387309	387312	left	CCTGGCATCAGGTTGCTGGTTCG	23	387301	387323	439	500	60.0	0	0|1|0|2	1600
OR2T10	ENSMMUG00000049101	1	ENSMMUT00000054747	ENSMMUE00000136174	1	1	386873	387811	1	939	CAGA	387170	387173	right	ACCATCTCGGTCCTTGGGTGTGG	23	387143	387165	300	639	60.0	1	0|0|0|3	1200
OR2T10	ENSMMUG00000049101	1	ENSMMUT00000054747	ENSMMUE00000136174	1	1	386873	387811	1	939	CAGA	387201	387204	right	ATGTACTTCTACCTGCAGTTGGG	23	387173	387195	331	608	40.0	0	1|0|0|4	2600
OR2T10	ENSMMUG00000049101	1	ENSMMUT00000054747	ENSMMUE00000136174	1	1	386873	387811	1	939	CAGA	387284	387287	right	CTCTGTGCTCATGAGCCAGAGGG	23	387268	387290	414	525	55.00000000000001	2	1|0|1|9	5200
OR2T10	ENSMMUG00000049101	1	ENSMMUT00000054747	ENSMMUE00000136174	1	1	386873	387811	1	939	CAGG	387309	387312	left	CCTCCTGGCATCAGGTTGCTGGT	23	387298	387320	439	500	60.0	1	0|0|1|25	10600
OR2T10	ENSMMUG00000049101	1	ENSMMUT00000054747	ENSMMUE00000136174	1	1	386873	387811	1	939	AAGA	387135	387138	left	CCATCTCGGTCCTTGGGTGTGGG	23	387144	387166	265	674	65.0	1	0|0|0|5	2000
OR2T10	ENSMMUG00000049101	1	ENSMMUT00000054747	ENSMMUE00000136174	1	1	386873	387811	1	939	CAGG	387309	387312	right	GGCATCAGGTTGCTGGTTCGTGG	23	387304	387326	439	500	60.0	0	0|1|0|0	800
OR2T10	ENSMMUG00000049101	1	ENSMMUT00000054747	ENSMMUE00000136174	1	1	386873	387811	1	939	AAGA	387135	387138	left	CCAGCTGGCCAAAGAGAAGACCA	23	387124	387146	265	674	55.00000000000001	0	1|0|0|6	3400
OR2T10	ENSMMUG00000049101	1	ENSMMUT00000054747	ENSMMUE00000136174	1	1	386873	387811	1	939	AAGA	387135	387138	right	GGCCAAAGAGAAGACCATCTCGG	23	387130	387152	265	674	50.0	0	0|0|0|0	0
OR2T10	ENSMMUG00000049101	1	ENSMMUT00000054747	ENSMMUE00000136174	1	1	386873	387811	1	939	AAGA	387140	387143	left	CCATCTCGGTCCTTGGGTGTGGG	23	387144	387166	270	669	65.0	1	0|0|0|5	2000
OR2T10	ENSMMUG00000049101	1	ENSMMUT00000054747	ENSMMUE00000136174	1	1	386873	387811	1	939	CAGA	387284	387287	right	ACTCTGTGCTCATGAGCCAGAGG	23	387267	387289	414	525	55.00000000000001	1	1|0|0|10	5000
OR14I1	ENSMMUG00000055842	1	ENSMMUT00000103326	ENSMMUE00000461537	1	1	449228	450163	1	936	AAGG	449638	449641	left	CCGGAAGGTGCTATCAGATGGCA	23	449634	449656	413	523	50.0	1	0|0|0|2	800
OR14I1	ENSMMUG00000055842	1	ENSMMUT00000103326	ENSMMUE00000461537	1	1	449228	450163	1	936	CAGA	449648	449651	left	CCGGAAGGTGCTATCAGATGGCA	23	449634	449656	423	513	50.0	1	0|0|0|2	800
OR14I1	ENSMMUG00000055842	1	ENSMMUT00000103326	ENSMMUE00000461537	1	1	449228	450163	1	936	CAGG	449291	449294	right	GAGCTGCAGGTGCTGCACGCCGG	23	449285	449307	66	870	70.0	3	0|0|0|7	2800
OR14I1	ENSMMUG00000055842	1	ENSMMUT00000103326	ENSMMUE00000461537	1	1	449228	450163	1	936	AAGA	449411	449414	left	CCGTTTTGGATCTGTGCTACATC	23	449421	449443	186	750	40.0	1	0|0|0|0	0
OR14I1	ENSMMUG00000055842	1	ENSMMUT00000103326	ENSMMUE00000461537	1	1	449228	450163	1	936	CAGG	449291	449294	right	GATGGAGTTTTCCGGCACCTGGG	23	449263	449285	66	870	55.00000000000001	1	0|0|0|0	0
OR14I1	ENSMMUG00000055842	1	ENSMMUT00000103326	ENSMMUE00000461537	1	1	449228	450163	1	936	CAGG	449291	449294	right	TGATGGAGTTTTCCGGCACCTGG	23	449262	449284	66	870	55.00000000000001	1	0|0|0|1	400
OR14I1	ENSMMUG00000055842	1	ENSMMUT00000103326	ENSMMUE00000461537	1	1	449228	450163	1	936	CAGG	449291	449294	right	AGCTGCAGGTGCTGCACGCCGGG	23	449286	449308	66	870	70.0	3	0|0|0|5	2000
OR14I1	ENSMMUG00000055842	1	ENSMMUT00000103326	ENSMMUE00000461537	1	1	449228	450163	1	936	CAGA	449648	449651	right	GAGCTGTGATGACATCCGGAAGG	23	449619	449641	423	513	55.00000000000001	2	0|0|0|6	2400
OR14I1	ENSMMUG00000055842	1	ENSMMUT00000103326	ENSMMUE00000461537	1	1	449228	450163	1	936	CAGA	449485	449488	left	CCCTGACTCGCAGAAGCTCCATC	23	449475	449497	260	676	55.00000000000001	0	0|0|0|9	3600
OR14I1	ENSMMUG00000055842	1	ENSMMUT00000103326	ENSMMUE00000461537	1	1	449228	450163	1	936	AAGA	449411	449414	left	CCTGAAGAACCTCTCCGTTTTGG	23	449407	449429	186	750	50.0	2	0|0|0|6	2400
OR14I1	ENSMMUG00000055842	1	ENSMMUT00000103326	ENSMMUE00000461537	1	1	449228	450163	1	936	CAGA	449485	449488	left	CCTGACTCGCAGAAGCTCCATCT	23	449476	449498	260	676	55.00000000000001	0	0|0|0|5	2000
OR14I1	ENSMMUG00000055842	1	ENSMMUT00000103326	ENSMMUE00000461537	1	1	449228	450163	1	936	CAGA	449648	449651	right	ATCCGGAAGGTGCTATCAGATGG	23	449632	449654	423	513	50.0	2	0|0|0|3	1200
OR14I1	ENSMMUG00000055842	1	ENSMMUT00000103326	ENSMMUE00000461537	1	1	449228	450163	1	936	CAGG	449291	449294	left	CCTGGGAGCTGCAGGTGCTGCAC	23	449280	449302	66	870	70.0	3	0|0|0|10	4000
OR14I1	ENSMMUG00000055842	1	ENSMMUT00000103326	ENSMMUE00000461537	1	1	449228	450163	1	936	AAGG	449638	449641	right	TACGGAGCTGTGATGACATCCGG	23	449615	449637	413	523	50.0	1	0|0|0|0	0
OR14I1	ENSMMUG00000055842	1	ENSMMUT00000103326	ENSMMUE00000461537	1	1	449228	450163	1	936	AAGA	449411	449414	left	CCTCTCCGTTTTGGATCTGTGCT	23	449416	449438	186	750	50.0	2	0|0|0|4	1600
OR14I1	ENSMMUG00000055842	1	ENSMMUT00000103326	ENSMMUE00000461537	1	1	449228	450163	1	936	AAGG	449638	449641	right	ATCCGGAAGGTGCTATCAGATGG	23	449632	449654	413	523	50.0	2	0|0|0|3	1200
OR14I1	ENSMMUG00000055842	1	ENSMMUT00000103326	ENSMMUE00000461537	1	1	449228	450163	1	936	CAGA	449485	449488	left	CCATCTCTTATCTTGGCTGTGTG	23	449493	449515	260	676	45.0	1	0|0|0|16	6400
OR9G1	ENSMMUG00000062331	1	ENSMMUT00000082351	ENSMMUE00000518694	1	1	529177	530094	1	918	AAGA	529411	529414	left	CCCCAAAGATCCTAGTGACCTGC	23	529406	529428	237	681	50.0	2	0|1|0|4	2400
OR9G1	ENSMMUG00000062331	1	ENSMMUT00000082351	ENSMMUE00000518694	1	1	529177	530094	1	918	CAGG	529487	529490	left	CCTACAGTGAGTGCTACCTGCTG	23	529496	529518	313	605	55.00000000000001	1	0|1|0|5	2800
OR9G1	ENSMMUG00000062331	1	ENSMMUT00000082351	ENSMMUE00000518694	1	1	529177	530094	1	918	AAGA	529411	529414	left	CCCAAAGATCCTAGTGACCTGCA	23	529407	529429	237	681	45.0	2	0|1|0|2	1600
OR9G1	ENSMMUG00000062331	1	ENSMMUT00000082351	ENSMMUE00000518694	1	1	529177	530094	1	918	CAGG	529487	529490	right	GTTCTTCTTCTCTGCAGGGCTGG	23	529473	529495	313	605	55.00000000000001	0	0|0|1|8	3800
OR9G1	ENSMMUG00000062331	1	ENSMMUT00000082351	ENSMMUE00000518694	1	1	529177	530094	1	918	CAGG	529487	529490	right	GTCAGTTCTTCTTCTCTGCAGGG	23	529469	529491	313	605	45.0	0	0|0|0|9	3600
OR9G1	ENSMMUG00000062331	1	ENSMMUT00000082351	ENSMMUE00000518694	1	1	529177	530094	1	918	AAGA	529411	529414	left	CCAAAGATCCTAGTGACCTGCAT	23	529408	529430	237	681	45.0	2	0|1|0|2	1600
OR9G1	ENSMMUG00000062331	1	ENSMMUT00000082351	ENSMMUE00000518694	1	1	529177	530094	1	918	CAGG	529235	529238	right	CACAGATCCAGGGATGCAGCTGG	23	529227	529249	61	857	60.0	1	0|1|1|12	6200
OR9G1	ENSMMUG00000062331	1	ENSMMUT00000082351	ENSMMUE00000518694	1	1	529177	530094	1	918	AAGA	529411	529414	left	CCTAGTGACCTGCATCTCTGAAG	23	529416	529438	237	681	50.0	0	0|1|0|8	4000
OR9G1	ENSMMUG00000062331	1	ENSMMUT00000082351	ENSMMUE00000518694	1	1	529177	530094	1	918	CAGG	529235	529238	left	CCAGGGATGCAGCTGGGCCTGTT	23	529234	529256	61	857	65.0	0	0|1|1|18	8600
OR9G1	ENSMMUG00000062331	1	ENSMMUT00000082351	ENSMMUE00000518694	1	1	529177	530094	1	918	AAGA	529436	529439	left	CCTGCATCTCTGAAGACAAAAGC	23	529424	529446	262	656	45.0	0	0|0|0|12	4800
OR9G1	ENSMMUG00000062331	1	ENSMMUT00000082351	ENSMMUE00000518694	1	1	529177	530094	1	918	CAGG	529235	529238	left	CCACAGATCCAGGGATGCAGCTG	23	529226	529248	61	857	60.0	1	0|1|0|10	4800
OR9G1	ENSMMUG00000062331	1	ENSMMUT00000082351	ENSMMUE00000518694	1	1	529177	530094	1	918	CAGG	529235	529238	right	ACAGATCCAGGGATGCAGCTGGG	23	529228	529250	61	857	55.00000000000001	1	0|1|0|9	4400
OR9G1	ENSMMUG00000062331	1	ENSMMUT00000082351	ENSMMUE00000518694	1	1	529177	530094	1	918	CAGG	529235	529238	right	TGGGCTTCACCACAGATCCAGGG	23	529217	529239	61	857	55.00000000000001	1	0|1|0|5	2800
OR2T1	ENSMMUG00000005566	1	ENSMMUT00000058794	ENSMMUE00000331146	1	1	646546	645437	-1	1110	AAGA	646159	646156	left	CCTAAGATGCTGGTTGATTACCT	23	646162	646140	720	390	40.0	0	1|0|0|2	1800
OR2T1	ENSMMUG00000005566	1	ENSMMUT00000058794	ENSMMUE00000331146	1	1	646546	645437	-1	1110	AAGG	646130	646127	left	CCTGCTGGATCAAAGGACCATTT	23	646142	646120	691	419	45.0	0	1|0|1|10	5600
OR2T1	ENSMMUG00000005566	1	ENSMMUT00000058794	ENSMMUE00000331146	1	1	646546	645437	-1	1110	AAGG	646336	646333	left	CCTCAGGTCTTCTTTTTGCCATC	23	646329	646307	897	213	45.0	0	1|0|1|24	11200
OR2T1	ENSMMUG00000005566	1	ENSMMUT00000058794	ENSMMUE00000331146	1	1	646546	645437	-1	1110	AAGA	646159	646156	right	CACCATTGTGCCTAAGATGCTGG	23	646172	646150	720	390	50.0	0	1|1|2|8	6200
OR2T1	ENSMMUG00000005566	1	ENSMMUT00000058794	ENSMMUE00000331146	1	1	646546	645437	-1	1110	CAGA	646340	646337	left	CCTCAGGTCTTCTTTTTGCCATC	23	646329	646307	901	209	45.0	0	1|0|1|24	11200
OR2T1	ENSMMUG00000005566	1	ENSMMUT00000058794	ENSMMUE00000331146	1	1	646546	645437	-1	1110	AAGA	646389	646386	right	CAGCACGATTGTAGGATCAATGG	23	646412	646390	950	160	45.0	0	0|1|0|0	800
OR2T1	ENSMMUG00000005566	1	ENSMMUT00000058794	ENSMMUE00000331146	1	1	646546	645437	-1	1110	CAGA	646245	646242	left	CCTGATCCAAACAGATTTGCGCC	23	646256	646234	806	304	50.0	1	1|0|0|3	2200
OR2T1	ENSMMUG00000005566	1	ENSMMUT00000058794	ENSMMUE00000331146	1	1	646546	645437	-1	1110	CAGA	646245	646242	left	CCAAACAGATTTGCGCCTTCACA	23	646250	646228	806	304	45.0	0	1|0|0|1	1400
OR2T1	ENSMMUG00000005566	1	ENSMMUT00000058794	ENSMMUE00000331146	1	1	646546	645437	-1	1110	AAGG	646130	646127	left	CCTTTGTGGGGTGCACAGCTCAA	23	646119	646097	691	419	55.00000000000001	1	1|0|0|3	2200
OR2T1	ENSMMUG00000005566	1	ENSMMUT00000058794	ENSMMUE00000331146	1	1	646546	645437	-1	1110	CAGA	646340	646337	right	CATGGGGCTGTTCGACAGAAAGG	23	646355	646333	901	209	55.00000000000001	2	0|1|0|1	1200
OR2T1	ENSMMUG00000005566	1	ENSMMUT00000058794	ENSMMUE00000331146	1	1	646546	645437	-1	1110	CAGG	646326	646323	left	CCTCAGGTCTTCTTTTTGCCATC	23	646329	646307	887	223	45.0	0	1|0|1|24	11200
OR2T1	ENSMMUG00000005566	1	ENSMMUT00000058794	ENSMMUE00000331146	1	1	646546	645437	-1	1110	AAGG	646130	646127	left	CCATTTCCTTTGTGGGGTGCACA	23	646125	646103	691	419	50.0	1	1|0|0|6	3400
OR2T1	ENSMMUG00000005566	1	ENSMMUT00000058794	ENSMMUE00000331146	1	1	646546	645437	-1	1110	AAGA	646159	646156	left	CCATTGTGCCTAAGATGCTGGTT	23	646170	646148	720	390	45.0	0	1|0|1|4	3200
OR2T1	ENSMMUG00000005566	1	ENSMMUT00000058794	ENSMMUE00000331146	1	1	646546	645437	-1	1110	AAGG	646130	646127	right	GATGCTGGTTGATTACCTGCTGG	23	646157	646135	691	419	50.0	0	1|0|0|5	3000
OR2T1	ENSMMUG00000005566	1	ENSMMUT00000058794	ENSMMUE00000331146	1	1	646546	645437	-1	1110	CAGA	646245	646242	left	CCTTCACACACCCATGTACTTCC	23	646235	646213	806	304	50.0	0	1|3|11|54	20000
OR2T1	ENSMMUG00000005566	1	ENSMMUT00000058794	ENSMMUE00000331146	1	1	646546	645437	-1	1110	AAGA	646159	646156	left	CCACCATTGTGCCTAAGATGCTG	23	646173	646151	720	390	50.0	0	1|1|2|8	6200
OR2T1	ENSMMUG00000005566	1	ENSMMUT00000058794	ENSMMUE00000331146	1	1	646546	645437	-1	1110	CAGA	646340	646337	right	TTCGACAGAAAGGAAACCTCAGG	23	646345	646323	901	209	45.0	0	0|1|0|7	3600
OR2T1	ENSMMUG00000005566	1	ENSMMUT00000058794	ENSMMUE00000331146	1	1	646546	645437	-1	1110	AAGG	646336	646333	right	TTCGACAGAAAGGAAACCTCAGG	23	646345	646323	897	213	45.0	0	0|1|0|7	3600
OR2T1	ENSMMUG00000005566	1	ENSMMUT00000058794	ENSMMUE00000331146	1	1	646546	645437	-1	1110	CAGG	646326	646323	right	CATGGGGCTGTTCGACAGAAAGG	23	646355	646333	887	223	55.00000000000001	2	0|1|0|1	1200
OR2T6	ENSMMUG00000064874	1	ENSMMUT00000095732	ENSMMUE00000514664	1	1	662090	661164	-1	927	AAGA	661853	661850	left	CCCAAGATGCTGGTAGATTATCT	23	661856	661834	687	240	35.0	2	0|0|0|10	4000
OR2T6	ENSMMUG00000064874	1	ENSMMUT00000095732	ENSMMUE00000514664	1	1	662090	661164	-1	927	AAGG	661825	661822	right	ATGCTGGTAGATTATCTTGTGGG	23	661850	661828	659	268	35.0	1	0|0|0|1	400
OR2T6	ENSMMUG00000064874	1	ENSMMUT00000095732	ENSMMUE00000514664	1	1	662090	661164	-1	927	CAGG	662020	662017	right	AAAGGCTCAGGATTCTTTTTCGG	23	662027	662005	854	73	35.0	3	0|0|0|2	800
OR2T6	ENSMMUG00000064874	1	ENSMMUT00000095732	ENSMMUE00000514664	1	1	662090	661164	-1	927	AAGG	661825	661822	left	CCATCTCTTTCATCGCCTGCACT	23	661819	661797	659	268	50.0	0	0|0|0|4	1600
OR2T6	ENSMMUG00000064874	1	ENSMMUT00000095732	ENSMMUE00000514664	1	1	662090	661164	-1	927	CAGG	662020	662017	right	GGGCTCTTCACTCACGATAAAGG	23	662045	662023	854	73	50.0	1	1|0|0|0	1000
OR2T6	ENSMMUG00000064874	1	ENSMMUT00000095732	ENSMMUE00000514664	1	1	662090	661164	-1	927	AAGA	661853	661850	left	CCACCATTGTGCCCAAGATGCTG	23	661867	661845	687	240	55.00000000000001	0	0|4|4|13	10800
OR2T6	ENSMMUG00000064874	1	ENSMMUT00000095732	ENSMMUE00000514664	1	1	662090	661164	-1	927	AAGG	662026	662023	right	TTCACTCACGATAAAGGCTCAGG	23	662039	662017	860	67	45.0	2	0|0|0|3	1200
OR2T6	ENSMMUG00000064874	1	ENSMMUT00000095732	ENSMMUE00000514664	1	1	662090	661164	-1	927	AAGG	661825	661822	right	TAGATTATCTTGTGGGCCAAGGG	23	661843	661821	659	268	40.0	1	0|0|0|6	2400
OR2T6	ENSMMUG00000064874	1	ENSMMUT00000095732	ENSMMUE00000514664	1	1	662090	661164	-1	927	AAGA	661853	661850	left	CCAAGATGCTGGTAGATTATCTT	23	661855	661833	687	240	35.0	2	0|0|0|5	2000
OR2T6	ENSMMUG00000064874	1	ENSMMUT00000095732	ENSMMUE00000514664	1	1	662090	661164	-1	927	AAGG	661825	661822	right	GATGCTGGTAGATTATCTTGTGG	23	661851	661829	659	268	40.0	1	0|0|0|5	2000
OR2T6	ENSMMUG00000064874	1	ENSMMUT00000095732	ENSMMUE00000514664	1	1	662090	661164	-1	927	AAGA	661853	661850	left	CCATTGTGCCCAAGATGCTGGTA	23	661864	661842	687	240	50.0	0	0|0|4|5	4400
OR2T6	ENSMMUG00000064874	1	ENSMMUT00000095732	ENSMMUE00000514664	1	1	662090	661164	-1	927	AAGG	661825	661822	left	CCAAGGGACCATCTCTTTCATCG	23	661827	661805	659	268	50.0	0	0|0|0|3	1200
OR2T6	ENSMMUG00000064874	1	ENSMMUT00000095732	ENSMMUE00000514664	1	1	662090	661164	-1	927	AAGA	661853	661850	right	CACCATTGTGCCCAAGATGCTGG	23	661866	661844	687	240	55.00000000000001	0	0|4|3|29	16600
OR2M4	ENSMMUG00000038524	1	ENSMMUT00000001109	ENSMMUE00000007502	1	1	769522	770457	1	936	CAGG	769805	769808	left	CCAGGTTGTGGAACTCAGATATT	23	769804	769826	286	650	40.0	0	0|0|0|3	1200
OR2M4	ENSMMUG00000038524	1	ENSMMUT00000001109	ENSMMUE00000007502	1	1	769522	770457	1	936	AAGA	769759	769762	left	CCCAAGATGGCCTTCAGCTACTT	23	769756	769778	240	696	45.0	1	0|2|0|3	2800
OR2M4	ENSMMUG00000038524	1	ENSMMUT00000001109	ENSMMUE00000007502	1	1	769522	770457	1	936	AAGA	769759	769762	left	CCTTCAGCTACTTGTCTGGGAAG	23	769766	769788	240	696	50.0	1	0|0|0|6	2400
OR2M4	ENSMMUG00000038524	1	ENSMMUT00000001109	ENSMMUE00000007502	1	1	769522	770457	1	936	CAGA	769819	769822	right	TCTATCTCTCTGCCAGGTTGTGG	23	769792	769814	300	636	50.0	0	0|0|2|45	19200
OR2M4	ENSMMUG00000038524	1	ENSMMUT00000001109	ENSMMUE00000007502	1	1	769522	770457	1	936	AAGA	769759	769762	right	CTGTACCACTCTACCCAAGATGG	23	769743	769765	240	696	50.0	0	0|0|2|0	1200
OR2M4	ENSMMUG00000038524	1	ENSMMUT00000001109	ENSMMUE00000007502	1	1	769522	770457	1	936	CAGG	769805	769808	right	TCTATCTCTCTGCCAGGTTGTGG	23	769792	769814	286	650	50.0	0	0|0|2|45	19200
OR2M4	ENSMMUG00000038524	1	ENSMMUT00000001109	ENSMMUE00000007502	1	1	769522	770457	1	936	AAGA	769759	769762	left	CCAAGATGGCCTTCAGCTACTTG	23	769757	769779	240	696	50.0	1	0|2|0|2	2400
OR2M4	ENSMMUG00000038524	1	ENSMMUT00000001109	ENSMMUE00000007502	1	1	769522	770457	1	936	AAGA	769786	769789	right	TGGCCTTCAGCTACTTGTCTGGG	23	769763	769785	267	669	50.0	1	0|0|0|2	800
OR2M4	ENSMMUG00000038524	1	ENSMMUT00000001109	ENSMMUE00000007502	1	1	769522	770457	1	936	AAGA	769786	769789	right	ATGGCCTTCAGCTACTTGTCTGG	23	769762	769784	267	669	50.0	1	0|2|0|2	2400
OR2M4	ENSMMUG00000038524	1	ENSMMUT00000001109	ENSMMUE00000007502	1	1	769522	770457	1	936	AAGA	769759	769762	left	CCACTCTACCCAAGATGGCCTTC	23	769748	769770	240	696	55.00000000000001	0	0|2|0|6	4000
OR2L2	ENSMMUG00000057748	1	ENSMMUT00000104725	ENSMMUE00000515725	1	1	896936	895998	-1	939	AAGA	896877	896874	right	TTGTTCCCACCATCAAGAATTGG	23	896891	896869	877	62	40.0	0	0|3|0|8	5600
OR2L2	ENSMMUG00000057748	1	ENSMMUT00000104725	ENSMMUE00000515725	1	1	896936	895998	-1	939	CAGA	896642	896639	right	TCTATTTCCTTCATTGGATGTGG	23	896669	896647	642	297	35.0	0	0|0|2|13	6400
OR2L2	ENSMMUG00000057748	1	ENSMMUT00000104725	ENSMMUE00000515725	1	1	896936	895998	-1	939	CAGG	896503	896500	right	TGCTGATGATAACAGGATCTTGG	23	896515	896493	503	436	40.0	0	5|0|1|8	8800
OR2L2	ENSMMUG00000057748	1	ENSMMUT00000104725	ENSMMUE00000515725	1	1	896936	895998	-1	939	AAGA	896877	896874	left	CCTTTTCATCTTCACCCTCATTG	23	896868	896846	877	62	40.0	0	0|0|1|19	8200
OR2L2	ENSMMUG00000057748	1	ENSMMUT00000104725	ENSMMUE00000515725	1	1	896936	895998	-1	939	AAGA	896877	896874	left	CCACCATCAAGAATTGGCCTTTT	23	896885	896863	877	62	40.0	0	1|3|1|7	6800
OR2L2	ENSMMUG00000057748	1	ENSMMUT00000104725	ENSMMUE00000515725	1	1	896936	895998	-1	939	CAGA	896611	896608	right	TTCTTCTTCTTGACTTTAGCAGG	23	896636	896614	611	328	35.0	0	0|1|4|19	10800
OR2L2	ENSMMUG00000057748	1	ENSMMUT00000104725	ENSMMUE00000515725	1	1	896936	895998	-1	939	AAGA	896526	896523	left	CCGTATGAGCAAAAGAGTGTGTG	23	896538	896516	526	413	40.0	0	0|4|1|3	5000
OR2L2	ENSMMUG00000057748	1	ENSMMUT00000104725	ENSMMUE00000515725	1	1	896936	895998	-1	939	CAGA	896642	896639	right	CTATTTCCTTCATTGGATGTGGG	23	896668	896646	642	297	35.0	0	0|0|3|13	7000
OR2L2	ENSMMUG00000057748	1	ENSMMUT00000104725	ENSMMUE00000515725	1	1	896936	895998	-1	939	AAGA	896702	896699	right	CTCTACCATTGTTCCTAAGATGG	23	896718	896696	702	237	40.0	0	0|3|2|2	4400
OR2L2	ENSMMUG00000057748	1	ENSMMUT00000104725	ENSMMUE00000515725	1	1	896936	895998	-1	939	AAGA	896877	896874	left	CCCACCATCAAGAATTGGCCTTT	23	896886	896864	877	62	40.0	0	1|3|0|6	5800
OR2L2	ENSMMUG00000057748	1	ENSMMUT00000104725	ENSMMUE00000515725	1	1	896936	895998	-1	939	AAGA	896877	896874	left	CCATCAAGAATTGGCCTTTTCAT	23	896882	896860	877	62	35.0	0	0|1|4|8	6400
OR2L2	ENSMMUG00000057748	1	ENSMMUT00000104725	ENSMMUE00000515725	1	1	896936	895998	-1	939	AAGA	896702	896699	left	CCTAAGATGGTTTATGATTTTCT	23	896705	896683	702	237	25.0	0	0|1|4|5	5200
OR2L2	ENSMMUG00000057748	1	ENSMMUT00000104725	ENSMMUE00000515725	1	1	896936	895998	-1	939	AAGA	896702	896699	left	CCATTGTTCCTAAGATGGTTTAT	23	896713	896691	702	237	30.0	0	0|1|3|3	3800
OR2L2	ENSMMUG00000057748	1	ENSMMUT00000104725	ENSMMUE00000515725	1	1	896936	895998	-1	939	AAGA	896526	896523	left	CCCGTATGAGCAAAAGAGTGTGT	23	896539	896517	526	413	40.0	0	0|1|0|4	2400
OR2L5	ENSMMUG00000050041	1	ENSMMUT00000107198	ENSMMUE00000461872	1	1	908264	907326	-1	939	CAGG	907831	907828	right	TGCTGATGATAACAGGATCTTGG	23	907843	907821	503	436	40.0	0	5|0|1|8	8800
OR2L5	ENSMMUG00000050041	1	ENSMMUT00000107198	ENSMMUE00000461872	1	1	908264	907326	-1	939	AAGA	908030	908027	left	CCTAAGATGGCTTCTGATTTTCT	23	908033	908011	702	237	35.0	1	2|1|2|11	8400
OR2L5	ENSMMUG00000050041	1	ENSMMUT00000107198	ENSMMUE00000461872	1	1	908264	907326	-1	939	CAGA	907970	907967	right	CTATCTCCTTCATTGGGTGTGGG	23	907996	907974	642	297	45.0	0	1|3|2|2	5400
OR2L5	ENSMMUG00000050041	1	ENSMMUT00000107198	ENSMMUE00000461872	1	1	908264	907326	-1	939	AAGA	908000	907997	left	CCTTCATTGGGTGTGGGACTCAG	23	907990	907968	672	267	55.00000000000001	0	0|1|6|6	6800
OR2L5	ENSMMUG00000050041	1	ENSMMUT00000107198	ENSMMUE00000461872	1	1	908264	907326	-1	939	CAGA	907970	907967	right	ACTATCTCCTTCATTGGGTGTGG	23	907997	907975	642	297	45.0	0	0|1|3|4	4200
OR2L5	ENSMMUG00000050041	1	ENSMMUT00000107198	ENSMMUE00000461872	1	1	908264	907326	-1	939	AAGA	907854	907851	left	CCGCATGAGCAAAAGAGTGTGTG	23	907866	907844	526	413	45.0	0	2|2|2|1	5200
OR2L5	ENSMMUG00000050041	1	ENSMMUT00000107198	ENSMMUE00000461872	1	1	908264	907326	-1	939	CAGA	907939	907936	right	TTCTTCTTCATGACTTTCGCAGG	23	907964	907942	611	328	40.0	0	0|0|3|11	6200
OR2L5	ENSMMUG00000050041	1	ENSMMUT00000107198	ENSMMUE00000461872	1	1	908264	907326	-1	939	AAGA	908030	908027	left	CCATTGTTCCTAAGATGGCTTCT	23	908041	908019	702	237	40.0	1	2|1|1|4	5000
OR2L5	ENSMMUG00000050041	1	ENSMMUT00000107198	ENSMMUE00000461872	1	1	908264	907326	-1	939	AAGA	908030	908027	left	CCACCATTGTTCCTAAGATGGCT	23	908044	908022	702	237	45.0	1	2|1|1|9	7000
OR2L5	ENSMMUG00000050041	1	ENSMMUT00000107198	ENSMMUE00000461872	1	1	908264	907326	-1	939	AAGA	908030	908027	right	CTCCACCATTGTTCCTAAGATGG	23	908046	908024	702	237	45.0	0	2|3|0|7	7200
OR2W3	ENSMMUG00000038159	1	ENSMMUT00000007832	ENSMMUE00000053973	1	1	1147161	1146217	-1	945	CAGG	1146748	1146745	left	CCCCAGGCTCTGCCGGGGCTTGG	23	1146751	1146729	529	416	75.0	3	0|0|1|12	5400
OR2W3	ENSMMUG00000038159	1	ENSMMUT00000007832	ENSMMUE00000053973	1	1	1147161	1146217	-1	945	CAGG	1146748	1146745	right	ATGAACCCCAGGCTCTGCCGGGG	23	1146756	1146734	529	416	65.0	2	0|0|0|4	1600
OR2W3	ENSMMUG00000038159	1	ENSMMUT00000007832	ENSMMUE00000053973	1	1	1147161	1146217	-1	945	CAGG	1146748	1146745	right	TCATGAACCCCAGGCTCTGCCGG	23	1146758	1146736	529	416	60.0	2	0|0|0|6	2400
OR2W3	ENSMMUG00000038159	1	ENSMMUT00000007832	ENSMMUE00000053973	1	1	1147161	1146217	-1	945	CAGG	1146748	1146745	left	CCGGGGCTTGGCGTCAGTGGCCT	23	1146739	1146717	529	416	70.0	1	0|0|0|3	1200
OR2W3	ENSMMUG00000038159	1	ENSMMUT00000007832	ENSMMUE00000053973	1	1	1147161	1146217	-1	945	CAGG	1146748	1146745	left	CCAGGCTCTGCCGGGGCTTGGCG	23	1146749	1146727	529	416	80.0	2	0|0|0|9	3600
OR2W3	ENSMMUG00000038159	1	ENSMMUT00000007832	ENSMMUE00000053973	1	1	1147161	1146217	-1	945	CAGG	1146748	1146745	right	CATGAACCCCAGGCTCTGCCGGG	23	1146757	1146735	529	416	65.0	2	0|0|0|7	2800
OR2W3	ENSMMUG00000038159	1	ENSMMUT00000007832	ENSMMUE00000053973	1	1	1147161	1146217	-1	945	AAGA	1146894	1146891	left	CCATCAGCTACACGGGCTGTGCC	23	1146890	1146868	675	270	65.0	3	0|0|1|4	2200
OR2W3	ENSMMUG00000038159	1	ENSMMUT00000007832	ENSMMUE00000053973	1	1	1147161	1146217	-1	945	CAGG	1146748	1146745	left	CCCAGGCTCTGCCGGGGCTTGGC	23	1146750	1146728	529	416	75.0	3	0|0|0|6	2400
OR11L1	ENSMMUG00000006214	1	ENSMMUT00000008692	ENSMMUE00000059998	1	1	1198069	1199039	1	971	CAGG	1198190	1198193	left	CCATTACAGGGAATGTCATCATC	23	1198184	1198206	121	847	40.0	0	0|0|0|3	1200
OR11L1	ENSMMUG00000006214	1	ENSMMUT00000008692	ENSMMUE00000059998	1	1	1198069	1199039	1	971	CAGG	1198222	1198225	left	CCAGCGACTGCACTCCCCTATGT	23	1198227	1198249	153	815	60.0	0	0|0|0|2	800
OR11L1	ENSMMUG00000006214	1	ENSMMUT00000008692	ENSMMUE00000059998	1	1	1198069	1199039	1	971	CAGG	1198222	1198225	left	CCAGGACCAGCGACTGCACTCCC	23	1198221	1198243	153	815	70.0	0	0|0|1|11	5000
OR11L1	ENSMMUG00000006214	1	ENSMMUT00000008692	ENSMMUE00000059998	1	1	1198069	1199039	1	971	CAGG	1198523	1198526	left	CCTGGTGGACAGGGATTGGCACA	23	1198514	1198536	454	514	60.0	0	0|0|1|11	5000
OR11L1	ENSMMUG00000006214	1	ENSMMUT00000008692	ENSMMUE00000059998	1	1	1198069	1199039	1	971	CAGG	1198563	1198566	left	CCTGATGATTTCCAGGTTGGACT	23	1198551	1198573	494	474	45.0	1	0|0|0|2	800
OR11L1	ENSMMUG00000006214	1	ENSMMUT00000008692	ENSMMUE00000059998	1	1	1198069	1199039	1	971	CAGG	1198563	1198566	right	TTCCCTGATGATTTCCAGGTTGG	23	1198548	1198570	494	474	45.0	1	0|0|0|9	3600
OR11L1	ENSMMUG00000006214	1	ENSMMUT00000008692	ENSMMUE00000059998	1	1	1198069	1199039	1	971	CAGG	1198497	1198500	right	GCTCTGCACCAGGTTGGTGGCGG	23	1198488	1198510	428	540	65.0	2	0|0|1|2	1400
OR11L1	ENSMMUG00000006214	1	ENSMMUT00000008692	ENSMMUE00000059998	1	1	1198069	1199039	1	971	CAGG	1198523	1198526	right	GTCTCCTGGTGGACAGGGATTGG	23	1198510	1198532	454	514	60.0	1	0|0|0|4	1600
OR11L1	ENSMMUG00000006214	1	ENSMMUT00000008692	ENSMMUE00000059998	1	1	1198069	1199039	1	971	CAGG	1198190	1198193	right	TCTACTGCCTGACCATTACAGGG	23	1198172	1198194	121	847	45.0	0	0|0|0|5	2000
OR11L1	ENSMMUG00000006214	1	ENSMMUT00000008692	ENSMMUE00000059998	1	1	1198069	1199039	1	971	CAGG	1198535	1198538	left	CCTTCCCTGATGATTTCCAGGTT	23	1198546	1198568	466	502	45.0	1	0|0|2|32	14000
OR11L1	ENSMMUG00000006214	1	ENSMMUT00000008692	ENSMMUE00000059998	1	1	1198069	1199039	1	971	CAGG	1198563	1198566	right	ATTTCCAGGTTGGACTTCTGTGG	23	1198558	1198580	494	474	45.0	1	0|0|0|13	5200
OR11L1	ENSMMUG00000006214	1	ENSMMUT00000008692	ENSMMUE00000059998	1	1	1198069	1199039	1	971	CAGG	1198222	1198225	right	GAATGTCATCATCGTTACTGTGG	23	1198194	1198216	153	815	40.0	0	0|0|0|7	2800
OR11L1	ENSMMUG00000006214	1	ENSMMUT00000008692	ENSMMUE00000059998	1	1	1198069	1199039	1	971	CAGG	1198190	1198193	left	CCTGACCATTACAGGGAATGTCA	23	1198179	1198201	121	847	45.0	1	0|0|0|3	1200
OR11L1	ENSMMUG00000006214	1	ENSMMUT00000008692	ENSMMUE00000059998	1	1	1198069	1199039	1	971	CAGG	1198497	1198500	right	TGAGCTCTGCACCAGGTTGGTGG	23	1198485	1198507	428	540	60.0	0	0|0|1|5	2600
OR11L1	ENSMMUG00000006214	1	ENSMMUT00000008692	ENSMMUE00000059998	1	1	1198069	1199039	1	971	CAGG	1198497	1198500	right	TCGTGAGCTCTGCACCAGGTTGG	23	1198482	1198504	428	540	60.0	0	0|0|0|0	0
OR11L1	ENSMMUG00000006214	1	ENSMMUT00000008692	ENSMMUE00000059998	1	1	1198069	1199039	1	971	CAGG	1198523	1198526	right	TGGTGGACAGGGATTGGCACAGG	23	1198516	1198538	454	514	60.0	0	0|0|0|4	1600
OR11L1	ENSMMUG00000006214	1	ENSMMUT00000008692	ENSMMUE00000059998	1	1	1198069	1199039	1	971	CAGG	1198523	1198526	right	TGGCGGTCTCCTGGTGGACAGGG	23	1198505	1198527	454	514	65.0	0	0|0|1|4	2200
OR11L1	ENSMMUG00000006214	1	ENSMMUT00000008692	ENSMMUE00000059998	1	1	1198069	1199039	1	971	CAGA	1198141	1198144	right	GATTCCAGAACCTTCTTGAATGG	23	1198118	1198140	72	896	40.0	1	0|0|0|2	800
OR11L1	ENSMMUG00000006214	1	ENSMMUT00000008692	ENSMMUE00000059998	1	1	1198069	1199039	1	971	CAGG	1198563	1198566	left	CCAGGTTGGACTTCTGTGGGCCC	23	1198562	1198584	494	474	65.0	0	0|0|0|14	5600
OR11L1	ENSMMUG00000006214	1	ENSMMUT00000008692	ENSMMUE00000059998	1	1	1198069	1199039	1	971	CAGA	1198141	1198144	left	CCTTCTTGAATGGCAGACTCTGC	23	1198128	1198150	72	896	50.0	2	0|0|1|3	1800
OR11L1	ENSMMUG00000006214	1	ENSMMUT00000008692	ENSMMUE00000059998	1	1	1198069	1199039	1	971	CAGG	1198523	1198526	right	GGTTGGTGGCGGTCTCCTGGTGG	23	1198499	1198521	454	514	70.0	0	0|0|0|3	1200
OR11L1	ENSMMUG00000006214	1	ENSMMUT00000008692	ENSMMUE00000059998	1	1	1198069	1199039	1	971	CAGG	1198535	1198538	right	GTCTCCTGGTGGACAGGGATTGG	23	1198510	1198532	466	502	60.0	1	0|0|0|4	1600
OR11L1	ENSMMUG00000006214	1	ENSMMUT00000008692	ENSMMUE00000059998	1	1	1198069	1199039	1	971	CAGG	1198523	1198526	right	CCAGGTTGGTGGCGGTCTCCTGG	23	1198496	1198518	454	514	70.0	0	0|0|1|70	20000
OR11L1	ENSMMUG00000006214	1	ENSMMUT00000008692	ENSMMUE00000059998	1	1	1198069	1199039	1	971	CAGG	1198497	1198500	left	CCAGGTTGGTGGCGGTCTCCTGG	23	1198496	1198518	428	540	70.0	0	0|0|1|70	20000
OR11L1	ENSMMUG00000006214	1	ENSMMUT00000008692	ENSMMUE00000059998	1	1	1198069	1199039	1	971	CAGG	1198563	1198566	left	CCCTGATGATTTCCAGGTTGGAC	23	1198550	1198572	494	474	45.0	1	0|0|0|0	0
OR9H1P	ENSMMUG00000049478	1	ENSMMUT00000109069	ENSMMUE00000529466	1	1	1230054	1229179	-1	876	CAGG	1229875	1229872	right	TTCTTCCACAATTGCACCCAGGG	23	1229893	1229871	694	182	45.0	0	0|0|0|2	800
OR9H1P	ENSMMUG00000049478	1	ENSMMUT00000109069	ENSMMUE00000529466	1	1	1230054	1229179	-1	876	CAGG	1229675	1229672	right	TAGTATCAGGGTCCTACTTGTGG	23	1229681	1229659	494	382	45.0	3	0|0|0|4	1600
OR9H1P	ENSMMUG00000049478	1	ENSMMUT00000109069	ENSMMUE00000529466	1	1	1230054	1229179	-1	876	AAGA	1229852	1229849	left	CCACACGGTTTCCTTTGGCGGGT	23	1229845	1229823	671	205	60.0	0	0|0|0|1	400
OR9H1P	ENSMMUG00000049478	1	ENSMMUT00000109069	ENSMMUE00000529466	1	1	1230054	1229179	-1	876	CAGG	1229875	1229872	left	CCCAGGGCTCTGGTGAACTCCGT	23	1229877	1229855	694	182	60.0	2	0|0|0|6	2400
OR9H1P	ENSMMUG00000049478	1	ENSMMUT00000109069	ENSMMUE00000529466	1	1	1230054	1229179	-1	876	CAGG	1229620	1229617	left	CCTTTCTGTGGGTCCAATGAGAT	23	1229613	1229591	439	437	45.0	1	0|0|3|7	4600
OR9H1P	ENSMMUG00000049478	1	ENSMMUT00000109069	ENSMMUE00000529466	1	1	1230054	1229179	-1	876	AAGA	1229852	1229849	left	CCGTGCAAGAGGACCACACGGTT	23	1229858	1229836	671	205	55.00000000000001	0	0|0|0|0	0
OR9H1P	ENSMMUG00000049478	1	ENSMMUT00000109069	ENSMMUE00000529466	1	1	1230054	1229179	-1	876	CAGG	1229875	1229872	left	CCAGGGCTCTGGTGAACTCCGTG	23	1229876	1229854	694	182	65.0	3	0|0|0|1	400
OR9H1P	ENSMMUG00000049478	1	ENSMMUT00000109069	ENSMMUE00000529466	1	1	1230054	1229179	-1	876	CAGG	1229675	1229672	right	TCTGTGTGTTGTTAGTATCAGGG	23	1229693	1229671	494	382	35.0	1	0|0|1|11	5000
OR9H1P	ENSMMUG00000049478	1	ENSMMUT00000109069	ENSMMUE00000529466	1	1	1230054	1229179	-1	876	CAGG	1229875	1229872	right	CACAATTGCACCCAGGGCTCTGG	23	1229887	1229865	694	182	60.0	1	0|0|2|8	4400
OR9H1P	ENSMMUG00000049478	1	ENSMMUT00000109069	ENSMMUE00000529466	1	1	1230054	1229179	-1	876	CAGG	1229620	1229617	left	CCTTCAGGTTGCCTTTCTGTGGG	23	1229624	1229602	439	437	55.00000000000001	0	0|0|2|8	4400
OR9H1P	ENSMMUG00000049478	1	ENSMMUT00000109069	ENSMMUE00000529466	1	1	1230054	1229179	-1	876	CAGG	1229675	1229672	left	CCTACTTGTGGGGTGTAGTCAAT	23	1229669	1229647	494	382	45.0	2	0|0|1|1	1000
OR9H1P	ENSMMUG00000049478	1	ENSMMUT00000109069	ENSMMUE00000529466	1	1	1230054	1229179	-1	876	CAGG	1229620	1229617	right	ACCTTCAGGTTGCCTTTCTGTGG	23	1229625	1229603	439	437	50.0	1	0|0|3|11	6200
OR9H1P	ENSMMUG00000049478	1	ENSMMUT00000109069	ENSMMUE00000529466	1	1	1230054	1229179	-1	876	AAGA	1229852	1229849	right	TCTGGTGAACTCCGTGCAAGAGG	23	1229869	1229847	671	205	55.00000000000001	2	0|0|0|1	400
OR9H1P	ENSMMUG00000049478	1	ENSMMUT00000109069	ENSMMUE00000529466	1	1	1230054	1229179	-1	876	AAGA	1229852	1229849	right	CTCCGTGCAAGAGGACCACACGG	23	1229860	1229838	671	205	60.0	2	1|0|0|0	1000
OR9H1P	ENSMMUG00000049478	1	ENSMMUT00000109069	ENSMMUE00000529466	1	1	1230054	1229179	-1	876	CAGG	1229675	1229672	right	AGTATCAGGGTCCTACTTGTGGG	23	1229680	1229658	494	382	45.0	2	0|0|0|2	800
OR9H1P	ENSMMUG00000049478	1	ENSMMUT00000109069	ENSMMUE00000529466	1	1	1230054	1229179	-1	876	CAGG	1229875	1229872	left	CCACAATTGCACCCAGGGCTCTG	23	1229888	1229866	694	182	60.0	1	0|0|1|6	3000
OR9H1P	ENSMMUG00000049478	1	ENSMMUT00000109069	ENSMMUE00000529466	1	1	1230054	1229179	-1	876	CAGG	1229620	1229617	left	CCATGACCTTCAGGTTGCCTTTC	23	1229630	1229608	439	437	50.0	1	0|0|0|4	1600
OR1C1	ENSMMUG00000062849	1	ENSMMUT00000098742	ENSMMUE00000459810	1	1	1251363	1252322	1	960	CAGA	1251424	1251427	left	CCCTAGTTCAGCAGAGCAGCAGC	23	1251413	1251435	64	896	55.00000000000001	1	0|0|0|6	2400
OR1C1	ENSMMUG00000062849	1	ENSMMUT00000098742	ENSMMUE00000459810	1	1	1251363	1252322	1	960	CAGG	1251646	1251649	left	CCTCAGTCAGCTCTTCTTCTTCG	23	1251653	1251675	286	674	50.0	1	0|0|1|5	2600
OR1C1	ENSMMUG00000062849	1	ENSMMUT00000098742	ENSMMUE00000459810	1	1	1251363	1252322	1	960	AAGA	1251630	1251633	left	CCAAGACTATCTCTTTTGCAGGC	23	1251628	1251650	270	690	45.0	0	0|0|0|7	2800
OR1C1	ENSMMUG00000062849	1	ENSMMUT00000098742	ENSMMUE00000459810	1	1	1251363	1252322	1	960	CAGA	1251424	1251427	left	CCTAGTTCAGCAGAGCAGCAGCA	23	1251414	1251436	64	896	55.00000000000001	0	0|0|0|5	2000
OR14K1	ENSMMUG00000064145	1	ENSMMUT00000088481	ENSMMUE00000481085	1	1	1279550	1278606	-1	945	CAGA	1279228	1279225	right	CTGCTGGCTGGATCAGAGATTGG	23	1279241	1279219	620	325	55.00000000000001	1	0|0|0|3	1200
OR14K1	ENSMMUG00000064145	1	ENSMMUT00000088481	ENSMMUE00000481085	1	1	1279550	1278606	-1	945	CAGA	1279146	1279143	right	TATGAGGCTGTCATGAGCAGAGG	23	1279163	1279141	538	407	50.0	3	0|0|0|5	2000
OR14K1	ENSMMUG00000064145	1	ENSMMUT00000088481	ENSMMUE00000481085	1	1	1279550	1278606	-1	945	CAGA	1279228	1279225	right	TTCTTGGTGGTACTGCTGGCTGG	23	1279253	1279231	620	325	55.00000000000001	0	0|0|1|6	3000
OR14K1	ENSMMUG00000064145	1	ENSMMUT00000088481	ENSMMUE00000481085	1	1	1279550	1278606	-1	945	CAGA	1279228	1279225	right	ACTCTTCTTGGTGGTACTGCTGG	23	1279257	1279235	620	325	50.0	0	0|0|0|7	2800
OR14K1	ENSMMUG00000064145	1	ENSMMUT00000088481	ENSMMUE00000481085	1	1	1279550	1278606	-1	945	CAGA	1279146	1279143	right	ATGAGGCTGTCATGAGCAGAGGG	23	1279162	1279140	538	407	50.0	3	0|0|0|4	1600
OR14A2	ENSMMUG00000059455	1	ENSMMUT00000086075	ENSMMUE00000501997	1	1	1290883	1292883	1	2001	AAGA	1291116	1291119	left	CCTTTTTGGATGTCTTCCTGGTG	23	1291126	1291148	186	759	45.0	0	0|0|1|9	4200
OR14A2	ENSMMUG00000059455	1	ENSMMUT00000086075	ENSMMUE00000501997	1	1	1290883	1292883	1	2001	AAGA	1291116	1291119	left	CCTGAAGAACTTATCCTTTTTGG	23	1291112	1291134	186	759	35.0	0	0|0|0|10	4000
OR14A2	ENSMMUG00000059455	1	ENSMMUT00000086075	ENSMMUE00000501997	1	1	1290883	1292883	1	2001	CAGA	1290996	1290999	left	CCAGAAGCTGCAGATTTTATACG	23	1290986	1291008	66	879	40.0	0	0|0|0|0	0
OR14A2	ENSMMUG00000059455	1	ENSMMUT00000086075	ENSMMUE00000501997	1	1	1290883	1292883	1	2001	CAGG	1291252	1291255	left	CCTTCTCAGCAGGTGAGATATTT	23	1291243	1291265	322	623	40.0	2	0|0|1|9	4200
OR14A2	ENSMMUG00000059455	1	ENSMMUT00000086075	ENSMMUE00000501997	1	1	1290883	1292883	1	2001	CAGA	1290996	1290999	right	CAGAAGCTGCAGATTTTATACGG	23	1290987	1291009	66	879	35.0	0	0|0|0|3	1200
OR6F1	ENSMMUG00000016175	1	ENSMMUT00000022726	ENSMMUE00000156556	1	1	1302679	1303605	1	927	CAGA	1303007	1303010	right	ATGTACCTTGTTTTCTCATTAGG	23	1302979	1303001	331	596	30.0	0	0|1|1|10	5400
OR6F1	ENSMMUG00000016175	1	ENSMMUT00000022726	ENSMMUE00000156556	1	1	1302679	1303605	1	927	CAGA	1302946	1302949	right	AAGCACTGGCCATCCTACTGGGG	23	1302917	1302939	270	657	55.00000000000001	0	0|0|0|5	2000
OR6F1	ENSMMUG00000016175	1	ENSMMUT00000022726	ENSMMUE00000156556	1	1	1302679	1303605	1	927	CAGA	1303007	1303010	right	CTGCACAGAGTACTTCCTCCTGG	23	1303002	1303024	331	596	55.00000000000001	0	0|0|0|8	3200
OR6F1	ENSMMUG00000016175	1	ENSMMUT00000022726	ENSMMUE00000156556	1	1	1302679	1303605	1	927	CAGA	1302946	1302949	left	CCATATCATTTACAAGCTGTCTT	23	1302950	1302972	270	657	30.0	0	0|0|0|8	3200
OR6F1	ENSMMUG00000016175	1	ENSMMUT00000022726	ENSMMUE00000156556	1	1	1302679	1303605	1	927	CAGA	1303007	1303010	left	CCTCCTGGCAGCCATGGCTTATG	23	1303017	1303039	331	596	60.0	3	0|0|6|28	14800
OR6F1	ENSMMUG00000016175	1	ENSMMUT00000022726	ENSMMUE00000156556	1	1	1302679	1303605	1	927	CAGA	1302976	1302979	left	CCTTGTTTTCTCATTAGGCTGCA	23	1302984	1303006	300	627	40.0	2	0|0|0|8	3200
OR13G1	ENSMMUG00000016176	1	ENSMMUT00000022727	ENSMMUE00000156557	1	1	1334218	1335141	1	924	CAGA	1334471	1334474	left	CCATTTCATATGCAGGCTGCATG	23	1334480	1334502	256	668	45.0	5	0|0|0|6	2400
OR13G1	ENSMMUG00000016176	1	ENSMMUT00000022727	ENSMMUE00000156557	1	1	1334218	1335141	1	924	AAGA	1334446	1334449	right	GCATCATACCAAAGATGCTGGGG	23	1334435	1334457	231	693	45.0	2	0|0|0|4	1600
OR13G1	ENSMMUG00000016176	1	ENSMMUT00000022727	ENSMMUE00000156557	1	1	1334218	1335141	1	924	CAGA	1334471	1334474	left	CCACGCTAACATCAGAAAACACC	23	1334459	1334481	256	668	45.0	1	0|0|0|1	400
OR13G1	ENSMMUG00000016176	1	ENSMMUT00000022727	ENSMMUE00000156557	1	1	1334218	1335141	1	924	AAGA	1334446	1334449	left	CCAAAGATGCTGGGGACCACGCT	23	1334443	1334465	231	693	60.0	0	0|0|0|7	2800
OR13G1	ENSMMUG00000016176	1	ENSMMUT00000022727	ENSMMUE00000156557	1	1	1334218	1335141	1	924	CAGG	1334492	1334495	left	CCATTTCATATGCAGGCTGCATG	23	1334480	1334502	277	647	45.0	5	0|0|0|6	2400
OR13G1	ENSMMUG00000016176	1	ENSMMUT00000022727	ENSMMUE00000156557	1	1	1334218	1335141	1	924	AAGA	1334446	1334449	right	AAGCATCATACCAAAGATGCTGG	23	1334433	1334455	231	693	40.0	2	0|0|0|6	2400
OR13G1	ENSMMUG00000016176	1	ENSMMUT00000022727	ENSMMUE00000156557	1	1	1334218	1335141	1	924	CAGG	1334278	1334281	left	CCTGAACTCCAGGGAATTATCTT	23	1334269	1334291	63	861	40.0	0	0|0|0|4	1600
OR13G1	ENSMMUG00000016176	1	ENSMMUT00000022727	ENSMMUE00000156557	1	1	1334218	1335141	1	924	CAGG	1334278	1334281	left	CCAGGGAATTATCTTCCTCTTTT	23	1334277	1334299	63	861	35.0	1	0|0|0|13	5200
OR13G1	ENSMMUG00000016176	1	ENSMMUT00000022727	ENSMMUE00000156557	1	1	1334218	1335141	1	924	AAGA	1334446	1334449	right	AGCATCATACCAAAGATGCTGGG	23	1334434	1334456	231	693	40.0	3	0|0|0|5	2000
OR13G1	ENSMMUG00000016176	1	ENSMMUT00000022727	ENSMMUE00000156557	1	1	1334218	1335141	1	924	CAGG	1334278	1334281	right	ACCAAAAAGCCTGAACTCCAGGG	23	1334260	1334282	63	861	45.0	0	0|0|0|8	3200
OR2C3	ENSMMUG00000012954	1	ENSMMUT00000018164	ENSMMUE00000125341	1	1	1480123	1481145	1	1023	CAGG	1480566	1480569	left	CCACTCCATTACATTGTCATTAT	23	1480570	1480592	446	577	30.0	0	0|0|1|5	2600
OR2C3	ENSMMUG00000012954	1	ENSMMUT00000018164	ENSMMUE00000125341	1	1	1480123	1481145	1	1023	CAGA	1480211	1480214	left	CCAGAAGTCTTTGTCCTCCTGGG	23	1480210	1480232	91	932	55.00000000000001	2	0|0|0|9	3600
OR2C3	ENSMMUG00000012954	1	ENSMMUT00000018164	ENSMMUE00000125341	1	1	1480123	1481145	1	1023	CAGG	1480566	1480569	left	CCATCTGCAGGCCACTCCATTAC	23	1480559	1480581	446	577	55.00000000000001	1	0|1|0|12	5600
OR2C3	ENSMMUG00000012954	1	ENSMMUT00000018164	ENSMMUE00000125341	1	1	1480123	1481145	1	1023	CAGG	1480566	1480569	left	CCATTACATTGTCATTATGCATC	23	1480575	1480597	446	577	30.0	0	0|0|0|4	1600
OR2B11	ENSMMUG00000005949	1	ENSMMUT00000008332	ENSMMUE00000057689	1	1	1559934	1560887	1	954	CAGG	1560002	1560005	left	CCATGGCTGGAACTCCCTCTCTT	23	1560006	1560028	71	883	55.00000000000001	1	0|0|0|4	1600
OR2B11	ENSMMUG00000005949	1	ENSMMUT00000008332	ENSMMUE00000057689	1	1	1559934	1560887	1	954	CAGA	1560210	1560213	left	CCATCAGCTACGGAGGCTGCACT	23	1560217	1560239	279	675	60.0	4	0|0|0|16	6400
OR2B11	ENSMMUG00000005949	1	ENSMMUT00000008332	ENSMMUE00000057689	1	1	1559934	1560887	1	954	CAGA	1560183	1560186	left	CCTCAGATGCTGGTCAACATGGG	23	1560180	1560202	252	702	55.00000000000001	0	0|0|2|7	4000
OR2B11	ENSMMUG00000005949	1	ENSMMUT00000008332	ENSMMUE00000057689	1	1	1559934	1560887	1	954	CAGA	1560183	1560186	right	CCTCTGCTACACCACCACTACGG	23	1560155	1560177	252	702	55.00000000000001	1	0|0|0|0	0
OR2B11	ENSMMUG00000005949	1	ENSMMUT00000008332	ENSMMUE00000057689	1	1	1559934	1560887	1	954	CAGA	1560210	1560213	left	CCAGAAGACCATCAGCTACGGAG	23	1560209	1560231	279	675	55.00000000000001	1	0|0|0|2	800
OR2B11	ENSMMUG00000005949	1	ENSMMUT00000008332	ENSMMUE00000057689	1	1	1559934	1560887	1	954	CAGG	1560002	1560005	right	TGGGTGTGTCTGACAGGCCATGG	23	1559989	1560011	71	883	60.0	2	0|0|1|12	5400
OR2B11	ENSMMUG00000005949	1	ENSMMUT00000008332	ENSMMUE00000057689	1	1	1559934	1560887	1	954	CAGG	1560002	1560005	right	TGTGTCTGACAGGCCATGGCTGG	23	1559993	1560015	71	883	60.0	2	0|0|0|6	2400
OR2B11	ENSMMUG00000005949	1	ENSMMUT00000008332	ENSMMUE00000057689	1	1	1559934	1560887	1	954	CAGA	1560183	1560186	left	CCCTCAGATGCTGGTCAACATGG	23	1560179	1560201	252	702	50.0	0	0|0|2|4	2800
OR2B11	ENSMMUG00000005949	1	ENSMMUT00000008332	ENSMMUE00000057689	1	1	1559934	1560887	1	954	CAGA	1560183	1560186	right	CACTACGGTCCCTCAGATGCTGG	23	1560170	1560192	252	702	60.0	1	0|0|0|1	400
OR2B11	ENSMMUG00000005949	1	ENSMMUT00000008332	ENSMMUE00000057689	1	1	1559934	1560887	1	954	AAGA	1560213	1560216	left	CCAGAAGACCATCAGCTACGGAG	23	1560209	1560231	282	672	55.00000000000001	1	0|0|0|2	800
OR2B11	ENSMMUG00000005949	1	ENSMMUT00000008332	ENSMMUE00000057689	1	1	1559934	1560887	1	954	AAGA	1560213	1560216	left	CCCAGAAGACCATCAGCTACGGA	23	1560208	1560230	282	672	50.0	1	0|0|1|0	600
OR2B11	ENSMMUG00000005949	1	ENSMMUT00000008332	ENSMMUE00000057689	1	1	1559934	1560887	1	954	AAGA	1560213	1560216	right	TCCCAGAAGACCATCAGCTACGG	23	1560207	1560229	282	672	50.0	0	0|0|0|2	800
OR2B11	ENSMMUG00000005949	1	ENSMMUT00000008332	ENSMMUE00000057689	1	1	1559934	1560887	1	954	CAGA	1560210	1560213	left	CCCAGAAGACCATCAGCTACGGA	23	1560208	1560230	279	675	50.0	1	0|0|1|0	600
OR2B11	ENSMMUG00000005949	1	ENSMMUT00000008332	ENSMMUE00000057689	1	1	1559934	1560887	1	954	AAGA	1560213	1560216	left	CCATCAGCTACGGAGGCTGCACT	23	1560217	1560239	282	672	60.0	4	0|0|0|16	6400
OR2B11	ENSMMUG00000005949	1	ENSMMUT00000008332	ENSMMUE00000057689	1	1	1559934	1560887	1	954	CAGA	1560183	1560186	left	CCACTACGGTCCCTCAGATGCTG	23	1560169	1560191	252	702	60.0	1	0|0|0|1	400
NLRP3	ENSMMUG00000005946	1	ENSMMUT00000074048	ENSMMUE00000057687	1	1	1592538	1592163	-1	376	AAGG	1592340	1592337	right	GAGGACTATCCTCCTCAGAAGGG	23	1592358	1592336	175	108	50.0	2	0|0|0|2	800
NLRP3	ENSMMUG00000005946	1	ENSMMUT00000074048	ENSMMUE00000057687	1	1	1592538	1592163	-1	376	CAGA	1592313	1592310	right	AGGGCTGCATCTCCCTCCCGAGG	23	1592339	1592317	148	135	70.0	2	0|0|0|8	3200
NLRP3	ENSMMUG00000005946	1	ENSMMUT00000074048	ENSMMUE00000057687	1	1	1592538	1592163	-1	376	CAGA	1592300	1592297	right	CTCCCTCCCGAGGGGTCAGACGG	23	1592329	1592307	135	148	70.0	2	0|0|0|3	1200
NLRP3	ENSMMUG00000005946	1	ENSMMUT00000074048	ENSMMUE00000057687	1	1	1592538	1592163	-1	376	CAGA	1592313	1592310	left	CCCTCCCGAGGGGTCAGACGGAG	23	1592327	1592305	148	135	70.0	0	0|0|0|2	800
NLRP3	ENSMMUG00000005946	1	ENSMMUT00000074048	ENSMMUE00000057687	1	1	1592538	1592163	-1	376	CAGA	1592313	1592310	left	CCTCCCGAGGGGTCAGACGGAGA	23	1592326	1592304	148	135	70.0	0	0|0|0|1	400
NLRP3	ENSMMUG00000005946	1	ENSMMUT00000074048	ENSMMUE00000057687	1	1	1592538	1592163	-1	376	AAGG	1592250	1592247	right	GGAGGAGAAGGCGTGGGCCATGG	23	1592257	1592235	85	198	70.0	1	0|0|0|15	6000
NLRP3	ENSMMUG00000005946	1	ENSMMUT00000074048	ENSMMUE00000057687	1	1	1592538	1592163	-1	376	CAGA	1592313	1592310	right	GGGCTGCATCTCCCTCCCGAGGG	23	1592338	1592316	148	135	70.0	1	0|0|1|8	3800
NLRP3	ENSMMUG00000005946	1	ENSMMUT00000074048	ENSMMUE00000057687	1	1	1592538	1592163	-1	376	AAGG	1592250	1592247	right	CGCTAATGATTGACTTCAATGGG	23	1592279	1592257	85	198	35.0	3	1|0|0|0	1000
NLRP3	ENSMMUG00000005946	1	ENSMMUT00000074048	ENSMMUE00000057687	1	1	1592538	1592163	-1	376	AAGG	1592250	1592247	right	CAATGGGGAGGAGAAGGCGTGGG	23	1592263	1592241	85	198	60.0	1	0|0|1|12	5400
NLRP3	ENSMMUG00000005946	1	ENSMMUT00000074048	ENSMMUE00000057687	1	1	1592538	1592163	-1	376	CAGA	1592343	1592340	right	AGAGGACTATCCTCCTCAGAAGG	23	1592359	1592337	178	105	50.0	2	0|0|0|4	1600
NLRP3	ENSMMUG00000005946	1	ENSMMUT00000074048	ENSMMUE00000057687	1	1	1592538	1592163	-1	376	CAGA	1592313	1592310	right	CTCCCTCCCGAGGGGTCAGACGG	23	1592329	1592307	148	135	70.0	2	0|0|0|3	1200
NLRP3	ENSMMUG00000005946	1	ENSMMUT00000074048	ENSMMUE00000057687	1	1	1592538	1592163	-1	376	AAGG	1592340	1592337	left	CCTCAGAAGGGCTGCATCTCCCT	23	1592346	1592324	175	108	60.0	2	0|0|0|14	5600
NLRP3	ENSMMUG00000005946	1	ENSMMUT00000074048	ENSMMUE00000057687	1	1	1592538	1592163	-1	376	AAGG	1592340	1592337	left	CCTCCTCAGAAGGGCTGCATCTC	23	1592349	1592327	175	108	60.0	1	0|0|0|7	2800
NLRP3	ENSMMUG00000005946	1	ENSMMUT00000074048	ENSMMUE00000057687	1	1	1592538	1592163	-1	376	CAGA	1592300	1592297	right	CCCGAGGGGTCAGACGGAGAAGG	23	1592323	1592301	135	148	70.0	0	1|0|0|4	2600
NLRP3	ENSMMUG00000005946	1	ENSMMUT00000074048	ENSMMUE00000057687	1	1	1592538	1592163	-1	376	AAGG	1592250	1592247	right	GCTAATGATTGACTTCAATGGGG	23	1592278	1592256	85	198	35.0	3	0|0|0|3	1200
NLRP3	ENSMMUG00000005946	1	ENSMMUT00000074048	ENSMMUE00000057687	1	1	1592538	1592163	-1	376	AAGG	1592250	1592247	left	CCATGGCCGTGTGGATCTTTGCT	23	1592240	1592218	85	198	55.00000000000001	1	0|0|1|1	1000
NLRP3	ENSMMUG00000005946	1	ENSMMUT00000074048	ENSMMUE00000057687	1	1	1592538	1592163	-1	376	CAGA	1592313	1592310	left	CCGAGGGGTCAGACGGAGAAGGC	23	1592322	1592300	148	135	65.0	0	0|0|0|4	1600
NLRP3	ENSMMUG00000005946	1	ENSMMUT00000074048	ENSMMUE00000057687	1	1	1592538	1592163	-1	376	CAGA	1592300	1592297	right	GACGGAGAAGGCAGACCATGTGG	23	1592311	1592289	135	148	60.0	1	0|0|0|3	1200
NLRP3	ENSMMUG00000005946	1	ENSMMUT00000074048	ENSMMUE00000057687	1	1	1592538	1592163	-1	376	CAGA	1592343	1592340	left	CCTCCTCAGAAGGGCTGCATCTC	23	1592349	1592327	178	105	60.0	1	0|0|0|7	2800
NLRP3	ENSMMUG00000005946	1	ENSMMUT00000074048	ENSMMUE00000057687	1	1	1592538	1592163	-1	376	AAGA	1592379	1592376	right	CCTGGAGGACCTGGAGGATGTGG	23	1592407	1592385	214	69	65.0	0	0|0|3|40	17800
NLRP3	ENSMMUG00000005946	1	ENSMMUT00000074048	ENSMMUE00000057687	1	1	1592538	1592163	-1	376	CAGA	1592313	1592310	right	GGCTGCATCTCCCTCCCGAGGGG	23	1592337	1592315	148	135	70.0	1	0|0|1|4	2200
NLRP3	ENSMMUG00000005946	1	ENSMMUT00000074048	ENSMMUE00000057687	1	1	1592538	1592163	-1	376	AAGG	1592250	1592247	right	TCAATGGGGAGGAGAAGGCGTGG	23	1592264	1592242	85	198	60.0	1	0|0|1|8	3800
NLRP3	ENSMMUG00000005946	1	ENSMMUT00000074048	ENSMMUE00000057687	1	1	1592538	1592163	-1	376	AAGG	1592304	1592301	right	GACGGAGAAGGCAGACCATGTGG	23	1592311	1592289	139	144	60.0	1	0|0|0|3	1200
NLRP3	ENSMMUG00000005946	1	ENSMMUT00000074048	ENSMMUE00000057687	1	1	1592538	1592163	-1	376	AAGG	1592304	1592301	right	CTCCCTCCCGAGGGGTCAGACGG	23	1592329	1592307	139	144	70.0	2	0|0|0|3	1200
NLRP3	ENSMMUG00000005946	1	ENSMMUT00000074048	ENSMMUE00000057687	1	1	1592538	1592163	-1	376	CAGA	1592313	1592310	left	CCCGAGGGGTCAGACGGAGAAGG	23	1592323	1592301	148	135	65.0	0	1|0|0|4	2600
NLRP3	ENSMMUG00000005946	1	ENSMMUT00000074048	ENSMMUE00000057687	1	1	1592538	1592163	-1	376	AAGG	1592304	1592301	left	CCATGTGGATCTAGCCACGCTAA	23	1592296	1592274	139	144	50.0	4	0|0|0|2	800
NLRP3	ENSMMUG00000005946	1	ENSMMUT00000074048	ENSMMUE00000057687	1	1	1592538	1592163	-1	376	CAGA	1592343	1592340	left	CCTCAGAAGGGCTGCATCTCCCT	23	1592346	1592324	178	105	60.0	2	0|0|0|14	5600
NLRP3	ENSMMUG00000005946	1	ENSMMUT00000074048	ENSMMUE00000057687	1	1	1592538	1592163	-1	376	AAGA	1592370	1592367	right	GAAATTTAAGATGCACTTAGAGG	23	1592377	1592355	205	78	30.0	1	0|0|1|9	4200
NLRP3	ENSMMUG00000005946	1	ENSMMUT00000074048	ENSMMUE00000057687	1	1	1592538	1592163	-1	376	CAGA	1592343	1592340	right	GAGGACTATCCTCCTCAGAAGGG	23	1592358	1592336	178	105	50.0	2	0|0|0|2	800
NLRP3	ENSMMUG00000005946	1	ENSMMUT00000074048	ENSMMUE00000057687	1	1	1592538	1592163	-1	376	CAGA	1592300	1592297	left	CCATGTGGATCTAGCCACGCTAA	23	1592296	1592274	135	148	50.0	4	0|0|0|2	800
NLRP3	ENSMMUG00000005946	1	ENSMMUT00000074048	ENSMMUE00000057687	1	1	1592538	1592163	-1	376	AAGG	1592250	1592247	right	AATGATTGACTTCAATGGGGAGG	23	1592275	1592253	85	198	40.0	2	0|0|0|7	2800
NLRP3	ENSMMUG00000005946	1	ENSMMUT00000074048	ENSMMUE00000057687	1	1	1592538	1592163	-1	376	CAGA	1592313	1592310	right	CCCGAGGGGTCAGACGGAGAAGG	23	1592323	1592301	148	135	70.0	0	1|0|0|4	2600
NLRP3	ENSMMUG00000005946	1	ENSMMUT00000074048	ENSMMUE00000057669	2	1	1587942	1587823	-1	120	AAGA	1587885	1587882	right	AGCATTGAAGAGGAGTGGATGGG	23	1587892	1587870	60	60	45.0	0	0|0|0|7	2800
NLRP3	ENSMMUG00000005946	1	ENSMMUT00000074048	ENSMMUE00000057669	2	1	1587942	1587823	-1	120	AAGA	1587885	1587882	right	CCAGGAAGACAGCATTGAAGAGG	23	1587902	1587880	60	60	50.0	0	0|0|0|13	5200
NLRP3	ENSMMUG00000005946	1	ENSMMUT00000074048	ENSMMUE00000057669	2	1	1587942	1587823	-1	120	AAGA	1587885	1587882	right	AAGACAGCATTGAAGAGGAGTGG	23	1587897	1587875	60	60	45.0	0	0|0|1|22	9400
NLRP3	ENSMMUG00000005946	1	ENSMMUT00000074048	ENSMMUE00000057669	2	1	1587942	1587823	-1	120	AAGA	1587885	1587882	right	CAGCATTGAAGAGGAGTGGATGG	23	1587893	1587871	60	60	50.0	0	0|0|0|10	4000
NLRP3	ENSMMUG00000005946	1	ENSMMUT00000074048	ENSMMUE00000057670	3	1	1587326	1585577	-1	1750	CAGG	1587189	1587186	left	CCGGAGCCAGCAGGAGAGGGAGC	23	1587199	1587177	1610	140	70.0	0	0|0|1|4	2200
NLRP3	ENSMMUG00000005946	1	ENSMMUT00000074048	ENSMMUE00000057670	3	1	1587326	1585577	-1	1750	AAGA	1586865	1586862	left	CCCATCCACAAGATCGTGAGCAA	23	1586874	1586852	1286	464	45.0	0	0|0|0|4	1600
NLRP3	ENSMMUG00000005946	1	ENSMMUT00000074048	ENSMMUE00000057670	3	1	1587326	1585577	-1	1750	AAGA	1586442	1586439	left	CCCAGACATCCAAGACTACCACT	23	1586432	1586410	863	887	45.0	0	0|0|0|2	800
NLRP3	ENSMMUG00000005946	1	ENSMMUT00000074048	ENSMMUE00000057670	3	1	1587326	1585577	-1	1750	AAGA	1586865	1586862	left	CCATCCACAAGATCGTGAGCAAG	23	1586873	1586851	1286	464	50.0	0	0|0|0|2	800
NLRP3	ENSMMUG00000005946	1	ENSMMUT00000074048	ENSMMUE00000057670	3	1	1587326	1585577	-1	1750	AAGG	1586760	1586757	right	GACTGGCAGAAGGCCGAGCGGGG	23	1586769	1586747	1181	569	70.0	1	1|0|0|4	2600
NLRP3	ENSMMUG00000005946	1	ENSMMUT00000074048	ENSMMUE00000057670	3	1	1587326	1585577	-1	1750	CAGG	1586554	1586551	right	CTCTGATGAGGCCCAAGCCAGGG	23	1586572	1586550	975	775	60.0	1	0|0|0|11	4400
NLRP3	ENSMMUG00000005946	1	ENSMMUT00000074048	ENSMMUE00000057670	3	1	1587326	1585577	-1	1750	CAGA	1586763	1586760	right	CTGACTGGCAGAAGGCCGAGCGG	23	1586771	1586749	1184	566	65.0	1	0|0|0|3	1200
NLRP3	ENSMMUG00000005946	1	ENSMMUT00000074048	ENSMMUE00000057670	3	1	1587326	1585577	-1	1750	AAGA	1587156	1587153	left	CCATCGGCAAGACCAAGACGTGG	23	1587164	1587142	1577	173	60.0	0	0|0|1|2	1400
NLRP3	ENSMMUG00000005946	1	ENSMMUT00000074048	ENSMMUE00000057670	3	1	1587326	1585577	-1	1750	AAGA	1586442	1586439	left	CCAGACATCCAAGACTACCACTG	23	1586431	1586409	863	887	50.0	0	0|0|0|2	800
NLRP3	ENSMMUG00000005946	1	ENSMMUT00000074048	ENSMMUE00000057670	3	1	1587326	1585577	-1	1750	CAGG	1586532	1586529	right	CAGTCTGATTCAGGAGAATGAGG	23	1586542	1586520	953	797	45.0	3	0|0|0|13	5200
NLRP3	ENSMMUG00000005946	1	ENSMMUT00000074048	ENSMMUE00000057670	3	1	1587326	1585577	-1	1750	CAGG	1587022	1587019	right	CCTGGCCAGGAAGATTATGTTGG	23	1587028	1587006	1443	307	50.0	1	0|0|0|3	1200
NLRP3	ENSMMUG00000005946	1	ENSMMUT00000074048	ENSMMUE00000057670	3	1	1587326	1585577	-1	1750	AAGG	1586760	1586757	left	CCGAGCGGGGAGACATTCTCCTG	23	1586756	1586734	1181	569	60.0	2	0|0|0|0	0
NLRP3	ENSMMUG00000005946	1	ENSMMUT00000074048	ENSMMUE00000057670	3	1	1587326	1585577	-1	1750	CAGG	1586358	1586355	right	AGTTTGCTGCAGCCCCGGGGAGG	23	1586385	1586363	779	971	70.0	0	0|0|1|5	2600
NLRP3	ENSMMUG00000005946	1	ENSMMUT00000074048	ENSMMUE00000057670	3	1	1587326	1585577	-1	1750	CAGG	1587022	1587019	left	CCAGGAAGATTATGTTGGACTGG	23	1587023	1587001	1443	307	45.0	0	0|0|1|3	1800
NLRP3	ENSMMUG00000005946	1	ENSMMUT00000074048	ENSMMUE00000057670	3	1	1587326	1585577	-1	1750	CAGA	1586247	1586244	right	GAGTCTGACCTCAGGAATCATGG	23	1586274	1586252	668	1082	50.0	2	0|0|0|5	2000
NLRP3	ENSMMUG00000005946	1	ENSMMUT00000074048	ENSMMUE00000057670	3	1	1587326	1585577	-1	1750	CAGG	1586358	1586355	left	CCGCCTCTGCGCCCACCTCTGGG	23	1586350	1586328	779	971	75.0	1	0|0|0|3	1200
NLRP3	ENSMMUG00000005946	1	ENSMMUT00000074048	ENSMMUE00000057670	3	1	1587326	1585577	-1	1750	AAGG	1586760	1586757	right	TGACTGGCAGAAGGCCGAGCGGG	23	1586770	1586748	1181	569	65.0	1	0|0|0|2	800
NLRP3	ENSMMUG00000005946	1	ENSMMUT00000074048	ENSMMUE00000057670	3	1	1587326	1585577	-1	1750	CAGA	1586845	1586842	left	CCCTCCAGAATCCTCTTCCTCAT	23	1586850	1586828	1266	484	45.0	0	0|0|3|20	9800
NLRP3	ENSMMUG00000005946	1	ENSMMUT00000074048	ENSMMUE00000057670	3	1	1587326	1585577	-1	1750	AAGA	1587156	1587153	right	CATCGGCAAGACCAAGACGTGGG	23	1587163	1587141	1577	173	55.00000000000001	0	0|0|0|2	800
NLRP3	ENSMMUG00000005946	1	ENSMMUT00000074048	ENSMMUE00000057670	3	1	1587326	1585577	-1	1750	CAGG	1586358	1586355	left	CCTCTGCGCCCACCTCTGGGGGC	23	1586347	1586325	779	971	80.0	2	0|0|0|9	3600
NLRP3	ENSMMUG00000005946	1	ENSMMUT00000074048	ENSMMUE00000057670	3	1	1587326	1585577	-1	1750	CAGA	1586763	1586760	right	TGACTGGCAGAAGGCCGAGCGGG	23	1586770	1586748	1184	566	65.0	1	0|0|0|2	800
NLRP3	ENSMMUG00000005946	1	ENSMMUT00000074048	ENSMMUE00000057670	3	1	1587326	1585577	-1	1750	CAGA	1586205	1586202	right	GAACCTGTTCCAGAAGGAAGTGG	23	1586215	1586193	626	1124	50.0	2	0|0|0|5	2000
NLRP3	ENSMMUG00000005946	1	ENSMMUT00000074048	ENSMMUE00000057670	3	1	1587326	1585577	-1	1750	CAGG	1586977	1586974	left	CCAAGACAGGTTTGACTATCTGT	23	1586983	1586961	1398	352	40.0	1	0|0|0|0	0
NLRP3	ENSMMUG00000005946	1	ENSMMUT00000074048	ENSMMUE00000057670	3	1	1587326	1585577	-1	1750	CAGA	1586925	1586922	left	CCTTGTGACGCAGAGGAGCCTGG	23	1586935	1586913	1346	404	65.0	0	0|0|0|4	1600
NLRP3	ENSMMUG00000005946	1	ENSMMUT00000074048	ENSMMUE00000057670	3	1	1587326	1585577	-1	1750	AAGA	1587018	1587015	left	CCTGGCCAGGAAGATTATGTTGG	23	1587028	1587006	1439	311	50.0	0	0|0|0|3	1200
NLRP3	ENSMMUG00000005946	1	ENSMMUT00000074048	ENSMMUE00000057670	3	1	1587326	1585577	-1	1750	CAGA	1586430	1586427	left	CCAGACATCCAAGACTACCACTG	23	1586431	1586409	851	899	50.0	0	0|0|0|2	800
NLRP3	ENSMMUG00000005946	1	ENSMMUT00000074048	ENSMMUE00000057670	3	1	1587326	1585577	-1	1750	CAGG	1586554	1586551	left	CCAAGCCAGGGCAGCCTTCAGTC	23	1586560	1586538	975	775	65.0	0	0|0|0|5	2000
NLRP3	ENSMMUG00000005946	1	ENSMMUT00000074048	ENSMMUE00000057670	3	1	1587326	1585577	-1	1750	AAGA	1586718	1586715	left	CCTCATCAGAAAGAAGCTCCTTC	23	1586728	1586706	1139	611	45.0	1	0|0|1|9	4200
NLRP3	ENSMMUG00000005946	1	ENSMMUT00000074048	ENSMMUE00000057670	3	1	1587326	1585577	-1	1750	CAGG	1587047	1587044	right	TTCCAGGGAGCGGCAGGGATTGG	23	1587060	1587038	1468	282	65.0	0	0|0|0|4	1600
NLRP3	ENSMMUG00000005946	1	ENSMMUT00000074048	ENSMMUE00000057670	3	1	1587326	1585577	-1	1750	CAGG	1587047	1587044	right	CACCGTGGTGTTCCAGGGAGCGG	23	1587070	1587048	1468	282	65.0	2	0|0|0|3	1200
NLRP3	ENSMMUG00000005946	1	ENSMMUT00000074048	ENSMMUE00000057670	3	1	1587326	1585577	-1	1750	AAGA	1587120	1587117	left	CCCATTAAGATGGAGTTGCTGTT	23	1587126	1587104	1541	209	35.0	0	0|0|0|8	3200
NLRP3	ENSMMUG00000005946	1	ENSMMUT00000074048	ENSMMUE00000057670	3	1	1587326	1585577	-1	1750	CAGG	1587047	1587044	left	CCAGGGAGCGGCAGGGATTGGGA	23	1587058	1587036	1468	282	70.0	0	0|0|0|6	2400
NLRP3	ENSMMUG00000005946	1	ENSMMUT00000074048	ENSMMUE00000057670	3	1	1587326	1585577	-1	1750	AAGG	1586244	1586241	right	AGTCTGACCTCAGGAATCATGGG	23	1586273	1586251	665	1085	45.0	2	0|0|0|3	1200
NLRP3	ENSMMUG00000005946	1	ENSMMUT00000074048	ENSMMUE00000057670	3	1	1587326	1585577	-1	1750	CAGG	1587057	1587054	right	GTGCACACCGTGGTGTTCCAGGG	23	1587075	1587053	1478	272	60.0	3	1|0|0|4	2600
NLRP3	ENSMMUG00000005946	1	ENSMMUT00000074048	ENSMMUE00000057670	3	1	1587326	1585577	-1	1750	AAGG	1587207	1587204	left	CCTCATCAAGGAGCACCGGAGCC	23	1587214	1587192	1628	122	65.0	0	0|0|0|3	1200
NLRP3	ENSMMUG00000005946	1	ENSMMUT00000074048	ENSMMUE00000057670	3	1	1587326	1585577	-1	1750	CAGA	1586763	1586760	left	CCGAGCGGGGAGACATTCTCCTG	23	1586756	1586734	1184	566	60.0	2	0|0|0|0	0
NLRP3	ENSMMUG00000005946	1	ENSMMUT00000074048	ENSMMUE00000057670	3	1	1587326	1585577	-1	1750	CAGG	1586263	1586260	right	AGTCTGACCTCAGGAATCATGGG	23	1586273	1586251	684	1066	45.0	2	0|0|0|3	1200
NLRP3	ENSMMUG00000005946	1	ENSMMUT00000074048	ENSMMUE00000057670	3	1	1587326	1585577	-1	1750	AAGA	1586981	1586978	left	CCAAGACAGGTTTGACTATCTGT	23	1586983	1586961	1402	348	40.0	1	0|0|0|0	0
NLRP3	ENSMMUG00000005946	1	ENSMMUT00000074048	ENSMMUE00000057670	3	1	1587326	1585577	-1	1750	CAGG	1586554	1586551	left	CCTTCAGTCTGATTCAGGAGAAT	23	1586546	1586524	975	775	40.0	4	0|0|0|3	1200
NLRP3	ENSMMUG00000005946	1	ENSMMUT00000074048	ENSMMUE00000057670	3	1	1587326	1585577	-1	1750	CAGA	1586247	1586244	right	AGTCTGACCTCAGGAATCATGGG	23	1586273	1586251	668	1082	45.0	2	0|0|0|3	1200
NLRP3	ENSMMUG00000005946	1	ENSMMUT00000074048	ENSMMUE00000057670	3	1	1587326	1585577	-1	1750	CAGA	1586430	1586427	left	CCTTGCCCAGACATCCAAGACTA	23	1586437	1586415	851	899	50.0	0	0|0|0|8	3200
NLRP3	ENSMMUG00000005946	1	ENSMMUT00000074048	ENSMMUE00000057670	3	1	1587326	1585577	-1	1750	CAGG	1587022	1587019	left	CCTGGCCAGGAAGATTATGTTGG	23	1587028	1587006	1443	307	50.0	0	0|0|0|3	1200
NLRP3	ENSMMUG00000005946	1	ENSMMUT00000074048	ENSMMUE00000057670	3	1	1587326	1585577	-1	1750	CAGA	1586309	1586306	right	CTCTGCTCTTTGGCTGCAGATGG	23	1586325	1586303	730	1020	55.00000000000001	3	0|0|1|14	6200
NLRP3	ENSMMUG00000005946	1	ENSMMUT00000074048	ENSMMUE00000057670	3	1	1587326	1585577	-1	1750	CAGA	1586722	1586719	left	CCTCATCAGAAAGAAGCTCCTTC	23	1586728	1586706	1143	607	45.0	1	0|0|1|9	4200
NLRP3	ENSMMUG00000005946	1	ENSMMUT00000074048	ENSMMUE00000057670	3	1	1587326	1585577	-1	1750	CAGA	1586430	1586427	left	CCAAGACTACCACTGCGGTGTAT	23	1586423	1586401	851	899	50.0	0	0|0|1|6	3000
NLRP3	ENSMMUG00000005946	1	ENSMMUT00000074048	ENSMMUE00000057670	3	1	1587326	1585577	-1	1750	AAGA	1586594	1586591	right	TGGGTTTCTCGGAGGCCAAAAGG	23	1586618	1586596	1015	735	55.00000000000001	1	0|0|0|4	1600
NLRP3	ENSMMUG00000005946	1	ENSMMUT00000074048	ENSMMUE00000057670	3	1	1587326	1585577	-1	1750	CAGG	1587189	1587186	right	AGCACCGGAGCCAGCAGGAGAGG	23	1587203	1587181	1610	140	70.0	0	0|0|0|7	2800
NLRP3	ENSMMUG00000005946	1	ENSMMUT00000074048	ENSMMUE00000057670	3	1	1587326	1585577	-1	1750	AAGA	1587150	1587147	left	CCATCGGCAAGACCAAGACGTGG	23	1587164	1587142	1571	179	60.0	0	0|0|1|2	1400
NLRP3	ENSMMUG00000005946	1	ENSMMUT00000074048	ENSMMUE00000057670	3	1	1587326	1585577	-1	1750	CAGA	1586925	1586922	right	TGTGACGCAGAGGAGCCTGGGGG	23	1586932	1586910	1346	404	65.0	0	0|0|0|10	4000
NLRP3	ENSMMUG00000005946	1	ENSMMUT00000074048	ENSMMUE00000057670	3	1	1587326	1585577	-1	1750	CAGA	1586205	1586202	right	GAGGATGAACCTGTTCCAGAAGG	23	1586221	1586199	626	1124	50.0	1	1|0|0|4	2600
NLRP3	ENSMMUG00000005946	1	ENSMMUT00000074048	ENSMMUE00000057670	3	1	1587326	1585577	-1	1750	CAGA	1586845	1586842	left	CCTCTTCCTCATGGACGGCTTTG	23	1586839	1586817	1266	484	55.00000000000001	1	0|0|0|1	400
NLRP3	ENSMMUG00000005946	1	ENSMMUT00000074048	ENSMMUE00000057670	3	1	1587326	1585577	-1	1750	AAGA	1587036	1587033	right	TTGGGAAGACAATCCTGGCCAGG	23	1587041	1587019	1457	293	55.00000000000001	0	0|0|3|8	5000
NLRP3	ENSMMUG00000005946	1	ENSMMUT00000074048	ENSMMUE00000057670	3	1	1587326	1585577	-1	1750	AAGA	1587036	1587033	right	TCCAGGGAGCGGCAGGGATTGGG	23	1587059	1587037	1457	293	65.0	0	0|0|0|10	4000
NLRP3	ENSMMUG00000005946	1	ENSMMUT00000074048	ENSMMUE00000057670	3	1	1587326	1585577	-1	1750	AAGA	1587018	1587015	right	CCAGGAAGATTATGTTGGACTGG	23	1587023	1587001	1439	311	45.0	0	0|0|1|3	1800
NLRP3	ENSMMUG00000005946	1	ENSMMUT00000074048	ENSMMUE00000057670	3	1	1587326	1585577	-1	1750	AAGA	1586421	1586418	left	CCACTGCGGTGTATACCTTCTTC	23	1586414	1586392	842	908	50.0	0	0|0|0|0	0
NLRP3	ENSMMUG00000005946	1	ENSMMUT00000074048	ENSMMUE00000057670	3	1	1587326	1585577	-1	1750	AAGA	1587120	1587117	left	CCGTGAGTCCCATTAAGATGGAG	23	1587134	1587112	1541	209	45.0	3	0|0|0|0	0
NLRP3	ENSMMUG00000005946	1	ENSMMUT00000074048	ENSMMUE00000057670	3	1	1587326	1585577	-1	1750	CAGA	1586247	1586244	right	GAATCATGGGCTGCAGAAGGCGG	23	1586260	1586238	668	1082	55.00000000000001	1	0|0|0|4	1600
NLRP3	ENSMMUG00000005946	1	ENSMMUT00000074048	ENSMMUE00000057670	3	1	1587326	1585577	-1	1750	CAGG	1587189	1587186	right	TGCGCCTCATCAAGGAGCACCGG	23	1587218	1587196	1610	140	60.0	0	0|0|0|0	0
NLRP3	ENSMMUG00000005946	1	ENSMMUT00000074048	ENSMMUE00000057670	3	1	1587326	1585577	-1	1750	CAGA	1586722	1586719	left	CCTTCCCGAGGCCTCTCTGCTCA	23	1586710	1586688	1143	607	65.0	1	0|0|3|10	5800
NLRP3	ENSMMUG00000005946	1	ENSMMUT00000074048	ENSMMUE00000057670	3	1	1587326	1585577	-1	1750	CAGA	1586925	1586922	right	AGGTAAGCCTTGTGACGCAGAGG	23	1586942	1586920	1346	404	55.00000000000001	0	0|0|0|5	2000
NLRP3	ENSMMUG00000005946	1	ENSMMUT00000074048	ENSMMUE00000057670	3	1	1587326	1585577	-1	1750	CAGG	1586263	1586260	right	GAGTCTGACCTCAGGAATCATGG	23	1586274	1586252	684	1066	50.0	2	0|0|0|5	2000
NLRP3	ENSMMUG00000005946	1	ENSMMUT00000074048	ENSMMUE00000057670	3	1	1587326	1585577	-1	1750	AAGG	1586760	1586757	right	CTGACTGGCAGAAGGCCGAGCGG	23	1586771	1586749	1181	569	65.0	1	0|0|0|3	1200
NLRP3	ENSMMUG00000005946	1	ENSMMUT00000074048	ENSMMUE00000057670	3	1	1587326	1585577	-1	1750	AAGA	1587156	1587153	left	CCAAGACGTGGGAGAGCCCCGTG	23	1587152	1587130	1577	173	70.0	1	0|0|0|3	1200
NLRP3	ENSMMUG00000005946	1	ENSMMUT00000074048	ENSMMUE00000057670	3	1	1587326	1585577	-1	1750	CAGG	1586358	1586355	left	CCAGGAGCACCGCCTCTGCGCCC	23	1586359	1586337	779	971	80.0	0	0|0|0|7	2800
NLRP3	ENSMMUG00000005946	1	ENSMMUT00000074048	ENSMMUE00000057670	3	1	1587326	1585577	-1	1750	AAGA	1586442	1586439	right	CTGAAACAGCAGATGGAGAGTGG	23	1586466	1586444	863	887	50.0	0	0|0|2|9	4800
NLRP3	ENSMMUG00000005946	1	ENSMMUT00000074048	ENSMMUE00000057670	3	1	1587326	1585577	-1	1750	AAGA	1586865	1586862	left	CCCACCCATCCACAAGATCGTGA	23	1586878	1586856	1286	464	50.0	0	0|0|0|1	400
NLRP3	ENSMMUG00000005946	1	ENSMMUT00000074048	ENSMMUE00000057670	3	1	1587326	1585577	-1	1750	AAGA	1587156	1587153	right	CCATCGGCAAGACCAAGACGTGG	23	1587164	1587142	1577	173	60.0	0	0|0|1|2	1400
NLRP3	ENSMMUG00000005946	1	ENSMMUT00000074048	ENSMMUE00000057670	3	1	1587326	1585577	-1	1750	AAGA	1586718	1586715	left	CCTTCCCGAGGCCTCTCTGCTCA	23	1586710	1586688	1139	611	65.0	1	0|0|3|10	5800
NLRP3	ENSMMUG00000005946	1	ENSMMUT00000074048	ENSMMUE00000057670	3	1	1587326	1585577	-1	1750	CAGA	1586309	1586306	right	CTTTGGCTGCAGATGGAATCTGG	23	1586318	1586296	730	1020	50.0	1	0|0|1|8	3800
NLRP3	ENSMMUG00000005946	1	ENSMMUT00000074048	ENSMMUE00000057670	3	1	1587326	1585577	-1	1750	AAGA	1587036	1587033	right	AGGGATTGGGAAGACAATCCTGG	23	1587046	1587024	1457	293	50.0	3	0|0|1|8	3800
NLRP3	ENSMMUG00000005946	1	ENSMMUT00000074048	ENSMMUE00000057670	3	1	1587326	1585577	-1	1750	AAGA	1587150	1587147	right	CCATCGGCAAGACCAAGACGTGG	23	1587164	1587142	1571	179	60.0	0	0|0|1|2	1400
NLRP3	ENSMMUG00000005946	1	ENSMMUT00000074048	ENSMMUE00000057670	3	1	1587326	1585577	-1	1750	CAGG	1586554	1586551	left	CCCAAGCCAGGGCAGCCTTCAGT	23	1586561	1586539	975	775	60.0	0	0|0|0|13	5200
NLRP3	ENSMMUG00000005946	1	ENSMMUT00000074048	ENSMMUE00000057670	3	1	1587326	1585577	-1	1750	CAGG	1586263	1586260	left	CCTCAGGAATCATGGGCTGCAGA	23	1586266	1586244	684	1066	55.00000000000001	1	0|0|0|1	400
NLRP3	ENSMMUG00000005946	1	ENSMMUT00000074048	ENSMMUE00000057670	3	1	1587326	1585577	-1	1750	CAGG	1587047	1587044	right	TGGTGTTCCAGGGAGCGGCAGGG	23	1587065	1587043	1468	282	65.0	0	0|0|0|5	2000
NLRP3	ENSMMUG00000005946	1	ENSMMUT00000074048	ENSMMUE00000057670	3	1	1587326	1585577	-1	1750	CAGG	1587047	1587044	right	TGTGCACACCGTGGTGTTCCAGG	23	1587076	1587054	1468	282	60.0	3	0|0|0|5	2000
NLRP3	ENSMMUG00000005946	1	ENSMMUT00000074048	ENSMMUE00000057670	3	1	1587326	1585577	-1	1750	CAGG	1586554	1586551	left	CCAGGGCAGCCTTCAGTCTGATT	23	1586555	1586533	975	775	55.00000000000001	2	0|0|1|8	3800
NLRP3	ENSMMUG00000005946	1	ENSMMUT00000074048	ENSMMUE00000057670	3	1	1587326	1585577	-1	1750	CAGG	1586532	1586529	left	CCTTCAGTCTGATTCAGGAGAAT	23	1586546	1586524	953	797	40.0	4	0|0|0|3	1200
NLRP3	ENSMMUG00000005946	1	ENSMMUT00000074048	ENSMMUE00000057670	3	1	1587326	1585577	-1	1750	CAGA	1586205	1586202	left	CCAGAAGGAAGTGGACTGTGAGA	23	1586206	1586184	626	1124	50.0	0	0|0|4|22	11200
NLRP3	ENSMMUG00000005946	1	ENSMMUT00000074048	ENSMMUE00000057670	3	1	1587326	1585577	-1	1750	AAGA	1586865	1586862	left	CCACCCATCCACAAGATCGTGAG	23	1586877	1586855	1286	464	55.00000000000001	0	0|0|0|1	400
NLRP3	ENSMMUG00000005946	1	ENSMMUT00000074048	ENSMMUE00000057670	3	1	1587326	1585577	-1	1750	CAGA	1586247	1586244	right	CAGGAATCATGGGCTGCAGAAGG	23	1586263	1586241	668	1082	55.00000000000001	1	0|0|1|12	5400
NLRP3	ENSMMUG00000005946	1	ENSMMUT00000074048	ENSMMUE00000057670	3	1	1587326	1585577	-1	1750	CAGA	1586763	1586760	right	TAGGACCGCTCTGCACTGACTGG	23	1586786	1586764	1184	566	60.0	0	0|0|0|1	400
NLRP3	ENSMMUG00000005946	1	ENSMMUT00000074048	ENSMMUE00000057670	3	1	1587326	1585577	-1	1750	AAGA	1586421	1586418	left	CCAAGACTACCACTGCGGTGTAT	23	1586423	1586401	842	908	50.0	0	0|0|1|6	3000
NLRP3	ENSMMUG00000005946	1	ENSMMUT00000074048	ENSMMUE00000057670	3	1	1587326	1585577	-1	1750	CAGA	1586457	1586454	right	CTGAAACAGCAGATGGAGAGTGG	23	1586466	1586444	878	872	50.0	0	0|0|2|9	4800
NLRP3	ENSMMUG00000005946	1	ENSMMUT00000074048	ENSMMUE00000057670	3	1	1587326	1585577	-1	1750	AAGG	1586202	1586199	left	CCTGTTCCAGAAGGAAGTGGACT	23	1586212	1586190	623	1127	50.0	2	0|0|0|5	2000
NLRP3	ENSMMUG00000005946	1	ENSMMUT00000074048	ENSMMUE00000057670	3	1	1587326	1585577	-1	1750	CAGA	1586430	1586427	left	CCCAGACATCCAAGACTACCACT	23	1586432	1586410	851	899	45.0	0	0|0|0|2	800
NLRP3	ENSMMUG00000005946	1	ENSMMUT00000074048	ENSMMUE00000057670	3	1	1587326	1585577	-1	1750	CAGA	1586925	1586922	left	CCTGGGGGACCTGATCATGAGCT	23	1586917	1586895	1346	404	60.0	0	0|0|0|2	800
NLRP3	ENSMMUG00000005946	1	ENSMMUT00000074048	ENSMMUE00000057670	3	1	1587326	1585577	-1	1750	AAGG	1586202	1586199	right	GAACCTGTTCCAGAAGGAAGTGG	23	1586215	1586193	623	1127	50.0	2	0|0|0|5	2000
NLRP3	ENSMMUG00000005946	1	ENSMMUT00000074048	ENSMMUE00000057670	3	1	1587326	1585577	-1	1750	CAGA	1586763	1586760	right	GCTCTGCACTGACTGGCAGAAGG	23	1586779	1586757	1184	566	60.0	2	0|0|0|10	4000
NLRP3	ENSMMUG00000005946	1	ENSMMUT00000074048	ENSMMUE00000057670	3	1	1587326	1585577	-1	1750	CAGA	1586925	1586922	right	CTTGTGACGCAGAGGAGCCTGGG	23	1586934	1586912	1346	404	60.0	0	0|0|0|2	800
NLRP3	ENSMMUG00000005946	1	ENSMMUT00000074048	ENSMMUE00000057670	3	1	1587326	1585577	-1	1750	AAGA	1587150	1587147	right	CATCGGCAAGACCAAGACGTGGG	23	1587163	1587141	1571	179	55.00000000000001	0	0|0|0|2	800
NLRP3	ENSMMUG00000005946	1	ENSMMUT00000074048	ENSMMUE00000057670	3	1	1587326	1585577	-1	1750	CAGA	1586925	1586922	right	TTGTGACGCAGAGGAGCCTGGGG	23	1586933	1586911	1346	404	60.0	0	0|0|0|2	800
NLRP3	ENSMMUG00000005946	1	ENSMMUT00000074048	ENSMMUE00000057670	3	1	1587326	1585577	-1	1750	CAGG	1587057	1587054	right	TGGTGTTCCAGGGAGCGGCAGGG	23	1587065	1587043	1478	272	65.0	0	0|0|0|5	2000
NLRP3	ENSMMUG00000005946	1	ENSMMUT00000074048	ENSMMUE00000057670	3	1	1587326	1585577	-1	1750	AAGG	1586760	1586757	right	TAGGACCGCTCTGCACTGACTGG	23	1586786	1586764	1181	569	60.0	0	0|0|0|1	400
NLRP3	ENSMMUG00000005946	1	ENSMMUT00000074048	ENSMMUE00000057670	3	1	1587326	1585577	-1	1750	AAGA	1587018	1587015	right	CCTGGCCAGGAAGATTATGTTGG	23	1587028	1587006	1439	311	50.0	1	0|0|0|3	1200
NLRP3	ENSMMUG00000005946	1	ENSMMUT00000074048	ENSMMUE00000057670	3	1	1587326	1585577	-1	1750	CAGA	1586845	1586842	left	CCTCCAGAATCCTCTTCCTCATG	23	1586849	1586827	1266	484	50.0	0	0|0|0|20	8000
NLRP3	ENSMMUG00000005946	1	ENSMMUT00000074048	ENSMMUE00000057670	3	1	1587326	1585577	-1	1750	AAGA	1587036	1587033	right	TGGTGTTCCAGGGAGCGGCAGGG	23	1587065	1587043	1457	293	65.0	0	0|0|0|5	2000
NLRP3	ENSMMUG00000005946	1	ENSMMUT00000074048	ENSMMUE00000057670	3	1	1587326	1585577	-1	1750	AAGA	1586718	1586715	left	CCCGAGGCCTCTCTGCTCATCAC	23	1586706	1586684	1139	611	60.0	1	0|0|0|6	2400
NLRP3	ENSMMUG00000005946	1	ENSMMUT00000074048	ENSMMUE00000057670	3	1	1587326	1585577	-1	1750	AAGG	1586807	1586804	left	CCTTTGACGAGCACATAGGACCG	23	1586801	1586779	1228	522	55.00000000000001	0	0|0|0|0	0
NLRP3	ENSMMUG00000005946	1	ENSMMUT00000074048	ENSMMUE00000057670	3	1	1587326	1585577	-1	1750	CAGA	1586845	1586842	left	CCAGAATCCTCTTCCTCATGGAC	23	1586846	1586824	1266	484	50.0	0	0|0|0|10	4000
NLRP3	ENSMMUG00000005946	1	ENSMMUT00000074048	ENSMMUE00000057670	3	1	1587326	1585577	-1	1750	AAGG	1586244	1586241	right	GAATCATGGGCTGCAGAAGGCGG	23	1586260	1586238	665	1085	55.00000000000001	1	0|0|0|4	1600
NLRP3	ENSMMUG00000005946	1	ENSMMUT00000074048	ENSMMUE00000057670	3	1	1587326	1585577	-1	1750	AAGA	1587036	1587033	left	CCTGGCCAGGAAGATTATGTTGG	23	1587028	1587006	1457	293	50.0	0	0|0|0|3	1200
NLRP3	ENSMMUG00000005946	1	ENSMMUT00000074048	ENSMMUE00000057670	3	1	1587326	1585577	-1	1750	AAGG	1587207	1587204	right	TGCGCCTCATCAAGGAGCACCGG	23	1587218	1587196	1628	122	60.0	0	0|0|0|0	0
NLRP3	ENSMMUG00000005946	1	ENSMMUT00000074048	ENSMMUE00000057670	3	1	1587326	1585577	-1	1750	AAGA	1586594	1586591	left	CCAAAAGGAAAGAATACTTCTTC	23	1586603	1586581	1015	735	30.0	2	0|0|2|16	7600
NLRP3	ENSMMUG00000005946	1	ENSMMUT00000074048	ENSMMUE00000057670	3	1	1587326	1585577	-1	1750	AAGA	1587120	1587117	right	CCCCGTGAGTCCCATTAAGATGG	23	1587136	1587114	1541	209	55.00000000000001	3	0|0|1|0	600
NLRP3	ENSMMUG00000005946	1	ENSMMUT00000074048	ENSMMUE00000057670	3	1	1587326	1585577	-1	1750	CAGA	1586292	1586289	left	CCAGAAAATCCTATTTGAGGAGT	23	1586293	1586271	713	1037	35.0	1	0|1|0|4	2400
NLRP3	ENSMMUG00000005946	1	ENSMMUT00000074048	ENSMMUE00000057670	3	1	1587326	1585577	-1	1750	AAGG	1586202	1586199	left	CCAGAAGGAAGTGGACTGTGAGA	23	1586206	1586184	623	1127	50.0	0	0|0|4|22	11200
NLRP3	ENSMMUG00000005946	1	ENSMMUT00000074048	ENSMMUE00000057670	3	1	1587326	1585577	-1	1750	AAGA	1587036	1587033	right	TTCCAGGGAGCGGCAGGGATTGG	23	1587060	1587038	1457	293	65.0	0	0|0|0|4	1600
NLRP3	ENSMMUG00000005946	1	ENSMMUT00000074048	ENSMMUE00000057670	3	1	1587326	1585577	-1	1750	AAGA	1587018	1587015	right	AGGGATTGGGAAGACAATCCTGG	23	1587046	1587024	1439	311	50.0	3	0|0|1|8	3800
NLRP3	ENSMMUG00000005946	1	ENSMMUT00000074048	ENSMMUE00000057670	3	1	1587326	1585577	-1	1750	AAGA	1586981	1586978	right	CGGGAACACTCTACCAAGACAGG	23	1586996	1586974	1402	348	55.00000000000001	0	1|0|0|0	1000
NLRP3	ENSMMUG00000005946	1	ENSMMUT00000074048	ENSMMUE00000057670	3	1	1587326	1585577	-1	1750	CAGG	1587057	1587054	right	GTGGTGTTCCAGGGAGCGGCAGG	23	1587066	1587044	1478	272	70.0	0	0|0|0|5	2000
NLRP3	ENSMMUG00000005946	1	ENSMMUT00000074048	ENSMMUE00000057670	3	1	1587326	1585577	-1	1750	CAGG	1587047	1587044	right	TCCAGGGAGCGGCAGGGATTGGG	23	1587059	1587037	1468	282	65.0	0	0|0|0|10	4000
NLRP3	ENSMMUG00000005946	1	ENSMMUT00000074048	ENSMMUE00000057670	3	1	1587326	1585577	-1	1750	CAGG	1587057	1587054	right	CTCTGAGCCTGTGCACACCGTGG	23	1587085	1587063	1478	272	65.0	0	0|0|0|9	3600
NLRP3	ENSMMUG00000005946	1	ENSMMUT00000074048	ENSMMUE00000057670	3	1	1587326	1585577	-1	1750	CAGG	1587047	1587044	right	GTGCACACCGTGGTGTTCCAGGG	23	1587075	1587053	1468	282	60.0	3	1|0|0|4	2600
NLRP3	ENSMMUG00000005946	1	ENSMMUT00000074048	ENSMMUE00000057670	3	1	1587326	1585577	-1	1750	CAGG	1586358	1586355	left	CCCGGGGAGGGAGCCAGGAGCAC	23	1586372	1586350	779	971	75.0	0	0|0|0|8	3200
NLRP3	ENSMMUG00000005946	1	ENSMMUT00000074048	ENSMMUE00000057670	3	1	1587326	1585577	-1	1750	CAGG	1587022	1587019	right	AGGGATTGGGAAGACAATCCTGG	23	1587046	1587024	1443	307	50.0	3	0|0|1|8	3800
NLRP3	ENSMMUG00000005946	1	ENSMMUT00000074048	ENSMMUE00000057670	3	1	1587326	1585577	-1	1750	AAGA	1587156	1587153	right	GAGCACGAGCTTCTGGCCATCGG	23	1587180	1587158	1577	173	60.0	0	1|0|0|0	1000
NLRP3	ENSMMUG00000005946	1	ENSMMUT00000074048	ENSMMUE00000057670	3	1	1587326	1585577	-1	1750	AAGG	1586599	1586596	right	GGAGATCCTGGGTTTCTCGGAGG	23	1586626	1586604	1020	730	60.0	1	0|0|1|3	1800
NLRP3	ENSMMUG00000005946	1	ENSMMUT00000074048	ENSMMUE00000057670	3	1	1587326	1585577	-1	1750	AAGA	1587018	1587015	left	CCAGGAAGATTATGTTGGACTGG	23	1587023	1587001	1439	311	45.0	0	0|0|1|3	1800
NLRP3	ENSMMUG00000005946	1	ENSMMUT00000074048	ENSMMUE00000057670	3	1	1587326	1585577	-1	1750	AAGA	1586865	1586862	left	CCACAAGATCGTGAGCAAGCCCT	23	1586869	1586847	1286	464	55.00000000000001	0	0|0|0|2	800
NLRP3	ENSMMUG00000005946	1	ENSMMUT00000074048	ENSMMUE00000057670	3	1	1587326	1585577	-1	1750	AAGA	1586421	1586418	right	GACATCCAAGACTACCACTGCGG	23	1586428	1586406	842	908	50.0	0	0|0|1|1	1000
NLRP3	ENSMMUG00000005946	1	ENSMMUT00000074048	ENSMMUE00000057670	3	1	1587326	1585577	-1	1750	AAGA	1587018	1587015	right	TTGGGAAGACAATCCTGGCCAGG	23	1587041	1587019	1439	311	55.00000000000001	0	0|0|3|8	5000
NLRP3	ENSMMUG00000005946	1	ENSMMUT00000074048	ENSMMUE00000057670	3	1	1587326	1585577	-1	1750	CAGG	1587057	1587054	left	CCGTGGTGTTCCAGGGAGCGGCA	23	1587068	1587046	1478	272	65.0	0	0|0|0|2	800
NLRP3	ENSMMUG00000005946	1	ENSMMUT00000074048	ENSMMUE00000057670	3	1	1587326	1585577	-1	1750	CAGA	1586292	1586289	right	CTTTGGCTGCAGATGGAATCTGG	23	1586318	1586296	713	1037	50.0	1	0|0|1|8	3800
NLRP3	ENSMMUG00000005946	1	ENSMMUT00000074048	ENSMMUE00000057670	3	1	1587326	1585577	-1	1750	AAGA	1586421	1586418	left	CCAGACATCCAAGACTACCACTG	23	1586431	1586409	842	908	50.0	0	0|0|0|2	800
NLRP3	ENSMMUG00000005946	1	ENSMMUT00000074048	ENSMMUE00000057670	3	1	1587326	1585577	-1	1750	AAGG	1586599	1586596	left	CCAAAAGGAAAGAATACTTCTTC	23	1586603	1586581	1020	730	30.0	2	0|0|2|16	7600
NLRP3	ENSMMUG00000005946	1	ENSMMUT00000074048	ENSMMUE00000057670	3	1	1587326	1585577	-1	1750	CAGA	1586205	1586202	left	CCTGTTCCAGAAGGAAGTGGACT	23	1586212	1586190	626	1124	50.0	2	0|0|0|5	2000
NLRP3	ENSMMUG00000005946	1	ENSMMUT00000074048	ENSMMUE00000057670	3	1	1587326	1585577	-1	1750	CAGA	1586845	1586842	left	CCTCATGGACGGCTTTGACGAGC	23	1586833	1586811	1266	484	60.0	1	0|0|0|5	2000
NLRP3	ENSMMUG00000005946	1	ENSMMUT00000074048	ENSMMUE00000057670	3	1	1587326	1585577	-1	1750	CAGG	1587189	1587186	right	GCACCGGAGCCAGCAGGAGAGGG	23	1587202	1587180	1610	140	70.0	0	N/A	N/A
NLRP3	ENSMMUG00000005946	1	ENSMMUT00000074048	ENSMMUE00000057670	3	1	1587326	1585577	-1	1750	AAGA	1587120	1587117	left	CCATTAAGATGGAGTTGCTGTTT	23	1587125	1587103	1541	209	35.0	0	0|0|3|7	4600
NLRP3	ENSMMUG00000005946	1	ENSMMUT00000074048	ENSMMUE00000057670	3	1	1587326	1585577	-1	1750	CAGA	1586925	1586922	right	CCTTGTGACGCAGAGGAGCCTGG	23	1586935	1586913	1346	404	65.0	0	0|0|0|4	1600
NLRP3	ENSMMUG00000005946	1	ENSMMUT00000074048	ENSMMUE00000057670	3	1	1587326	1585577	-1	1750	CAGA	1586457	1586454	right	CACTGGACTGAAACAGCAGATGG	23	1586473	1586451	878	872	50.0	0	0|0|0|31	12400
NLRP3	ENSMMUG00000005946	1	ENSMMUT00000074048	ENSMMUE00000057670	3	1	1587326	1585577	-1	1750	AAGA	1587150	1587147	left	CCAAGACGTGGGAGAGCCCCGTG	23	1587152	1587130	1571	179	70.0	1	0|0|0|3	1200
NLRP3	ENSMMUG00000005946	1	ENSMMUT00000074048	ENSMMUE00000057670	3	1	1587326	1585577	-1	1750	AAGG	1587207	1587204	left	CCGGAGCCAGCAGGAGAGGGAGC	23	1587199	1587177	1628	122	70.0	0	0|0|1|4	2200
NLRP3	ENSMMUG00000005946	1	ENSMMUT00000074048	ENSMMUE00000057670	3	1	1587326	1585577	-1	1750	CAGA	1586763	1586760	right	GACTGGCAGAAGGCCGAGCGGGG	23	1586769	1586747	1184	566	70.0	1	1|0|0|4	2600
NLRP3	ENSMMUG00000005946	1	ENSMMUT00000074048	ENSMMUE00000057670	3	1	1587326	1585577	-1	1750	CAGG	1586358	1586355	right	GTTTGCTGCAGCCCCGGGGAGGG	23	1586384	1586362	779	971	70.0	0	0|0|1|7	3400
NLRP3	ENSMMUG00000005946	1	ENSMMUT00000074048	ENSMMUE00000057670	3	1	1587326	1585577	-1	1750	CAGA	1586292	1586289	left	CCTATTTGAGGAGTCTGACCTCA	23	1586284	1586262	713	1037	45.0	3	0|0|1|3	1800
NLRP3	ENSMMUG00000005946	1	ENSMMUT00000074048	ENSMMUE00000057670	3	1	1587326	1585577	-1	1750	AAGA	1586442	1586439	left	CCTTGCCCAGACATCCAAGACTA	23	1586437	1586415	863	887	50.0	0	0|0|0|8	3200
NLRP3	ENSMMUG00000005946	1	ENSMMUT00000074048	ENSMMUE00000057670	3	1	1587326	1585577	-1	1750	AAGA	1586421	1586418	left	CCCAGACATCCAAGACTACCACT	23	1586432	1586410	842	908	45.0	0	0|0|0|2	800
NLRP3	ENSMMUG00000005946	1	ENSMMUT00000074048	ENSMMUE00000057670	3	1	1587326	1585577	-1	1750	CAGG	1587057	1587054	right	CACCGTGGTGTTCCAGGGAGCGG	23	1587070	1587048	1478	272	65.0	2	0|0|0|3	1200
NLRP3	ENSMMUG00000005946	1	ENSMMUT00000074048	ENSMMUE00000057670	3	1	1587326	1585577	-1	1750	CAGA	1586309	1586306	right	CCTCTGGGGGCTCTGCTCTTTGG	23	1586335	1586313	730	1020	65.0	1	0|0|3|14	7400
NLRP3	ENSMMUG00000005946	1	ENSMMUT00000074048	ENSMMUE00000057670	3	1	1587326	1585577	-1	1750	CAGG	1586358	1586355	left	CCGGGGAGGGAGCCAGGAGCACC	23	1586371	1586349	779	971	75.0	0	0|0|0|10	4000
NLRP3	ENSMMUG00000005946	1	ENSMMUT00000074048	ENSMMUE00000057670	3	1	1587326	1585577	-1	1750	CAGG	1587189	1587186	left	CCAGCAGGAGAGGGAGCACGAGC	23	1587193	1587171	1610	140	70.0	0	0|0|2|11	5600
NLRP3	ENSMMUG00000005946	1	ENSMMUT00000074048	ENSMMUE00000057670	3	1	1587326	1585577	-1	1750	CAGG	1587057	1587054	left	CCAGGGAGCGGCAGGGATTGGGA	23	1587058	1587036	1478	272	70.0	0	0|0|0|6	2400
ZNF496	ENSMMUG00000019585	1	ENSMMUT00000027507	ENSMMUE00000190470	1	1	1685272	1685698	1	427	CAGA	1685603	1685606	left	CCGGGAGATCCAGAGCTGGGTGC	23	1685593	1685615	297	93	65.0	1	0|0|1|11	5000
ZNF496	ENSMMUG00000019585	1	ENSMMUT00000027507	ENSMMUE00000190470	1	1	1685272	1685698	1	427	CAGA	1685546	1685549	right	GCACACCAAGGAGCAGATTCTGG	23	1685533	1685555	240	150	55.00000000000001	0	0|7|7|20	17800
ZNF496	ENSMMUG00000019585	1	ENSMMUT00000027507	ENSMMUE00000190470	1	1	1685272	1685698	1	427	AAGG	1685403	1685406	left	CCTAGCCCCCAAGGGGAGCTTCC	23	1685393	1685415	97	293	70.0	2	0|0|0|2	800
ZNF496	ENSMMUG00000019585	1	ENSMMUT00000027507	ENSMMUE00000190470	1	1	1685272	1685698	1	427	AAGG	1685403	1685406	left	CCAGTCCCGAGTCCTCTCGGCGC	23	1685415	1685437	97	293	75.0	5	0|0|0|2	800
ZNF496	ENSMMUG00000019585	1	ENSMMUT00000027507	ENSMMUE00000190470	1	1	1685272	1685698	1	427	CAGA	1685546	1685549	right	GCGGCCTGAGAGGCACACCAAGG	23	1685521	1685543	240	150	70.0	2	0|0|0|6	2400
ZNF496	ENSMMUG00000019585	1	ENSMMUT00000027507	ENSMMUE00000190470	1	1	1685272	1685698	1	427	AAGG	1685403	1685406	left	CCCCCAAGGGGAGCTTCCCAGTC	23	1685398	1685420	97	293	65.0	1	0|0|0|4	1600
ZNF496	ENSMMUG00000019585	1	ENSMMUT00000027507	ENSMMUE00000190470	1	1	1685272	1685698	1	427	CAGA	1685603	1685606	right	AGTTCCTGGCCATCCTGCCCCGG	23	1685574	1685596	297	93	65.0	0	0|0|0|6	2400
ZNF496	ENSMMUG00000019585	1	ENSMMUT00000027507	ENSMMUE00000190470	1	1	1685272	1685698	1	427	CAGA	1685603	1685606	right	GCCCCGGGAGATCCAGAGCTGGG	23	1685590	1685612	297	93	70.0	0	0|0|1|9	4200
ZNF496	ENSMMUG00000019585	1	ENSMMUT00000027507	ENSMMUE00000190470	1	1	1685272	1685698	1	427	AAGG	1685403	1685406	left	CCCCAAGGGGAGCTTCCCAGTCC	23	1685399	1685421	97	293	65.0	2	0|0|0|6	2400
ZNF496	ENSMMUG00000019585	1	ENSMMUT00000027507	ENSMMUE00000190470	1	1	1685272	1685698	1	427	CAGA	1685546	1685549	left	CCAAGGAGCAGATTCTGGAGCTG	23	1685538	1685560	240	150	55.00000000000001	1	0|16|9|14	20000
ZNF496	ENSMMUG00000019585	1	ENSMMUT00000027507	ENSMMUE00000190470	1	1	1685272	1685698	1	427	AAGG	1685403	1685406	left	CCAAGGGGAGCTTCCCAGTCCCG	23	1685401	1685423	97	293	70.0	3	0|0|0|7	2800
ZNF496	ENSMMUG00000019585	1	ENSMMUT00000027507	ENSMMUE00000190470	1	1	1685272	1685698	1	427	CAGG	1685459	1685462	right	CCGTTTCCGCTACCAGGAGGCGG	23	1685446	1685468	153	237	65.0	3	0|0|0|1	400
ZNF496	ENSMMUG00000019585	1	ENSMMUT00000027507	ENSMMUE00000190470	1	1	1685272	1685698	1	427	CAGG	1685459	1685462	left	CCGCTACCAGGAGGCGGCGGGCC	23	1685452	1685474	153	237	80.0	1	0|0|1|3	1800
ZNF496	ENSMMUG00000019585	1	ENSMMUT00000027507	ENSMMUE00000190470	1	1	1685272	1685698	1	427	CAGA	1685603	1685606	right	TGCCCCGGGAGATCCAGAGCTGG	23	1685589	1685611	297	93	70.0	0	0|0|1|6	3000
ZNF496	ENSMMUG00000019585	1	ENSMMUT00000027507	ENSMMUE00000190470	1	1	1685272	1685698	1	427	AAGG	1685403	1685406	left	CCCTAGCCCCCAAGGGGAGCTTC	23	1685392	1685414	97	293	65.0	2	0|0|0|3	1200
ZNF496	ENSMMUG00000019585	1	ENSMMUT00000027507	ENSMMUE00000190470	1	1	1685272	1685698	1	427	CAGA	1685603	1685606	right	GTTCCTGGCCATCCTGCCCCGGG	23	1685575	1685597	297	93	70.0	0	0|0|3|9	5400
ZNF496	ENSMMUG00000019585	1	ENSMMUT00000027507	ENSMMUE00000190470	1	1	1685272	1685698	1	427	CAGA	1685603	1685606	left	CCCCGGGAGATCCAGAGCTGGGT	23	1685591	1685613	297	93	65.0	1	0|0|2|7	4000
ZNF496	ENSMMUG00000019585	1	ENSMMUT00000027507	ENSMMUE00000190470	1	1	1685272	1685698	1	427	CAGG	1685621	1685624	right	GGGAGATCCAGAGCTGGGTGCGG	23	1685595	1685617	315	75	65.0	1	0|0|1|12	5400
ZNF496	ENSMMUG00000019585	1	ENSMMUT00000027507	ENSMMUE00000190470	1	1	1685272	1685698	1	427	AAGG	1685540	1685543	right	GGGGCTGGCTGCGGCCTGAGAGG	23	1685511	1685533	234	156	80.0	2	0|0|0|22	8800
ZNF496	ENSMMUG00000019585	1	ENSMMUT00000027507	ENSMMUE00000190470	1	1	1685272	1685698	1	427	CAGG	1685459	1685462	right	CCGCCGTTTCCGCTACCAGGAGG	23	1685443	1685465	153	237	70.0	3	0|0|0|1	400
ZNF496	ENSMMUG00000019585	1	ENSMMUT00000027507	ENSMMUE00000190470	1	1	1685272	1685698	1	427	CAGG	1685621	1685624	right	CGGGCGCAGGAGCCTGAGAGCGG	23	1685615	1685637	315	75	75.0	1	0|0|0|3	1200
ZNF496	ENSMMUG00000019585	1	ENSMMUT00000027507	ENSMMUE00000190470	1	1	1685272	1685698	1	427	CAGG	1685459	1685462	right	TTCCGCTACCAGGAGGCGGCGGG	23	1685450	1685472	153	237	70.0	4	0|1|3|3	3800
ZNF496	ENSMMUG00000019585	1	ENSMMUT00000027507	ENSMMUE00000190470	1	1	1685272	1685698	1	427	AAGG	1685403	1685406	left	CCCAAGGGGAGCTTCCCAGTCCC	23	1685400	1685422	97	293	65.0	3	0|0|1|10	4600
ZNF496	ENSMMUG00000019585	1	ENSMMUT00000027507	ENSMMUE00000190470	1	1	1685272	1685698	1	427	CAGG	1685459	1685462	left	CCAGGAGGCGGCGGGCCCCCGGG	23	1685458	1685480	153	237	95.0	2	0|0|2|19	8800
ZNF496	ENSMMUG00000019585	1	ENSMMUT00000027507	ENSMMUE00000190470	1	1	1685272	1685698	1	427	AAGG	1685540	1685543	right	GCACACCAAGGAGCAGATTCTGG	23	1685533	1685555	234	156	55.00000000000001	0	0|7|7|20	17800
ZNF496	ENSMMUG00000019585	1	ENSMMUT00000027507	ENSMMUE00000190470	1	1	1685272	1685698	1	427	CAGG	1685459	1685462	right	TTTCCGCTACCAGGAGGCGGCGG	23	1685449	1685471	153	237	65.0	4	0|0|1|2	1400
ZNF496	ENSMMUG00000019585	1	ENSMMUT00000027507	ENSMMUE00000190470	1	1	1685272	1685698	1	427	CAGG	1685621	1685624	left	CCTGAGAGCGGAGAGCAGGCTGT	23	1685627	1685649	315	75	65.0	2	0|0|2|17	8000
ZNF496	ENSMMUG00000019585	1	ENSMMUT00000027507	ENSMMUE00000190470	1	1	1685272	1685698	1	427	CAGA	1685603	1685606	right	GGGAGATCCAGAGCTGGGTGCGG	23	1685595	1685617	297	93	65.0	1	0|0|1|12	5400
ZNF496	ENSMMUG00000019585	1	ENSMMUT00000027507	ENSMMUE00000190470	1	1	1685272	1685698	1	427	AAGG	1685403	1685406	right	AGAGAACCCTAGCCCCCAAGGGG	23	1685386	1685408	97	293	60.0	1	0|0|0|1	400
ZNF496	ENSMMUG00000019585	1	ENSMMUT00000027507	ENSMMUE00000190470	1	1	1685272	1685698	1	427	CAGA	1685603	1685606	right	GGAGATCCAGAGCTGGGTGCGGG	23	1685596	1685618	297	93	65.0	1	0|0|2|10	5200
ZNF496	ENSMMUG00000019585	1	ENSMMUT00000027507	ENSMMUE00000190470	1	1	1685272	1685698	1	427	CAGG	1685459	1685462	left	CCGTTTCCGCTACCAGGAGGCGG	23	1685446	1685468	153	237	65.0	4	0|0|0|1	400
ZNF496	ENSMMUG00000019585	1	ENSMMUT00000027507	ENSMMUE00000190470	1	1	1685272	1685698	1	427	CAGA	1685603	1685606	left	CCAGAGCTGGGTGCGGGCGCAGG	23	1685602	1685624	297	93	80.0	1	0|0|0|10	4000
ZNF496	ENSMMUG00000019585	1	ENSMMUT00000027507	ENSMMUE00000190470	1	1	1685272	1685698	1	427	AAGG	1685403	1685406	right	GAGAGAACCCTAGCCCCCAAGGG	23	1685385	1685407	97	293	60.0	1	0|0|0|1	400
ZNF496	ENSMMUG00000019585	1	ENSMMUT00000027507	ENSMMUE00000190470	1	1	1685272	1685698	1	427	AAGG	1685540	1685543	left	CCAAGGAGCAGATTCTGGAGCTG	23	1685538	1685560	234	156	55.00000000000001	1	0|16|9|14	20000
ZNF496	ENSMMUG00000019585	1	ENSMMUT00000027507	ENSMMUE00000190470	1	1	1685272	1685698	1	427	CAGA	1685603	1685606	left	CCCGGGAGATCCAGAGCTGGGTG	23	1685592	1685614	297	93	65.0	1	0|0|1|11	5000
ZNF496	ENSMMUG00000019585	1	ENSMMUT00000027507	ENSMMUE00000190470	1	1	1685272	1685698	1	427	CAGG	1685621	1685624	right	GGAGATCCAGAGCTGGGTGCGGG	23	1685596	1685618	315	75	65.0	1	0|0|2|10	5200
ZNF496	ENSMMUG00000019585	1	ENSMMUT00000027507	ENSMMUE00000190470	1	1	1685272	1685698	1	427	AAGG	1685403	1685406	left	CCCAGTCCCGAGTCCTCTCGGCG	23	1685414	1685436	97	293	70.0	6	0|0|0|2	800
ZNF496	ENSMMUG00000019585	1	ENSMMUT00000027507	ENSMMUE00000190471	2	1	1686021	1686204	1	184	AAGA	1686120	1686123	right	CAGCGACCTTGCAAAGAGCCAGG	23	1686107	1686129	102	82	60.0	0	0|0|0|5	2000
ZNF496	ENSMMUG00000019585	1	ENSMMUT00000027507	ENSMMUE00000190471	2	1	1686021	1686204	1	184	CAGG	1686126	1686129	left	CCTTGCAAAGAGCCAGGATGCCC	23	1686113	1686135	108	76	60.0	0	0|0|0|1	400
ZNF496	ENSMMUG00000019585	1	ENSMMUT00000027507	ENSMMUE00000190471	2	1	1686021	1686204	1	184	CAGG	1686126	1686129	left	CCCAGCCCATAGCCCTGGCACAG	23	1686133	1686155	108	76	65.0	0	0|0|2|14	6800
ZNF496	ENSMMUG00000019585	1	ENSMMUT00000027507	ENSMMUE00000190471	2	1	1686021	1686204	1	184	CAGG	1686126	1686129	left	CCAGCCCATAGCCCTGGCACAGT	23	1686134	1686156	108	76	65.0	0	0|0|0|5	2000
ZNF496	ENSMMUG00000019585	1	ENSMMUT00000027507	ENSMMUE00000190471	2	1	1686021	1686204	1	184	CAGG	1686126	1686129	left	CCAGGATGCCCAGCCCATAGCCC	23	1686125	1686147	108	76	70.0	0	0|0|1|20	8600
ZNF496	ENSMMUG00000019585	1	ENSMMUT00000027507	ENSMMUE00000190471	2	1	1686021	1686204	1	184	CAGG	1686081	1686084	right	TGGGGACAGCCCTCTGGACCAGG	23	1686056	1686078	63	121	70.0	0	0|0|0|6	2400
ZNF496	ENSMMUG00000019585	1	ENSMMUT00000027507	ENSMMUE00000190471	2	1	1686021	1686204	1	184	CAGG	1686126	1686129	left	CCCATAGCCCTGGCACAGTGCCT	23	1686138	1686160	108	76	60.0	2	0|0|2|22	10000
ZNF496	ENSMMUG00000019585	1	ENSMMUT00000027507	ENSMMUE00000190471	2	1	1686021	1686204	1	184	CAGG	1686081	1686084	right	CCAGGAGCAGGAGCAGCTGCCGG	23	1686074	1686096	63	121	70.0	1	0|0|4|38	17600
ZNF496	ENSMMUG00000019585	1	ENSMMUT00000027507	ENSMMUE00000190471	2	1	1686021	1686204	1	184	AAGA	1686120	1686123	left	CCAGGATGCCCAGCCCATAGCCC	23	1686125	1686147	102	82	70.0	0	0|0|1|20	8600
ZNF496	ENSMMUG00000019585	1	ENSMMUT00000027507	ENSMMUE00000190471	2	1	1686021	1686204	1	184	CAGG	1686081	1686084	left	CCAGGAGCAGGAGCAGCTGCCGG	23	1686074	1686096	63	121	75.0	1	0|0|4|38	17600
ZNF496	ENSMMUG00000019585	1	ENSMMUT00000027507	ENSMMUE00000190471	2	1	1686021	1686204	1	184	AAGA	1686120	1686123	left	CCTTGCAAAGAGCCAGGATGCCC	23	1686113	1686135	102	82	60.0	0	0|0|0|1	400
ZNF496	ENSMMUG00000019585	1	ENSMMUT00000027507	ENSMMUE00000190471	2	1	1686021	1686204	1	184	CAGG	1686081	1686084	left	CCGGTAGAGCCCCACAGCGACCT	23	1686093	1686115	63	121	65.0	0	0|0|0|1	400
ZNF124	ENSMMUG00000004566	1	ENSMMUT00000106522	ENSMMUE00000044671	4	1	1851090	1851741	1	652	AAGG	1851192	1851195	right	AGACATAAAAGGATTCACACTGG	23	1851184	1851206	105	547	35.0	0	0|6|35|138	20000
ZNF670	ENSMMUG00000050290	1	ENSMMUT00000096014	ENSMMUE00000516424	4	1	1963314	1964328	1	1015	AAGA	1963402	1963405	right	CTGAATAAGAAAGTTTCTACTGG	23	1963396	1963418	91	888	30.0	2	0|0|2|42	18000
ZNF670	ENSMMUG00000050290	1	ENSMMUT00000096014	ENSMMUE00000516424	4	1	1963314	1964328	1	1015	CAGA	1963532	1963535	left	CCAGAGAAGTTATATCAATGCAA	23	1963531	1963553	221	758	30.0	0	0|0|0|7	2800
ZNF670	ENSMMUG00000050290	1	ENSMMUT00000096014	ENSMMUE00000516424	4	1	1963314	1964328	1	1015	CAGA	1963684	1963687	right	ATGCCTCAGAGCACTCACACTGG	23	1963678	1963700	373	606	55.00000000000001	0	0|0|1|14	6200
ZNF670	ENSMMUG00000050290	1	ENSMMUT00000096014	ENSMMUE00000516424	4	1	1963314	1964328	1	1015	CAGA	1963593	1963596	right	CACCAGTGTTGACAGACACATGG	23	1963581	1963603	282	697	50.0	1	0|0|0|7	2800
ZNF670	ENSMMUG00000050290	1	ENSMMUT00000096014	ENSMMUE00000516424	4	1	1963314	1964328	1	1015	AAGG	1963630	1963633	left	CCAGTGTATGAGAAGCCTTTTGA	23	1963636	1963658	319	660	40.0	0	0|0|0|4	1600
ZNF670	ENSMMUG00000050290	1	ENSMMUT00000096014	ENSMMUE00000516424	4	1	1963314	1964328	1	1015	CAGA	1963593	1963596	left	CCAGTGTTGACAGACACATGGTA	23	1963583	1963605	282	697	45.0	1	0|0|0|7	2800
ZNF670	ENSMMUG00000050290	1	ENSMMUT00000096014	ENSMMUE00000516424	4	1	1963314	1964328	1	1015	AAGG	1963630	1963633	right	TGGTAACACACACTAGTAATGGG	23	1963601	1963623	319	660	35.0	2	0|0|0|1	400
ZNF670	ENSMMUG00000050290	1	ENSMMUT00000096014	ENSMMUE00000516424	4	1	1963314	1964328	1	1015	CAGA	1963532	1963535	right	AAACAAACTATTTGAGTGTGAGG	23	1963503	1963525	221	758	30.0	1	0|1|0|7	3600
ZNF670	ENSMMUG00000050290	1	ENSMMUT00000096014	ENSMMUE00000516424	4	1	1963314	1964328	1	1015	AAGG	1963630	1963633	right	ACTAGTAATGGGCCTTATAAGGG	23	1963612	1963634	319	660	35.0	2	0|0|0|4	1600
ZNF670	ENSMMUG00000050290	1	ENSMMUT00000096014	ENSMMUE00000516424	4	1	1963314	1964328	1	1015	AAGG	1963630	1963633	left	CCTTATAAGGGTCCAGTGTATGA	23	1963624	1963646	319	660	40.0	1	0|0|0|1	400
ZNF670	ENSMMUG00000050290	1	ENSMMUT00000096014	ENSMMUE00000516424	4	1	1963314	1964328	1	1015	CAGG	1963378	1963381	left	CCTTCAGCCAGGATTCAAATTTG	23	1963370	1963392	67	912	40.0	0	0|0|0|4	1600
ZNF670	ENSMMUG00000050290	1	ENSMMUT00000096014	ENSMMUE00000516424	4	1	1963314	1964328	1	1015	CAGG	1963378	1963381	left	CCAGGATTCAAATTTGAATCTGA	23	1963377	1963399	67	912	30.0	4	0|0|5|22	11800
ZNF670	ENSMMUG00000050290	1	ENSMMUT00000096014	ENSMMUE00000516424	4	1	1963314	1964328	1	1015	CAGA	1963684	1963687	left	CCTCAGAGCACTCACACTGGAGA	23	1963681	1963703	373	606	55.00000000000001	0	0|0|0|12	4800
AHCTF1	ENSMMUG00000016408	1	ENSMMUT00000110364	ENSMMUE00000287505	3	1	2088057	2088310	1	254	CAGA	2088237	2088240	right	TAGGACTGGAAGAAACAGAAGGG	23	2088222	2088244	183	71	40.0	0	0|0|1|19	8200
AHCTF1	ENSMMUG00000016408	1	ENSMMUT00000110364	ENSMMUE00000287505	3	1	2088057	2088310	1	254	AAGA	2088203	2088206	right	TTCTCTTGGCAGAAGAGAACTGG	23	2088191	2088213	149	105	45.0	4	0|0|0|9	3600
AHCTF1	ENSMMUG00000016408	1	ENSMMUT00000110364	ENSMMUE00000287505	3	1	2088057	2088310	1	254	CAGA	2088139	2088142	right	TTGTCTGCTTACAGATTCAGTGG	23	2088128	2088150	85	169	40.0	1	0|0|0|11	4400
AHCTF1	ENSMMUG00000016408	1	ENSMMUT00000110364	ENSMMUE00000287505	3	1	2088057	2088310	1	254	AAGA	2088231	2088234	right	ATAGGACTGGAAGAAACAGAAGG	23	2088221	2088243	177	77	40.0	0	0|0|4|40	18400
AHCTF1	ENSMMUG00000016408	1	ENSMMUT00000110364	ENSMMUE00000287505	3	1	2088057	2088310	1	254	CAGA	2088200	2088203	right	TTCTCTTGGCAGAAGAGAACTGG	23	2088191	2088213	146	108	45.0	4	0|0|0|9	3600
AHCTF1	ENSMMUG00000016408	1	ENSMMUT00000110364	ENSMMUE00000287505	3	1	2088057	2088310	1	254	AAGA	2088186	2088189	right	TAGCTGTGAAAGAATTCTCTTGG	23	2088177	2088199	132	122	35.0	0	0|0|0|6	2400
AHCTF1	ENSMMUG00000016408	1	ENSMMUT00000110364	ENSMMUE00000287505	3	1	2088057	2088310	1	254	CAGA	2088237	2088240	right	ATAGGACTGGAAGAAACAGAAGG	23	2088221	2088243	183	71	40.0	0	0|0|4|40	18400
AHCTF1	ENSMMUG00000016408	1	ENSMMUT00000110364	ENSMMUE00000287505	3	1	2088057	2088310	1	254	AAGA	2088231	2088234	right	TAGGACTGGAAGAAACAGAAGGG	23	2088222	2088244	177	77	40.0	0	0|0|1|19	8200
AHCTF1	ENSMMUG00000016408	1	ENSMMUT00000110364	ENSMMUE00000287505	3	1	2088057	2088310	1	254	AAGA	2088231	2088234	right	AACTGGATTATTAATAGGACTGG	23	2088208	2088230	177	77	30.0	0	0|0|1|3	1800
AHCTF1	ENSMMUG00000016408	1	ENSMMUT00000110364	ENSMMUE00000287505	3	1	2088057	2088310	1	254	CAGA	2088200	2088203	right	TAGCTGTGAAAGAATTCTCTTGG	23	2088177	2088199	146	108	35.0	0	0|0|0|6	2400
AHCTF1	ENSMMUG00000016408	1	ENSMMUT00000110364	ENSMMUE00000287505	3	1	2088057	2088310	1	254	CAGA	2088237	2088240	right	AACTGGATTATTAATAGGACTGG	23	2088208	2088230	183	71	30.0	0	0|0|1|3	1800
AHCTF1	ENSMMUG00000016408	1	ENSMMUT00000110364	ENSMMUE00000287505	3	1	2088057	2088310	1	254	AAGA	2088231	2088234	right	AAGAGAACTGGATTATTAATAGG	23	2088203	2088225	177	77	25.0	0	0|0|0|5	2000
AHCTF1	ENSMMUG00000016408	1	ENSMMUT00000110364	ENSMMUE00000287505	3	1	2088057	2088310	1	254	AAGG	2088240	2088243	right	TAGGACTGGAAGAAACAGAAGGG	23	2088222	2088244	186	68	40.0	0	0|0|1|19	8200
AHCTF1	ENSMMUG00000016408	1	ENSMMUT00000110364	ENSMMUE00000287505	3	1	2088057	2088310	1	254	AAGA	2088203	2088206	right	TAGCTGTGAAAGAATTCTCTTGG	23	2088177	2088199	149	105	35.0	0	0|0|0|6	2400
AHCTF1	ENSMMUG00000016408	1	ENSMMUT00000110364	ENSMMUE00000158983	4	1	2091702	2091882	1	181	CAGA	2091816	2091819	right	GCAGCTGTGGTTACTGATGTTGG	23	2091792	2091814	117	64	50.0	0	0|0|1|3	1800
AHCTF1	ENSMMUG00000016408	1	ENSMMUT00000110364	ENSMMUE00000158983	4	1	2091702	2091882	1	181	CAGA	2091816	2091819	left	CCTTCTTATTGACCTATGTTTGG	23	2091821	2091843	117	64	35.0	0	0|0|0|3	1200
AHCTF1	ENSMMUG00000016408	1	ENSMMUT00000110364	ENSMMUE00000287500	5	1	2097958	2098165	1	208	AAGG	2098021	2098024	left	CCATCTGTGTTTCCAGTTAGTAA	23	2098028	2098050	66	142	35.0	1	0|0|1|4	2200
AHCTF1	ENSMMUG00000016408	1	ENSMMUT00000110364	ENSMMUE00000287500	5	1	2097958	2098165	1	208	CAGG	2098057	2098060	left	CCGTTTCAACTCTTAGCTACATA	23	2098066	2098088	102	106	30.0	1	0|0|0|0	0
AHCTF1	ENSMMUG00000016408	1	ENSMMUT00000110364	ENSMMUE00000287500	5	1	2097958	2098165	1	208	AAGG	2098021	2098024	right	GAGAAAGTGTGATGAGAGAAGGG	23	2098003	2098025	66	142	40.0	0	0|0|2|25	11200
AHCTF1	ENSMMUG00000016408	1	ENSMMUT00000110364	ENSMMUE00000287500	5	1	2097958	2098165	1	208	CAGG	2098057	2098060	left	CCAACAGGAACAGCCGTTTCAAC	23	2098053	2098075	102	106	50.0	1	0|0|0|1	400
AHCTF1	ENSMMUG00000016408	1	ENSMMUT00000110364	ENSMMUE00000148051	8	1	2103774	2103924	1	151	CAGA	2103840	2103843	right	AGGTGGCATGTTCCCTTTGAGGG	23	2103815	2103837	69	82	50.0	0	0|0|0|3	1200
AHCTF1	ENSMMUG00000016408	1	ENSMMUT00000110364	ENSMMUE00000148051	8	1	2103774	2103924	1	151	CAGA	2103840	2103843	right	GGTGGCATGTTCCCTTTGAGGGG	23	2103816	2103838	69	82	55.00000000000001	0	0|0|0|3	1200
AHCTF1	ENSMMUG00000016408	1	ENSMMUT00000110364	ENSMMUE00000148051	8	1	2103774	2103924	1	151	CAGA	2103840	2103843	right	CAGGTGGCATGTTCCCTTTGAGG	23	2103814	2103836	69	82	55.00000000000001	0	0|0|0|3	1200
AHCTF1	ENSMMUG00000016408	1	ENSMMUT00000110364	ENSMMUE00000148051	8	1	2103774	2103924	1	151	CAGA	2103840	2103843	left	CCCTTTGAGGGGACAGACGAGTA	23	2103827	2103849	69	82	50.0	0	0|0|0|3	1200
AHCTF1	ENSMMUG00000016408	1	ENSMMUT00000110364	ENSMMUE00000148051	8	1	2103774	2103924	1	151	CAGA	2103840	2103843	left	CCTTTGAGGGGACAGACGAGTAA	23	2103828	2103850	69	82	50.0	0	0|0|0|4	1600
AHCTF1	ENSMMUG00000016408	1	ENSMMUT00000110364	ENSMMUE00000287463	21	1	2122456	2122643	1	188	CAGA	2122563	2122566	right	GAGTCAAGGCGAGCATAGACAGG	23	2122536	2122558	110	78	55.00000000000001	2	0|0|0|0	0
AHCTF1	ENSMMUG00000016408	1	ENSMMUT00000110364	ENSMMUE00000287463	21	1	2122456	2122643	1	188	AAGA	2122516	2122519	right	GCAACATTCAAAGATTATTCAGG	23	2122506	2122528	63	125	30.0	0	0|0|2|5	3200
AHCTF1	ENSMMUG00000016408	1	ENSMMUT00000110364	ENSMMUE00000287463	21	1	2122456	2122643	1	188	CAGA	2122573	2122576	left	CCGACAGTGTCCAGTGGTAGCGA	23	2122585	2122607	120	68	55.00000000000001	1	0|0|0|0	0
AHCTF1	ENSMMUG00000016408	1	ENSMMUT00000110364	ENSMMUE00000287463	21	1	2122456	2122643	1	188	AAGG	2122541	2122544	right	GAGTCAAGGCGAGCATAGACAGG	23	2122536	2122558	88	100	55.00000000000001	2	0|0|0|0	0
AHCTF1	ENSMMUG00000016408	1	ENSMMUT00000110364	ENSMMUE00000287463	21	1	2122456	2122643	1	188	CAGA	2122563	2122566	left	CCCTCAGATATATTCAGACAATG	23	2122559	2122581	110	78	30.0	0	0|0|1|3	1800
AHCTF1	ENSMMUG00000016408	1	ENSMMUT00000110364	ENSMMUE00000287463	21	1	2122456	2122643	1	188	CAGA	2122573	2122576	left	CCCTCAGATATATTCAGACAATG	23	2122559	2122581	120	68	30.0	0	0|0|1|3	1800
AHCTF1	ENSMMUG00000016408	1	ENSMMUT00000110364	ENSMMUE00000287463	21	1	2122456	2122643	1	188	CAGG	2122555	2122558	left	CCTCAGATATATTCAGACAATGA	23	2122560	2122582	102	86	30.0	0	0|0|0|11	4400
AHCTF1	ENSMMUG00000016408	1	ENSMMUT00000110364	ENSMMUE00000287463	21	1	2122456	2122643	1	188	CAGA	2122563	2122566	left	CCTCAGATATATTCAGACAATGA	23	2122560	2122582	110	78	30.0	0	0|0|0|11	4400
AHCTF1	ENSMMUG00000016408	1	ENSMMUT00000110364	ENSMMUE00000287463	21	1	2122456	2122643	1	188	CAGG	2122555	2122558	left	CCCTCAGATATATTCAGACAATG	23	2122559	2122581	102	86	30.0	0	0|0|1|3	1800
AHCTF1	ENSMMUG00000016408	1	ENSMMUT00000110364	ENSMMUE00000287463	21	1	2122456	2122643	1	188	CAGA	2122573	2122576	left	CCTCAGATATATTCAGACAATGA	23	2122560	2122582	120	68	30.0	0	0|0|0|11	4400
GJA8	ENSMMUG00000001382	1	ENSMMUT00000001955	ENSMMUE00000013694	1	1	102192108	102190801	-1	1308	CAGA	102191777	102191774	right	AAGCCGCGAGGCAGAGGAGCTGG	23	102191788	102191766	974	334	70.0	1	0|0|0|5	2000
GJA8	ENSMMUG00000001382	1	ENSMMUT00000001955	ENSMMUE00000013694	1	1	102192108	102190801	-1	1308	AAGG	102191684	102191681	right	GGCAACGTCAAGAAGAGCAGCGG	23	102191712	102191690	881	427	55.00000000000001	0	0|0|0|1	400
GJA8	ENSMMUG00000001382	1	ENSMMUT00000001955	ENSMMUE00000013694	1	1	102192108	102190801	-1	1308	AAGA	102191703	102191700	left	CCAGGGCAACGTCAAGAAGAGCA	23	102191716	102191694	900	408	55.00000000000001	0	0|0|0|4	1600
GJA8	ENSMMUG00000001382	1	ENSMMUT00000001955	ENSMMUE00000013694	1	1	102192108	102190801	-1	1308	CAGA	102192043	102192040	left	CCGTCATCGGCAGAGTCTGGCTC	23	102192053	102192031	1240	68	60.0	3	0|0|0|1	400
GJA8	ENSMMUG00000001382	1	ENSMMUT00000001955	ENSMMUE00000013694	1	1	102192108	102190801	-1	1308	CAGG	102191760	102191757	right	GAGGAGCTGGGCCAGCAGGCGGG	23	102191775	102191753	957	351	75.0	2	0|0|2|43	18400
GJA8	ENSMMUG00000001382	1	ENSMMUT00000001955	ENSMMUE00000013694	1	1	102192108	102190801	-1	1308	AAGA	102191676	102191673	right	AGGCACCAAGAAGTTCCGGCTGG	23	102191683	102191661	873	435	60.0	2	0|0|0|5	2000
GJA8	ENSMMUG00000001382	1	ENSMMUT00000001955	ENSMMUE00000013694	1	1	102192108	102190801	-1	1308	CAGA	102191777	102191774	right	AGAGAAGCGCAAAAGCCGCGAGG	23	102191800	102191778	974	334	60.0	0	1|0|0|0	1000
GJA8	ENSMMUG00000001382	1	ENSMMUT00000001955	ENSMMUE00000013694	1	1	102192108	102190801	-1	1308	AAGA	102191487	102191484	left	CCGGCCCACGGAGAAGACCATCT	23	102191500	102191478	684	624	60.0	0	0|0|1|2	1400
GJA8	ENSMMUG00000001382	1	ENSMMUT00000001955	ENSMMUE00000013694	1	1	102192108	102190801	-1	1308	CAGA	102191777	102191774	right	AGCCGCGAGGCAGAGGAGCTGGG	23	102191787	102191765	974	334	70.0	1	0|0|1|17	7400
GJA8	ENSMMUG00000001382	1	ENSMMUT00000001955	ENSMMUE00000013694	1	1	102192108	102190801	-1	1308	AAGA	102191676	102191673	left	CCAAGAAGTTCCGGCTGGAGGGG	23	102191678	102191656	873	435	65.0	2	0|0|0|1	400
GJA8	ENSMMUG00000001382	1	ENSMMUT00000001955	ENSMMUE00000013694	1	1	102192108	102190801	-1	1308	AAGA	102191487	102191484	left	CCACGGAGAAGACCATCTTCATC	23	102191495	102191473	684	624	50.0	2	1|2|1|1	3600
GJA8	ENSMMUG00000001382	1	ENSMMUT00000001955	ENSMMUE00000013694	1	1	102192108	102190801	-1	1308	CAGG	102191715	102191712	right	TGAGAGGGGGCCCCTCAGCCCGG	23	102191740	102191718	912	396	75.0	4	0|0|0|3	1200
GJA8	ENSMMUG00000001382	1	ENSMMUT00000001955	ENSMMUE00000013694	1	1	102192108	102190801	-1	1308	AAGA	102191487	102191484	left	CCCACGGAGAAGACCATCTTCAT	23	102191496	102191474	684	624	45.0	2	1|2|1|7	6000
GJA8	ENSMMUG00000001382	1	ENSMMUT00000001955	ENSMMUE00000013694	1	1	102192108	102190801	-1	1308	AAGA	102191676	102191673	right	GCAAAGGCACCAAGAAGTTCCGG	23	102191687	102191665	873	435	50.0	1	0|0|0|3	1200
GJA8	ENSMMUG00000001382	1	ENSMMUT00000001955	ENSMMUE00000013694	1	1	102192108	102190801	-1	1308	AAGG	102191684	102191681	left	CCAAGAAGTTCCGGCTGGAGGGG	23	102191678	102191656	881	427	65.0	2	0|0|0|1	400
GJA8	ENSMMUG00000001382	1	ENSMMUT00000001955	ENSMMUE00000013694	1	1	102192108	102190801	-1	1308	AAGA	102191676	102191673	right	AAGAAGAGCAGCGGCAGCAAAGG	23	102191703	102191681	873	435	55.00000000000001	0	0|0|0|13	5200
GJA8	ENSMMUG00000001382	1	ENSMMUT00000001955	ENSMMUE00000013694	1	1	102192108	102190801	-1	1308	CAGG	102191760	102191757	left	CCAGCAGGCGGGAGCTAACGGCG	23	102191764	102191742	957	351	75.0	2	0|0|0|3	1200
GJA8	ENSMMUG00000001382	1	ENSMMUT00000001955	ENSMMUE00000013694	1	1	102192108	102190801	-1	1308	CAGA	102192043	102192040	right	AATGAGCACTCCACCGTCATCGG	23	102192066	102192044	1240	68	50.0	2	0|0|0|4	1600
GJA8	ENSMMUG00000001382	1	ENSMMUT00000001955	ENSMMUE00000013694	1	1	102192108	102190801	-1	1308	AAGA	102191703	102191700	right	GGCAACGTCAAGAAGAGCAGCGG	23	102191712	102191690	900	408	55.00000000000001	0	0|0|0|1	400
GJA8	ENSMMUG00000001382	1	ENSMMUT00000001955	ENSMMUE00000013694	1	1	102192108	102190801	-1	1308	AAGA	102191487	102191484	right	CTGCTTTGTGTCCCGGCCCACGG	23	102191512	102191490	684	624	65.0	1	0|1|0|3	2000
GJA8	ENSMMUG00000001382	1	ENSMMUT00000001955	ENSMMUE00000013694	1	1	102192108	102190801	-1	1308	CAGG	102191715	102191712	left	CCTCAGCCCGGACCAGGGCAACG	23	102191728	102191706	912	396	75.0	1	0|1|0|4	2400
GJA8	ENSMMUG00000001382	1	ENSMMUT00000001955	ENSMMUE00000013694	1	1	102192108	102190801	-1	1308	AAGA	102191700	102191697	right	GGCAACGTCAAGAAGAGCAGCGG	23	102191712	102191690	897	411	55.00000000000001	0	0|0|0|1	400
GJA8	ENSMMUG00000001382	1	ENSMMUT00000001955	ENSMMUE00000013694	1	1	102192108	102190801	-1	1308	CAGG	102191760	102191757	right	GGCCAGCAGGCGGGAGCTAACGG	23	102191766	102191744	957	351	70.0	2	0|0|0|4	1600
GJA8	ENSMMUG00000001382	1	ENSMMUT00000001955	ENSMMUE00000013694	1	1	102192108	102190801	-1	1308	CAGA	102191868	102191865	left	CCTCTGGGTGCTGCAGATCATCT	23	102191881	102191859	1065	243	55.00000000000001	1	0|0|0|2	800
GJA8	ENSMMUG00000001382	1	ENSMMUT00000001955	ENSMMUE00000013694	1	1	102192108	102190801	-1	1308	CAGA	102191868	102191865	right	CCATCTCCCACATCCGCCTCTGG	23	102191897	102191875	1065	243	65.0	1	0|2|2|10	6800
GJA8	ENSMMUG00000001382	1	ENSMMUT00000001955	ENSMMUE00000013694	1	1	102192108	102190801	-1	1308	CAGA	102192043	102192040	right	CCACCGTCATCGGCAGAGTCTGG	23	102192056	102192034	1240	68	65.0	1	0|0|0|2	800
GJA8	ENSMMUG00000001382	1	ENSMMUT00000001955	ENSMMUE00000013694	1	1	102192108	102190801	-1	1308	AAGA	102191619	102191616	left	CCACATCATCTTCAAGACCCTCT	23	102191632	102191610	816	492	45.0	1	0|0|0|7	2800
GJA8	ENSMMUG00000001382	1	ENSMMUT00000001955	ENSMMUE00000013694	1	1	102192108	102190801	-1	1308	AAGA	102191619	102191616	left	CCTCTTTGAAGTGGGCTTCATCG	23	102191614	102191592	816	492	50.0	3	0|0|0|1	400
GJA8	ENSMMUG00000001382	1	ENSMMUT00000001955	ENSMMUE00000013694	1	1	102192108	102190801	-1	1308	AAGA	102191487	102191484	left	CCCGGCCCACGGAGAAGACCATC	23	102191501	102191479	684	624	65.0	0	0|1|0|3	2000
GJA8	ENSMMUG00000001382	1	ENSMMUT00000001955	ENSMMUE00000013694	1	1	102192108	102190801	-1	1308	CAGG	102191760	102191757	right	AAGCCGCGAGGCAGAGGAGCTGG	23	102191788	102191766	957	351	70.0	1	0|0|0|5	2000
GJA8	ENSMMUG00000001382	1	ENSMMUT00000001955	ENSMMUE00000013694	1	1	102192108	102190801	-1	1308	AAGA	102191801	102191798	left	CCGCATGAAAGAGAAGCGCAAAA	23	102191809	102191787	998	310	40.0	0	0|0|0|1	400
GJA8	ENSMMUG00000001382	1	ENSMMUT00000001955	ENSMMUE00000013694	1	1	102192108	102190801	-1	1308	CAGG	102191760	102191757	right	AGAGGAGCTGGGCCAGCAGGCGG	23	102191776	102191754	957	351	70.0	2	0|0|1|27	11400
GJA8	ENSMMUG00000001382	1	ENSMMUT00000001955	ENSMMUE00000013694	1	1	102192108	102190801	-1	1308	AAGA	102191619	102191616	left	CCCTCTTTGAAGTGGGCTTCATC	23	102191615	102191593	816	492	45.0	3	0|0|0|4	1600
GJA8	ENSMMUG00000001382	1	ENSMMUT00000001955	ENSMMUE00000013694	1	1	102192108	102190801	-1	1308	CAGG	102191715	102191712	left	CCGGACCAGGGCAACGTCAAGAA	23	102191721	102191699	912	396	55.00000000000001	0	0|0|0|1	400
GJA8	ENSMMUG00000001382	1	ENSMMUT00000001955	ENSMMUE00000013694	1	1	102192108	102190801	-1	1308	AAGA	102191676	102191673	left	CCGGCTGGAGGGGACCCTGCTGA	23	102191668	102191646	873	435	70.0	1	0|0|1|12	5400
GJA8	ENSMMUG00000001382	1	ENSMMUT00000001955	ENSMMUE00000013694	1	1	102192108	102190801	-1	1308	AAGA	102191487	102191484	left	CCATCTTCATCCTGTTCATGTTG	23	102191483	102191461	684	624	40.0	0	0|0|1|13	5800
GJA8	ENSMMUG00000001382	1	ENSMMUT00000001955	ENSMMUE00000013694	1	1	102192108	102190801	-1	1308	CAGG	102191715	102191712	left	CCAGGGCAACGTCAAGAAGAGCA	23	102191716	102191694	912	396	55.00000000000001	0	0|0|0|4	1600
GJA8	ENSMMUG00000001382	1	ENSMMUT00000001955	ENSMMUE00000013694	1	1	102192108	102190801	-1	1308	CAGG	102191715	102191712	left	CCCTCAGCCCGGACCAGGGCAAC	23	102191729	102191707	912	396	70.0	1	0|1|1|4	3000
GJA8	ENSMMUG00000001382	1	ENSMMUT00000001955	ENSMMUE00000013694	1	1	102192108	102190801	-1	1308	CAGA	102191868	102191865	right	CATCTCCCACATCCGCCTCTGGG	23	102191896	102191874	1065	243	60.0	1	0|2|2|5	4800
GJA8	ENSMMUG00000001382	1	ENSMMUT00000001955	ENSMMUE00000013694	1	1	102192108	102190801	-1	1308	CAGG	102191715	102191712	right	GGGCCCCTCAGCCCGGACCAGGG	23	102191733	102191711	912	396	80.0	1	0|0|0|8	3200
GJA8	ENSMMUG00000001382	1	ENSMMUT00000001955	ENSMMUE00000013694	1	1	102192108	102190801	-1	1308	CAGA	102191777	102191774	left	CCGCGAGGCAGAGGAGCTGGGCC	23	102191785	102191763	974	334	75.0	1	0|0|2|13	6400
GJA8	ENSMMUG00000001382	1	ENSMMUT00000001955	ENSMMUE00000013694	1	1	102192108	102190801	-1	1308	CAGG	102191760	102191757	right	AGCCGCGAGGCAGAGGAGCTGGG	23	102191787	102191765	957	351	70.0	1	0|0|1|17	7400
GJA8	ENSMMUG00000001382	1	ENSMMUT00000001955	ENSMMUE00000013694	1	1	102192108	102190801	-1	1308	CAGG	102191715	102191712	left	CCCGGACCAGGGCAACGTCAAGA	23	102191722	102191700	912	396	60.0	0	0|0|0|1	400
GJA8	ENSMMUG00000001382	1	ENSMMUT00000001955	ENSMMUE00000013694	1	1	102192108	102190801	-1	1308	CAGA	102192043	102192040	left	CCACCGTCATCGGCAGAGTCTGG	23	102192056	102192034	1240	68	65.0	3	0|0|0|2	800
GJA8	ENSMMUG00000001382	1	ENSMMUT00000001955	ENSMMUE00000013694	1	1	102192108	102190801	-1	1308	CAGA	102191777	102191774	right	GCGCAAAAGCCGCGAGGCAGAGG	23	102191794	102191772	974	334	70.0	1	0|0|0|5	2000
ID3	ENSMMUG00000043586	1	ENSMMUT00000076496	ENSMMUE00000053887	1	1	201209830	201210129	1	300	AAGG	201209917	201209920	left	CCGGCAGCCGAGGAGCCGCTGAG	23	201209923	201209945	90	210	75.0	1	0|0|1|12	5400
ID3	ENSMMUG00000043586	1	ENSMMUT00000076496	ENSMMUE00000053887	1	1	201209830	201210129	1	300	AAGG	201209917	201209920	left	CCGAGGCAAGGGCCCGGCAGCCG	23	201209910	201209932	90	210	80.0	2	0|1|0|1	1200
ID3	ENSMMUG00000043586	1	ENSMMUT00000076496	ENSMMUE00000053887	1	1	201209830	201210129	1	300	AAGG	201209917	201209920	right	CCGGGGCCGAGGCAAGGGCCCGG	23	201209904	201209926	90	210	85.0	2	0|0|0|11	4400
ID3	ENSMMUG00000043586	1	ENSMMUT00000076496	ENSMMUE00000053887	1	1	201209830	201210129	1	300	AAGG	201209917	201209920	right	CTGGCCATCGCCCGGGGCCGAGG	23	201209893	201209915	90	210	85.0	2	0|0|0|0	0
ID3	ENSMMUG00000043586	1	ENSMMUT00000076496	ENSMMUE00000053887	1	1	201209830	201210129	1	300	AAGG	201209917	201209920	left	CCCGGGGCCGAGGCAAGGGCCCG	23	201209903	201209925	90	210	85.0	3	0|0|0|6	2400
ID3	ENSMMUG00000043586	1	ENSMMUT00000076496	ENSMMUE00000053887	1	1	201209830	201210129	1	300	AAGG	201209917	201209920	left	CCCGGCAGCCGAGGAGCCGCTGA	23	201209922	201209944	90	210	75.0	1	0|0|1|7	3400
ID3	ENSMMUG00000043586	1	ENSMMUT00000076496	ENSMMUE00000053887	1	1	201209830	201210129	1	300	AAGG	201209917	201209920	left	CCGGGGCCGAGGCAAGGGCCCGG	23	201209904	201209926	90	210	85.0	3	0|0|0|11	4400
ID3	ENSMMUG00000043586	1	ENSMMUT00000076496	ENSMMUE00000053887	1	1	201209830	201210129	1	300	AAGG	201209917	201209920	right	ATCGCCCGGGGCCGAGGCAAGGG	23	201209899	201209921	90	210	75.0	2	0|0|0|5	2000
CNST	ENSMMUG00000011380	1	ENSMMUT00000044519	ENSMMUE00000449785	1	1	2473658	2473229	-1	430	CAGG	2473313	2473310	left	CCAGAGACGAACAGGCCTTCTTG	23	2473324	2473302	82	297	55.00000000000001	1	0|0|0|4	1600
CNST	ENSMMUG00000011380	1	ENSMMUT00000044519	ENSMMUE00000449785	1	1	2473658	2473229	-1	430	CAGA	2473323	2473320	right	TCAGAAAACACCCTTTGTGAAGG	23	2473349	2473327	92	287	40.0	0	0|0|0|6	2400
CNST	ENSMMUG00000011380	1	ENSMMUT00000044519	ENSMMUE00000449785	1	1	2473658	2473229	-1	430	CAGG	2473360	2473357	right	CTGCATATTGAGCTGCGAGGTGG	23	2473386	2473364	129	250	55.00000000000001	0	0|0|0|3	1200
CNST	ENSMMUG00000011380	1	ENSMMUT00000044519	ENSMMUE00000449785	1	1	2473658	2473229	-1	430	AAGG	2473530	2473527	right	ATGTCATCCTGGTGACAGCGTGG	23	2473554	2473532	299	80	55.00000000000001	2	0|0|0|1	400
CNST	ENSMMUG00000011380	1	ENSMMUT00000044519	ENSMMUE00000449785	1	1	2473658	2473229	-1	430	AAGG	2473330	2473327	left	CCCTTTGTGAAGGCTCCAGAGAC	23	2473339	2473317	99	280	50.0	2	0|0|0|6	2400
CNST	ENSMMUG00000011380	1	ENSMMUT00000044519	ENSMMUE00000449785	1	1	2473658	2473229	-1	430	CAGA	2473348	2473345	left	CCTTTGTGAAGGCTCCAGAGACG	23	2473338	2473316	117	262	55.00000000000001	2	0|0|1|1	1000
CNST	ENSMMUG00000011380	1	ENSMMUT00000044519	ENSMMUE00000449785	1	1	2473658	2473229	-1	430	CAGG	2473313	2473310	right	AGAGACGAACAGGCCTTCTTGGG	23	2473322	2473300	82	297	50.0	1	1|0|0|2	1800
CNST	ENSMMUG00000011380	1	ENSMMUT00000044519	ENSMMUE00000449785	1	1	2473658	2473229	-1	430	CAGG	2473360	2473357	left	CCGCAGGTGAGGACTCAGAAAAC	23	2473363	2473341	129	250	50.0	1	0|0|0|3	1200
CNST	ENSMMUG00000011380	1	ENSMMUT00000044519	ENSMMUE00000449785	1	1	2473658	2473229	-1	430	CAGG	2473360	2473357	right	CTGCGAGGTGGCCGCAGGTGAGG	23	2473374	2473352	129	250	75.0	2	0|0|2|2	2000
CNST	ENSMMUG00000011380	1	ENSMMUT00000044519	ENSMMUE00000449785	1	1	2473658	2473229	-1	430	AAGG	2473298	2473295	right	AGAGACGAACAGGCCTTCTTGGG	23	2473322	2473300	67	312	50.0	1	1|0|0|2	1800
CNST	ENSMMUG00000011380	1	ENSMMUT00000044519	ENSMMUE00000449785	1	1	2473658	2473229	-1	430	AAGG	2473298	2473295	left	CCTTCTTGGGAAAGGACAAAAAA	23	2473309	2473287	67	312	35.0	0	0|0|0|24	9600
CNST	ENSMMUG00000011380	1	ENSMMUT00000044519	ENSMMUE00000449785	1	1	2473658	2473229	-1	430	CAGA	2473323	2473320	right	TGAAGGCTCCAGAGACGAACAGG	23	2473332	2473310	92	287	55.00000000000001	2	0|0|0|6	2400
CNST	ENSMMUG00000011380	1	ENSMMUT00000044519	ENSMMUE00000449785	1	1	2473658	2473229	-1	430	AAGG	2473298	2473295	right	CAGAGACGAACAGGCCTTCTTGG	23	2473323	2473301	67	312	55.00000000000001	1	0|0|0|2	800
CNST	ENSMMUG00000011380	1	ENSMMUT00000044519	ENSMMUE00000449785	1	1	2473658	2473229	-1	430	AAGG	2473530	2473527	left	CCTGCCTGCCTTCTGCATCAGAT	23	2473519	2473497	299	80	55.00000000000001	1	0|0|0|14	5600
CNST	ENSMMUG00000011380	1	ENSMMUT00000044519	ENSMMUE00000449785	1	1	2473658	2473229	-1	430	CAGA	2473323	2473320	left	CCAGAGACGAACAGGCCTTCTTG	23	2473324	2473302	92	287	55.00000000000001	1	0|0|0|4	1600
CNST	ENSMMUG00000011380	1	ENSMMUT00000044519	ENSMMUE00000449785	1	1	2473658	2473229	-1	430	CAGG	2473412	2473409	left	CCCAAGTGTCTGAGCAGGACAGT	23	2473426	2473404	181	198	50.0	1	0|0|0|6	2400
CNST	ENSMMUG00000011380	1	ENSMMUT00000044519	ENSMMUE00000449785	1	1	2473658	2473229	-1	430	CAGG	2473412	2473409	left	CCAAGTGTCTGAGCAGGACAGTC	23	2473425	2473403	181	198	55.00000000000001	1	0|0|0|3	1200
CNST	ENSMMUG00000011380	1	ENSMMUT00000044519	ENSMMUE00000449785	1	1	2473658	2473229	-1	430	CAGA	2473348	2473345	left	CCCTTTGTGAAGGCTCCAGAGAC	23	2473339	2473317	117	262	50.0	2	0|0|0|6	2400
CNST	ENSMMUG00000011380	1	ENSMMUT00000044519	ENSMMUE00000449785	1	1	2473658	2473229	-1	430	CAGG	2473313	2473310	right	CAGAGACGAACAGGCCTTCTTGG	23	2473323	2473301	82	297	55.00000000000001	1	0|0|0|2	800
CNST	ENSMMUG00000011380	1	ENSMMUT00000044519	ENSMMUE00000449785	1	1	2473658	2473229	-1	430	CAGA	2473501	2473498	left	CCTGCCTTCTGCATCAGATGAAA	23	2473515	2473493	270	109	45.0	2	0|0|2|7	4000
CNST	ENSMMUG00000011380	1	ENSMMUT00000044519	ENSMMUE00000449785	1	1	2473658	2473229	-1	430	CAGA	2473348	2473345	right	CTGCGAGGTGGCCGCAGGTGAGG	23	2473374	2473352	117	262	75.0	2	0|0|2|2	2000
CNST	ENSMMUG00000011380	1	ENSMMUT00000044519	ENSMMUE00000449785	1	1	2473658	2473229	-1	430	CAGG	2473313	2473310	left	CCTTCTTGGGAAAGGACAAAAAA	23	2473309	2473287	82	297	35.0	0	0|0|0|24	9600
CNST	ENSMMUG00000011380	1	ENSMMUT00000044519	ENSMMUE00000449785	1	1	2473658	2473229	-1	430	AAGG	2473330	2473327	left	CCAGAGACGAACAGGCCTTCTTG	23	2473324	2473302	99	280	55.00000000000001	1	0|0|0|4	1600
CNST	ENSMMUG00000011380	1	ENSMMUT00000044519	ENSMMUE00000449785	1	1	2473658	2473229	-1	430	AAGG	2473330	2473327	left	CCTTTGTGAAGGCTCCAGAGACG	23	2473338	2473316	99	280	55.00000000000001	2	0|0|1|1	1000
CNST	ENSMMUG00000011380	1	ENSMMUT00000044519	ENSMMUE00000449785	1	1	2473658	2473229	-1	430	CAGA	2473501	2473498	left	CCTTCTGCATCAGATGAAAATGA	23	2473511	2473489	270	109	35.0	2	0|0|1|7	3400
CNST	ENSMMUG00000011380	1	ENSMMUT00000044519	ENSMMUE00000449785	1	1	2473658	2473229	-1	430	CAGG	2473360	2473357	right	AAGCTGCATATTGAGCTGCGAGG	23	2473389	2473367	129	250	50.0	1	0|0|0|2	800
CNST	ENSMMUG00000011380	1	ENSMMUT00000044519	ENSMMUE00000469672	2		2444758	2444553	-1	206	CAGA	2444650	2444647	left	CCAGAGGCTCCGAAGCTTGTTCT	23	2444651	2444629	95	111	55.00000000000001	3	0|0|0|3	1200
CNST	ENSMMUG00000011380	1	ENSMMUT00000044519	ENSMMUE00000469672	2		2444758	2444553	-1	206	CAGA	2444650	2444647	right	CAATGCTAATGAGCAGCCAGAGG	23	2444667	2444645	95	111	50.0	2	0|0|0|3	1200
CNST	ENSMMUG00000011380	1	ENSMMUT00000044519	ENSMMUE00000469672	2		2444758	2444553	-1	206	CAGA	2444650	2444647	left	CCGAAGCTTGTTCTGCAGTCTCT	23	2444642	2444620	95	111	45.0	1	0|0|0|2	800
CNST	ENSMMUG00000011380	1	ENSMMUT00000044519	ENSMMUE00000469672	2		2444758	2444553	-1	206	AAGA	2444683	2444680	right	AGTGCAGTCACACATGCTGTTGG	23	2444711	2444689	128	78	50.0	1	0|0|0|4	1600
CNST	ENSMMUG00000011380	1	ENSMMUT00000044519	ENSMMUE00000450285	8		2417360	2416462	-1	899	AAGG	2417229	2417226	right	CCAAGCCTTTCGGTAACTGCAGG	23	2417253	2417231	765	134	55.00000000000001	0	0|0|0|1	400
CNST	ENSMMUG00000011380	1	ENSMMUT00000044519	ENSMMUE00000450285	8		2417360	2416462	-1	899	CAGG	2417265	2417262	left	CCAAGCCTTTCGGTAACTGCAGG	23	2417253	2417231	801	98	55.00000000000001	0	0|0|0|1	400
CNST	ENSMMUG00000011380	1	ENSMMUT00000044519	ENSMMUE00000450285	8		2417360	2416462	-1	899	CAGA	2417277	2417274	left	CCCTGCTGTCGTCAGATGGACCA	23	2417289	2417267	813	86	55.00000000000001	0	0|0|0|6	2400
CNST	ENSMMUG00000011380	1	ENSMMUT00000044519	ENSMMUE00000450285	8		2417360	2416462	-1	899	CAGG	2417265	2417262	left	CCCAAGCCTTTCGGTAACTGCAG	23	2417254	2417232	801	98	50.0	0	0|0|0|2	800
CNST	ENSMMUG00000011380	1	ENSMMUT00000044519	ENSMMUE00000450285	8		2417360	2416462	-1	899	CAGG	2417234	2417231	left	CCACACGGAGGAGCTGCTCTGCC	23	2417224	2417202	770	129	70.0	1	0|0|2|11	5600
CNST	ENSMMUG00000011380	1	ENSMMUT00000044519	ENSMMUE00000450285	8		2417360	2416462	-1	899	CAGG	2417265	2417262	right	CAGTCCCTGCTGTCGTCAGATGG	23	2417293	2417271	801	98	60.0	2	0|0|0|7	2800
CNST	ENSMMUG00000011380	1	ENSMMUT00000044519	ENSMMUE00000450285	8		2417360	2416462	-1	899	CAGG	2417234	2417231	left	CCTTTCGGTAACTGCAGGAAAGG	23	2417248	2417226	770	129	50.0	0	0|0|1|3	1800
CNST	ENSMMUG00000011380	1	ENSMMUT00000044519	ENSMMUE00000450285	8		2417360	2416462	-1	899	CAGA	2417277	2417274	right	CTGTCGTCAGATGGACCAGCAGG	23	2417284	2417262	813	86	60.0	0	0|0|0|2	800
CNST	ENSMMUG00000011380	1	ENSMMUT00000044519	ENSMMUE00000450285	8		2417360	2416462	-1	899	CAGG	2417234	2417231	right	GGCGGATGCCCCAAGCCTTTCGG	23	2417263	2417241	770	129	65.0	0	1|0|0|2	1800
CNST	ENSMMUG00000011380	1	ENSMMUT00000044519	ENSMMUE00000450285	8		2417360	2416462	-1	899	CAGG	2417265	2417262	right	TCGTCAGATGGACCAGCAGGCGG	23	2417281	2417259	801	98	60.0	0	0|0|0|2	800
CNST	ENSMMUG00000011380	1	ENSMMUT00000044519	ENSMMUE00000450285	8		2417360	2416462	-1	899	CAGG	2417234	2417231	right	AACTGCAGGAAAGGACCACACGG	23	2417239	2417217	770	129	50.0	0	0|0|1|1	1000
CNST	ENSMMUG00000011380	1	ENSMMUT00000044519	ENSMMUE00000450285	8		2417360	2416462	-1	899	AAGG	2417229	2417226	left	CCACACGGAGGAGCTGCTCTGCC	23	2417224	2417202	765	134	70.0	1	0|0|2|11	5600
CNST	ENSMMUG00000011380	1	ENSMMUT00000044519	ENSMMUE00000450285	8		2417360	2416462	-1	899	CAGA	2417277	2417274	left	CCAGCAGGCGGATGCCCCAAGCC	23	2417269	2417247	813	86	75.0	1	0|0|0|8	3200
CNST	ENSMMUG00000011380	1	ENSMMUT00000044519	ENSMMUE00000450285	8		2417360	2416462	-1	899	CAGG	2417265	2417262	left	CCAGCAGGCGGATGCCCCAAGCC	23	2417269	2417247	801	98	75.0	1	0|0|0|8	3200
CNST	ENSMMUG00000011380	1	ENSMMUT00000044519	ENSMMUE00000450285	8		2417360	2416462	-1	899	CAGA	2417277	2417274	right	CAGTCCCTGCTGTCGTCAGATGG	23	2417293	2417271	813	86	60.0	2	0|0|0|7	2800
CNST	ENSMMUG00000011380	1	ENSMMUT00000044519	ENSMMUE00000450285	8		2417360	2416462	-1	899	CAGG	2417234	2417231	right	CCTTTCGGTAACTGCAGGAAAGG	23	2417248	2417226	770	129	50.0	0	0|0|1|3	1800
CNST	ENSMMUG00000011380	1	ENSMMUT00000044519	ENSMMUE00000450285	8		2417360	2416462	-1	899	AAGG	2417229	2417226	right	AACTGCAGGAAAGGACCACACGG	23	2417239	2417217	765	134	50.0	0	0|0|1|1	1000
CNST	ENSMMUG00000011380	1	ENSMMUT00000044519	ENSMMUE00000450285	8		2417360	2416462	-1	899	CAGG	2417265	2417262	left	CCCCAAGCCTTTCGGTAACTGCA	23	2417255	2417233	801	98	50.0	0	0|0|0|2	800
CNST	ENSMMUG00000011380	1	ENSMMUT00000044519	ENSMMUE00000450285	8		2417360	2416462	-1	899	CAGA	2417277	2417274	left	CCTGCTGTCGTCAGATGGACCAG	23	2417288	2417266	813	86	60.0	0	0|0|0|1	400
CNST	ENSMMUG00000011380	1	ENSMMUT00000044519	ENSMMUE00000450285	8		2417360	2416462	-1	899	AAGG	2417229	2417226	right	TGCAGGAAAGGACCACACGGAGG	23	2417236	2417214	765	134	60.0	0	0|0|1|4	2200
TFB2M	ENSMMUG00000055490	1	ENSMMUT00000101527	ENSMMUE00000223800	1	1	2510498	2510810	1	313	CAGG	2510668	2510671	left	CCCGAACCGGATTTCAGGAATCC	23	2510654	2510676	173	140	50.0	2	0|0|0|0	0
TFB2M	ENSMMUG00000055490	1	ENSMMUT00000101527	ENSMMUE00000223800	1	1	2510498	2510810	1	313	AAGG	2510680	2510683	left	CCAAGGAAGGCGTCTAGGTCCAG	23	2510678	2510700	185	128	60.0	3	0|0|0|4	1600
TFB2M	ENSMMUG00000055490	1	ENSMMUT00000101527	ENSMMUE00000223800	1	1	2510498	2510810	1	313	AAGG	2510684	2510687	left	CCAAGGAAGGCGTCTAGGTCCAG	23	2510678	2510700	189	124	60.0	3	0|0|0|4	1600
TFB2M	ENSMMUG00000055490	1	ENSMMUT00000101527	ENSMMUE00000223800	1	1	2510498	2510810	1	313	AAGG	2510680	2510683	right	ATCCGCCAAGGAAGGCGTCTAGG	23	2510673	2510695	185	128	60.0	3	0|0|0|1	400
TFB2M	ENSMMUG00000055490	1	ENSMMUT00000101527	ENSMMUE00000223800	1	1	2510498	2510810	1	313	AAGG	2510684	2510687	right	ATCCGCCAAGGAAGGCGTCTAGG	23	2510673	2510695	189	124	60.0	3	0|0|0|1	400
TFB2M	ENSMMUG00000055490	1	ENSMMUT00000101527	ENSMMUE00000223800	1	1	2510498	2510810	1	313	CAGG	2510668	2510671	left	CCGAACCGGATTTCAGGAATCCG	23	2510655	2510677	173	140	50.0	3	0|0|0|0	0
TFB2M	ENSMMUG00000055490	1	ENSMMUT00000101527	ENSMMUE00000223800	1	1	2510498	2510810	1	313	AAGG	2510680	2510683	left	CCGCCAAGGAAGGCGTCTAGGTC	23	2510675	2510697	185	128	60.0	2	0|0|0|0	0
TFB2M	ENSMMUG00000055490	1	ENSMMUT00000101527	ENSMMUE00000223800	1	1	2510498	2510810	1	313	CAGG	2510668	2510671	left	CCGGATTTCAGGAATCCGCCAAG	23	2510660	2510682	173	140	50.0	2	0|0|0|0	0
TFB2M	ENSMMUG00000055490	1	ENSMMUT00000101527	ENSMMUE00000223800	1	1	2510498	2510810	1	313	AAGG	2510684	2510687	left	CCGCCAAGGAAGGCGTCTAGGTC	23	2510675	2510697	189	124	60.0	2	0|0|0|0	0
TFB2M	ENSMMUG00000055490	1	ENSMMUT00000101527	ENSMMUE00000223800	1	1	2510498	2510810	1	313	CAGG	2510668	2510671	right	TCCGCAGCTGTTGCCCGAACCGG	23	2510641	2510663	173	140	65.0	1	0|0|0|0	0
TFB2M	ENSMMUG00000055490	1	ENSMMUT00000101527	ENSMMUE00000223800	1	1	2510498	2510810	1	313	AAGG	2510684	2510687	right	CGGATTTCAGGAATCCGCCAAGG	23	2510661	2510683	189	124	55.00000000000001	4	0|0|0|1	400
TFB2M	ENSMMUG00000055490	1	ENSMMUT00000101527	ENSMMUE00000223800	1	1	2510498	2510810	1	313	CAGG	2510668	2510671	right	CGGATTTCAGGAATCCGCCAAGG	23	2510661	2510683	173	140	55.00000000000001	4	0|0|0|1	400
TFB2M	ENSMMUG00000055490	1	ENSMMUT00000101527	ENSMMUE00000223800	1	1	2510498	2510810	1	313	CAGG	2510668	2510671	left	CCAAGGAAGGCGTCTAGGTCCAG	23	2510678	2510700	173	140	60.0	3	0|0|0|4	1600
TFB2M	ENSMMUG00000055490	1	ENSMMUT00000101527	ENSMMUE00000223800	1	1	2510498	2510810	1	313	AAGG	2510680	2510683	right	TTTCAGGAATCCGCCAAGGAAGG	23	2510665	2510687	185	128	50.0	1	0|0|1|2	1400
TFB2M	ENSMMUG00000055490	1	ENSMMUT00000101527	ENSMMUE00000223800	1	1	2510498	2510810	1	313	CAGG	2510668	2510671	left	CCGCCAAGGAAGGCGTCTAGGTC	23	2510675	2510697	173	140	60.0	2	0|0|0|0	0
NPR1	ENSMMUG00000008153	1	ENSMMUT00000087309	ENSMMUE00000510296	1		97387229	97385972	-1	1258	AAGG	97386494	97386491	left	CCGGGTGAAGGCGCGCCCCGACT	23	97386501	97386479	520	201	75.0	1	0|0|0|0	0
NPR1	ENSMMUG00000008153	1	ENSMMUT00000087309	ENSMMUE00000510296	1		97387229	97385972	-1	1258	AAGG	97386494	97386491	right	CGTGGAGCTGGCCCTGGCCCGGG	23	97386519	97386497	520	201	80.0	1	0|1|0|18	8000
NPR1	ENSMMUG00000008153	1	ENSMMUT00000087309	ENSMMUE00000510296	1		97387229	97385972	-1	1258	AAGG	97386494	97386491	left	CCTGGCCCGGGTGAAGGCGCGCC	23	97386507	97386485	520	201	85.0	1	0|0|0|1	400
NPR1	ENSMMUG00000008153	1	ENSMMUT00000087309	ENSMMUE00000510296	1		97387229	97385972	-1	1258	AAGG	97386494	97386491	right	CCGTGGAGCTGGCCCTGGCCCGG	23	97386520	97386498	520	201	80.0	2	0|0|1|9	4200
NPR1	ENSMMUG00000008153	1	ENSMMUT00000087309	ENSMMUE00000510296	1		97387229	97385972	-1	1258	AAGA	97386115	97386112	left	CCGGGTGACGAAGAACACTGCTT	23	97386125	97386103	141	580	50.0	0	0|0|0|0	0
NPR1	ENSMMUG00000008153	1	ENSMMUT00000087309	ENSMMUE00000510296	1		97387229	97385972	-1	1258	AAGG	97386494	97386491	left	CCCCGACTTGCTGCCGGGCTGGA	23	97386486	97386464	520	201	70.0	1	0|0|0|2	800
NPR1	ENSMMUG00000008153	1	ENSMMUT00000087309	ENSMMUE00000510296	1		97387229	97385972	-1	1258	AAGA	97386115	97386112	left	CCGGCCGGGTGACGAAGAACACT	23	97386129	97386107	141	580	60.0	0	0|0|0|0	0
NPR1	ENSMMUG00000008153	1	ENSMMUT00000087309	ENSMMUE00000510296	1		97387229	97385972	-1	1258	AAGG	97386248	97386245	right	GGCGCCCCGGCGCTGGGCTTCGG	23	97386275	97386253	274	447	85.0	4	0|0|0|5	2000
NPR1	ENSMMUG00000008153	1	ENSMMUT00000087309	ENSMMUE00000510296	1		97387229	97385972	-1	1258	AAGA	97386115	97386112	right	CATGCTCTACGCTTACCGGCCGG	23	97386144	97386122	141	580	60.0	0	1|0|0|0	1000
NPR1	ENSMMUG00000008153	1	ENSMMUT00000087309	ENSMMUE00000510296	1		97387229	97385972	-1	1258	AAGA	97386115	97386112	right	ATGCTCTACGCTTACCGGCCGGG	23	97386143	97386121	141	580	60.0	0	0|0|0|0	0
NPR1	ENSMMUG00000008153	1	ENSMMUT00000087309	ENSMMUE00000510296	1		97387229	97385972	-1	1258	AAGG	97386494	97386491	left	CCGACTTGCTGCCGGGCTGGACG	23	97386484	97386462	520	201	70.0	1	0|0|0|2	800
NPR1	ENSMMUG00000008153	1	ENSMMUT00000087309	ENSMMUE00000510296	1		97387229	97385972	-1	1258	AAGG	97386494	97386491	left	CCCGGGTGAAGGCGCGCCCCGAC	23	97386502	97386480	520	201	80.0	1	0|0|0|2	800
NPR1	ENSMMUG00000008153	1	ENSMMUT00000087309	ENSMMUE00000510296	1		97387229	97385972	-1	1258	AAGG	97386494	97386491	left	CCCGACTTGCTGCCGGGCTGGAC	23	97386485	97386463	520	201	70.0	1	0|0|0|0	0
NPR1	ENSMMUG00000008153	1	ENSMMUT00000087309	ENSMMUE00000510296	1		97387229	97385972	-1	1258	AAGG	97386494	97386491	left	CCCTGGCCCGGGTGAAGGCGCGC	23	97386508	97386486	520	201	80.0	1	0|0|0|1	400
NPR1	ENSMMUG00000008153	1	ENSMMUT00000087309	ENSMMUE00000078684	2		97385287	97385088	-1	200	CAGG	97385159	97385156	left	CCCCGCAGGCCCTGGGAGAGAGG	23	97385147	97385125	69	131	75.0	2	0|0|1|16	7000
NPR1	ENSMMUG00000008153	1	ENSMMUT00000087309	ENSMMUE00000078684	2		97385287	97385088	-1	200	AAGG	97385167	97385164	right	CAAAGCCTGCAAGGTGGACAGGG	23	97385177	97385155	77	123	55.00000000000001	0	0|0|0|8	3200
NPR1	ENSMMUG00000008153	1	ENSMMUT00000087309	ENSMMUE00000078684	2		97385287	97385088	-1	200	AAGG	97385167	97385164	left	CCTGCAAGGTGGACAGGGCCCTG	23	97385172	97385150	77	123	70.0	1	0|0|1|17	7400
NPR1	ENSMMUG00000008153	1	ENSMMUT00000087309	ENSMMUE00000078684	2		97385287	97385088	-1	200	AAGG	97385167	97385164	right	GCAAAGCCTGCAAGGTGGACAGG	23	97385178	97385156	77	123	60.0	0	0|0|0|8	3200
NPR1	ENSMMUG00000008153	1	ENSMMUT00000087309	ENSMMUE00000078684	2		97385287	97385088	-1	200	CAGG	97385159	97385156	right	TTTGGGCAAAGCCTGCAAGGTGG	23	97385183	97385161	69	131	55.00000000000001	1	0|0|2|7	4000
NPR1	ENSMMUG00000008153	1	ENSMMUT00000087309	ENSMMUE00000078684	2		97385287	97385088	-1	200	CAGG	97385159	97385156	right	ATCTTTGGGCAAAGCCTGCAAGG	23	97385186	97385164	69	131	50.0	2	0|0|0|6	2400
NPR1	ENSMMUG00000008153	1	ENSMMUT00000087309	ENSMMUE00000078684	2		97385287	97385088	-1	200	CAGG	97385159	97385156	right	CAAAGCCTGCAAGGTGGACAGGG	23	97385177	97385155	69	131	55.00000000000001	0	0|0|0|8	3200
NPR1	ENSMMUG00000008153	1	ENSMMUT00000087309	ENSMMUE00000078684	2		97385287	97385088	-1	200	CAGG	97385159	97385156	left	CCTGCTCCCCGCAGGCCCTGGGA	23	97385153	97385131	69	131	80.0	3	0|1|2|37	16800
NPR1	ENSMMUG00000008153	1	ENSMMUT00000087309	ENSMMUE00000078684	2		97385287	97385088	-1	200	CAGG	97385159	97385156	left	CCCTGCTCCCCGCAGGCCCTGGG	23	97385154	97385132	69	131	80.0	2	0|0|0|35	14000
NPR1	ENSMMUG00000008153	1	ENSMMUT00000087309	ENSMMUE00000078684	2		97385287	97385088	-1	200	AAGG	97385167	97385164	right	TTTGGGCAAAGCCTGCAAGGTGG	23	97385183	97385161	77	123	55.00000000000001	1	0|0|2|7	4000
NPR1	ENSMMUG00000008153	1	ENSMMUT00000087309	ENSMMUE00000078684	2		97385287	97385088	-1	200	CAGG	97385159	97385156	left	CCTGCAAGGTGGACAGGGCCCTG	23	97385172	97385150	69	131	70.0	1	0|0|1|17	7400
KIF26B	ENSMMUG00000017324	1	ENSMMUT00000075346	ENSMMUE00000147267	3		3734857	3734324	-1	534	AAGA	3734488	3734485	right	AATGGGGCGGAAAAGAAGAGTGG	23	3734500	3734478	162	372	50.0	0	0|0|1|6	3000
KIF26B	ENSMMUG00000017324	1	ENSMMUT00000075346	ENSMMUE00000147267	3		3734857	3734324	-1	534	AAGG	3734458	3734455	left	CCACCAGGCCAAGGTCAGCCTCC	23	3734468	3734446	132	402	70.0	1	0|0|1|7	3400
KIF26B	ENSMMUG00000017324	1	ENSMMUT00000075346	ENSMMUE00000147267	3		3734857	3734324	-1	534	CAGG	3734704	3734701	right	CATCCAGATGGTGCTGGCCTTGG	23	3734729	3734707	378	156	60.0	2	0|0|0|6	2400
KIF26B	ENSMMUG00000017324	1	ENSMMUT00000075346	ENSMMUE00000147267	3		3734857	3734324	-1	534	AAGA	3734488	3734485	right	CCTTGGGGTCAACAATGGGGCGG	23	3734513	3734491	162	372	60.0	0	0|0|0|0	0
KIF26B	ENSMMUG00000017324	1	ENSMMUT00000075346	ENSMMUE00000147267	3		3734857	3734324	-1	534	CAGG	3734550	3734547	left	CCAACTACACAGGCTTCGTCAAC	23	3734559	3734537	224	310	50.0	2	0|0|0|1	400
KIF26B	ENSMMUG00000017324	1	ENSMMUT00000075346	ENSMMUE00000147267	3		3734857	3734324	-1	534	CAGA	3734446	3734443	left	CCAAGGTCAGCCTCCAGATGGCC	23	3734460	3734438	120	414	65.0	0	0|0|1|4	2200
KIF26B	ENSMMUG00000017324	1	ENSMMUT00000075346	ENSMMUE00000147267	3		3734857	3734324	-1	534	CAGG	3734464	3734461	left	CCCACCCACCAGGCCAAGGTCAG	23	3734473	3734451	138	396	65.0	1	0|0|2|8	4400
KIF26B	ENSMMUG00000017324	1	ENSMMUT00000075346	ENSMMUE00000147267	3		3734857	3734324	-1	534	CAGA	3734725	3734722	right	CCTGAACCAGCTGAAGCAGGAGG	23	3734753	3734731	399	135	60.0	1	0|0|0|19	7600
KIF26B	ENSMMUG00000017324	1	ENSMMUT00000075346	ENSMMUE00000147267	3		3734857	3734324	-1	534	CAGA	3734725	3734722	left	CCATCCAGATGGTGCTGGCCTTG	23	3734730	3734708	399	135	60.0	1	0|0|0|12	4800
KIF26B	ENSMMUG00000017324	1	ENSMMUT00000075346	ENSMMUE00000147267	3		3734857	3734324	-1	534	CAGG	3734737	3734734	left	CCAGATGGTGCTGGCCTTGGAGC	23	3734726	3734704	411	123	65.0	0	0|0|0|7	2800
KIF26B	ENSMMUG00000017324	1	ENSMMUT00000075346	ENSMMUE00000147267	3		3734857	3734324	-1	534	AAGA	3734485	3734482	left	CCCCACCCACCAGGCCAAGGTCA	23	3734474	3734452	159	375	65.0	1	0|0|1|12	5400
KIF26B	ENSMMUG00000017324	1	ENSMMUT00000075346	ENSMMUE00000147267	3		3734857	3734324	-1	534	AAGG	3734458	3734455	right	GAGTGGATCCCCCACCCACCAGG	23	3734483	3734461	132	402	70.0	1	0|0|1|8	3800
KIF26B	ENSMMUG00000017324	1	ENSMMUT00000075346	ENSMMUE00000147267	3		3734857	3734324	-1	534	AAGA	3734485	3734482	left	CCCCCACCCACCAGGCCAAGGTC	23	3734475	3734453	159	375	70.0	1	0|0|1|17	7400
KIF26B	ENSMMUG00000017324	1	ENSMMUT00000075346	ENSMMUE00000147267	3		3734857	3734324	-1	534	CAGG	3734395	3734392	left	CCAGTACCTGGATGGCACCTGGT	23	3734387	3734365	69	465	60.0	0	0|0|2|6	3600
KIF26B	ENSMMUG00000017324	1	ENSMMUT00000075346	ENSMMUE00000147267	3		3734857	3734324	-1	534	CAGG	3734464	3734461	right	ATCCCCCACCCACCAGGCCAAGG	23	3734477	3734455	138	396	70.0	1	0|2|0|11	6000
KIF26B	ENSMMUG00000017324	1	ENSMMUT00000075346	ENSMMUE00000147267	3		3734857	3734324	-1	534	CAGA	3734725	3734722	left	CCAGATGGTGCTGGCCTTGGAGC	23	3734726	3734704	399	135	65.0	0	0|0|0|7	2800
KIF26B	ENSMMUG00000017324	1	ENSMMUT00000075346	ENSMMUE00000147267	3		3734857	3734324	-1	534	CAGG	3734704	3734701	right	CTGGCCTTGGAGCAGGCAGCTGG	23	3734716	3734694	378	156	70.0	2	0|0|1|14	6200
KIF26B	ENSMMUG00000017324	1	ENSMMUT00000075346	ENSMMUE00000147267	3		3734857	3734324	-1	534	AAGG	3734458	3734455	left	CCACCCACCAGGCCAAGGTCAGC	23	3734472	3734450	132	402	70.0	1	0|0|0|9	3600
KIF26B	ENSMMUG00000017324	1	ENSMMUT00000075346	ENSMMUE00000147267	3		3734857	3734324	-1	534	CAGG	3734464	3734461	left	CCACCAGGCCAAGGTCAGCCTCC	23	3734468	3734446	138	396	70.0	1	0|0|1|7	3400
KIF26B	ENSMMUG00000017324	1	ENSMMUT00000075346	ENSMMUE00000147267	3		3734857	3734324	-1	534	CAGA	3734446	3734443	left	CCACCAGTCCAAGCAATGGGAAC	23	3734439	3734417	120	414	55.00000000000001	2	0|0|0|1	400
KIF26B	ENSMMUG00000017324	1	ENSMMUT00000075346	ENSMMUE00000147267	3		3734857	3734324	-1	534	CAGA	3734446	3734443	left	CCAGATGGCCACCAGTCCAAGCA	23	3734447	3734425	120	414	60.0	2	0|0|1|4	2200
KIF26B	ENSMMUG00000017324	1	ENSMMUT00000075346	ENSMMUE00000147267	3		3734857	3734324	-1	534	AAGG	3734800	3734797	right	CCAACACCATCCGGAAGGCATGG	23	3734814	3734792	474	60	60.0	2	0|0|1|4	2200
KIF26B	ENSMMUG00000017324	1	ENSMMUT00000075346	ENSMMUE00000147267	3		3734857	3734324	-1	534	CAGG	3734395	3734392	right	TGGGAACATCCTCAATTCAGTGG	23	3734423	3734401	69	465	45.0	0	0|0|0|5	2000
KIF26B	ENSMMUG00000017324	1	ENSMMUT00000075346	ENSMMUE00000147267	3		3734857	3734324	-1	534	CAGG	3734704	3734701	left	CCTTGGAGCAGGCAGCTGGCAGT	23	3734712	3734690	378	156	65.0	1	0|0|2|7	4000
KIF26B	ENSMMUG00000017324	1	ENSMMUT00000075346	ENSMMUE00000147267	3		3734857	3734324	-1	534	AAGG	3734800	3734797	left	CCAACACCATCCGGAAGGCATGG	23	3734814	3734792	474	60	60.0	3	0|0|1|4	2200
KIF26B	ENSMMUG00000017324	1	ENSMMUT00000075346	ENSMMUE00000147267	3		3734857	3734324	-1	534	CAGG	3734597	3734594	left	CCAGCAGCCCAGGGACTGGGCCT	23	3734606	3734584	271	263	75.0	3	0|0|1|21	9000
KIF26B	ENSMMUG00000017324	1	ENSMMUT00000075346	ENSMMUE00000147267	3		3734857	3734324	-1	534	AAGG	3734800	3734797	left	CCATCCGGAAGGCATGGAATGAC	23	3734808	3734786	474	60	55.00000000000001	2	0|0|0|3	1200
KIF26B	ENSMMUG00000017324	1	ENSMMUT00000075346	ENSMMUE00000147267	3		3734857	3734324	-1	534	AAGA	3734485	3734482	right	CCTTGGGGTCAACAATGGGGCGG	23	3734513	3734491	159	375	60.0	0	0|0|0|0	0
KIF26B	ENSMMUG00000017324	1	ENSMMUT00000075346	ENSMMUE00000147267	3		3734857	3734324	-1	534	CAGG	3734464	3734461	left	CCAAGGTCAGCCTCCAGATGGCC	23	3734460	3734438	138	396	65.0	0	0|0|1|4	2200
KIF26B	ENSMMUG00000017324	1	ENSMMUT00000075346	ENSMMUE00000147267	3		3734857	3734324	-1	534	CAGA	3734446	3734443	right	GGCCAAGGTCAGCCTCCAGATGG	23	3734462	3734440	120	414	65.0	0	0|0|0|6	2400
KIF26B	ENSMMUG00000017324	1	ENSMMUT00000075346	ENSMMUE00000147267	3		3734857	3734324	-1	534	CAGG	3734464	3734461	left	CCACCCACCAGGCCAAGGTCAGC	23	3734472	3734450	138	396	70.0	1	0|0|0|9	3600
KIF26B	ENSMMUG00000017324	1	ENSMMUT00000075346	ENSMMUE00000147267	3		3734857	3734324	-1	534	AAGG	3734458	3734455	left	CCCACCAGGCCAAGGTCAGCCTC	23	3734469	3734447	132	402	65.0	1	0|0|1|9	4200
KIF26B	ENSMMUG00000017324	1	ENSMMUT00000075346	ENSMMUE00000147267	3		3734857	3734324	-1	534	CAGA	3734725	3734722	right	GAAGCAGGAGGCCATCCAGATGG	23	3734741	3734719	399	135	60.0	1	0|0|0|7	2800
KIF26B	ENSMMUG00000017324	1	ENSMMUT00000075346	ENSMMUE00000147267	3		3734857	3734324	-1	534	CAGG	3734737	3734734	right	CCTGAACCAGCTGAAGCAGGAGG	23	3734753	3734731	411	123	60.0	1	0|0|0|19	7600
KIF26B	ENSMMUG00000017324	1	ENSMMUT00000075346	ENSMMUE00000147267	3		3734857	3734324	-1	534	CAGG	3734597	3734594	left	CCTTTGTGCCTGCCCCCTATGCC	23	3734586	3734564	271	263	65.0	0	0|0|4|7	5200
KIF26B	ENSMMUG00000017324	1	ENSMMUT00000075346	ENSMMUE00000147267	3		3734857	3734324	-1	534	AAGA	3734488	3734485	right	GCAGCCTTGGGGTCAACAATGGG	23	3734517	3734495	162	372	55.00000000000001	0	0|0|0|3	1200
KIF26B	ENSMMUG00000017324	1	ENSMMUT00000075346	ENSMMUE00000147267	3		3734857	3734324	-1	534	CAGG	3734737	3734734	left	CCAGCTGAAGCAGGAGGCCATCC	23	3734747	3734725	411	123	65.0	1	0|0|1|8	3800
KIF26B	ENSMMUG00000017324	1	ENSMMUT00000075346	ENSMMUE00000147267	3		3734857	3734324	-1	534	AAGG	3734800	3734797	right	TCCAGGTCCCCAACACCATCCGG	23	3734823	3734801	474	60	60.0	1	1|0|0|6	3400
KIF26B	ENSMMUG00000017324	1	ENSMMUT00000075346	ENSMMUE00000147267	3		3734857	3734324	-1	534	AAGG	3734458	3734455	left	CCTCCAGATGGCCACCAGTCCAA	23	3734450	3734428	132	402	60.0	2	0|0|1|2	1400
KIF26B	ENSMMUG00000017324	1	ENSMMUT00000075346	ENSMMUE00000147267	3		3734857	3734324	-1	534	CAGG	3734597	3734594	left	CCAGGGACTGGGCCTTTGTGCCT	23	3734598	3734576	271	263	65.0	0	0|0|1|6	3000
KIF26B	ENSMMUG00000017324	1	ENSMMUT00000075346	ENSMMUE00000147267	3		3734857	3734324	-1	534	CAGG	3734464	3734461	left	CCCACCAGGCCAAGGTCAGCCTC	23	3734469	3734447	138	396	65.0	1	0|0|1|9	4200
KIF26B	ENSMMUG00000017324	1	ENSMMUT00000075346	ENSMMUE00000147267	3		3734857	3734324	-1	534	AAGA	3734488	3734485	right	CAGCCTTGGGGTCAACAATGGGG	23	3734516	3734494	162	372	55.00000000000001	0	0|0|0|2	800
KIF26B	ENSMMUG00000017324	1	ENSMMUT00000075346	ENSMMUE00000147267	3		3734857	3734324	-1	534	CAGG	3734597	3734594	right	GGGTGGGCTCCAGCAGCCCAGGG	23	3734615	3734593	271	263	75.0	3	0|0|2|22	10000
KIF26B	ENSMMUG00000017324	1	ENSMMUT00000075346	ENSMMUE00000147267	3		3734857	3734324	-1	534	CAGA	3734446	3734443	left	CCAGTCCAAGCAATGGGAACATC	23	3734436	3734414	120	414	50.0	1	0|0|0|5	2000
KIF26B	ENSMMUG00000017324	1	ENSMMUT00000075346	ENSMMUE00000147267	3		3734857	3734324	-1	534	CAGG	3734464	3734461	left	CCAGGCCAAGGTCAGCCTCCAGA	23	3734465	3734443	138	396	65.0	0	0|0|1|18	7800
KIF26B	ENSMMUG00000017324	1	ENSMMUT00000075346	ENSMMUE00000147267	3		3734857	3734324	-1	534	CAGG	3734395	3734392	left	CCATCCAGGCTCACCAGTACCTG	23	3734400	3734378	69	465	60.0	3	0|0|1|5	2600
KIF26B	ENSMMUG00000017324	1	ENSMMUT00000075346	ENSMMUE00000147267	3		3734857	3734324	-1	534	AAGG	3734458	3734455	left	CCAGGCCAAGGTCAGCCTCCAGA	23	3734465	3734443	132	402	65.0	0	0|0|1|18	7800
KIF26B	ENSMMUG00000017324	1	ENSMMUT00000075346	ENSMMUE00000147267	3		3734857	3734324	-1	534	AAGA	3734485	3734482	right	AATGGGGCGGAAAAGAAGAGTGG	23	3734500	3734478	159	375	50.0	0	0|0|1|6	3000
KIF26B	ENSMMUG00000017324	1	ENSMMUT00000075346	ENSMMUE00000147267	3		3734857	3734324	-1	534	CAGG	3734597	3734594	right	GCTCCAGCAGCCCAGGGACTGGG	23	3734609	3734587	271	263	70.0	0	0|0|2|19	8800
KIF26B	ENSMMUG00000017324	1	ENSMMUT00000075346	ENSMMUE00000147267	3		3734857	3734324	-1	534	CAGA	3734725	3734722	right	GGAGGCCATCCAGATGGTGCTGG	23	3734735	3734713	399	135	65.0	3	0|0|0|20	8000
KIF26B	ENSMMUG00000017324	1	ENSMMUT00000075346	ENSMMUE00000147267	3		3734857	3734324	-1	534	AAGG	3734458	3734455	left	CCAGATGGCCACCAGTCCAAGCA	23	3734447	3734425	132	402	60.0	2	0|0|1|4	2200
KIF26B	ENSMMUG00000017324	1	ENSMMUT00000075346	ENSMMUE00000147267	3		3734857	3734324	-1	534	CAGG	3734550	3734547	left	CCTCCAACTACACAGGCTTCGTC	23	3734562	3734540	224	310	55.00000000000001	2	0|0|0|0	0
KIF26B	ENSMMUG00000017324	1	ENSMMUT00000075346	ENSMMUE00000147267	3		3734857	3734324	-1	534	CAGG	3734464	3734461	left	CCCCCACCCACCAGGCCAAGGTC	23	3734475	3734453	138	396	70.0	1	0|0|1|17	7400
KIF26B	ENSMMUG00000017324	1	ENSMMUT00000075346	ENSMMUE00000147267	3		3734857	3734324	-1	534	CAGG	3734395	3734392	left	CCAGGCTCACCAGTACCTGGATG	23	3734396	3734374	69	465	60.0	2	0|0|0|4	1600
KIF26B	ENSMMUG00000017324	1	ENSMMUT00000075346	ENSMMUE00000147267	3		3734857	3734324	-1	534	AAGG	3734800	3734797	right	TCCGGAAGGCATGGAATGACCGG	23	3734805	3734783	474	60	55.00000000000001	2	0|0|0|1	400
KIF26B	ENSMMUG00000017324	1	ENSMMUT00000075346	ENSMMUE00000147267	3		3734857	3734324	-1	534	AAGG	3734800	3734797	left	CCGGAAGGCATGGAATGACCGGG	23	3734804	3734782	474	60	60.0	1	0|0|0|2	800
KIF26B	ENSMMUG00000017324	1	ENSMMUT00000075346	ENSMMUE00000147267	3		3734857	3734324	-1	534	CAGG	3734464	3734461	left	CCCCACCCACCAGGCCAAGGTCA	23	3734474	3734452	138	396	65.0	1	0|0|1|12	5400
KIF26B	ENSMMUG00000017324	1	ENSMMUT00000075346	ENSMMUE00000147267	3		3734857	3734324	-1	534	CAGG	3734597	3734594	left	CCCAGGGACTGGGCCTTTGTGCC	23	3734599	3734577	271	263	65.0	0	0|0|0|11	4400
KIF26B	ENSMMUG00000017324	1	ENSMMUT00000075346	ENSMMUE00000147267	3		3734857	3734324	-1	534	CAGG	3734737	3734734	left	CCATCCAGATGGTGCTGGCCTTG	23	3734730	3734708	411	123	60.0	1	0|0|0|12	4800
KIF26B	ENSMMUG00000017324	1	ENSMMUT00000075346	ENSMMUE00000147267	3		3734857	3734324	-1	534	AAGG	3734458	3734455	left	CCAAGGTCAGCCTCCAGATGGCC	23	3734460	3734438	132	402	65.0	0	0|0|1|4	2200
KIF26B	ENSMMUG00000017324	1	ENSMMUT00000075346	ENSMMUE00000147267	3		3734857	3734324	-1	534	CAGG	3734597	3734594	right	GGCTCCAGCAGCCCAGGGACTGG	23	3734610	3734588	271	263	75.0	1	0|0|2|24	10800
KIF26B	ENSMMUG00000017324	1	ENSMMUT00000075346	ENSMMUE00000147267	3		3734857	3734324	-1	534	AAGA	3734485	3734482	left	CCCACCCACCAGGCCAAGGTCAG	23	3734473	3734451	159	375	65.0	1	0|0|2|8	4400
KIF26B	ENSMMUG00000017324	1	ENSMMUT00000075346	ENSMMUE00000147267	3		3734857	3734324	-1	534	CAGA	3734446	3734443	left	CCTCCAGATGGCCACCAGTCCAA	23	3734450	3734428	120	414	60.0	2	0|0|1|2	1400
KIF26B	ENSMMUG00000017324	1	ENSMMUT00000075346	ENSMMUE00000373046	4	1	3678778	3678612	-1	167	CAGG	3678676	3678673	left	CCAGGGCTCCTGCGTGGCCAGCG	23	3678677	3678655	62	105	80.0	1	0|0|0|11	4400
KIF26B	ENSMMUG00000017324	1	ENSMMUT00000075346	ENSMMUE00000373046	4	1	3678778	3678612	-1	167	CAGG	3678676	3678673	left	CCCAGGGCTCCTGCGTGGCCAGC	23	3678678	3678656	62	105	75.0	1	0|0|1|19	8200
KIF26B	ENSMMUG00000017324	1	ENSMMUT00000075346	ENSMMUE00000373046	4	1	3678778	3678612	-1	167	CAGA	3678711	3678708	left	CCGCTACAATGCAGACAAGCCTT	23	3678722	3678700	97	70	45.0	0	0|0|0|0	0
KIF26B	ENSMMUG00000017324	1	ENSMMUT00000075346	ENSMMUE00000373046	4	1	3678778	3678612	-1	167	CAGG	3678676	3678673	left	CCTCCCAGGGCTCCTGCGTGGCC	23	3678681	3678659	62	105	80.0	2	0|1|4|32	16000
KIF26B	ENSMMUG00000017324	1	ENSMMUT00000075346	ENSMMUE00000373046	4	1	3678778	3678612	-1	167	CAGA	3678711	3678708	left	CCTTCCGCCTACGGCGTCCCAGC	23	3678703	3678681	97	70	75.0	3	0|0|0|1	400
KIF26B	ENSMMUG00000017324	1	ENSMMUT00000075346	ENSMMUE00000373046	4	1	3678778	3678612	-1	167	CAGG	3678676	3678673	left	CCTGCGTGGCCAGCGAGACTTCC	23	3678669	3678647	62	105	70.0	0	0|0|0|4	1600
KIF26B	ENSMMUG00000017324	1	ENSMMUT00000075346	ENSMMUE00000373046	4	1	3678778	3678612	-1	167	CAGG	3678676	3678673	left	CCAGCCTCCCAGGGCTCCTGCGT	23	3678685	3678663	62	105	75.0	2	0|1|3|26	13000
KIF26B	ENSMMUG00000017324	1	ENSMMUT00000075346	ENSMMUE00000373046	4	1	3678778	3678612	-1	167	CAGG	3678676	3678673	right	AGCCTCCCAGGGCTCCTGCGTGG	23	3678683	3678661	62	105	75.0	3	0|0|1|19	8200
KIF26B	ENSMMUG00000017324	1	ENSMMUT00000075346	ENSMMUE00000373046	4	1	3678778	3678612	-1	167	CAGG	3678676	3678673	right	TACGGCGTCCCAGCCTCCCAGGG	23	3678694	3678672	62	105	70.0	1	0|0|0|4	1600
KIF26B	ENSMMUG00000017324	1	ENSMMUT00000075346	ENSMMUE00000373046	4	1	3678778	3678612	-1	167	CAGG	3678676	3678673	left	CCCAGCCTCCCAGGGCTCCTGCG	23	3678686	3678664	62	105	75.0	3	0|1|2|22	10800
KIF26B	ENSMMUG00000017324	1	ENSMMUT00000075346	ENSMMUE00000373046	4	1	3678778	3678612	-1	167	CAGA	3678711	3678708	left	CCGCCTACGGCGTCCCAGCCTCC	23	3678699	3678677	97	70	75.0	1	0|0|0|3	1200
KIF26B	ENSMMUG00000017324	1	ENSMMUT00000075346	ENSMMUE00000364715	5	1	3556789	3556609	-1	181	CAGA	3556686	3556683	left	CCTGCAGACCTCCCCTCCCCCAG	23	3556690	3556668	75	106	75.0	0	0|1|4|44	20000
KIF26B	ENSMMUG00000017324	1	ENSMMUT00000075346	ENSMMUE00000364715	5	1	3556789	3556609	-1	181	CAGA	3556686	3556683	left	CCTCCCCCAGCCCCGCCCTGTCT	23	3556677	3556655	75	106	80.0	0	0|0|13|75	20000
KIF26B	ENSMMUG00000017324	1	ENSMMUT00000075346	ENSMMUE00000364715	5	1	3556789	3556609	-1	181	CAGA	3556686	3556683	right	TCTTTGCCACCAGTTTCAGTGGG	23	3556715	3556693	75	106	45.0	0	0|0|0|5	2000
KIF26B	ENSMMUG00000017324	1	ENSMMUT00000075346	ENSMMUE00000364715	5	1	3556789	3556609	-1	181	CAGA	3556686	3556683	left	CCCCTCCCCCAGCCCCGCCCTGT	23	3556679	3556657	75	106	80.0	0	0|1|4|58	20000
KIF26B	ENSMMUG00000017324	1	ENSMMUT00000075346	ENSMMUE00000364715	5	1	3556789	3556609	-1	181	CAGA	3556686	3556683	left	CCCCCAGCCCCGCCCTGTCTGCT	23	3556674	3556652	75	106	75.0	0	0|0|1|37	15400
KIF26B	ENSMMUG00000017324	1	ENSMMUT00000075346	ENSMMUE00000364715	5	1	3556789	3556609	-1	181	CAGA	3556686	3556683	left	CCTCCCCTCCCCCAGCCCCGCCC	23	3556682	3556660	75	106	90.0	0	0|4|44|665	20000
KIF26B	ENSMMUG00000017324	1	ENSMMUT00000075346	ENSMMUE00000364715	5	1	3556789	3556609	-1	181	CAGA	3556686	3556683	left	CCCTCCCCCAGCCCCGCCCTGTC	23	3556678	3556656	75	106	80.0	0	0|1|11|112	20000
KIF26B	ENSMMUG00000017324	1	ENSMMUT00000075346	ENSMMUE00000168627	6	1	3490222	3490016	-1	207	CAGA	3490135	3490132	left	CCACGGAAGAAGCAGATCACCTT	23	3490147	3490125	117	90	50.0	0	0|0|0|6	2400
KIF26B	ENSMMUG00000017324	1	ENSMMUT00000075346	ENSMMUE00000168627	6	1	3490222	3490016	-1	207	AAGA	3490084	3490081	right	CTTCCAAAAGAGAGGCAACCAGG	23	3490091	3490069	66	141	50.0	1	0|0|2|31	13600
KIF26B	ENSMMUG00000017324	1	ENSMMUT00000075346	ENSMMUE00000168627	6	1	3490222	3490016	-1	207	AAGA	3490084	3490081	left	CCTTCCAAAAGAGAGGCAACCAG	23	3490092	3490070	66	141	50.0	1	0|0|1|6	3000
KIF26B	ENSMMUG00000017324	1	ENSMMUT00000075346	ENSMMUE00000168627	6	1	3490222	3490016	-1	207	AAGA	3490084	3490081	left	CCAAAAGAGAGGCAACCAGGTTC	23	3490088	3490066	66	141	50.0	2	0|0|0|6	2400
KIF26B	ENSMMUG00000017324	1	ENSMMUT00000075346	ENSMMUE00000168627	6	1	3490222	3490016	-1	207	CAGA	3490135	3490132	right	CTTTCTTAAAGGTGGACCCACGG	23	3490164	3490142	117	90	45.0	1	0|0|0|1	400
KIF26B	ENSMMUG00000017324	1	ENSMMUT00000075346	ENSMMUE00000168627	6	1	3490222	3490016	-1	207	CAGA	3490135	3490132	left	CCTTGTACGATCCCCTGACTTGT	23	3490128	3490106	117	90	50.0	0	0|0|0|2	800
KIF26B	ENSMMUG00000017324	1	ENSMMUT00000075346	ENSMMUE00000168627	6	1	3490222	3490016	-1	207	AAGG	3490156	3490153	left	CCCACGGAAGAAGCAGATCACCT	23	3490148	3490126	138	69	50.0	0	0|0|0|2	800
KIF26B	ENSMMUG00000017324	1	ENSMMUT00000075346	ENSMMUE00000168627	6	1	3490222	3490016	-1	207	CAGA	3490135	3490132	left	CCCACGGAAGAAGCAGATCACCT	23	3490148	3490126	117	90	50.0	0	0|0|0|2	800
KIF26B	ENSMMUG00000017324	1	ENSMMUT00000075346	ENSMMUE00000168627	6	1	3490222	3490016	-1	207	AAGG	3490156	3490153	right	CTTTCTTAAAGGTGGACCCACGG	23	3490164	3490142	138	69	45.0	1	0|0|0|1	400
KIF26B	ENSMMUG00000017324	1	ENSMMUT00000075346	ENSMMUE00000168627	6	1	3490222	3490016	-1	207	AAGA	3490141	3490138	left	CCCACGGAAGAAGCAGATCACCT	23	3490148	3490126	123	84	50.0	0	0|0|0|2	800
KIF26B	ENSMMUG00000017324	1	ENSMMUT00000075346	ENSMMUE00000168627	6	1	3490222	3490016	-1	207	AAGG	3490156	3490153	right	ATCCAGCTCTTTCTTAAAGGTGG	23	3490172	3490150	138	69	40.0	1	0|0|3|1	2200
KIF26B	ENSMMUG00000017324	1	ENSMMUT00000075346	ENSMMUE00000168627	6	1	3490222	3490016	-1	207	AAGA	3490141	3490138	left	CCACGGAAGAAGCAGATCACCTT	23	3490147	3490125	123	84	50.0	0	0|0|0|6	2400
KIF26B	ENSMMUG00000017324	1	ENSMMUT00000075346	ENSMMUE00000168627	6	1	3490222	3490016	-1	207	AAGG	3490156	3490153	left	CCACGGAAGAAGCAGATCACCTT	23	3490147	3490125	138	69	50.0	0	0|0|0|6	2400
KIF26B	ENSMMUG00000017324	1	ENSMMUT00000075346	ENSMMUE00000168627	6	1	3490222	3490016	-1	207	AAGA	3490084	3490081	left	CCAGGTTCCTCCAAAGATGTTTG	23	3490073	3490051	66	141	45.0	1	0|0|0|2	800
KIF26B	ENSMMUG00000017324	1	ENSMMUT00000075346	ENSMMUE00000168627	6	1	3490222	3490016	-1	207	AAGG	3490156	3490153	left	CCAGCTCTTTCTTAAAGGTGGAC	23	3490170	3490148	138	69	45.0	1	0|0|0|6	2400
KIF26B	ENSMMUG00000017324	1	ENSMMUT00000075346	ENSMMUE00000168627	6	1	3490222	3490016	-1	207	AAGA	3490084	3490081	right	CAAAATGCCTTCCAAAAGAGAGG	23	3490099	3490077	66	141	40.0	0	0|0|0|16	6400
KIF26B	ENSMMUG00000017324	1	ENSMMUT00000075346	ENSMMUE00000168627	6	1	3490222	3490016	-1	207	AAGA	3490141	3490138	right	CTTTCTTAAAGGTGGACCCACGG	23	3490164	3490142	123	84	45.0	1	0|0|0|1	400
KIF26B	ENSMMUG00000017324	1	ENSMMUT00000075346	ENSMMUE00000168631	8	1	3483609	3483347	-1	263	AAGA	3483505	3483502	left	CCGGCGCCCGTTTCTCAGTCCGG	23	3483501	3483479	156	107	70.0	4	0|0|0|0	0
KIF26B	ENSMMUG00000017324	1	ENSMMUT00000075346	ENSMMUE00000168631	8	1	3483609	3483347	-1	263	AAGA	3483505	3483502	right	CAAGCTCATAAACGAACGCAAGG	23	3483530	3483508	156	107	45.0	0	0|0|0|1	400
KIF26B	ENSMMUG00000017324	1	ENSMMUT00000075346	ENSMMUE00000168631	8	1	3483609	3483347	-1	263	AAGG	3483511	3483508	right	AACGAACGCAAGGAAAAGACCGG	23	3483520	3483498	162	101	45.0	0	0|0|0|1	400
KIF26B	ENSMMUG00000017324	1	ENSMMUT00000075346	ENSMMUE00000168631	8	1	3483609	3483347	-1	263	AAGA	3483505	3483502	left	CCCGTTTCTCAGTCCGGGTTTCG	23	3483495	3483473	156	107	55.00000000000001	3	0|0|0|0	0
KIF26B	ENSMMUG00000017324	1	ENSMMUT00000075346	ENSMMUE00000168631	8	1	3483609	3483347	-1	263	AAGG	3483454	3483451	right	TTTCGGCCGTGGAGGTGTGGGGG	23	3483477	3483455	105	158	65.0	1	0|0|0|4	1600
KIF26B	ENSMMUG00000017324	1	ENSMMUT00000075346	ENSMMUE00000168631	8	1	3483609	3483347	-1	263	AAGG	3483454	3483451	right	GTTTCGGCCGTGGAGGTGTGGGG	23	3483478	3483456	105	158	65.0	1	0|0|0|0	0
KIF26B	ENSMMUG00000017324	1	ENSMMUT00000075346	ENSMMUE00000168631	8	1	3483609	3483347	-1	263	AAGG	3483454	3483451	right	GGTTTCGGCCGTGGAGGTGTGGG	23	3483479	3483457	105	158	65.0	1	0|0|0|3	1200
KIF26B	ENSMMUG00000017324	1	ENSMMUT00000075346	ENSMMUE00000168631	8	1	3483609	3483347	-1	263	AAGG	3483454	3483451	left	CCTGCGGGACCTGCTGTCGGAGG	23	3483443	3483421	105	158	75.0	0	0|0|1|3	1800
KIF26B	ENSMMUG00000017324	1	ENSMMUT00000075346	ENSMMUE00000168631	8	1	3483609	3483347	-1	263	AAGG	3483511	3483508	left	CCGGCGCCCGTTTCTCAGTCCGG	23	3483501	3483479	162	101	70.0	4	0|0|0|0	0
KIF26B	ENSMMUG00000017324	1	ENSMMUT00000075346	ENSMMUE00000168631	8	1	3483609	3483347	-1	263	AAGG	3483454	3483451	right	CGTGGAGGTGTGGGGGAAGGAGG	23	3483470	3483448	105	158	70.0	0	0|0|1|47	19400
KIF26B	ENSMMUG00000017324	1	ENSMMUT00000075346	ENSMMUE00000168631	8	1	3483609	3483347	-1	263	AAGG	3483454	3483451	right	GGGTTTCGGCCGTGGAGGTGTGG	23	3483480	3483458	105	158	70.0	1	0|0|0|1	400
KIF26B	ENSMMUG00000017324	1	ENSMMUT00000075346	ENSMMUE00000168631	8	1	3483609	3483347	-1	263	AAGA	3483505	3483502	left	CCGTTTCTCAGTCCGGGTTTCGG	23	3483494	3483472	156	107	55.00000000000001	3	1|0|0|0	1000
KIF26B	ENSMMUG00000017324	1	ENSMMUT00000075346	ENSMMUE00000168631	8	1	3483609	3483347	-1	263	AAGG	3483454	3483451	right	GGGGGAAGGAGGAGAACCTGCGG	23	3483459	3483437	105	158	65.0	0	0|0|0|10	4000
KIF26B	ENSMMUG00000017324	1	ENSMMUT00000075346	ENSMMUE00000168631	8	1	3483609	3483347	-1	263	AAGA	3483505	3483502	right	AACGAACGCAAGGAAAAGACCGG	23	3483520	3483498	156	107	45.0	0	0|0|0|1	400
KIF26B	ENSMMUG00000017324	1	ENSMMUT00000075346	ENSMMUE00000168633	9	1	3481081	3480898	-1	184	CAGG	3481004	3481001	left	CCTCCCGCAGGAGCCACCAACAG	23	3481011	3480989	104	80	70.0	0	0|0|0|5	2000
KIF26B	ENSMMUG00000017324	1	ENSMMUT00000075346	ENSMMUE00000168633	9	1	3481081	3480898	-1	184	CAGG	3481004	3481001	right	CTCCCGCAGGAGCCACCAACAGG	23	3481010	3480988	104	80	70.0	1	0|0|0|3	1200
KIF26B	ENSMMUG00000017324	1	ENSMMUT00000075346	ENSMMUE00000168633	9	1	3481081	3480898	-1	184	CAGG	3481004	3481001	left	CCGCAGGAGCCACCAACAGGACT	23	3481007	3480985	104	80	60.0	0	0|0|0|4	1600
KIF26B	ENSMMUG00000017324	1	ENSMMUT00000075346	ENSMMUE00000168633	9	1	3481081	3480898	-1	184	CAGG	3481004	3481001	left	CCACCAACAGGACTGCGATGAGG	23	3480998	3480976	104	80	60.0	0	0|0|0|3	1200
KIF26B	ENSMMUG00000017324	1	ENSMMUT00000075346	ENSMMUE00000168633	9	1	3481081	3480898	-1	184	CAGG	3480991	3480988	left	CCAACAGGACTGCGATGAGGACG	23	3480995	3480973	91	93	60.0	0	0|0|0|1	400
KIF26B	ENSMMUG00000017324	1	ENSMMUT00000075346	ENSMMUE00000168633	9	1	3481081	3480898	-1	184	CAGG	3481004	3481001	left	CCAACAGGACTGCGATGAGGACG	23	3480995	3480973	104	80	60.0	0	0|0|0|1	400
KIF26B	ENSMMUG00000017324	1	ENSMMUT00000075346	ENSMMUE00000168633	9	1	3481081	3480898	-1	184	CAGG	3480991	3480988	left	CCACCAACAGGACTGCGATGAGG	23	3480998	3480976	91	93	60.0	0	0|0|0|3	1200
KIF26B	ENSMMUG00000017324	1	ENSMMUT00000075346	ENSMMUE00000168633	9	1	3481081	3480898	-1	184	CAGG	3480991	3480988	right	CCACCAACAGGACTGCGATGAGG	23	3480998	3480976	91	93	60.0	0	0|0|0|3	1200
KIF26B	ENSMMUG00000017324	1	ENSMMUT00000075346	ENSMMUE00000168633	9	1	3481081	3480898	-1	184	CAGG	3481004	3481001	left	CCCGCAGGAGCCACCAACAGGAC	23	3481008	3480986	104	80	65.0	0	0|0|0|4	1600
KIF26B	ENSMMUG00000017324	1	ENSMMUT00000075346	ENSMMUE00000168633	9	1	3481081	3480898	-1	184	CAGG	3481004	3481001	left	CCATTGCCTCCCGCAGGAGCCAC	23	3481017	3480995	104	80	70.0	1	0|0|0|4	1600
KIF26B	ENSMMUG00000017324	1	ENSMMUT00000075346	ENSMMUE00000168635	10	1	3446684	3446525	-1	160	CAGG	3446603	3446600	left	CCTCTCGCTGTCTGCTCTGGGCA	23	3446593	3446571	76	84	65.0	0	0|0|0|11	4400
KIF26B	ENSMMUG00000017324	1	ENSMMUT00000075346	ENSMMUE00000168635	10	1	3446684	3446525	-1	160	CAGG	3446603	3446600	right	CTTAGCAAAAATCGAGAAGGAGG	23	3446628	3446606	76	84	40.0	0	0|0|0|3	1200
KIF26B	ENSMMUG00000017324	1	ENSMMUT00000075346	ENSMMUE00000168635	10	1	3446684	3446525	-1	160	AAGG	3446612	3446609	right	CTTAGCAAAAATCGAGAAGGAGG	23	3446628	3446606	85	75	40.0	0	0|0|0|3	1200
KIF26B	ENSMMUG00000017324	1	ENSMMUT00000075346	ENSMMUE00000168635	10	1	3446684	3446525	-1	160	CAGG	3446603	3446600	right	GCTCTTAGCAAAAATCGAGAAGG	23	3446631	3446609	76	84	40.0	0	1|0|0|2	1800
KIF26B	ENSMMUG00000017324	1	ENSMMUT00000075346	ENSMMUE00000168635	10	1	3446684	3446525	-1	160	AAGG	3446612	3446609	right	AAAAATCGAGAAGGAGGCTCAGG	23	3446622	3446600	85	75	45.0	2	0|0|0|11	4400
KIF26B	ENSMMUG00000017324	1	ENSMMUT00000075346	ENSMMUE00000168637	11	1	3404247	3404085	-1	163	CAGA	3404149	3404146	left	CCGGGAGCTACGCAGAGACCTTG	23	3404161	3404139	62	101	60.0	1	0|0|0|0	0
KIF26B	ENSMMUG00000017324	1	ENSMMUT00000075346	ENSMMUE00000168637	11	1	3404247	3404085	-1	163	CAGA	3404149	3404146	left	CCTTGTCCACCATCCAGATTGCA	23	3404143	3404121	62	101	50.0	1	0|0|0|3	1200
KIF26B	ENSMMUG00000017324	1	ENSMMUT00000075346	ENSMMUE00000168637	11	1	3404247	3404085	-1	163	CAGA	3404149	3404146	left	CCACCATCCAGATTGCATCGCGA	23	3404137	3404115	62	101	55.00000000000001	0	0|0|0|0	0
KIF26B	ENSMMUG00000017324	1	ENSMMUT00000075346	ENSMMUE00000168638	12	1	3403074	3399672	-1	3403	AAGG	3402542	3402539	right	AGTCTGATAAGGAAGATAATGGG	23	3402569	3402547	2868	535	30.0	1	0|0|0|5	2000
KIF26B	ENSMMUG00000017324	1	ENSMMUT00000075346	ENSMMUE00000168638	12	1	3403074	3399672	-1	3403	CAGA	3402807	3402804	left	CCCGGGGCGACAGCCGGCCTGCA	23	3402800	3402778	3133	270	80.0	0	0|0|0|1	400
KIF26B	ENSMMUG00000017324	1	ENSMMUT00000075346	ENSMMUE00000168638	12	1	3403074	3399672	-1	3403	CAGA	3402515	3402512	left	CCTCCAAGATGCAGAGGAGTCAC	23	3402503	3402481	2841	562	55.00000000000001	1	0|0|1|8	3800
KIF26B	ENSMMUG00000017324	1	ENSMMUT00000075346	ENSMMUE00000168638	12	1	3403074	3399672	-1	3403	AAGG	3402745	3402742	left	CCGGCAAGTCAGAAAGGGACTGC	23	3402758	3402736	3071	332	55.00000000000001	1	0|0|0|1	400
KIF26B	ENSMMUG00000017324	1	ENSMMUT00000075346	ENSMMUE00000168638	12	1	3403074	3399672	-1	3403	CAGA	3402366	3402363	left	CCAGAGCAGCCGGGAGAGCCTGA	23	3402367	3402345	2692	711	70.0	0	0|0|3|15	7800
KIF26B	ENSMMUG00000017324	1	ENSMMUT00000075346	ENSMMUE00000168638	12	1	3403074	3399672	-1	3403	CAGG	3402991	3402988	right	GCTGAGACCCTTCCACACCAGGG	23	3403009	3402987	3317	86	60.0	0	0|0|1|3	1800
KIF26B	ENSMMUG00000017324	1	ENSMMUT00000075346	ENSMMUE00000168638	12	1	3403074	3399672	-1	3403	CAGA	3402779	3402776	right	AGAAGACCCGGGGCGACAGCCGG	23	3402806	3402784	3105	298	70.0	0	1|0|0|2	1800
KIF26B	ENSMMUG00000017324	1	ENSMMUT00000075346	ENSMMUE00000168638	12	1	3403074	3399672	-1	3403	CAGA	3402836	3402833	left	CCCCAGACTTTGTCCCTATTGTG	23	3402839	3402817	3162	241	45.0	1	0|0|1|5	2600
KIF26B	ENSMMUG00000017324	1	ENSMMUT00000075346	ENSMMUE00000168638	12	1	3403074	3399672	-1	3403	CAGA	3402836	3402833	left	CCCAGACTTTGTCCCTATTGTGC	23	3402838	3402816	3162	241	45.0	1	0|0|0|5	2000
KIF26B	ENSMMUG00000017324	1	ENSMMUT00000075346	ENSMMUE00000168638	12	1	3403074	3399672	-1	3403	AAGA	3402804	3402801	left	CCTGCAGAAGACCCGGGGCGACA	23	3402811	3402789	3130	273	70.0	0	0|0|0|9	3600
KIF26B	ENSMMUG00000017324	1	ENSMMUT00000075346	ENSMMUE00000168638	12	1	3403074	3399672	-1	3403	CAGA	3402366	3402363	left	CCGGGAGAGCCTGAACTCCTGCG	23	3402358	3402336	2692	711	65.0	1	0|0|0|2	800
KIF26B	ENSMMUG00000017324	1	ENSMMUT00000075346	ENSMMUE00000168638	12	1	3403074	3399672	-1	3403	AAGA	3402498	3402495	right	TCCCAGCCTCCAAGATGCAGAGG	23	3402509	3402487	2824	579	60.0	0	0|0|0|17	6800
KIF26B	ENSMMUG00000017324	1	ENSMMUT00000075346	ENSMMUE00000168638	12	1	3403074	3399672	-1	3403	CAGA	3402749	3402746	left	CCGGCAAGTCAGAAAGGGACTGC	23	3402758	3402736	3075	328	55.00000000000001	1	0|0|0|1	400
KIF26B	ENSMMUG00000017324	1	ENSMMUT00000075346	ENSMMUE00000168638	12	1	3403074	3399672	-1	3403	AAGG	3402561	3402558	right	GAGTCTGATAAGGAAGATAATGG	23	3402570	3402548	2887	516	35.0	1	0|0|0|12	4800
KIF26B	ENSMMUG00000017324	1	ENSMMUT00000075346	ENSMMUE00000168638	12	1	3403074	3399672	-1	3403	CAGA	3402629	3402626	right	AAGAAGTGCCTGCTCAGTGTGGG	23	3402653	3402631	2955	448	50.0	0	0|0|1|9	4200
KIF26B	ENSMMUG00000017324	1	ENSMMUT00000075346	ENSMMUE00000168638	12	1	3403074	3399672	-1	3403	CAGA	3402779	3402776	left	CCTGCAGAGGGAGGAGAGCCTGC	23	3402783	3402761	3105	298	70.0	1	0|0|0|22	8800
KIF26B	ENSMMUG00000017324	1	ENSMMUT00000075346	ENSMMUE00000168638	12	1	3403074	3399672	-1	3403	CAGG	3402419	3402416	left	CCAGGCAGCAGCAGCCAGCAGAG	23	3402420	3402398	2745	658	70.0	0	0|0|2|38	16400
KIF26B	ENSMMUG00000017324	1	ENSMMUT00000075346	ENSMMUE00000168638	12	1	3403074	3399672	-1	3403	CAGA	3402836	3402833	left	CCTATTGTGCCAGCCCTGCAGAA	23	3402825	3402803	3162	241	55.00000000000001	0	0|0|0|6	2400
KIF26B	ENSMMUG00000017324	1	ENSMMUT00000075346	ENSMMUE00000168638	12	1	3403074	3399672	-1	3403	CAGG	3402991	3402988	right	CTTCCACACCAGGGCCACGGTGG	23	3403000	3402978	3317	86	70.0	0	0|0|0|5	2000
KIF26B	ENSMMUG00000017324	1	ENSMMUT00000075346	ENSMMUE00000168638	12	1	3403074	3399672	-1	3403	AAGA	3402804	3402801	left	CCCGGGGCGACAGCCGGCCTGCA	23	3402800	3402778	3130	273	80.0	0	0|0|0|1	400
KIF26B	ENSMMUG00000017324	1	ENSMMUT00000075346	ENSMMUE00000168638	12	1	3403074	3399672	-1	3403	CAGA	3402526	3402523	right	GGTCAGCGGACCGACAGAGAAGG	23	3402540	3402518	2852	551	65.0	1	0|0|0|2	800
KIF26B	ENSMMUG00000017324	1	ENSMMUT00000075346	ENSMMUE00000168638	12	1	3403074	3399672	-1	3403	AAGA	3402804	3402801	right	CCAGCCCTGCAGAAGACCCGGGG	23	3402816	3402794	3130	273	70.0	0	0|0|0|31	12400
KIF26B	ENSMMUG00000017324	1	ENSMMUT00000075346	ENSMMUE00000168638	12	1	3403074	3399672	-1	3403	CAGG	3402430	3402427	left	CCTCGCCCAGGAGCATCCCAGGC	23	3402437	3402415	2756	647	75.0	0	0|0|0|6	2400
KIF26B	ENSMMUG00000017324	1	ENSMMUT00000075346	ENSMMUE00000168638	12	1	3403074	3399672	-1	3403	CAGA	3402629	3402626	left	CCAGAGCAGGCAAGCAGAGGCCC	23	3402630	3402608	2955	448	70.0	2	0|0|1|17	7400
KIF26B	ENSMMUG00000017324	1	ENSMMUT00000075346	ENSMMUE00000168638	12	1	3403074	3399672	-1	3403	CAGA	3402807	3402804	left	CCCTGCAGAAGACCCGGGGCGAC	23	3402812	3402790	3133	270	70.0	0	0|0|0|3	1200
KIF26B	ENSMMUG00000017324	1	ENSMMUT00000075346	ENSMMUE00000168638	12	1	3403074	3399672	-1	3403	AAGA	3402804	3402801	left	CCAGCCCTGCAGAAGACCCGGGG	23	3402816	3402794	3130	273	75.0	0	0|0|0|31	12400
KIF26B	ENSMMUG00000017324	1	ENSMMUT00000075346	ENSMMUE00000168638	12	1	3403074	3399672	-1	3403	CAGG	3402991	3402988	left	CCACACCAGGGCCACGGTGGACC	23	3402997	3402975	3317	86	75.0	2	0|1|0|2	1600
KIF26B	ENSMMUG00000017324	1	ENSMMUT00000075346	ENSMMUE00000168638	12	1	3403074	3399672	-1	3403	AAGG	3402745	3402742	right	TGCAGCCGGCAAGTCAGAAAGGG	23	3402763	3402741	3071	332	55.00000000000001	1	0|0|1|1	1000
KIF26B	ENSMMUG00000017324	1	ENSMMUT00000075346	ENSMMUE00000168638	12	1	3403074	3399672	-1	3403	CAGA	3402492	3402489	left	CCAAGATGCAGAGGAGTCACTCA	23	3402500	3402478	2818	585	50.0	2	0|0|0|4	1600
KIF26B	ENSMMUG00000017324	1	ENSMMUT00000075346	ENSMMUE00000168638	12	1	3403074	3399672	-1	3403	CAGA	3402402	3402399	left	CCAGCAGAGCGCCTCTCCGCTTG	23	3402406	3402384	2728	675	70.0	3	0|0|0|1	400
KIF26B	ENSMMUG00000017324	1	ENSMMUT00000075346	ENSMMUE00000168638	12	1	3403074	3399672	-1	3403	AAGA	3402557	3402554	right	AGTCTGATAAGGAAGATAATGGG	23	3402569	3402547	2883	520	30.0	1	0|0|0|5	2000
KIF26B	ENSMMUG00000017324	1	ENSMMUT00000075346	ENSMMUE00000168638	12	1	3403074	3399672	-1	3403	AAGA	3402498	3402495	left	CCCAGCCTCCAAGATGCAGAGGA	23	3402508	3402486	2824	579	55.00000000000001	1	0|0|3|12	6600
KIF26B	ENSMMUG00000017324	1	ENSMMUT00000075346	ENSMMUE00000168638	12	1	3403074	3399672	-1	3403	CAGG	3402419	3402416	left	CCCAGGAGCATCCCAGGCAGCAG	23	3402432	3402410	2745	658	65.0	1	0|1|2|10	6000
KIF26B	ENSMMUG00000017324	1	ENSMMUT00000075346	ENSMMUE00000168638	12	1	3403074	3399672	-1	3403	AAGA	3402557	3402554	right	CCCACTCTCTGAGTCTGATAAGG	23	3402580	3402558	2883	520	50.0	2	0|0|0|5	2000
KIF26B	ENSMMUG00000017324	1	ENSMMUT00000075346	ENSMMUE00000168638	12	1	3403074	3399672	-1	3403	CAGG	3402991	3402988	left	CCAGGGCCACGGTGGACCCCGAC	23	3402992	3402970	3317	86	80.0	1	0|0|0|3	1200
KIF26B	ENSMMUG00000017324	1	ENSMMUT00000075346	ENSMMUE00000168638	12	1	3403074	3399672	-1	3403	CAGA	3402515	3402512	left	CCCAGAAATCCCAGCCTCCAAGA	23	3402517	3402495	2841	562	50.0	0	0|0|0|14	5600
KIF26B	ENSMMUG00000017324	1	ENSMMUT00000075346	ENSMMUE00000168638	12	1	3403074	3399672	-1	3403	CAGG	3402430	3402427	left	CCAGGCAGCAGCAGCCAGCAGAG	23	3402420	3402398	2756	647	70.0	0	0|0|2|38	16400
KIF26B	ENSMMUG00000017324	1	ENSMMUT00000075346	ENSMMUE00000168638	12	1	3403074	3399672	-1	3403	AAGA	3402498	3402495	left	CCTCCAAGATGCAGAGGAGTCAC	23	3402503	3402481	2824	579	55.00000000000001	1	0|0|1|8	3800
KIF26B	ENSMMUG00000017324	1	ENSMMUT00000075346	ENSMMUE00000168638	12	1	3403074	3399672	-1	3403	CAGA	3402629	3402626	right	GAAGAAGTGCCTGCTCAGTGTGG	23	3402654	3402632	2955	448	55.00000000000001	0	0|0|0|7	2800
KIF26B	ENSMMUG00000017324	1	ENSMMUT00000075346	ENSMMUE00000168638	12	1	3403074	3399672	-1	3403	CAGA	3402836	3402833	left	CCCTATTGTGCCAGCCCTGCAGA	23	3402826	3402804	3162	241	55.00000000000001	0	0|0|0|3	1200
KIF26B	ENSMMUG00000017324	1	ENSMMUT00000075346	ENSMMUE00000168638	12	1	3403074	3399672	-1	3403	CAGA	3402749	3402746	right	CTGCAGCCGGCAAGTCAGAAAGG	23	3402764	3402742	3075	328	60.0	1	0|0|1|1	1000
KIF26B	ENSMMUG00000017324	1	ENSMMUT00000075346	ENSMMUE00000168638	12	1	3403074	3399672	-1	3403	AAGG	3402521	3402518	left	CCAGAAATCCCAGCCTCCAAGAT	23	3402516	3402494	2847	556	50.0	0	0|0|0|8	3200
KIF26B	ENSMMUG00000017324	1	ENSMMUT00000075346	ENSMMUE00000168638	12	1	3403074	3399672	-1	3403	CAGA	3402381	3402378	left	CCGCTTGTGCAGAGCCGCAGCCT	23	3402390	3402368	2707	696	65.0	0	0|0|0|1	400
KIF26B	ENSMMUG00000017324	1	ENSMMUT00000075346	ENSMMUE00000168638	12	1	3403074	3399672	-1	3403	CAGA	3402402	3402399	left	CCGCTTGTGCAGAGCCGCAGCCT	23	3402390	3402368	2728	675	65.0	0	0|0|0|1	400
KIF26B	ENSMMUG00000017324	1	ENSMMUT00000075346	ENSMMUE00000168638	12	1	3403074	3399672	-1	3403	CAGA	3402616	3402613	right	GGGCCAGAGCAGGCAAGCAGAGG	23	3402633	3402611	2942	461	70.0	1	0|0|1|14	6200
KIF26B	ENSMMUG00000017324	1	ENSMMUT00000075346	ENSMMUE00000168638	12	1	3403074	3399672	-1	3403	AAGG	3402864	3402861	left	CCCTCTCTGACAAGGAGCTCACC	23	3402875	3402853	3190	213	55.00000000000001	0	0|0|0|6	2400
KIF26B	ENSMMUG00000017324	1	ENSMMUT00000075346	ENSMMUE00000168638	12	1	3403074	3399672	-1	3403	CAGA	3402492	3402489	right	TCCCAGCCTCCAAGATGCAGAGG	23	3402509	3402487	2818	585	60.0	0	0|0|0|17	6800
KIF26B	ENSMMUG00000017324	1	ENSMMUT00000075346	ENSMMUE00000168638	12	1	3403074	3399672	-1	3403	CAGG	3402419	3402416	left	CCCAGGCAGCAGCAGCCAGCAGA	23	3402421	3402399	2745	658	65.0	1	0|0|3|37	16600
KIF26B	ENSMMUG00000017324	1	ENSMMUT00000075346	ENSMMUE00000168638	12	1	3403074	3399672	-1	3403	CAGA	3402779	3402776	right	GGCGACAGCCGGCCTGCAGAGGG	23	3402795	3402773	3105	298	75.0	0	1|0|0|2	1800
KIF26B	ENSMMUG00000017324	1	ENSMMUT00000075346	ENSMMUE00000168638	12	1	3403074	3399672	-1	3403	CAGA	3402616	3402613	left	CCCGTTAAGCCAAGCAGCTGGGG	23	3402607	3402585	2942	461	60.0	0	0|0|0|4	1600
KIF26B	ENSMMUG00000017324	1	ENSMMUT00000075346	ENSMMUE00000168638	12	1	3403074	3399672	-1	3403	CAGA	3402381	3402378	left	CCTCTCCGCTTGTGCAGAGCCGC	23	3402395	3402373	2707	696	70.0	1	0|0|1|2	1400
KIF26B	ENSMMUG00000017324	1	ENSMMUT00000075346	ENSMMUE00000168638	12	1	3403074	3399672	-1	3403	AAGG	3402542	3402539	right	ATAATGGGTCCGAAGGTCAGCGG	23	3402554	3402532	2868	535	50.0	2	0|0|0|1	400
KIF26B	ENSMMUG00000017324	1	ENSMMUT00000075346	ENSMMUE00000168638	12	1	3403074	3399672	-1	3403	CAGG	3402430	3402427	right	GCCTCGCCCAGGAGCATCCCAGG	23	3402438	3402416	2756	647	75.0	0	0|0|1|1	1000
KIF26B	ENSMMUG00000017324	1	ENSMMUT00000075346	ENSMMUE00000168638	12	1	3403074	3399672	-1	3403	AAGG	3402745	3402742	left	CCTGAAGTGCAACACGTTCGCTG	23	3402736	3402714	3071	332	55.00000000000001	0	0|0|0|0	0
KIF26B	ENSMMUG00000017324	1	ENSMMUT00000075346	ENSMMUE00000168638	12	1	3403074	3399672	-1	3403	CAGA	3402807	3402804	right	GCCAGCCCTGCAGAAGACCCGGG	23	3402817	3402795	3133	270	70.0	0	0|0|1|6	3000
KIF26B	ENSMMUG00000017324	1	ENSMMUT00000075346	ENSMMUE00000168638	12	1	3403074	3399672	-1	3403	CAGA	3402616	3402613	left	CCCCGTTAAGCCAAGCAGCTGGG	23	3402608	3402586	2942	461	60.0	0	0|0|0|6	2400
KIF26B	ENSMMUG00000017324	1	ENSMMUT00000075346	ENSMMUE00000168638	12	1	3403074	3399672	-1	3403	CAGA	3402381	3402378	left	CCTCCAGAGCAGCCGGGAGAGCC	23	3402370	3402348	2707	696	75.0	0	0|0|1|15	6600
KIF26B	ENSMMUG00000017324	1	ENSMMUT00000075346	ENSMMUE00000168638	12	1	3403074	3399672	-1	3403	AAGA	3402804	3402801	left	CCGGGGCGACAGCCGGCCTGCAG	23	3402799	3402777	3130	273	80.0	0	0|0|0|1	400
KIF26B	ENSMMUG00000017324	1	ENSMMUT00000075346	ENSMMUE00000168638	12	1	3403074	3399672	-1	3403	CAGA	3402749	3402746	right	TGCAGCCGGCAAGTCAGAAAGGG	23	3402763	3402741	3075	328	55.00000000000001	1	0|0|1|1	1000
KIF26B	ENSMMUG00000017324	1	ENSMMUT00000075346	ENSMMUE00000168638	12	1	3403074	3399672	-1	3403	CAGA	3402779	3402776	left	CCGGCCTGCAGAGGGAGGAGAGC	23	3402787	3402765	3105	298	70.0	0	0|0|1|10	4600
KIF26B	ENSMMUG00000017324	1	ENSMMUT00000075346	ENSMMUE00000168638	12	1	3403074	3399672	-1	3403	CAGG	3402624	3402621	right	GGGCCAGAGCAGGCAAGCAGAGG	23	3402633	3402611	2950	453	70.0	1	0|0|1|14	6200
KIF26B	ENSMMUG00000017324	1	ENSMMUT00000075346	ENSMMUE00000168638	12	1	3403074	3399672	-1	3403	CAGG	3402991	3402988	right	ACCCTTCCACACCAGGGCCACGG	23	3403003	3402981	3317	86	65.0	1	0|0|0|6	2400
KIF26B	ENSMMUG00000017324	1	ENSMMUT00000075346	ENSMMUE00000168638	12	1	3403074	3399672	-1	3403	CAGA	3402402	3402399	left	CCTCTCCGCTTGTGCAGAGCCGC	23	3402395	3402373	2728	675	70.0	1	0|0|1|2	1400
KIF26B	ENSMMUG00000017324	1	ENSMMUT00000075346	ENSMMUE00000168638	12	1	3403074	3399672	-1	3403	AAGG	3402521	3402518	left	CCGACAGAGAAGGCCCAGAAATC	23	3402530	3402508	2847	556	50.0	1	0|0|0|1	400
KIF26B	ENSMMUG00000017324	1	ENSMMUT00000075346	ENSMMUE00000168638	12	1	3403074	3399672	-1	3403	CAGG	3402991	3402988	left	CCACGGTGGACCCCGACTTCCCC	23	3402986	3402964	3317	86	75.0	0	0|0|1|4	2200
KIF26B	ENSMMUG00000017324	1	ENSMMUT00000075346	ENSMMUE00000168638	12	1	3403074	3399672	-1	3403	CAGA	3402526	3402523	left	CCAGAAATCCCAGCCTCCAAGAT	23	3402516	3402494	2852	551	50.0	0	0|0|0|8	3200
KIF26B	ENSMMUG00000017324	1	ENSMMUT00000075346	ENSMMUE00000168638	12	1	3403074	3399672	-1	3403	AAGA	3402653	3402650	left	CCTGCTCAGTGTGGGCCAGAGCA	23	3402645	3402623	2979	424	65.0	1	0|0|0|11	4400
KIF26B	ENSMMUG00000017324	1	ENSMMUT00000075346	ENSMMUE00000168638	12	1	3403074	3399672	-1	3403	CAGA	3402526	3402523	left	CCGACAGAGAAGGCCCAGAAATC	23	3402530	3402508	2852	551	50.0	1	0|0|0|1	400
KIF26B	ENSMMUG00000017324	1	ENSMMUT00000075346	ENSMMUE00000168638	12	1	3403074	3399672	-1	3403	CAGA	3402616	3402613	left	CCCCCCGTTAAGCCAAGCAGCTG	23	3402610	3402588	2942	461	60.0	1	0|0|1|3	1800
KIF26B	ENSMMUG00000017324	1	ENSMMUT00000075346	ENSMMUE00000168638	12	1	3403074	3399672	-1	3403	CAGG	3402430	3402427	left	CCCGGCCTCGCCCAGGAGCATCC	23	3402442	3402420	2756	647	75.0	0	0|0|0|8	3200
KIF26B	ENSMMUG00000017324	1	ENSMMUT00000075346	ENSMMUE00000168638	12	1	3403074	3399672	-1	3403	CAGG	3402430	3402427	left	CCCAGGAGCATCCCAGGCAGCAG	23	3402432	3402410	2756	647	65.0	1	0|1|2|10	6000
KIF26B	ENSMMUG00000017324	1	ENSMMUT00000075346	ENSMMUE00000168638	12	1	3403074	3399672	-1	3403	CAGA	3402366	3402363	right	CCGCAGCCTCCAGAGCAGCCGGG	23	3402376	3402354	2692	711	75.0	0	0|5|544|18206	20000
KIF26B	ENSMMUG00000017324	1	ENSMMUT00000075346	ENSMMUE00000168638	12	1	3403074	3399672	-1	3403	CAGA	3402515	3402512	left	CCAGCCTCCAAGATGCAGAGGAG	23	3402507	3402485	2841	562	60.0	2	0|0|0|15	6000
KIF26B	ENSMMUG00000017324	1	ENSMMUT00000075346	ENSMMUE00000168638	12	1	3403074	3399672	-1	3403	CAGA	3402366	3402363	right	GCCGCAGCCTCCAGAGCAGCCGG	23	3402377	3402355	2692	711	75.0	0	0|5|471|16761	20000
KIF26B	ENSMMUG00000017324	1	ENSMMUT00000075346	ENSMMUE00000168638	12	1	3403074	3399672	-1	3403	AAGG	3402864	3402861	left	CCTCTCTGACAAGGAGCTCACCG	23	3402874	3402852	3190	213	60.0	0	0|0|2|7	4000
KIF26B	ENSMMUG00000017324	1	ENSMMUT00000075346	ENSMMUE00000168638	12	1	3403074	3399672	-1	3403	CAGG	3402667	3402664	left	CCCAGCAGGTTTTCTTTTGAAGA	23	3402672	3402650	2993	410	35.0	1	0|0|0|17	6800
KIF26B	ENSMMUG00000017324	1	ENSMMUT00000075346	ENSMMUE00000168638	12	1	3403074	3399672	-1	3403	CAGG	3402624	3402621	left	CCAGAGCAGGCAAGCAGAGGCCC	23	3402630	3402608	2950	453	70.0	2	0|0|1|17	7400
KIF26B	ENSMMUG00000017324	1	ENSMMUT00000075346	ENSMMUE00000168638	12	1	3403074	3399672	-1	3403	AAGA	3402557	3402554	right	GAGTCTGATAAGGAAGATAATGG	23	3402570	3402548	2883	520	35.0	1	0|0|0|12	4800
KIF26B	ENSMMUG00000017324	1	ENSMMUT00000075346	ENSMMUE00000168638	12	1	3403074	3399672	-1	3403	AAGG	3402542	3402539	left	CCGACAGAGAAGGCCCAGAAATC	23	3402530	3402508	2868	535	50.0	1	0|0|0|1	400
KIF26B	ENSMMUG00000017324	1	ENSMMUT00000075346	ENSMMUE00000168638	12	1	3403074	3399672	-1	3403	CAGA	3402616	3402613	left	CCAGAGCAGGCAAGCAGAGGCCC	23	3402630	3402608	2942	461	70.0	2	0|0|1|17	7400
KIF26B	ENSMMUG00000017324	1	ENSMMUT00000075346	ENSMMUE00000168638	12	1	3403074	3399672	-1	3403	CAGG	3402991	3402988	left	CCCTTCCACACCAGGGCCACGGT	23	3403002	3402980	3317	86	65.0	0	0|0|4|9	6000
KIF26B	ENSMMUG00000017324	1	ENSMMUT00000075346	ENSMMUE00000168638	12	1	3403074	3399672	-1	3403	CAGG	3402430	3402427	left	CCAGGAGCATCCCAGGCAGCAGC	23	3402431	3402409	2756	647	70.0	1	0|1|3|19	10200
KIF26B	ENSMMUG00000017324	1	ENSMMUT00000075346	ENSMMUE00000168638	12	1	3403074	3399672	-1	3403	CAGA	3402836	3402833	left	CCAGACTTTGTCCCTATTGTGCC	23	3402837	3402815	3162	241	50.0	1	0|0|0|4	1600
KIF26B	ENSMMUG00000017324	1	ENSMMUT00000075346	ENSMMUE00000168638	12	1	3403074	3399672	-1	3403	CAGA	3402366	3402363	left	CCTCCAGAGCAGCCGGGAGAGCC	23	3402370	3402348	2692	711	75.0	0	0|0|1|15	6600
KIF26B	ENSMMUG00000017324	1	ENSMMUT00000075346	ENSMMUE00000168638	12	1	3403074	3399672	-1	3403	CAGA	3402616	3402613	left	CCGTTAAGCCAAGCAGCTGGGGC	23	3402606	3402584	2942	461	60.0	0	0|0|0|1	400
KIF26B	ENSMMUG00000017324	1	ENSMMUT00000075346	ENSMMUE00000168638	12	1	3403074	3399672	-1	3403	CAGA	3402779	3402776	right	GGGCGACAGCCGGCCTGCAGAGG	23	3402796	3402774	3105	298	80.0	0	1|0|0|6	3400
KIF26B	ENSMMUG00000017324	1	ENSMMUT00000075346	ENSMMUE00000168638	12	1	3403074	3399672	-1	3403	CAGG	3402991	3402988	left	CCTTCCACACCAGGGCCACGGTG	23	3403001	3402979	3317	86	70.0	1	0|0|0|5	2000
KIF26B	ENSMMUG00000017324	1	ENSMMUT00000075346	ENSMMUE00000168638	12	1	3403074	3399672	-1	3403	CAGA	3402836	3402833	right	CAAGGAGCTCACCGACAACGAGG	23	3402865	3402843	3162	241	60.0	0	0|0|0|4	1600
KIF26B	ENSMMUG00000017324	1	ENSMMUT00000075346	ENSMMUE00000168638	12	1	3403074	3399672	-1	3403	CAGG	3402708	3402705	right	CGTTCGCTGAGCTGCAGGAGAGG	23	3402722	3402700	3034	369	65.0	0	0|0|0|4	1600
KIF26B	ENSMMUG00000017324	1	ENSMMUT00000075346	ENSMMUE00000168638	12	1	3403074	3399672	-1	3403	AAGG	3402864	3402861	left	CCGACAACGAGGGCCCCCCAGAC	23	3402854	3402832	3190	213	70.0	0	0|0|0|0	0
KIF26B	ENSMMUG00000017324	1	ENSMMUT00000075346	ENSMMUE00000168638	12	1	3403074	3399672	-1	3403	CAGG	3402624	3402621	right	AAGAAGTGCCTGCTCAGTGTGGG	23	3402653	3402631	2950	453	50.0	0	0|0|1|9	4200
KIF26B	ENSMMUG00000017324	1	ENSMMUT00000075346	ENSMMUE00000168638	12	1	3403074	3399672	-1	3403	CAGA	3402807	3402804	left	CCTGCAGAAGACCCGGGGCGACA	23	3402811	3402789	3133	270	70.0	0	0|0|0|9	3600
KIF26B	ENSMMUG00000017324	1	ENSMMUT00000075346	ENSMMUE00000168638	12	1	3403074	3399672	-1	3403	CAGA	3402492	3402489	left	CCTCCAAGATGCAGAGGAGTCAC	23	3402503	3402481	2818	585	55.00000000000001	1	0|0|1|8	3800
KIF26B	ENSMMUG00000017324	1	ENSMMUT00000075346	ENSMMUE00000168638	12	1	3403074	3399672	-1	3403	CAGA	3402526	3402523	right	ATAATGGGTCCGAAGGTCAGCGG	23	3402554	3402532	2852	551	50.0	2	0|0|0|1	400
KIF26B	ENSMMUG00000017324	1	ENSMMUT00000075346	ENSMMUE00000168638	12	1	3403074	3399672	-1	3403	AAGA	3402498	3402495	left	CCAAGATGCAGAGGAGTCACTCA	23	3402500	3402478	2824	579	50.0	2	0|0|0|4	1600
KIF26B	ENSMMUG00000017324	1	ENSMMUT00000075346	ENSMMUE00000168638	12	1	3403074	3399672	-1	3403	CAGA	3402629	3402626	right	TGCTCAGTGTGGGCCAGAGCAGG	23	3402643	3402621	2955	448	65.0	1	0|0|3|9	5400
KIF26B	ENSMMUG00000017324	1	ENSMMUT00000075346	ENSMMUE00000168638	12	1	3403074	3399672	-1	3403	CAGG	3402430	3402427	left	CCCAGGCAGCAGCAGCCAGCAGA	23	3402421	3402399	2756	647	65.0	1	0|0|3|37	16600
KIF26B	ENSMMUG00000017324	1	ENSMMUT00000075346	ENSMMUE00000168638	12	1	3403074	3399672	-1	3403	AAGA	3402557	3402554	left	CCGAAGGTCAGCGGACCGACAGA	23	3402545	3402523	2883	520	60.0	1	0|0|0|1	400
KIF26B	ENSMMUG00000017324	1	ENSMMUT00000075346	ENSMMUE00000168638	12	1	3403074	3399672	-1	3403	AAGG	3402521	3402518	left	CCCAGAAATCCCAGCCTCCAAGA	23	3402517	3402495	2847	556	50.0	0	0|0|0|14	5600
KIF26B	ENSMMUG00000017324	1	ENSMMUT00000075346	ENSMMUE00000168638	12	1	3403074	3399672	-1	3403	CAGA	3402836	3402833	right	AAGGAGCTCACCGACAACGAGGG	23	3402864	3402842	3162	241	55.00000000000001	0	1|0|0|0	1000
KIF26B	ENSMMUG00000017324	1	ENSMMUT00000075346	ENSMMUE00000168638	12	1	3403074	3399672	-1	3403	CAGA	3402779	3402776	right	GACAGCCGGCCTGCAGAGGGAGG	23	3402792	3402770	3105	298	75.0	0	0|0|0|8	3200
KIF26B	ENSMMUG00000017324	1	ENSMMUT00000075346	ENSMMUE00000168638	12	1	3403074	3399672	-1	3403	AAGG	3402561	3402558	right	AGTCTGATAAGGAAGATAATGGG	23	3402569	3402547	2887	516	30.0	1	0|0|0|5	2000
KIF26B	ENSMMUG00000017324	1	ENSMMUT00000075346	ENSMMUE00000168638	12	1	3403074	3399672	-1	3403	CAGG	3402419	3402416	left	CCAGGAGCATCCCAGGCAGCAGC	23	3402431	3402409	2745	658	70.0	1	0|1|3|19	10200
KIF26B	ENSMMUG00000017324	1	ENSMMUT00000075346	ENSMMUE00000168638	12	1	3403074	3399672	-1	3403	CAGA	3402616	3402613	left	CCCCCGTTAAGCCAAGCAGCTGG	23	3402609	3402587	2942	461	60.0	1	0|0|0|1	400
KIF26B	ENSMMUG00000017324	1	ENSMMUT00000075346	ENSMMUE00000168638	12	1	3403074	3399672	-1	3403	CAGA	3402807	3402804	left	CCGGGGCGACAGCCGGCCTGCAG	23	3402799	3402777	3133	270	80.0	0	0|0|0|1	400
KIF26B	ENSMMUG00000017324	1	ENSMMUT00000075346	ENSMMUE00000168638	12	1	3403074	3399672	-1	3403	CAGA	3402807	3402804	left	CCAGCCCTGCAGAAGACCCGGGG	23	3402816	3402794	3133	270	75.0	0	0|0|0|31	12400
KIF26B	ENSMMUG00000017324	1	ENSMMUT00000075346	ENSMMUE00000168638	12	1	3403074	3399672	-1	3403	CAGA	3402515	3402512	right	GGTCAGCGGACCGACAGAGAAGG	23	3402540	3402518	2841	562	65.0	1	0|0|0|2	800
KIF26B	ENSMMUG00000017324	1	ENSMMUT00000075346	ENSMMUE00000168638	12	1	3403074	3399672	-1	3403	CAGG	3402708	3402705	right	CGCTGAGCTGCAGGAGAGGCTGG	23	3402718	3402696	3034	369	70.0	0	0|0|4|38	17600
KIF26B	ENSMMUG00000017324	1	ENSMMUT00000075346	ENSMMUE00000168638	12	1	3403074	3399672	-1	3403	CAGA	3402515	3402512	left	CCCAGCCTCCAAGATGCAGAGGA	23	3402508	3402486	2841	562	55.00000000000001	1	0|0|3|12	6600
KIF26B	ENSMMUG00000017324	1	ENSMMUT00000075346	ENSMMUE00000168638	12	1	3403074	3399672	-1	3403	CAGA	3402836	3402833	left	CCCCCCAGACTTTGTCCCTATTG	23	3402841	3402819	3162	241	50.0	1	0|0|0|2	800
KIF26B	ENSMMUG00000017324	1	ENSMMUT00000075346	ENSMMUE00000168638	12	1	3403074	3399672	-1	3403	CAGA	3402836	3402833	left	CCCCCAGACTTTGTCCCTATTGT	23	3402840	3402818	3162	241	45.0	1	0|0|2|2	2000
KIF26B	ENSMMUG00000017324	1	ENSMMUT00000075346	ENSMMUE00000168638	12	1	3403074	3399672	-1	3403	CAGA	3402366	3402363	left	CCGCAGCCTCCAGAGCAGCCGGG	23	3402376	3402354	2692	711	75.0	0	0|5|544|18206	20000
KIF26B	ENSMMUG00000017324	1	ENSMMUT00000075346	ENSMMUE00000168638	12	1	3403074	3399672	-1	3403	AAGG	3402542	3402539	right	GAGTCTGATAAGGAAGATAATGG	23	3402570	3402548	2868	535	35.0	1	0|0|0|12	4800
KIF26B	ENSMMUG00000017324	1	ENSMMUT00000075346	ENSMMUE00000168638	12	1	3403074	3399672	-1	3403	AAGA	3402804	3402801	right	GCCAGCCCTGCAGAAGACCCGGG	23	3402817	3402795	3130	273	70.0	0	0|0|1|6	3000
KIF26B	ENSMMUG00000017324	1	ENSMMUT00000075346	ENSMMUE00000168638	12	1	3403074	3399672	-1	3403	AAGA	3402804	3402801	right	TGCCAGCCCTGCAGAAGACCCGG	23	3402818	3402796	3130	273	65.0	0	0|0|1|3	1800
KIF26B	ENSMMUG00000017324	1	ENSMMUT00000075346	ENSMMUE00000168638	12	1	3403074	3399672	-1	3403	CAGA	3402381	3402378	left	CCGCAGCCTCCAGAGCAGCCGGG	23	3402376	3402354	2707	696	75.0	0	0|5|544|18206	20000
KIF26B	ENSMMUG00000017324	1	ENSMMUT00000075346	ENSMMUE00000168638	12	1	3403074	3399672	-1	3403	CAGA	3402515	3402512	left	CCAGAAATCCCAGCCTCCAAGAT	23	3402516	3402494	2841	562	50.0	0	0|0|0|8	3200
KIF26B	ENSMMUG00000017324	1	ENSMMUT00000075346	ENSMMUE00000168638	12	1	3403074	3399672	-1	3403	CAGG	3402430	3402427	left	CCGGCCTCGCCCAGGAGCATCCC	23	3402441	3402419	2756	647	75.0	0	0|0|0|6	2400
KIF26B	ENSMMUG00000017324	1	ENSMMUT00000075346	ENSMMUE00000168638	12	1	3403074	3399672	-1	3403	CAGA	3402526	3402523	left	CCCAGAAATCCCAGCCTCCAAGA	23	3402517	3402495	2852	551	50.0	0	0|0|0|14	5600
KIF26B	ENSMMUG00000017324	1	ENSMMUT00000075346	ENSMMUE00000168638	12	1	3403074	3399672	-1	3403	AAGA	3402498	3402495	left	CCAGCCTCCAAGATGCAGAGGAG	23	3402507	3402485	2824	579	60.0	2	0|0|0|15	6000
KIF26B	ENSMMUG00000017324	1	ENSMMUT00000075346	ENSMMUE00000168638	12	1	3403074	3399672	-1	3403	AAGA	3402804	3402801	left	CCCTGCAGAAGACCCGGGGCGAC	23	3402812	3402790	3130	273	70.0	0	0|0|0|3	1200
KIF26B	ENSMMUG00000017324	1	ENSMMUT00000075346	ENSMMUE00000168638	12	1	3403074	3399672	-1	3403	CAGG	3402667	3402664	left	CCAGCAGGTTTTCTTTTGAAGAA	23	3402671	3402649	2993	410	35.0	2	0|0|1|15	6600
KIF26B	ENSMMUG00000017324	1	ENSMMUT00000075346	ENSMMUE00000168638	12	1	3403074	3399672	-1	3403	CAGA	3402807	3402804	right	CCAGCCCTGCAGAAGACCCGGGG	23	3402816	3402794	3133	270	70.0	0	0|0|0|31	12400
KIF26B	ENSMMUG00000017324	1	ENSMMUT00000075346	ENSMMUE00000168638	12	1	3403074	3399672	-1	3403	AAGG	3402542	3402539	left	CCGAAGGTCAGCGGACCGACAGA	23	3402545	3402523	2868	535	60.0	1	0|0|0|1	400
KIF26B	ENSMMUG00000017324	1	ENSMMUT00000075346	ENSMMUE00000168638	12	1	3403074	3399672	-1	3403	CAGA	3402807	3402804	right	TGCCAGCCCTGCAGAAGACCCGG	23	3402818	3402796	3133	270	65.0	0	0|0|1|3	1800
KIF26B	ENSMMUG00000017324	1	ENSMMUT00000075346	ENSMMUE00000168638	12	1	3403074	3399672	-1	3403	CAGA	3402616	3402613	right	TGCTCAGTGTGGGCCAGAGCAGG	23	3402643	3402621	2942	461	65.0	1	0|0|3|9	5400
KIF26B	ENSMMUG00000017324	1	ENSMMUT00000075346	ENSMMUE00000168638	12	1	3403074	3399672	-1	3403	CAGA	3402749	3402746	right	GAGGGAGGAGAGCCTGCAGCCGG	23	3402777	3402755	3075	328	70.0	0	0|0|2|15	7200
SH2D5	ENSMMUG00000008847	1	ENSMMUT00000012371	ENSMMUE00000085751	5	1	203989453	203989704	1	252	CAGG	203989553	203989556	left	CCCCTAAAGTCACTGTCCAGCTC	23	203989564	203989586	103	149	50.0	2	0|0|0|0	0
SH2D5	ENSMMUG00000008847	1	ENSMMUT00000012371	ENSMMUE00000085751	5	1	203989453	203989704	1	252	CAGG	203989553	203989556	left	CCCACAGGGGTGGTGCCCCTAAA	23	203989549	203989571	103	149	60.0	2	0|0|0|2	800
SH2D5	ENSMMUG00000008847	1	ENSMMUT00000012371	ENSMMUE00000085751	5	1	203989453	203989704	1	252	CAGG	203989544	203989547	left	CCCACAGGGGTGGTGCCCCTAAA	23	203989549	203989571	94	158	60.0	2	0|0|0|2	800
SH2D5	ENSMMUG00000008847	1	ENSMMUT00000012371	ENSMMUE00000085751	5	1	203989453	203989704	1	252	CAGA	203989642	203989645	left	CCATGCATTGGTCTCCTTCCGGC	23	203989650	203989672	192	60	60.0	1	0|0|0|1	400
SH2D5	ENSMMUG00000008847	1	ENSMMUT00000012371	ENSMMUE00000085751	5	1	203989453	203989704	1	252	CAGG	203989553	203989556	left	CCAGGACCCACAGGGGTGGTGCC	23	203989543	203989565	103	149	75.0	2	0|0|0|10	4000
SH2D5	ENSMMUG00000008847	1	ENSMMUT00000012371	ENSMMUE00000085751	5	1	203989453	203989704	1	252	CAGG	203989553	203989556	left	CCCTAAAGTCACTGTCCAGCTCT	23	203989565	203989587	103	149	45.0	2	0|0|0|4	1600
SH2D5	ENSMMUG00000008847	1	ENSMMUT00000012371	ENSMMUE00000085751	5	1	203989453	203989704	1	252	CAGG	203989544	203989547	right	GAGCCCTGCCCAGGACCCACAGG	23	203989534	203989556	94	158	75.0	1	0|0|2|41	17600
SH2D5	ENSMMUG00000008847	1	ENSMMUT00000012371	ENSMMUE00000085751	5	1	203989453	203989704	1	252	CAGG	203989544	203989547	right	CTGCCCAGGACCCACAGGGGTGG	23	203989539	203989561	94	158	75.0	0	0|0|0|18	7200
SH2D5	ENSMMUG00000008847	1	ENSMMUT00000012371	ENSMMUE00000085751	5	1	203989453	203989704	1	252	CAGG	203989553	203989556	right	GCACTGCCAGAGCCCTGCCCAGG	23	203989525	203989547	103	149	75.0	0	0|0|2|27	12000
SH2D5	ENSMMUG00000008847	1	ENSMMUT00000012371	ENSMMUE00000085751	5	1	203989453	203989704	1	252	CAGG	203989553	203989556	right	AGCCCTGCCCAGGACCCACAGGG	23	203989535	203989557	103	149	70.0	1	0|0|3|35	15800
SH2D5	ENSMMUG00000008847	1	ENSMMUT00000012371	ENSMMUE00000085751	5	1	203989453	203989704	1	252	CAGA	203989532	203989535	right	GCACTGCCAGAGCCCTGCCCAGG	23	203989525	203989547	82	170	75.0	0	0|0|2|27	12000
SH2D5	ENSMMUG00000008847	1	ENSMMUT00000012371	ENSMMUE00000085751	5	1	203989453	203989704	1	252	CAGA	203989532	203989535	left	CCAGAGCCCTGCCCAGGACCCAC	23	203989531	203989553	82	170	75.0	1	0|0|7|39	19800
SH2D5	ENSMMUG00000008847	1	ENSMMUT00000012371	ENSMMUE00000085751	5	1	203989453	203989704	1	252	CAGG	203989544	203989547	left	CCAGAGCCCTGCCCAGGACCCAC	23	203989531	203989553	94	158	75.0	1	0|0|7|39	19800
SH2D5	ENSMMUG00000008847	1	ENSMMUT00000012371	ENSMMUE00000085751	5	1	203989453	203989704	1	252	CAGA	203989532	203989535	left	CCCAGGACCCACAGGGGTGGTGC	23	203989542	203989564	82	170	70.0	2	0|0|0|7	2800
SH2D5	ENSMMUG00000008847	1	ENSMMUT00000012371	ENSMMUE00000085751	5	1	203989453	203989704	1	252	CAGG	203989544	203989547	left	CCCAGGACCCACAGGGGTGGTGC	23	203989542	203989564	94	158	70.0	2	0|0|0|7	2800
SH2D5	ENSMMUG00000008847	1	ENSMMUT00000012371	ENSMMUE00000085751	5	1	203989453	203989704	1	252	CAGG	203989553	203989556	right	GCCCTGCCCAGGACCCACAGGGG	23	203989536	203989558	103	149	75.0	1	0|0|1|11	5000
SH2D5	ENSMMUG00000008847	1	ENSMMUT00000012371	ENSMMUE00000085751	5	1	203989453	203989704	1	252	CAGA	203989532	203989535	left	CCAGGACCCACAGGGGTGGTGCC	23	203989543	203989565	82	170	75.0	2	0|0|0|10	4000
SH2D5	ENSMMUG00000008847	1	ENSMMUT00000012371	ENSMMUE00000085751	5	1	203989453	203989704	1	252	CAGG	203989544	203989547	left	CCAGGACCCACAGGGGTGGTGCC	23	203989543	203989565	94	158	75.0	2	0|0|0|10	4000
SH2D5	ENSMMUG00000008847	1	ENSMMUT00000012371	ENSMMUE00000085751	5	1	203989453	203989704	1	252	CAGA	203989532	203989535	left	CCCTGCCCAGGACCCACAGGGGT	23	203989537	203989559	82	170	70.0	1	0|0|1|19	8200
SH2D5	ENSMMUG00000008847	1	ENSMMUT00000012371	ENSMMUE00000085751	5	1	203989453	203989704	1	252	CAGG	203989544	203989547	left	CCCTGCCCAGGACCCACAGGGGT	23	203989537	203989559	94	158	70.0	1	0|0|1|19	8200
SH2D5	ENSMMUG00000008847	1	ENSMMUT00000012371	ENSMMUE00000085751	5	1	203989453	203989704	1	252	CAGG	203989553	203989556	left	CCCAGGACCCACAGGGGTGGTGC	23	203989542	203989564	103	149	70.0	2	0|0|0|7	2800
SH2D5	ENSMMUG00000008847	1	ENSMMUT00000012371	ENSMMUE00000085751	5	1	203989453	203989704	1	252	CAGG	203989544	203989547	left	CCACAGGGGTGGTGCCCCTAAAG	23	203989550	203989572	94	158	65.0	2	0|0|0|4	1600
SH2D5	ENSMMUG00000008847	1	ENSMMUT00000012371	ENSMMUE00000085751	5	1	203989453	203989704	1	252	CAGA	203989532	203989535	right	CTTGCAGCACCCTGAGGAGCGGG	23	203989503	203989525	82	170	65.0	0	0|0|1|5	2600
SH2D5	ENSMMUG00000008847	1	ENSMMUT00000012371	ENSMMUE00000085751	5	1	203989453	203989704	1	252	CAGG	203989553	203989556	right	CTGCCCAGGACCCACAGGGGTGG	23	203989539	203989561	103	149	75.0	0	0|0|0|18	7200
SH2D5	ENSMMUG00000008847	1	ENSMMUT00000012371	ENSMMUE00000085751	5	1	203989453	203989704	1	252	CAGG	203989553	203989556	left	CCACAGGGGTGGTGCCCCTAAAG	23	203989550	203989572	103	149	65.0	2	0|0|0|4	1600
SH2D5	ENSMMUG00000008847	1	ENSMMUT00000012371	ENSMMUE00000085751	5	1	203989453	203989704	1	252	CAGA	203989532	203989535	left	CCTGCCCAGGACCCACAGGGGTG	23	203989538	203989560	82	170	75.0	1	0|0|0|12	4800
SH2D5	ENSMMUG00000008847	1	ENSMMUT00000012371	ENSMMUE00000085751	5	1	203989453	203989704	1	252	CAGG	203989544	203989547	left	CCTGCCCAGGACCCACAGGGGTG	23	203989538	203989560	94	158	75.0	1	0|0|0|12	4800
SH2D5	ENSMMUG00000008847	1	ENSMMUT00000012371	ENSMMUE00000085751	5	1	203989453	203989704	1	252	CAGG	203989544	203989547	right	GCCCTGCCCAGGACCCACAGGGG	23	203989536	203989558	94	158	75.0	1	0|0|1|11	5000
SH2D5	ENSMMUG00000008847	1	ENSMMUT00000012371	ENSMMUE00000085751	5	1	203989453	203989704	1	252	CAGG	203989544	203989547	right	AGCCCTGCCCAGGACCCACAGGG	23	203989535	203989557	94	158	70.0	1	0|0|3|35	15800
KIAA1143	ENSMMUG00000023150	2	ENSMMUT00000032568	ENSMMUE00000225958	2	1	100745567	100745423	-1	145	AAGG	100745486	100745483	left	CCTGTCAGTTGAAGAAGTCATGA	23	100745478	100745456	61	84	40.0	1	1|0|0|3	2200
KIAA1143	ENSMMUG00000023150	2	ENSMMUT00000032568	ENSMMUE00000225958	2	1	100745567	100745423	-1	145	AAGG	100745486	100745483	right	CAAGTGGTGGTTTTGAAAAAGGG	23	100745504	100745482	61	84	35.0	0	0|1|1|13	6600
HNRNPU	ENSMMUG00000021098	1	ENSMMUT00000044504	ENSMMUE00000205455	1		4234745	4235620	1	876	AAGG	4235011	4235014	left	CCTTTCTGACAAGGGTCTCAAGG	23	4235001	4235023	84	607	50.0	0	0|0|0|7	2800
HNRNPU	ENSMMUG00000021098	1	ENSMMUT00000044504	ENSMMUE00000205455	1		4234745	4235620	1	876	AAGG	4235470	4235473	left	CCGCCAAGGAGGCCGCGGGGAAG	23	4235465	4235487	543	148	75.0	1	0|0|0|3	1200
HNRNPU	ENSMMUG00000021098	1	ENSMMUT00000044504	ENSMMUE00000205455	1		4234745	4235620	1	876	AAGG	4235470	4235473	left	CCAAGGAGGCCGCGGGGAAGAGC	23	4235468	4235490	543	148	75.0	1	0|0|0|4	1600
HNRNPU	ENSMMUG00000021098	1	ENSMMUT00000044504	ENSMMUE00000205455	1		4234745	4235620	1	876	AAGA	4235372	4235375	right	CAGGAAGGGGAAGATGAGCTCGG	23	4235344	4235366	445	246	55.00000000000001	0	0|0|1|5	2600
HNRNPU	ENSMMUG00000021098	1	ENSMMUT00000044504	ENSMMUE00000205455	1		4234745	4235620	1	876	CAGG	4235155	4235158	right	GGGAGCAGGCCTCGAGCAGGAGG	23	4235139	4235161	228	463	75.0	1	0|0|1|20	8600
HNRNPU	ENSMMUG00000021098	1	ENSMMUT00000044504	ENSMMUE00000205455	1		4234745	4235620	1	876	CAGG	4235344	4235347	right	AGACGAGAACGGCGACGATCAGG	23	4235316	4235338	417	274	60.0	0	0|0|0|1	400
HNRNPU	ENSMMUG00000021098	1	ENSMMUT00000044504	ENSMMUE00000205455	1		4234745	4235620	1	876	AAGG	4235210	4235213	left	CCGCCCTGGACGGCGACCAGATG	23	4235219	4235241	283	408	70.0	1	0|0|0|0	0
HNRNPU	ENSMMUG00000021098	1	ENSMMUT00000044504	ENSMMUE00000205455	1		4234745	4235620	1	876	CAGG	4235344	4235347	right	GACGAGAACGGCGACGATCAGGG	23	4235317	4235339	417	274	60.0	0	0|0|0|0	0
HNRNPU	ENSMMUG00000021098	1	ENSMMUT00000044504	ENSMMUE00000205455	1		4234745	4235620	1	876	CAGG	4235044	4235047	left	CCAGGCCGCGCTGGACGACGAGG	23	4235043	4235065	117	574	80.0	0	0|0|0|1	400
HNRNPU	ENSMMUG00000021098	1	ENSMMUT00000044504	ENSMMUE00000205455	1		4234745	4235620	1	876	AAGA	4235192	4235195	right	GGTCGGCGGCGATGAAGAGGAGG	23	4235166	4235188	265	426	70.0	0	0|0|1|4	2200
HNRNPU	ENSMMUG00000021098	1	ENSMMUT00000044504	ENSMMUE00000205455	1		4234745	4235620	1	876	CAGG	4235542	4235545	left	CCAGCAGCAGGCGGGAGGTAAGA	23	4235547	4235569	615	76	65.0	1	0|0|1|8	3800
HNRNPU	ENSMMUG00000021098	1	ENSMMUT00000044504	ENSMMUE00000205455	1		4234745	4235620	1	876	CAGG	4235344	4235347	right	GACGATCAGGGTTTCCAGGAAGG	23	4235329	4235351	417	274	55.00000000000001	0	0|0|0|5	2000
HNRNPU	ENSMMUG00000021098	1	ENSMMUT00000044504	ENSMMUE00000205455	1		4234745	4235620	1	876	AAGA	4235354	4235357	left	CCAGGAAGGGGAAGATGAGCTCG	23	4235343	4235365	427	264	60.0	0	0|0|1|8	3800
HNRNPU	ENSMMUG00000021098	1	ENSMMUT00000044504	ENSMMUE00000205455	1		4234745	4235620	1	876	AAGG	4235210	4235213	right	GGAGGAAGGAATCTCCGCCCTGG	23	4235205	4235227	283	408	65.0	2	0|0|0|2	800
HNRNPU	ENSMMUG00000021098	1	ENSMMUT00000044504	ENSMMUE00000205455	1		4234745	4235620	1	876	CAGG	4235155	4235158	right	CTCGAGCAGGAGGCCGCGGTCGG	23	4235149	4235171	228	463	75.0	1	0|0|0|2	800
HNRNPU	ENSMMUG00000021098	1	ENSMMUT00000044504	ENSMMUE00000205455	1		4234745	4235620	1	876	CAGG	4235335	4235338	left	CCAGGAAGGGGAAGATGAGCTCG	23	4235343	4235365	408	283	60.0	0	0|0|1|8	3800
HNRNPU	ENSMMUG00000021098	1	ENSMMUT00000044504	ENSMMUE00000205455	1		4234745	4235620	1	876	CAGG	4235155	4235158	right	AGGCCTCGAGCAGGAGGCCGCGG	23	4235145	4235167	228	463	75.0	5	0|0|0|8	3200
HNRNPU	ENSMMUG00000021098	1	ENSMMUT00000044504	ENSMMUE00000205455	1		4234745	4235620	1	876	AAGA	4235180	4235183	right	CGGCGGCGATGAAGAGGAGGAGG	23	4235169	4235191	253	438	70.0	0	0|1|5|14	9400
HNRNPU	ENSMMUG00000021098	1	ENSMMUT00000044504	ENSMMUE00000205455	1		4234745	4235620	1	876	AAGA	4235192	4235195	right	CGCGGTCGGCGGCGATGAAGAGG	23	4235163	4235185	265	426	75.0	0	0|0|0|0	0
HNRNPU	ENSMMUG00000021098	1	ENSMMUT00000044504	ENSMMUE00000205455	1		4234745	4235620	1	876	CAGG	4235542	4235545	right	GCGCCGCCCGGGGCGAGGCAGGG	23	4235524	4235546	615	76	90.0	4	0|0|1|8	3800
HNRNPU	ENSMMUG00000021098	1	ENSMMUT00000044504	ENSMMUE00000205455	1		4234745	4235620	1	876	AAGG	4235210	4235213	right	GGAGGAGGAAGAGGAAGAGGAGG	23	4235184	4235206	283	408	60.0	0	76|1110|9443|12480	20000
HNRNPU	ENSMMUG00000021098	1	ENSMMUT00000044504	ENSMMUE00000205455	1		4234745	4235620	1	876	AAGG	4235020	4235023	right	GAAGCGACGCCTTTCTGACAAGG	23	4234992	4235014	93	598	55.00000000000001	0	0|0|0|1	400
HNRNPU	ENSMMUG00000021098	1	ENSMMUT00000044504	ENSMMUE00000205455	1		4234745	4235620	1	876	AAGA	4235485	4235488	left	CCCACCTCGCTGTTCGCGGTGAC	23	4235497	4235519	558	133	65.0	0	0|0|0|0	0
HNRNPU	ENSMMUG00000021098	1	ENSMMUT00000044504	ENSMMUE00000205455	1		4234745	4235620	1	876	AAGA	4235198	4235201	right	AGAGGAGGAGGAAGAGGAAGAGG	23	4235181	4235203	271	420	55.00000000000001	0	45|763|3015|13071	20000
HNRNPU	ENSMMUG00000021098	1	ENSMMUT00000044504	ENSMMUE00000205455	1		4234745	4235620	1	876	AAGG	4235210	4235213	right	AGAGGAGGAGGAAGAGGAAGAGG	23	4235181	4235203	283	408	55.00000000000001	0	45|763|3015|13071	20000
HNRNPU	ENSMMUG00000021098	1	ENSMMUT00000044504	ENSMMUE00000205455	1		4234745	4235620	1	876	AAGA	4235354	4235357	right	AGGAAGGGGAAGATGAGCTCGGG	23	4235345	4235367	427	264	55.00000000000001	0	0|0|2|14	6800
HNRNPU	ENSMMUG00000021098	1	ENSMMUT00000044504	ENSMMUE00000205455	1		4234745	4235620	1	876	AAGA	4235315	4235318	right	GGAGGAGGAGGAGGCCGCCTCGG	23	4235292	4235314	388	303	75.0	1	0|1|2|61	20000
HNRNPU	ENSMMUG00000021098	1	ENSMMUT00000044504	ENSMMUE00000205455	1		4234745	4235620	1	876	AAGG	4235470	4235473	right	GCAGCGCGGGGCCGCCAAGGAGG	23	4235454	4235476	543	148	85.0	1	0|0|0|5	2000
HNRNPU	ENSMMUG00000021098	1	ENSMMUT00000044504	ENSMMUE00000205455	1		4234745	4235620	1	876	CAGG	4235344	4235347	left	CCAGGAAGGGGAAGATGAGCTCG	23	4235343	4235365	417	274	60.0	0	0|0|1|8	3800
HNRNPU	ENSMMUG00000021098	1	ENSMMUT00000044504	ENSMMUE00000205455	1		4234745	4235620	1	876	CAGG	4235344	4235347	right	CGATCAGGGTTTCCAGGAAGGGG	23	4235331	4235353	417	274	55.00000000000001	1	0|0|0|4	1600
HNRNPU	ENSMMUG00000021098	1	ENSMMUT00000044504	ENSMMUE00000205455	1		4234745	4235620	1	876	AAGA	4235180	4235183	right	GGTCGGCGGCGATGAAGAGGAGG	23	4235166	4235188	253	438	70.0	0	0|0|1|4	2200
HNRNPU	ENSMMUG00000021098	1	ENSMMUT00000044504	ENSMMUE00000205455	1		4234745	4235620	1	876	CAGG	4235155	4235158	left	CCTCGAGCAGGAGGCCGCGGTCG	23	4235148	4235170	228	463	80.0	1	0|0|0|1	400
HNRNPU	ENSMMUG00000021098	1	ENSMMUT00000044504	ENSMMUE00000205455	1		4234745	4235620	1	876	AAGA	4235354	4235357	right	ACGATCAGGGTTTCCAGGAAGGG	23	4235330	4235352	427	264	50.0	1	0|0|0|4	1600
HNRNPU	ENSMMUG00000021098	1	ENSMMUT00000044504	ENSMMUE00000205455	1		4234745	4235620	1	876	AAGG	4235470	4235473	right	GGGGCCGCCAAGGAGGCCGCGGG	23	4235461	4235483	543	148	85.0	2	0|0|1|2	1400
HNRNPU	ENSMMUG00000021098	1	ENSMMUT00000044504	ENSMMUE00000205455	1		4234745	4235620	1	876	AAGA	4235315	4235318	left	CCGCCTCGGAAGACGAGAACGGC	23	4235306	4235328	388	303	65.0	1	0|0|0|0	0
HNRNPU	ENSMMUG00000021098	1	ENSMMUT00000044504	ENSMMUE00000205455	1		4234745	4235620	1	876	AAGA	4235372	4235375	right	AGGAAGGGGAAGATGAGCTCGGG	23	4235345	4235367	445	246	55.00000000000001	0	0|0|2|14	6800
HNRNPU	ENSMMUG00000021098	1	ENSMMUT00000044504	ENSMMUE00000205455	1		4234745	4235620	1	876	AAGA	4235198	4235201	right	CGATGAAGAGGAGGAGGAAGAGG	23	4235175	4235197	271	420	55.00000000000001	0	0|7|310|3127	20000
HNRNPU	ENSMMUG00000021098	1	ENSMMUT00000044504	ENSMMUE00000205455	1		4234745	4235620	1	876	AAGG	4235470	4235473	right	CGGGGCCGCCAAGGAGGCCGCGG	23	4235460	4235482	543	148	85.0	2	0|0|1|6	3000
HNRNPU	ENSMMUG00000021098	1	ENSMMUT00000044504	ENSMMUE00000205455	1		4234745	4235620	1	876	AAGA	4235485	4235488	left	CCGCGGGGAAGAGCAGCGGCCCC	23	4235477	4235499	558	133	80.0	1	0|0|1|3	1800
HNRNPU	ENSMMUG00000021098	1	ENSMMUT00000044504	ENSMMUE00000205455	1		4234745	4235620	1	876	AAGA	4235192	4235195	right	CGATGAAGAGGAGGAGGAAGAGG	23	4235175	4235197	265	426	55.00000000000001	0	0|7|310|3127	20000
HNRNPU	ENSMMUG00000021098	1	ENSMMUT00000044504	ENSMMUE00000205455	1		4234745	4235620	1	876	AAGA	4235198	4235201	right	GAAGAGGAAGAGGAGGAGGAAGG	23	4235191	4235213	271	420	55.00000000000001	0	5|124|584|2335	20000
HNRNPU	ENSMMUG00000021098	1	ENSMMUT00000044504	ENSMMUE00000205455	1		4234745	4235620	1	876	CAGG	4235542	4235545	right	GGTGACGGTGGCGCCGCCCGGGG	23	4235514	4235536	615	76	85.0	1	0|0|0|4	1600
HNRNPU	ENSMMUG00000021098	1	ENSMMUT00000044504	ENSMMUE00000205455	1		4234745	4235620	1	876	AAGA	4235372	4235375	right	GGGGACGAAGAGGAAGGCGCGGG	23	4235365	4235387	445	246	70.0	1	0|0|0|6	2400
HNRNPU	ENSMMUG00000021098	1	ENSMMUT00000044504	ENSMMUE00000205455	1		4234745	4235620	1	876	CAGG	4235542	4235545	left	CCGGGGCGAGGCAGGGCCAGCAG	23	4235531	4235553	615	76	80.0	1	0|0|1|13	5800
HNRNPU	ENSMMUG00000021098	1	ENSMMUT00000044504	ENSMMUE00000205455	1		4234745	4235620	1	876	AAGG	4235348	4235351	right	CGATCAGGGTTTCCAGGAAGGGG	23	4235331	4235353	421	270	55.00000000000001	1	0|0|0|4	1600
HNRNPU	ENSMMUG00000021098	1	ENSMMUT00000044504	ENSMMUE00000205455	1		4234745	4235620	1	876	AAGA	4235485	4235488	right	GAGGCCGCGGGGAAGAGCAGCGG	23	4235473	4235495	558	133	75.0	1	0|0|0|6	2400
HNRNPU	ENSMMUG00000021098	1	ENSMMUT00000044504	ENSMMUE00000205455	1		4234745	4235620	1	876	CAGG	4235554	4235557	right	CAGGGCCAGCAGCAGGCGGGAGG	23	4235542	4235564	627	64	80.0	1	0|0|5|24	12600
HNRNPU	ENSMMUG00000021098	1	ENSMMUT00000044504	ENSMMUE00000205455	1		4234745	4235620	1	876	CAGG	4235335	4235338	right	GACGATCAGGGTTTCCAGGAAGG	23	4235329	4235351	408	283	55.00000000000001	0	0|0|0|5	2000
HNRNPU	ENSMMUG00000021098	1	ENSMMUT00000044504	ENSMMUE00000205455	1		4234745	4235620	1	876	CAGA	4235443	4235446	left	CCCAACAGCAGCGCGGGGCCGCC	23	4235447	4235469	516	175	80.0	1	0|0|0|2	800
HNRNPU	ENSMMUG00000021098	1	ENSMMUT00000044504	ENSMMUE00000205455	1		4234745	4235620	1	876	AAGG	4235011	4235014	right	AAGCGACGCCTTTCTGACAAGGG	23	4234993	4235015	84	607	50.0	0	0|0|0|1	400
HNRNPU	ENSMMUG00000021098	1	ENSMMUT00000044504	ENSMMUE00000205455	1		4234745	4235620	1	876	CAGA	4235236	4235239	right	GACGGCGACCAGATGGAGCTAGG	23	4235227	4235249	309	382	65.0	0	0|0|0|1	400
HNRNPU	ENSMMUG00000021098	1	ENSMMUT00000044504	ENSMMUE00000205455	1		4234745	4235620	1	876	AAGA	4235192	4235195	right	CGGCGGCGATGAAGAGGAGGAGG	23	4235169	4235191	265	426	70.0	0	0|1|5|14	9400
HNRNPU	ENSMMUG00000021098	1	ENSMMUT00000044504	ENSMMUE00000205455	1		4234745	4235620	1	876	AAGA	4235192	4235195	right	GGAGGAAGAGGAAGAGGAGGAGG	23	4235187	4235209	265	426	60.0	0	56|1081|9758|12890	20000
HNRNPU	ENSMMUG00000021098	1	ENSMMUT00000044504	ENSMMUE00000205455	1		4234745	4235620	1	876	AAGA	4235192	4235195	right	GGAGGAGGAAGAGGAAGAGGAGG	23	4235184	4235206	265	426	60.0	0	76|1110|9443|12480	20000
HNRNPU	ENSMMUG00000021098	1	ENSMMUT00000044504	ENSMMUE00000205455	1		4234745	4235620	1	876	AAGA	4235485	4235488	right	CGGGGCCGCCAAGGAGGCCGCGG	23	4235460	4235482	558	133	85.0	2	0|0|1|6	3000
HNRNPU	ENSMMUG00000021098	1	ENSMMUT00000044504	ENSMMUE00000205455	1		4234745	4235620	1	876	AAGA	4235192	4235195	right	AGAGGAGGAGGAAGAGGAAGAGG	23	4235181	4235203	265	426	55.00000000000001	0	45|763|3015|13071	20000
HNRNPU	ENSMMUG00000021098	1	ENSMMUT00000044504	ENSMMUE00000205455	1		4234745	4235620	1	876	AAGA	4235372	4235375	right	GAGCTCGGGGACGAAGAGGAAGG	23	4235359	4235381	445	246	65.0	0	0|0|1|8	3800
HNRNPU	ENSMMUG00000021098	1	ENSMMUT00000044504	ENSMMUE00000205455	1		4234745	4235620	1	876	CAGG	4235542	4235545	right	CGGTGGCGCCGCCCGGGGCGAGG	23	4235519	4235541	615	76	95.0	4	0|0|0|8	3200
HNRNPU	ENSMMUG00000021098	1	ENSMMUT00000044504	ENSMMUE00000205455	1		4234745	4235620	1	876	CAGA	4235236	4235239	left	CCAGATGGAGCTAGGAGAGGAGA	23	4235235	4235257	309	382	55.00000000000001	2	0|0|1|20	8600
HNRNPU	ENSMMUG00000021098	1	ENSMMUT00000044504	ENSMMUE00000205455	1		4234745	4235620	1	876	CAGG	4235044	4235047	right	GGAGCGACTCCAGGCCGCGCTGG	23	4235034	4235056	117	574	80.0	2	0|0|0|2	800
HNRNPU	ENSMMUG00000021098	1	ENSMMUT00000044504	ENSMMUE00000205455	1		4234745	4235620	1	876	CAGG	4235554	4235557	right	GAGGCAGGGCCAGCAGCAGGCGG	23	4235538	4235560	627	64	75.0	1	0|0|0|21	8400
HNRNPU	ENSMMUG00000021098	1	ENSMMUT00000044504	ENSMMUE00000205455	1		4234745	4235620	1	876	CAGG	4235335	4235338	right	CGGCGACGATCAGGGTTTCCAGG	23	4235325	4235347	408	283	65.0	0	0|0|0|0	0
HNRNPU	ENSMMUG00000021098	1	ENSMMUT00000044504	ENSMMUE00000205455	1		4234745	4235620	1	876	AAGG	4235020	4235023	left	CCGAGCTCATGGAGCGACTCCAG	23	4235024	4235046	93	598	60.0	3	0|0|0|0	0
HNRNPU	ENSMMUG00000021098	1	ENSMMUT00000044504	ENSMMUE00000205455	1		4234745	4235620	1	876	AAGA	4235485	4235488	left	CCCCACCTCGCTGTTCGCGGTGA	23	4235496	4235518	558	133	65.0	1	0|0|0|0	0
HNRNPU	ENSMMUG00000021098	1	ENSMMUT00000044504	ENSMMUE00000205455	1		4234745	4235620	1	876	CAGG	4235044	4235047	left	CCGCGCTGGACGACGAGGAGGCC	23	4235048	4235070	117	574	75.0	1	0|0|0|1	400
HNRNPU	ENSMMUG00000021098	1	ENSMMUT00000044504	ENSMMUE00000205455	1		4234745	4235620	1	876	AAGA	4235198	4235201	right	GGAGGAAGAGGAAGAGGAGGAGG	23	4235187	4235209	271	420	60.0	0	56|1081|9758|12890	20000
HNRNPU	ENSMMUG00000021098	1	ENSMMUT00000044504	ENSMMUE00000205455	1		4234745	4235620	1	876	AAGA	4235372	4235375	right	AGATGAGCTCGGGGACGAAGAGG	23	4235355	4235377	445	246	60.0	0	0|0|0|5	2000
HNRNPU	ENSMMUG00000021098	1	ENSMMUT00000044504	ENSMMUE00000205455	1		4234745	4235620	1	876	CAGG	4235144	4235147	left	CCTCGAGCAGGAGGCCGCGGTCG	23	4235148	4235170	217	474	80.0	1	0|0|0|1	400
HNRNPU	ENSMMUG00000021098	1	ENSMMUT00000044504	ENSMMUE00000205455	1		4234745	4235620	1	876	CAGG	4235155	4235158	left	CCGCGGTCGGCGGCGATGAAGAG	23	4235162	4235184	228	463	70.0	0	0|0|0|0	0
HNRNPU	ENSMMUG00000021098	1	ENSMMUT00000044504	ENSMMUE00000205455	1		4234745	4235620	1	876	CAGG	4235542	4235545	right	CGGTGACGGTGGCGCCGCCCGGG	23	4235513	4235535	615	76	85.0	1	0|0|0|1	400
HNRNPU	ENSMMUG00000021098	1	ENSMMUT00000044504	ENSMMUE00000205455	1		4234745	4235620	1	876	AAGA	4235354	4235357	right	CAGGAAGGGGAAGATGAGCTCGG	23	4235344	4235366	427	264	55.00000000000001	0	0|0|1|5	2600
HNRNPU	ENSMMUG00000021098	1	ENSMMUT00000044504	ENSMMUE00000205455	1		4234745	4235620	1	876	AAGA	4235485	4235488	right	GGGCCGCCAAGGAGGCCGCGGGG	23	4235462	4235484	558	133	85.0	2	0|0|0|4	1600
HNRNPU	ENSMMUG00000021098	1	ENSMMUT00000044504	ENSMMUE00000205455	1		4234745	4235620	1	876	AAGA	4235354	4235357	right	GGAAGGGGAAGATGAGCTCGGGG	23	4235346	4235368	427	264	60.0	0	0|0|3|8	5000
HNRNPU	ENSMMUG00000021098	1	ENSMMUT00000044504	ENSMMUE00000205455	1		4234745	4235620	1	876	AAGA	4235180	4235183	right	CGCGGTCGGCGGCGATGAAGAGG	23	4235163	4235185	253	438	75.0	0	0|0|0|0	0
HNRNPU	ENSMMUG00000021098	1	ENSMMUT00000044504	ENSMMUE00000205455	1		4234745	4235620	1	876	AAGG	4235348	4235351	left	CCAGGAAGGGGAAGATGAGCTCG	23	4235343	4235365	421	270	60.0	0	0|0|1|8	3800
HNRNPU	ENSMMUG00000021098	1	ENSMMUT00000044504	ENSMMUE00000205455	1		4234745	4235620	1	876	CAGG	4235335	4235338	right	ACGATCAGGGTTTCCAGGAAGGG	23	4235330	4235352	408	283	50.0	1	0|0|0|4	1600
HNRNPU	ENSMMUG00000021098	1	ENSMMUT00000044504	ENSMMUE00000205455	1		4234745	4235620	1	876	CAGG	4235144	4235147	right	CTCGGGAGCAGGCCTCGAGCAGG	23	4235136	4235158	217	474	75.0	2	0|0|1|7	3400
HNRNPU	ENSMMUG00000021098	1	ENSMMUT00000044504	ENSMMUE00000205455	1		4234745	4235620	1	876	AAGG	4235011	4235014	right	CCTTTCTGACAAGGGTCTCAAGG	23	4235001	4235023	84	607	50.0	1	0|0|0|7	2800
HNRNPU	ENSMMUG00000021098	1	ENSMMUT00000044504	ENSMMUE00000205455	1		4234745	4235620	1	876	CAGA	4235236	4235239	right	GAAGGAATCTCCGCCCTGGACGG	23	4235209	4235231	309	382	60.0	1	0|0|0|2	800
HNRNPU	ENSMMUG00000021098	1	ENSMMUT00000044504	ENSMMUE00000205455	1		4234745	4235620	1	876	AAGA	4235372	4235375	right	GGAAGGGGAAGATGAGCTCGGGG	23	4235346	4235368	445	246	60.0	0	0|0|3|8	5000
HNRNPU	ENSMMUG00000021098	1	ENSMMUT00000044504	ENSMMUE00000205455	1		4234745	4235620	1	876	AAGG	4235348	4235351	right	CGGCGACGATCAGGGTTTCCAGG	23	4235325	4235347	421	270	65.0	0	0|0|0|0	0
HNRNPU	ENSMMUG00000021098	1	ENSMMUT00000044504	ENSMMUE00000205455	1		4234745	4235620	1	876	CAGG	4235344	4235347	right	ACGATCAGGGTTTCCAGGAAGGG	23	4235330	4235352	417	274	50.0	1	0|0|0|4	1600
HNRNPU	ENSMMUG00000021098	1	ENSMMUT00000044504	ENSMMUE00000205455	1		4234745	4235620	1	876	AAGG	4235378	4235381	right	AGATGAGCTCGGGGACGAAGAGG	23	4235355	4235377	451	240	60.0	0	0|0|0|5	2000
HNRNPU	ENSMMUG00000021098	1	ENSMMUT00000044504	ENSMMUE00000205455	1		4234745	4235620	1	876	AAGG	4235470	4235473	right	AACAGACCCAACAGCAGCGCGGG	23	4235441	4235463	543	148	60.0	0	0|0|0|0	0
HNRNPU	ENSMMUG00000021098	1	ENSMMUT00000044504	ENSMMUE00000205455	1		4234745	4235620	1	876	CAGA	4235443	4235446	left	CCAACAGCAGCGCGGGGCCGCCA	23	4235448	4235470	516	175	80.0	1	0|0|0|2	800
HNRNPU	ENSMMUG00000021098	1	ENSMMUT00000044504	ENSMMUE00000205455	1		4234745	4235620	1	876	AAGA	4235180	4235183	right	GAGCAGGAGGCCGCGGTCGGCGG	23	4235152	4235174	253	438	80.0	1	0|0|0|8	3200
HNRNPU	ENSMMUG00000021098	1	ENSMMUT00000044504	ENSMMUE00000205455	1		4234745	4235620	1	876	CAGG	4235144	4235147	right	GGGGATTCCGCCGGGCGCTCGGG	23	4235119	4235141	217	474	80.0	2	0|0|0|4	1600
HNRNPU	ENSMMUG00000021098	1	ENSMMUT00000044504	ENSMMUE00000205455	1		4234745	4235620	1	876	CAGG	4235542	4235545	left	CCCGGGGCGAGGCAGGGCCAGCA	23	4235530	4235552	615	76	80.0	1	0|0|0|10	4000
HNRNPU	ENSMMUG00000021098	1	ENSMMUT00000044504	ENSMMUE00000205455	1		4234745	4235620	1	876	AAGG	4235348	4235351	right	ACGATCAGGGTTTCCAGGAAGGG	23	4235330	4235352	421	270	50.0	1	0|0|0|4	1600
HNRNPU	ENSMMUG00000021098	1	ENSMMUT00000044504	ENSMMUE00000205455	1		4234745	4235620	1	876	AAGG	4235210	4235213	left	CCCTGGACGGCGACCAGATGGAG	23	4235222	4235244	283	408	65.0	0	0|0|0|1	400
HNRNPU	ENSMMUG00000021098	1	ENSMMUT00000044504	ENSMMUE00000205455	1		4234745	4235620	1	876	AAGA	4234990	4234993	right	GAAGGTGTCGGAGCTGAAAGAGG	23	4234962	4234984	63	628	55.00000000000001	0	0|0|0|5	2000
HNRNPU	ENSMMUG00000021098	1	ENSMMUT00000044504	ENSMMUE00000205455	1		4234745	4235620	1	876	CAGG	4235144	4235147	right	CGGGGATTCCGCCGGGCGCTCGG	23	4235118	4235140	217	474	80.0	2	0|0|0|0	0
HNRNPU	ENSMMUG00000021098	1	ENSMMUT00000044504	ENSMMUE00000205455	1		4234745	4235620	1	876	AAGA	4235315	4235318	right	GCCGCCTCGGAAGACGAGAACGG	23	4235305	4235327	388	303	65.0	1	0|0|0|1	400
HNRNPU	ENSMMUG00000021098	1	ENSMMUT00000044504	ENSMMUE00000205455	1		4234745	4235620	1	876	AAGG	4235378	4235381	right	CGGGGACGAAGAGGAAGGCGCGG	23	4235364	4235386	451	240	70.0	1	0|0|0|4	1600
HNRNPU	ENSMMUG00000021098	1	ENSMMUT00000044504	ENSMMUE00000205455	1		4234745	4235620	1	876	AAGG	4235210	4235213	right	GGAGGAAGAGGAAGAGGAGGAGG	23	4235187	4235209	283	408	60.0	0	56|1081|9758|12890	20000
HNRNPU	ENSMMUG00000021098	1	ENSMMUT00000044504	ENSMMUE00000205455	1		4234745	4235620	1	876	AAGA	4235485	4235488	right	GGGGCCGCCAAGGAGGCCGCGGG	23	4235461	4235483	558	133	85.0	2	0|0|1|2	1400
HNRNPU	ENSMMUG00000021098	1	ENSMMUT00000044504	ENSMMUE00000205455	1		4234745	4235620	1	876	CAGA	4235236	4235239	left	CCCTGGACGGCGACCAGATGGAG	23	4235222	4235244	309	382	65.0	0	0|0|0|1	400
HNRNPU	ENSMMUG00000021098	1	ENSMMUT00000044504	ENSMMUE00000205455	1		4234745	4235620	1	876	CAGA	4235236	4235239	right	CGCCCTGGACGGCGACCAGATGG	23	4235220	4235242	309	382	75.0	2	0|0|0|0	0
HNRNPU	ENSMMUG00000021098	1	ENSMMUT00000044504	ENSMMUE00000205455	1		4234745	4235620	1	876	CAGG	4235554	4235557	left	CCAGCAGCAGGCGGGAGGTAAGA	23	4235547	4235569	627	64	65.0	1	0|0|1|8	3800
HNRNPU	ENSMMUG00000021098	1	ENSMMUT00000044504	ENSMMUE00000205455	1		4234745	4235620	1	876	AAGA	4235180	4235183	right	CGATGAAGAGGAGGAGGAAGAGG	23	4235175	4235197	253	438	55.00000000000001	0	0|7|310|3127	20000
HNRNPU	ENSMMUG00000021098	1	ENSMMUT00000044504	ENSMMUE00000205455	1		4234745	4235620	1	876	AAGA	4235198	4235201	right	CGGCGGCGATGAAGAGGAGGAGG	23	4235169	4235191	271	420	70.0	0	0|1|5|14	9400
HNRNPU	ENSMMUG00000021098	1	ENSMMUT00000044504	ENSMMUE00000205455	1		4234745	4235620	1	876	AAGA	4235354	4235357	right	CGGCGACGATCAGGGTTTCCAGG	23	4235325	4235347	427	264	65.0	0	0|0|0|0	0
HNRNPU	ENSMMUG00000021098	1	ENSMMUT00000044504	ENSMMUE00000205455	1		4234745	4235620	1	876	AAGA	4235372	4235375	right	CGGGGACGAAGAGGAAGGCGCGG	23	4235364	4235386	445	246	70.0	1	0|0|0|4	1600
HNRNPU	ENSMMUG00000021098	1	ENSMMUT00000044504	ENSMMUE00000205455	1		4234745	4235620	1	876	AAGA	4235315	4235318	left	CCTCGGAAGACGAGAACGGCGAC	23	4235309	4235331	388	303	65.0	0	0|0|0|1	400
HNRNPU	ENSMMUG00000021098	1	ENSMMUT00000044504	ENSMMUE00000205455	1		4234745	4235620	1	876	AAGG	4235470	4235473	right	ACAGACCCAACAGCAGCGCGGGG	23	4235442	4235464	543	148	65.0	0	0|0|0|5	2000
HNRNPU	ENSMMUG00000021098	1	ENSMMUT00000044504	ENSMMUE00000205455	1		4234745	4235620	1	876	CAGG	4235542	4235545	right	GGCGAGGCAGGGCCAGCAGCAGG	23	4235535	4235557	615	76	80.0	1	0|0|3|37	16600
HNRNPU	ENSMMUG00000021098	1	ENSMMUT00000044504	ENSMMUE00000205455	1		4234745	4235620	1	876	AAGG	4235020	4235023	right	AAGCGACGCCTTTCTGACAAGGG	23	4234993	4235015	93	598	50.0	0	0|0|0|1	400
HNRNPU	ENSMMUG00000021098	1	ENSMMUT00000044504	ENSMMUE00000205455	1		4234745	4235620	1	876	AAGG	4235020	4235023	right	GGGTCTCAAGGCCGAGCTCATGG	23	4235013	4235035	93	598	65.0	1	0|0|1|1	1000
HNRNPU	ENSMMUG00000021098	1	ENSMMUT00000044504	ENSMMUE00000205455	1		4234745	4235620	1	876	AAGG	4235470	4235473	left	CCGCGGGGAAGAGCAGCGGCCCC	23	4235477	4235499	543	148	80.0	1	0|0|1|3	1800
HNRNPU	ENSMMUG00000021098	1	ENSMMUT00000044504	ENSMMUE00000205455	1		4234745	4235620	1	876	CAGG	4235335	4235338	right	GACGAGAACGGCGACGATCAGGG	23	4235317	4235339	408	283	60.0	0	0|0|0|0	0
HNRNPU	ENSMMUG00000021098	1	ENSMMUT00000044504	ENSMMUE00000205455	1		4234745	4235620	1	876	AAGA	4234990	4234993	left	CCTTTCTGACAAGGGTCTCAAGG	23	4235001	4235023	63	628	50.0	0	0|0|0|7	2800
HNRNPU	ENSMMUG00000021098	1	ENSMMUT00000044504	ENSMMUE00000205455	1		4234745	4235620	1	876	CAGG	4235554	4235557	right	AGGCAGGGCCAGCAGCAGGCGGG	23	4235539	4235561	627	64	75.0	1	0|0|3|24	11400
HNRNPU	ENSMMUG00000021098	1	ENSMMUT00000044504	ENSMMUE00000205455	1		4234745	4235620	1	876	AAGG	4235378	4235381	right	GGGGACGAAGAGGAAGGCGCGGG	23	4235365	4235387	451	240	70.0	1	0|0|0|6	2400
HNRNPU	ENSMMUG00000021098	1	ENSMMUT00000044504	ENSMMUE00000205455	1		4234745	4235620	1	876	AAGA	4235354	4235357	right	CGATCAGGGTTTCCAGGAAGGGG	23	4235331	4235353	427	264	55.00000000000001	1	0|0|0|4	1600
HNRNPU	ENSMMUG00000021098	1	ENSMMUT00000044504	ENSMMUE00000205455	1		4234745	4235620	1	876	CAGA	4235236	4235239	left	CCTGGACGGCGACCAGATGGAGC	23	4235223	4235245	309	382	70.0	0	0|0|0|4	1600
HNRNPU	ENSMMUG00000021098	1	ENSMMUT00000044504	ENSMMUE00000205455	1		4234745	4235620	1	876	AAGA	4235198	4235201	right	GGAGGAGGAAGAGGAAGAGGAGG	23	4235184	4235206	271	420	60.0	0	76|1110|9443|12480	20000
HNRNPU	ENSMMUG00000021098	1	ENSMMUT00000044504	ENSMMUE00000205455	1		4234745	4235620	1	876	AAGG	4235470	4235473	right	GGGCCGCCAAGGAGGCCGCGGGG	23	4235462	4235484	543	148	85.0	2	0|0|0|4	1600
HNRNPU	ENSMMUG00000021098	1	ENSMMUT00000044504	ENSMMUE00000205455	1		4234745	4235620	1	876	AAGA	4235354	4235357	right	GACGATCAGGGTTTCCAGGAAGG	23	4235329	4235351	427	264	55.00000000000001	0	0|0|0|5	2000
HNRNPU	ENSMMUG00000021098	1	ENSMMUT00000044504	ENSMMUE00000205455	1		4234745	4235620	1	876	CAGG	4235144	4235147	right	GGGAGCAGGCCTCGAGCAGGAGG	23	4235139	4235161	217	474	75.0	1	0|0|1|20	8600
PSEN2	ENSMMUG00000018525	1	ENSMMUT00000104941	ENSMMUE00000180207	2	1	84467116	84467330	1	215	AAGA	84467204	84467207	left	CCTCAAGTACGGGGCAAAGCACG	23	84467214	84467236	91	124	60.0	0	0|0|0|3	1200
PSEN2	ENSMMUG00000018525	1	ENSMMUT00000104941	ENSMMUE00000180207	2	1	84467116	84467330	1	215	AAGA	84467204	84467207	left	CCAGGCCTGGAGGAAGAGCTGAC	23	84467191	84467213	91	124	65.0	0	0|0|1|26	11000
PSEN2	ENSMMUG00000018525	1	ENSMMUT00000104941	ENSMMUE00000180207	2	1	84467116	84467330	1	215	CAGG	84467192	84467195	right	CGGGCGGCCTCCAGGCCTGGAGG	23	84467181	84467203	79	136	85.0	4	0|0|0|5	2000
PSEN2	ENSMMUG00000018525	1	ENSMMUT00000104941	ENSMMUE00000180207	2	1	84467116	84467330	1	215	CAGG	84467192	84467195	left	CCCGGGCGGCCTCCAGGCCTGGA	23	84467179	84467201	79	136	80.0	5	0|0|0|11	4400
PSEN2	ENSMMUG00000018525	1	ENSMMUT00000104941	ENSMMUE00000180207	2	1	84467116	84467330	1	215	CAGG	84467192	84467195	right	TCCCGGGCGGCCTCCAGGCCTGG	23	84467178	84467200	79	136	85.0	3	0|0|0|11	4400
PSEN2	ENSMMUG00000018525	1	ENSMMUT00000104941	ENSMMUE00000180207	2	1	84467116	84467330	1	215	CAGG	84467192	84467195	left	CCAGGCCTGGAGGAAGAGCTGAC	23	84467191	84467213	79	136	65.0	0	0|0|1|26	11000
PSEN2	ENSMMUG00000018525	1	ENSMMUT00000104941	ENSMMUE00000180207	2	1	84467116	84467330	1	215	AAGA	84467204	84467207	left	CCCTCAAGTACGGGGCAAAGCAC	23	84467213	84467235	91	124	55.00000000000001	0	0|0|0|0	0
PSEN2	ENSMMUG00000018525	1	ENSMMUT00000104941	ENSMMUE00000180207	2	1	84467116	84467330	1	215	CAGG	84467192	84467195	left	CCGGGCGGCCTCCAGGCCTGGAG	23	84467180	84467202	79	136	80.0	6	0|0|0|5	2000
PSEN2	ENSMMUG00000018525	1	ENSMMUT00000104941	ENSMMUE00000180207	2	1	84467116	84467330	1	215	AAGA	84467204	84467207	right	CGGGCGGCCTCCAGGCCTGGAGG	23	84467181	84467203	91	124	85.0	4	0|0|0|5	2000
PSEN2	ENSMMUG00000018525	1	ENSMMUT00000104941	ENSMMUE00000180207	2	1	84467116	84467330	1	215	AAGA	84467204	84467207	left	CCTGGAGGAAGAGCTGACCCTCA	23	84467196	84467218	91	124	60.0	1	0|0|0|12	4800
PSEN2	ENSMMUG00000018525	1	ENSMMUT00000104941	ENSMMUE00000180207	2	1	84467116	84467330	1	215	CAGG	84467192	84467195	right	TCTGTAGTGGGGTTCCCGGGCGG	23	84467165	84467187	79	136	65.0	1	0|0|0|0	0
PSEN2	ENSMMUG00000018525	1	ENSMMUT00000104941	ENSMMUE00000180207	2	1	84467116	84467330	1	215	CAGG	84467192	84467195	left	CCTGGAGGAAGAGCTGACCCTCA	23	84467196	84467218	79	136	60.0	1	0|0|0|12	4800
PSEN2	ENSMMUG00000018525	1	ENSMMUT00000104941	ENSMMUE00000180207	2	1	84467116	84467330	1	215	AAGA	84467204	84467207	right	TCCCGGGCGGCCTCCAGGCCTGG	23	84467178	84467200	91	124	85.0	3	0|0|0|11	4400
PSEN2	ENSMMUG00000018525	1	ENSMMUT00000104941	ENSMMUE00000180207	2	1	84467116	84467330	1	215	CAGG	84467192	84467195	left	CCTCCAGGCCTGGAGGAAGAGCT	23	84467188	84467210	79	136	65.0	2	0|0|1|22	9400
PSEN2	ENSMMUG00000018525	1	ENSMMUT00000104941	ENSMMUE00000180216	5	1	84472253	84472473	1	221	AAGG	84472350	84472353	left	CCCCCTGGTGCTGCAGCAGGCCT	23	84472355	84472377	100	121	70.0	4	0|0|0|7	2800
PSEN2	ENSMMUG00000018525	1	ENSMMUT00000104941	ENSMMUE00000180216	5	1	84472253	84472473	1	221	AAGG	84472350	84472353	right	TATCCACTGGAAGGGCCCCCTGG	23	84472340	84472362	100	121	65.0	1	0|0|1|2	1400
PSEN2	ENSMMUG00000018525	1	ENSMMUT00000104941	ENSMMUE00000180216	5	1	84472253	84472473	1	221	AAGG	84472350	84472353	right	TGGGCATGGTGTGTATCCACTGG	23	84472327	84472349	100	121	55.00000000000001	0	0|0|0|7	2800
PSEN2	ENSMMUG00000018525	1	ENSMMUT00000104941	ENSMMUE00000180216	5	1	84472253	84472473	1	221	AAGG	84472350	84472353	left	CCCCTGGTGCTGCAGCAGGCCTA	23	84472356	84472378	100	121	65.0	3	0|0|0|9	3600
PSEN2	ENSMMUG00000018525	1	ENSMMUT00000104941	ENSMMUE00000180216	5	1	84472253	84472473	1	221	AAGG	84472350	84472353	right	ATGGTGTGTATCCACTGGAAGGG	23	84472332	84472354	100	121	45.0	1	0|0|0|4	1600
PSEN2	ENSMMUG00000018525	1	ENSMMUT00000104941	ENSMMUE00000180216	5	1	84472253	84472473	1	221	AAGG	84472350	84472353	left	CCCTGGTGCTGCAGCAGGCCTAC	23	84472357	84472379	100	121	65.0	3	0|0|0|10	4000
PSEN2	ENSMMUG00000018525	1	ENSMMUT00000104941	ENSMMUE00000180216	5	1	84472253	84472473	1	221	AAGG	84472350	84472353	left	CCTGGTGCTGCAGCAGGCCTACC	23	84472358	84472380	100	121	70.0	3	0|0|0|7	2800
PSEN2	ENSMMUG00000018525	1	ENSMMUT00000104941	ENSMMUE00000180216	5	1	84472253	84472473	1	221	AAGG	84472350	84472353	left	CCACTGGAAGGGCCCCCTGGTGC	23	84472343	84472365	100	121	75.0	1	0|0|0|6	2400
DESI2	ENSMMUG00000022310	1	ENSMMUT00000071385	ENSMMUE00000218058	4	1	4418612	4418471	-1	142	AAGA	4418553	4418550	right	GAAAAAATTGTAGAAGAACTGGG	23	4418566	4418544	80	62	25.0	0	0|0|1|18	7800
DESI2	ENSMMUG00000022310	1	ENSMMUT00000071385	ENSMMUE00000218058	4	1	4418612	4418471	-1	142	AAGA	4418553	4418550	right	AGAAAAAATTGTAGAAGAACTGG	23	4418567	4418545	80	62	25.0	0	0|0|0|30	12000
DESI2	ENSMMUG00000022310	1	ENSMMUT00000071385	ENSMMUE00000218058	4	1	4418612	4418471	-1	142	AAGA	4418541	4418538	right	GAAAAAATTGTAGAAGAACTGGG	23	4418566	4418544	68	74	25.0	0	0|0|1|18	7800
DESI2	ENSMMUG00000022310	1	ENSMMUT00000071385	ENSMMUE00000218058	4	1	4418612	4418471	-1	142	AAGA	4418541	4418538	right	GAACTGGGAAAAGAATACAAAGG	23	4418551	4418529	68	74	35.0	0	0|0|1|37	15400
DESI2	ENSMMUG00000022310	1	ENSMMUT00000071385	ENSMMUE00000218058	4	1	4418612	4418471	-1	142	AAGA	4418541	4418538	right	AGAAAAAATTGTAGAAGAACTGG	23	4418567	4418545	68	74	25.0	0	0|0|0|30	12000
COL8A2	ENSMMUG00000012031	1	ENSMMUT00000047395	ENSMMUE00000116222	1	1	188498958	188499160	1	203	CAGG	188499074	188499077	right	CCTCTGGTGGCGGGGCCGGCGGG	23	188499047	188499069	103	84	85.0	0	0|0|0|7	2800
COL8A2	ENSMMUG00000012031	1	ENSMMUT00000047395	ENSMMUE00000116222	1	1	188498958	188499160	1	203	CAGG	188499074	188499077	left	CCGGCGGGGCAGCAGGCTATGCC	23	188499062	188499084	103	84	75.0	4	0|0|0|1	400
COL8A2	ENSMMUG00000012031	1	ENSMMUT00000047395	ENSMMUE00000116222	1	1	188498958	188499160	1	203	CAGG	188499074	188499077	left	CCGGTGAAGTACATCCAGCCCAT	23	188499085	188499107	103	84	50.0	0	0|0|0|0	0
COL8A2	ENSMMUG00000012031	1	ENSMMUT00000047395	ENSMMUE00000116222	1	1	188498958	188499160	1	203	CAGG	188499074	188499077	right	TCCTCTGGTGGCGGGGCCGGCGG	23	188499046	188499068	103	84	80.0	0	0|0|0|6	2400
COL8A2	ENSMMUG00000012031	1	ENSMMUT00000047395	ENSMMUE00000116222	1	1	188498958	188499160	1	203	CAGG	188499074	188499077	left	CCCCGGTGAAGTACATCCAGCCC	23	188499083	188499105	103	84	60.0	0	0|0|0|0	0
COL8A2	ENSMMUG00000012031	1	ENSMMUT00000047395	ENSMMUE00000116222	1	1	188498958	188499160	1	203	CAGG	188499074	188499077	right	CGGGGCAGCAGGCTATGCCCCGG	23	188499066	188499088	103	84	75.0	5	0|0|0|3	1200
COL8A2	ENSMMUG00000012031	1	ENSMMUT00000047395	ENSMMUE00000116222	1	1	188498958	188499160	1	203	CAGG	188499074	188499077	right	CTCTGGTGGCGGGGCCGGCGGGG	23	188499048	188499070	103	84	85.0	0	0|0|0|11	4400
COL8A2	ENSMMUG00000012031	1	ENSMMUT00000047395	ENSMMUE00000116222	1	1	188498958	188499160	1	203	CAGG	188499074	188499077	left	CCCGGTGAAGTACATCCAGCCCA	23	188499084	188499106	103	84	55.00000000000001	0	0|0|0|0	0
COL8A2	ENSMMUG00000012031	1	ENSMMUT00000047395	ENSMMUE00000309429	2	1	188499709	188501627	1	1919	CAGG	188500468	188500471	right	TGATAGGCCCCACTGGCTATGGG	23	188500441	188500463	762	1157	55.00000000000001	4	0|0|0|6	2400
COL8A2	ENSMMUG00000012031	1	ENSMMUT00000047395	ENSMMUE00000309429	2	1	188499709	188501627	1	1919	CAGG	188500294	188500297	right	CTCCTGGAGTTCCAGGCCCCAGG	23	188500282	188500304	588	1331	70.0	5	0|0|2|29	12800
COL8A2	ENSMMUG00000012031	1	ENSMMUT00000047395	ENSMMUE00000309429	2	1	188499709	188501627	1	1919	CAGG	188500477	188500480	right	CCCACTGGCTATGGGATGCCAGG	23	188500449	188500471	771	1148	65.0	3	0|0|1|7	3400
COL8A2	ENSMMUG00000012031	1	ENSMMUT00000047395	ENSMMUE00000309429	2	1	188499709	188501627	1	1919	CAGG	188500015	188500018	right	CCCAGGACCCCCTGGCCTCCCGG	23	188499986	188500008	309	1610	80.0	2	0|0|1|18	7800
COL8A2	ENSMMUG00000012031	1	ENSMMUT00000047395	ENSMMUE00000309429	2	1	188499709	188501627	1	1919	AAGG	188500485	188500488	left	CCAAGGGGGATAGGGGCCCAGCT	23	188500483	188500505	779	1140	70.0	0	0|0|0|3	1200
COL8A2	ENSMMUG00000012031	1	ENSMMUT00000047395	ENSMMUE00000309429	2	1	188499709	188501627	1	1919	CAGG	188500529	188500532	right	GCTGGGGTCCCAGGGCTCTTGGG	23	188500503	188500525	823	1096	70.0	4	0|0|5|18	10200
COL8A2	ENSMMUG00000012031	1	ENSMMUT00000047395	ENSMMUE00000309429	2	1	188499709	188501627	1	1919	CAGG	188500417	188500420	right	AAAGGGGAACCAGGGACCCGGGG	23	188500407	188500429	711	1208	65.0	0	0|0|0|3	1200
COL8A2	ENSMMUG00000012031	1	ENSMMUT00000047395	ENSMMUE00000309429	2	1	188499709	188501627	1	1919	CAGG	188500477	188500480	left	CCAGGCCCCAAGGGGGATAGGGG	23	188500476	188500498	771	1148	75.0	1	0|0|0|6	2400
COL8A2	ENSMMUG00000012031	1	ENSMMUT00000047395	ENSMMUE00000309429	2	1	188499709	188501627	1	1919	CAGG	188500558	188500561	left	CCAGGGGAGCAGGGCCCACAGGG	23	188500557	188500579	852	1067	80.0	0	0|0|4|22	11200
COL8A2	ENSMMUG00000012031	1	ENSMMUT00000047395	ENSMMUE00000309429	2	1	188499709	188501627	1	1919	CAGG	188500084	188500087	right	CAGGACCCCCAGGATTCCAGGGG	23	188500057	188500079	378	1541	65.0	0	0|0|0|7	2800
COL8A2	ENSMMUG00000012031	1	ENSMMUT00000047395	ENSMMUE00000309429	2	1	188499709	188501627	1	1919	CAGG	188499814	188499817	left	CCAGGCACGGGAAAGCCAGGACT	23	188499813	188499835	108	1811	65.0	0	0|0|1|5	2600
COL8A2	ENSMMUG00000012031	1	ENSMMUT00000047395	ENSMMUE00000309429	2	1	188499709	188501627	1	1919	CAGG	188500039	188500042	right	CTGGAAAACCAGGTGCCCAGGGG	23	188500030	188500052	333	1586	60.0	1	0|0|1|10	4600
COL8A2	ENSMMUG00000012031	1	ENSMMUT00000047395	ENSMMUE00000309429	2	1	188499709	188501627	1	1919	AAGG	188500408	188500411	right	AGGGCCACAGGGCCCATCAGGGG	23	188500382	188500404	702	1217	70.0	2	0|0|0|8	3200
COL8A2	ENSMMUG00000012031	1	ENSMMUT00000047395	ENSMMUE00000309429	2	1	188499709	188501627	1	1919	CAGG	188500258	188500261	right	TCCTGGGGCCCCAGGAGACAAGG	23	188500247	188500269	552	1367	70.0	4	0|0|3|15	7800
COL8A2	ENSMMUG00000012031	1	ENSMMUT00000047395	ENSMMUE00000309429	2	1	188499709	188501627	1	1919	CAGG	188499969	188499972	right	GAGGGGACCAGGGCCTCCGGGGG	23	188499961	188499983	263	1656	80.0	2	0|0|0|14	5600
COL8A2	ENSMMUG00000012031	1	ENSMMUT00000047395	ENSMMUE00000309429	2	1	188499709	188501627	1	1919	CAGG	188500558	188500561	right	GATGGGGAGCCAGGGGAGCAGGG	23	188500548	188500570	852	1067	70.0	0	0|0|5|42	19800
COL8A2	ENSMMUG00000012031	1	ENSMMUT00000047395	ENSMMUE00000309429	2	1	188499709	188501627	1	1919	CAGG	188500176	188500179	left	CCTGGTCCCCCGGGCCTCCCTGG	23	188500188	188500210	470	1449	85.0	1	0|0|4|38	17600
COL8A2	ENSMMUG00000012031	1	ENSMMUT00000047395	ENSMMUE00000309429	2	1	188499709	188501627	1	1919	AAGG	188499885	188499888	left	CCGGATGGGCAAGGCTGGTCCCC	23	188499875	188499897	179	1740	70.0	3	0|0|0|5	2000
COL8A2	ENSMMUG00000012031	1	ENSMMUT00000047395	ENSMMUE00000309429	2	1	188499709	188501627	1	1919	AAGG	188499885	188499888	left	CCCCCAGGGCTCCCTGGCAAAGT	23	188499894	188499916	179	1740	65.0	4	0|0|0|8	3200
COL8A2	ENSMMUG00000012031	1	ENSMMUT00000047395	ENSMMUE00000309429	2	1	188499709	188501627	1	1919	CAGG	188500039	188500042	right	TGGAAAACCAGGTGCCCAGGGGG	23	188500031	188500053	333	1586	60.0	0	0|0|0|6	2400
COL8A2	ENSMMUG00000012031	1	ENSMMUT00000047395	ENSMMUE00000309429	2	1	188499709	188501627	1	1919	CAGG	188500176	188500179	left	CCCCAGGGCAGGGGGGTGCCCCT	23	188500168	188500190	470	1449	80.0	7	0|0|1|17	7400
COL8A2	ENSMMUG00000012031	1	ENSMMUT00000047395	ENSMMUE00000309429	2	1	188499709	188501627	1	1919	CAGG	188500039	188500042	left	CCCTGGAAAACCAGGTGCCCAGG	23	188500028	188500050	333	1586	60.0	0	0|0|0|8	3200
COL8A2	ENSMMUG00000012031	1	ENSMMUT00000047395	ENSMMUE00000309429	2	1	188499709	188501627	1	1919	CAGG	188500389	188500392	right	CAGGGGCAGCAGGGTTGCCAGGG	23	188500363	188500385	683	1236	70.0	1	0|1|4|16	9600
COL8A2	ENSMMUG00000012031	1	ENSMMUT00000047395	ENSMMUE00000309429	2	1	188499709	188501627	1	1919	CAGG	188499898	188499901	right	TGGGCAAGGCTGGTCCCCCAGGG	23	188499880	188499902	192	1727	70.0	4	0|0|0|12	4800
COL8A2	ENSMMUG00000012031	1	ENSMMUT00000047395	ENSMMUE00000309429	2	1	188499709	188501627	1	1919	CAGG	188499898	188499901	left	CCCTGGCAAAGTCGGACCACCAG	23	188499905	188499927	192	1727	60.0	1	0|0|0|2	800
COL8A2	ENSMMUG00000012031	1	ENSMMUT00000047395	ENSMMUE00000309429	2	1	188499709	188501627	1	1919	CAGG	188500566	188500569	left	CCAGGGGAGCAGGGCCCACAGGG	23	188500557	188500579	860	1059	80.0	0	0|0|4|22	11200
COL8A2	ENSMMUG00000012031	1	ENSMMUT00000047395	ENSMMUE00000309429	2	1	188499709	188501627	1	1919	CAGG	188500540	188500543	right	AGGGGTGAGCCAGGGGAGGATGG	23	188500530	188500552	834	1085	70.0	0	0|1|17|30	20000
COL8A2	ENSMMUG00000012031	1	ENSMMUT00000047395	ENSMMUE00000309429	2	1	188499709	188501627	1	1919	CAGG	188500092	188500095	left	CCCAGGGGGAGCCTGGGCCCCCA	23	188500090	188500112	386	1533	80.0	3	0|0|2|23	10400
COL8A2	ENSMMUG00000012031	1	ENSMMUT00000047395	ENSMMUE00000309429	2	1	188499709	188501627	1	1919	CAGG	188500363	188500366	right	TAGATGGTGTGGGGGTCCCAGGG	23	188500345	188500367	657	1262	60.0	2	0|0|0|4	1600
COL8A2	ENSMMUG00000012031	1	ENSMMUT00000047395	ENSMMUE00000309429	2	1	188499709	188501627	1	1919	CAGG	188499925	188499928	right	AGTCGGACCACCAGGGCAGCCGG	23	188499914	188499936	219	1700	70.0	1	0|0|0|1	400
COL8A2	ENSMMUG00000012031	1	ENSMMUT00000047395	ENSMMUE00000309429	2	1	188499709	188501627	1	1919	CAGG	188500513	188500516	left	CCAGGGCTCTTGGGGGACAGGGG	23	188500512	188500534	807	1112	75.0	1	0|0|2|17	8000
COL8A2	ENSMMUG00000012031	1	ENSMMUT00000047395	ENSMMUE00000309429	2	1	188499709	188501627	1	1919	CAGG	188500294	188500297	left	CCCCAGGGGGGAGCCAGGCGCTG	23	188500298	188500320	588	1331	80.0	1	0|0|1|15	6600
COL8A2	ENSMMUG00000012031	1	ENSMMUT00000047395	ENSMMUE00000309429	2	1	188499709	188501627	1	1919	CAGG	188500066	188500069	right	CCAGGTGCCCAGGGGGTGCCAGG	23	188500038	188500060	360	1559	80.0	0	0|0|2|21	9600
COL8A2	ENSMMUG00000012031	1	ENSMMUT00000047395	ENSMMUE00000309429	2	1	188499709	188501627	1	1919	CAGG	188500363	188500366	right	TGGGGGTCCCAGGGGCAGCAGGG	23	188500354	188500376	657	1262	75.0	2	0|0|4|39	18000
COL8A2	ENSMMUG00000012031	1	ENSMMUT00000047395	ENSMMUE00000309429	2	1	188499709	188501627	1	1919	AAGG	188500266	188500269	right	CAGGAGACAAGGGTGAGTCTGGG	23	188500258	188500280	560	1359	55.00000000000001	2	0|0|0|26	10400
COL8A2	ENSMMUG00000012031	1	ENSMMUT00000047395	ENSMMUE00000309429	2	1	188499709	188501627	1	1919	CAGG	188500566	188500569	right	GATGGGGAGCCAGGGGAGCAGGG	23	188500548	188500570	860	1059	70.0	0	0|0|5|42	19800
COL8A2	ENSMMUG00000012031	1	ENSMMUT00000047395	ENSMMUE00000309429	2	1	188499709	188501627	1	1919	CAGG	188499829	188499832	left	CCAGGACTCCATGGGCAGCCTGG	23	188499828	188499850	123	1796	70.0	0	0|0|1|115	20000
COL8A2	ENSMMUG00000012031	1	ENSMMUT00000047395	ENSMMUE00000309429	2	1	188499709	188501627	1	1919	AAGG	188500330	188500333	left	CCCCCTGGAGTAGATGGTGTGGG	23	188500335	188500357	624	1295	60.0	0	0|0|1|4	2200
COL8A2	ENSMMUG00000012031	1	ENSMMUT00000047395	ENSMMUE00000309429	2	1	188499709	188501627	1	1919	AAGG	188500485	188500488	left	CCCAAGGGGGATAGGGGCCCAGC	23	188500482	188500504	779	1140	70.0	0	0|0|0|6	2400
COL8A2	ENSMMUG00000012031	1	ENSMMUT00000047395	ENSMMUE00000309429	2	1	188499709	188501627	1	1919	CAGG	188499925	188499928	right	TCGGACCACCAGGGCAGCCGGGG	23	188499916	188499938	219	1700	75.0	0	0|0|0|2	800
COL8A2	ENSMMUG00000012031	1	ENSMMUT00000047395	ENSMMUE00000309429	2	1	188499709	188501627	1	1919	CAGG	188500084	188500087	right	CCAGGGGGAGCCAGGGCCCCAGG	23	188500073	188500095	378	1541	85.0	2	0|0|4|39	18000
COL8A2	ENSMMUG00000012031	1	ENSMMUT00000047395	ENSMMUE00000309429	2	1	188499709	188501627	1	1919	CAGG	188500312	188500315	right	CCTGGAGTTCCAGGCCCCAGGGG	23	188500284	188500306	606	1313	70.0	4	0|0|1|20	8600
COL8A2	ENSMMUG00000012031	1	ENSMMUT00000047395	ENSMMUE00000309429	2	1	188499709	188501627	1	1919	CAGG	188499898	188499901	right	TTCTCCCGGATGGGCAAGGCTGG	23	188499870	188499892	192	1727	65.0	0	0|0|0|3	1200
COL8A2	ENSMMUG00000012031	1	ENSMMUT00000047395	ENSMMUE00000309429	2	1	188499709	188501627	1	1919	CAGG	188500566	188500569	right	CCAGGGGAGGATGGGGAGCCAGG	23	188500539	188500561	860	1059	75.0	0	1|0|5|45	20000
COL8A2	ENSMMUG00000012031	1	ENSMMUT00000047395	ENSMMUE00000309429	2	1	188499709	188501627	1	1919	AAGG	188500485	188500488	left	CCAGGCCCCAAGGGGGATAGGGG	23	188500476	188500498	779	1140	75.0	1	0|0|0|6	2400
COL8A2	ENSMMUG00000012031	1	ENSMMUT00000047395	ENSMMUE00000309429	2	1	188499709	188501627	1	1919	CAGG	188499969	188499972	left	CCTCCGGGGGCCCCCAGGACCCC	23	188499974	188499996	263	1656	90.0	2	0|0|0|20	8000
COL8A2	ENSMMUG00000012031	1	ENSMMUT00000047395	ENSMMUE00000309429	2	1	188499709	188501627	1	1919	AAGG	188500330	188500333	right	AGGGGGGAGCCAGGCGCTGTGGG	23	188500302	188500324	624	1295	75.0	1	0|0|0|14	5600
COL8A2	ENSMMUG00000012031	1	ENSMMUT00000047395	ENSMMUE00000309429	2	1	188499709	188501627	1	1919	AAGG	188500128	188500131	right	CCTGGGCCCCCAGGTGATCGAGG	23	188500101	188500123	422	1497	75.0	3	0|0|0|9	3600
COL8A2	ENSMMUG00000012031	1	ENSMMUT00000047395	ENSMMUE00000309429	2	1	188499709	188501627	1	1919	AAGG	188499885	188499888	right	CCCCCTGGCTTCTCCCGGATGGG	23	188499861	188499883	179	1740	70.0	1	0|0|0|10	4000
COL8A2	ENSMMUG00000012031	1	ENSMMUT00000047395	ENSMMUE00000309429	2	1	188499709	188501627	1	1919	CAGG	188499829	188499832	right	ACGGGAAAGCCAGGACTCCATGG	23	188499819	188499841	123	1796	60.0	0	0|0|1|6	3000
COL8A2	ENSMMUG00000012031	1	ENSMMUT00000047395	ENSMMUE00000309429	2	1	188499709	188501627	1	1919	CAGG	188500057	188500060	right	CAGGGGGTGCCAGGACCCCCAGG	23	188500047	188500069	351	1568	80.0	3	0|0|3|24	11400
COL8A2	ENSMMUG00000012031	1	ENSMMUT00000047395	ENSMMUE00000309429	2	1	188499709	188501627	1	1919	CAGG	188500540	188500543	right	TGGGGGACAGGGGTGAGCCAGGG	23	188500522	188500544	834	1085	70.0	0	0|0|1|44	18200
COL8A2	ENSMMUG00000012031	1	ENSMMUT00000047395	ENSMMUE00000309429	2	1	188499709	188501627	1	1919	CAGG	188499805	188499808	right	CGGGGTCCCCCTGGTCCCCCCGG	23	188499777	188499799	99	1820	85.0	3	0|0|2|9	4800
COL8A2	ENSMMUG00000012031	1	ENSMMUT00000047395	ENSMMUE00000309429	2	1	188499709	188501627	1	1919	CAGG	188500084	188500087	left	CCAGGGGGAGCCAGGGCCCCAGG	23	188500073	188500095	378	1541	85.0	2	0|0|4|39	18000
COL8A2	ENSMMUG00000012031	1	ENSMMUT00000047395	ENSMMUE00000309429	2	1	188499709	188501627	1	1919	CAGG	188500171	188500174	right	GGGCCAGCCCGGGCTGCCTGGGG	23	188500145	188500167	465	1454	85.0	4	0|1|1|17	8200
COL8A2	ENSMMUG00000012031	1	ENSMMUT00000047395	ENSMMUE00000309429	2	1	188499709	188501627	1	1919	CAGG	188500540	188500543	right	GGGTGAGCCAGGGGAGGATGGGG	23	188500532	188500554	834	1085	70.0	0	0|0|2|41	17600
COL8A2	ENSMMUG00000012031	1	ENSMMUT00000047395	ENSMMUE00000309429	2	1	188499709	188501627	1	1919	AAGG	188500408	188500411	left	CCCATCAGGGGCCAAAGGGGAAC	23	188500394	188500416	702	1217	60.0	0	0|0|1|3	1800
COL8A2	ENSMMUG00000012031	1	ENSMMUT00000047395	ENSMMUE00000309429	2	1	188499709	188501627	1	1919	CAGG	188500176	188500179	right	CCGGGCTGCCTGGGGCCCCAGGG	23	188500153	188500175	470	1449	85.0	3	0|0|7|29	15800
COL8A2	ENSMMUG00000012031	1	ENSMMUT00000047395	ENSMMUE00000309429	2	1	188499709	188501627	1	1919	AAGG	188500266	188500269	right	CCTGGGGCCCCAGGAGACAAGGG	23	188500248	188500270	560	1359	70.0	3	0|0|3|22	10600
COL8A2	ENSMMUG00000012031	1	ENSMMUT00000047395	ENSMMUE00000309429	2	1	188499709	188501627	1	1919	CAGG	188500540	188500543	right	CCAGGGCTCTTGGGGGACAGGGG	23	188500512	188500534	834	1085	70.0	1	0|0|2|17	8000
COL8A2	ENSMMUG00000012031	1	ENSMMUT00000047395	ENSMMUE00000309429	2	1	188499709	188501627	1	1919	CAGG	188500389	188500392	left	CCCATCAGGGGCCAAAGGGGAAC	23	188500394	188500416	683	1236	60.0	0	0|0|1|3	1800
COL8A2	ENSMMUG00000012031	1	ENSMMUT00000047395	ENSMMUE00000309429	2	1	188499709	188501627	1	1919	CAGG	188500039	188500042	right	CCCTCAGGCATTACTATCCCTGG	23	188500011	188500033	333	1586	55.00000000000001	1	0|0|0|2	800
COL8A2	ENSMMUG00000012031	1	ENSMMUT00000047395	ENSMMUE00000309429	2	1	188499709	188501627	1	1919	CAGG	188500513	188500516	right	AAGGGGGATAGGGGCCCAGCTGG	23	188500485	188500507	807	1112	70.0	0	0|0|0|4	1600
COL8A2	ENSMMUG00000012031	1	ENSMMUT00000047395	ENSMMUE00000309429	2	1	188499709	188501627	1	1919	CAGG	188500312	188500315	right	TCCTGGAGTTCCAGGCCCCAGGG	23	188500283	188500305	606	1313	65.0	4	0|0|2|18	8400
COL8A2	ENSMMUG00000012031	1	ENSMMUT00000047395	ENSMMUE00000309429	2	1	188499709	188501627	1	1919	CAGG	188500529	188500532	right	AGCTGGGGTCCCAGGGCTCTTGG	23	188500502	188500524	823	1096	70.0	4	0|0|0|15	6000
COL8A2	ENSMMUG00000012031	1	ENSMMUT00000047395	ENSMMUE00000309429	2	1	188499709	188501627	1	1919	CAGG	188500301	188500304	right	TGGAGTTCCAGGCCCCAGGGGGG	23	188500286	188500308	595	1324	70.0	2	0|0|2|24	10800
COL8A2	ENSMMUG00000012031	1	ENSMMUT00000047395	ENSMMUE00000309429	2	1	188499709	188501627	1	1919	CAGG	188500176	188500179	left	CCCAGGGCAGGGGGGTGCCCCTG	23	188500169	188500191	470	1449	80.0	8	0|0|4|19	10000
COL8A2	ENSMMUG00000012031	1	ENSMMUT00000047395	ENSMMUE00000309429	2	1	188499709	188501627	1	1919	CAGG	188500566	188500569	left	CCACAGGGTCTTGGGGGTCCCCC	23	188500572	188500594	860	1059	75.0	3	0|0|0|7	2800
COL8A2	ENSMMUG00000012031	1	ENSMMUT00000047395	ENSMMUE00000309429	2	1	188499709	188501627	1	1919	CAGG	188499925	188499928	left	CCGGGGCTTCGGGGGGAGCCAGG	23	188499933	188499955	219	1700	80.0	1	0|0|2|11	5600
COL8A2	ENSMMUG00000012031	1	ENSMMUT00000047395	ENSMMUE00000309429	2	1	188499709	188501627	1	1919	CAGG	188499805	188499808	right	CTTCCCAGGAAAACCAGGCACGG	23	188499800	188499822	99	1820	55.00000000000001	2	0|0|0|5	2000
COL8A2	ENSMMUG00000012031	1	ENSMMUT00000047395	ENSMMUE00000309429	2	1	188499709	188501627	1	1919	CAGG	188500066	188500069	left	CCAGGATTCCAGGGGGAGCCAGG	23	188500065	188500087	360	1559	70.0	0	0|0|2|12	6000
COL8A2	ENSMMUG00000012031	1	ENSMMUT00000047395	ENSMMUE00000309429	2	1	188499709	188501627	1	1919	CAGG	188500111	188500114	right	CCAGGGCCCCAGGGGGAGCCTGG	23	188500083	188500105	405	1514	85.0	1	0|0|5|45	20000
COL8A2	ENSMMUG00000012031	1	ENSMMUT00000047395	ENSMMUE00000309429	2	1	188499709	188501627	1	1919	CAGG	188500171	188500174	right	TGGGCCAGCCCGGGCTGCCTGGG	23	188500144	188500166	465	1454	80.0	4	0|0|0|14	5600
COL8A2	ENSMMUG00000012031	1	ENSMMUT00000047395	ENSMMUE00000309429	2	1	188499709	188501627	1	1919	CAGG	188500399	188500402	right	CAGGGCCCATCAGGGGCCAAAGG	23	188500389	188500411	693	1226	70.0	2	0|0|1|17	7400
COL8A2	ENSMMUG00000012031	1	ENSMMUT00000047395	ENSMMUE00000309429	2	1	188499709	188501627	1	1919	CAGG	188500381	188500384	right	GTGGGGGTCCCAGGGGCAGCAGG	23	188500353	188500375	675	1244	80.0	2	0|0|4|30	14400
COL8A2	ENSMMUG00000012031	1	ENSMMUT00000047395	ENSMMUE00000309429	2	1	188499709	188501627	1	1919	CAGG	188500084	188500087	left	CCCAGGGGGAGCCTGGGCCCCCA	23	188500090	188500112	378	1541	80.0	3	0|0|2|23	10400
COL8A2	ENSMMUG00000012031	1	ENSMMUT00000047395	ENSMMUE00000309429	2	1	188499709	188501627	1	1919	CAGG	188500092	188500095	left	CCAGGGCCCCAGGGGGAGCCTGG	23	188500083	188500105	386	1533	85.0	3	0|0|5|45	20000
COL8A2	ENSMMUG00000012031	1	ENSMMUT00000047395	ENSMMUE00000309429	2	1	188499709	188501627	1	1919	CAGG	188500092	188500095	right	CAGGATTCCAGGGGGAGCCAGGG	23	188500066	188500088	386	1533	65.0	0	0|0|2|12	6000
COL8A2	ENSMMUG00000012031	1	ENSMMUT00000047395	ENSMMUE00000309429	2	1	188499709	188501627	1	1919	CAGG	188500111	188500114	left	CCCCAGGTGATCGAGGCCTCAAG	23	188500108	188500130	405	1514	60.0	1	0|0|0|1	400
COL8A2	ENSMMUG00000012031	1	ENSMMUT00000047395	ENSMMUE00000309429	2	1	188499709	188501627	1	1919	CAGG	188500057	188500060	left	CCCCAGGATTCCAGGGGGAGCCA	23	188500063	188500085	351	1568	65.0	0	0|0|0|8	3200
COL8A2	ENSMMUG00000012031	1	ENSMMUT00000047395	ENSMMUE00000309429	2	1	188499709	188501627	1	1919	CAGG	188500092	188500095	right	CCAGGATTCCAGGGGGAGCCAGG	23	188500065	188500087	386	1533	70.0	0	0|0|2|12	6000
COL8A2	ENSMMUG00000012031	1	ENSMMUT00000047395	ENSMMUE00000309429	2	1	188499709	188501627	1	1919	CAGG	188500468	188500471	right	CTGATAGGCCCCACTGGCTATGG	23	188500440	188500462	762	1157	60.0	2	0|0|0|6	2400
COL8A2	ENSMMUG00000012031	1	ENSMMUT00000047395	ENSMMUE00000309429	2	1	188499709	188501627	1	1919	CAGG	188500529	188500532	right	TGGGGTCCCAGGGCTCTTGGGGG	23	188500505	188500527	823	1096	70.0	3	0|0|3|13	7000
COL8A2	ENSMMUG00000012031	1	ENSMMUT00000047395	ENSMMUE00000309429	2	1	188499709	188501627	1	1919	CAGG	188500363	188500366	right	CCCTGGAGTAGATGGTGTGGGGG	23	188500337	188500359	657	1262	60.0	0	0|0|2|4	2800
COL8A2	ENSMMUG00000012031	1	ENSMMUT00000047395	ENSMMUE00000309429	2	1	188499709	188501627	1	1919	CAGG	188500389	188500392	left	CCATCAGGGGCCAAAGGGGAACC	23	188500395	188500417	683	1236	65.0	0	0|0|0|11	4400
COL8A2	ENSMMUG00000012031	1	ENSMMUT00000047395	ENSMMUE00000309429	2	1	188499709	188501627	1	1919	CAGG	188500171	188500174	right	GCTGCCTGGGGCCCCAGGGCAGG	23	188500157	188500179	465	1454	85.0	4	0|0|4|48	20000
COL8A2	ENSMMUG00000012031	1	ENSMMUT00000047395	ENSMMUE00000309429	2	1	188499709	188501627	1	1919	CAGG	188500057	188500060	left	CCCAGGATTCCAGGGGGAGCCAG	23	188500064	188500086	351	1568	65.0	0	0|0|3|17	8600
COL8A2	ENSMMUG00000012031	1	ENSMMUT00000047395	ENSMMUE00000309429	2	1	188499709	188501627	1	1919	CAGG	188500074	188500077	right	CCAGGACCCCCAGGATTCCAGGG	23	188500056	188500078	368	1551	65.0	0	0|1|0|16	7200
COL8A2	ENSMMUG00000012031	1	ENSMMUT00000047395	ENSMMUE00000309429	2	1	188499709	188501627	1	1919	CAGG	188500399	188500402	right	GCAGGGTTGCCAGGGCCACAGGG	23	188500371	188500393	693	1226	70.0	0	0|0|3|13	7000
COL8A2	ENSMMUG00000012031	1	ENSMMUT00000047395	ENSMMUE00000309429	2	1	188499709	188501627	1	1919	CAGG	188500540	188500543	right	GGACAGGGGTGAGCCAGGGGAGG	23	188500526	188500548	834	1085	75.0	0	0|0|4|46	20000
COL8A2	ENSMMUG00000012031	1	ENSMMUT00000047395	ENSMMUE00000309429	2	1	188499709	188501627	1	1919	CAGG	188500468	188500471	right	TATGGGATGCCAGGACTGCCAGG	23	188500458	188500480	762	1157	60.0	0	0|0|0|5	2000
COL8A2	ENSMMUG00000012031	1	ENSMMUT00000047395	ENSMMUE00000309429	2	1	188499709	188501627	1	1919	CAGG	188500258	188500261	left	CCCAGGAGACAAGGGTGAGTCTG	23	188500256	188500278	552	1367	55.00000000000001	2	0|0|2|10	5200
COL8A2	ENSMMUG00000012031	1	ENSMMUT00000047395	ENSMMUE00000309429	2	1	188499709	188501627	1	1919	AAGG	188500485	188500488	right	GCCAGGCCCCAAGGGGGATAGGG	23	188500475	188500497	779	1140	70.0	2	0|0|1|2	1400
COL8A2	ENSMMUG00000012031	1	ENSMMUT00000047395	ENSMMUE00000309429	2	1	188499709	188501627	1	1919	CAGG	188500372	188500375	right	CCAGGGGCAGCAGGGTTGCCAGG	23	188500362	188500384	666	1253	75.0	1	0|0|4|25	12400
COL8A2	ENSMMUG00000012031	1	ENSMMUT00000047395	ENSMMUE00000309429	2	1	188499709	188501627	1	1919	CAGG	188500294	188500297	right	AAGGGTGAGTCTGGGCCTCCTGG	23	188500266	188500288	588	1331	65.0	1	0|0|0|16	6400
COL8A2	ENSMMUG00000012031	1	ENSMMUT00000047395	ENSMMUE00000309429	2	1	188499709	188501627	1	1919	CAGG	188500039	188500042	left	CCAGGTGCCCAGGGGGTGCCAGG	23	188500038	188500060	333	1586	80.0	0	0|0|2|21	9600
COL8A2	ENSMMUG00000012031	1	ENSMMUT00000047395	ENSMMUE00000309429	2	1	188499709	188501627	1	1919	AAGG	188500408	188500411	right	AGGGCCCATCAGGGGCCAAAGGG	23	188500390	188500412	702	1217	65.0	2	0|0|0|6	2400
COL8A2	ENSMMUG00000012031	1	ENSMMUT00000047395	ENSMMUE00000309429	2	1	188499709	188501627	1	1919	CAGG	188499969	188499972	left	CCGGGGGCCCCCAGGACCCCCTG	23	188499977	188499999	263	1656	85.0	2	0|0|0|18	7200
COL8A2	ENSMMUG00000012031	1	ENSMMUT00000047395	ENSMMUE00000309429	2	1	188499709	188501627	1	1919	AAGG	188500485	188500488	right	TGCCAGGCCCCAAGGGGGATAGG	23	188500474	188500496	779	1140	70.0	2	0|0|1|7	3400
COL8A2	ENSMMUG00000012031	1	ENSMMUT00000047395	ENSMMUE00000309429	2	1	188499709	188501627	1	1919	CAGG	188500015	188500018	left	CCTCCCGGGCCCCTCAGGCATTA	23	188500001	188500023	309	1610	70.0	1	0|0|0|9	3600
COL8A2	ENSMMUG00000012031	1	ENSMMUT00000047395	ENSMMUE00000309429	2	1	188499709	188501627	1	1919	CAGG	188500294	188500297	left	CCTCCTGGAGTTCCAGGCCCCAG	23	188500281	188500303	588	1331	70.0	4	0|0|1|16	7000
COL8A2	ENSMMUG00000012031	1	ENSMMUT00000047395	ENSMMUE00000309429	2	1	188499709	188501627	1	1919	CAGG	188499829	188499832	left	CCATGGGCAGCCTGGCCCTGCTG	23	188499836	188499858	123	1796	75.0	3	0|0|0|26	10400
COL8A2	ENSMMUG00000012031	1	ENSMMUT00000047395	ENSMMUE00000309429	2	1	188499709	188501627	1	1919	CAGG	188500468	188500471	left	CCAGGACTGCCAGGCCCCAAGGG	23	188500467	188500489	762	1157	75.0	1	0|0|5|11	7400
COL8A2	ENSMMUG00000012031	1	ENSMMUT00000047395	ENSMMUE00000309429	2	1	188499709	188501627	1	1919	CAGG	188500294	188500297	left	CCAGGCCCCAGGGGGGAGCCAGG	23	188500293	188500315	588	1331	85.0	1	0|0|3|35	15800
COL8A2	ENSMMUG00000012031	1	ENSMMUT00000047395	ENSMMUE00000309429	2	1	188499709	188501627	1	1919	CAGG	188500047	188500050	left	CCCAGGGGGTGCCAGGACCCCCA	23	188500045	188500067	341	1578	75.0	3	0|0|1|20	8600
COL8A2	ENSMMUG00000012031	1	ENSMMUT00000047395	ENSMMUE00000309429	2	1	188499709	188501627	1	1919	CAGG	188500301	188500304	right	CTGGAGTTCCAGGCCCCAGGGGG	23	188500285	188500307	595	1324	70.0	3	0|0|1|30	12600
COL8A2	ENSMMUG00000012031	1	ENSMMUT00000047395	ENSMMUE00000309429	2	1	188499709	188501627	1	1919	CAGG	188500389	188500392	left	CCACAGGGCCCATCAGGGGCCAA	23	188500386	188500408	683	1236	70.0	2	0|0|0|1	400
COL8A2	ENSMMUG00000012031	1	ENSMMUT00000047395	ENSMMUE00000309429	2	1	188499709	188501627	1	1919	CAGG	188500176	188500179	left	CCCTGGTCCCCCGGGCCTCCCTG	23	188500187	188500209	470	1449	80.0	1	0|0|1|27	11400
COL8A2	ENSMMUG00000012031	1	ENSMMUT00000047395	ENSMMUE00000309429	2	1	188499709	188501627	1	1919	CAGG	188500513	188500516	left	CCCAGCTGGGGTCCCAGGGCTCT	23	188500499	188500521	807	1112	70.0	4	0|0|4|28	13600
COL8A2	ENSMMUG00000012031	1	ENSMMUT00000047395	ENSMMUE00000309429	2	1	188499709	188501627	1	1919	CAGG	188499898	188499901	right	GCTGGTCCCCCAGGGCTCCCTGG	23	188499888	188499910	192	1727	80.0	3	0|1|3|36	17000
COL8A2	ENSMMUG00000012031	1	ENSMMUT00000047395	ENSMMUE00000309429	2	1	188499709	188501627	1	1919	CAGG	188500477	188500480	right	AGGACTGCCAGGCCCCAAGGGGG	23	188500469	188500491	771	1148	70.0	1	0|0|3|5	3800
COL8A2	ENSMMUG00000012031	1	ENSMMUT00000047395	ENSMMUE00000309429	2	1	188499709	188501627	1	1919	CAGG	188500176	188500179	left	CCCCTGGTCCCCCGGGCCTCCCT	23	188500186	188500208	470	1449	80.0	1	0|0|1|28	11800
COL8A2	ENSMMUG00000012031	1	ENSMMUT00000047395	ENSMMUE00000309429	2	1	188499709	188501627	1	1919	CAGG	188500057	188500060	right	TGGAAAACCAGGTGCCCAGGGGG	23	188500031	188500053	351	1568	60.0	0	0|0|0|6	2400
COL8A2	ENSMMUG00000012031	1	ENSMMUT00000047395	ENSMMUE00000309429	2	1	188499709	188501627	1	1919	CAGG	188500074	188500077	right	CAGGACCCCCAGGATTCCAGGGG	23	188500057	188500079	368	1551	65.0	0	0|0|0|7	2800
COL8A2	ENSMMUG00000012031	1	ENSMMUT00000047395	ENSMMUE00000309429	2	1	188499709	188501627	1	1919	AAGG	188499885	188499888	right	TGGGCAAGGCTGGTCCCCCAGGG	23	188499880	188499902	179	1740	70.0	4	0|0|0|12	4800
COL8A2	ENSMMUG00000012031	1	ENSMMUT00000047395	ENSMMUE00000309429	2	1	188499709	188501627	1	1919	CAGG	188499988	188499991	left	CCGGGGGCCCCCAGGACCCCCTG	23	188499977	188499999	282	1637	85.0	2	0|0|0|18	7200
COL8A2	ENSMMUG00000012031	1	ENSMMUT00000047395	ENSMMUE00000309429	2	1	188499709	188501627	1	1919	AAGG	188500485	188500488	right	CCAGGCCCCAAGGGGGATAGGGG	23	188500476	188500498	779	1140	70.0	2	0|0|0|6	2400
COL8A2	ENSMMUG00000012031	1	ENSMMUT00000047395	ENSMMUE00000309429	2	1	188499709	188501627	1	1919	AAGG	188500330	188500333	left	CCCTGGAGTAGATGGTGTGGGGG	23	188500337	188500359	624	1295	60.0	0	0|0|2|4	2800
COL8A2	ENSMMUG00000012031	1	ENSMMUT00000047395	ENSMMUE00000309429	2	1	188499709	188501627	1	1919	CAGG	188500301	188500304	left	CCAGGCCCCAGGGGGGAGCCAGG	23	188500293	188500315	595	1324	85.0	1	0|0|3|35	15800
COL8A2	ENSMMUG00000012031	1	ENSMMUT00000047395	ENSMMUE00000309429	2	1	188499709	188501627	1	1919	CAGG	188500529	188500532	right	CCCAGGGCTCTTGGGGGACAGGG	23	188500511	188500533	823	1096	70.0	2	0|0|3|26	12200
COL8A2	ENSMMUG00000012031	1	ENSMMUT00000047395	ENSMMUE00000309429	2	1	188499709	188501627	1	1919	CAGG	188500513	188500516	left	CCCAGGGCTCTTGGGGGACAGGG	23	188500511	188500533	807	1112	70.0	1	0|0|3|26	12200
COL8A2	ENSMMUG00000012031	1	ENSMMUT00000047395	ENSMMUE00000309429	2	1	188499709	188501627	1	1919	CAGG	188500171	188500174	right	TGCCTGGGGCCCCAGGGCAGGGG	23	188500159	188500181	465	1454	80.0	5	0|0|2|53	20000
COL8A2	ENSMMUG00000012031	1	ENSMMUT00000047395	ENSMMUE00000309429	2	1	188499709	188501627	1	1919	AAGG	188500408	188500411	right	CCAGGGCCACAGGGCCCATCAGG	23	188500380	188500402	702	1217	75.0	2	0|0|1|24	10200
COL8A2	ENSMMUG00000012031	1	ENSMMUT00000047395	ENSMMUE00000309429	2	1	188499709	188501627	1	1919	CAGG	188500039	188500042	right	CCTGGAAAACCAGGTGCCCAGGG	23	188500029	188500051	333	1586	60.0	2	0|0|2|10	5200
COL8A2	ENSMMUG00000012031	1	ENSMMUT00000047395	ENSMMUE00000309429	2	1	188499709	188501627	1	1919	AAGG	188499885	188499888	right	CCCCCCTGGCTTCTCCCGGATGG	23	188499860	188499882	179	1740	75.0	1	0|0|0|8	3200
COL8A2	ENSMMUG00000012031	1	ENSMMUT00000047395	ENSMMUE00000309429	2	1	188499709	188501627	1	1919	CAGG	188500084	188500087	right	CCAGGACCCCCAGGATTCCAGGG	23	188500056	188500078	378	1541	65.0	0	0|1|0|16	7200
COL8A2	ENSMMUG00000012031	1	ENSMMUT00000047395	ENSMMUE00000309429	2	1	188499709	188501627	1	1919	CAGG	188500258	188500261	left	CCTGGGGCCCCAGGAGACAAGGG	23	188500248	188500270	552	1367	75.0	0	0|0|3|22	10600
COL8A2	ENSMMUG00000012031	1	ENSMMUT00000047395	ENSMMUE00000309429	2	1	188499709	188501627	1	1919	CAGG	188499988	188499991	left	CCTGGCCTCCCGGGCCCCTCAGG	23	188499996	188500018	282	1637	85.0	1	0|0|3|26	12200
COL8A2	ENSMMUG00000012031	1	ENSMMUT00000047395	ENSMMUE00000309429	2	1	188499709	188501627	1	1919	CAGG	188500084	188500087	right	AGGGGGAGCCAGGGCCCCAGGGG	23	188500075	188500097	378	1541	80.0	2	0|0|2|28	12400
COL8A2	ENSMMUG00000012031	1	ENSMMUT00000047395	ENSMMUE00000309429	2	1	188499709	188501627	1	1919	AAGG	188499885	188499888	left	CCCAGGGCTCCCTGGCAAAGTCG	23	188499896	188499918	179	1740	65.0	3	0|0|1|2	1400
COL8A2	ENSMMUG00000012031	1	ENSMMUT00000047395	ENSMMUE00000309429	2	1	188499709	188501627	1	1919	CAGG	188499805	188499808	right	CCCGGCTTCCCAGGAAAACCAGG	23	188499795	188499817	99	1820	65.0	2	0|0|0|6	2400
COL8A2	ENSMMUG00000012031	1	ENSMMUT00000047395	ENSMMUE00000309429	2	1	188499709	188501627	1	1919	AAGG	188499885	188499888	left	CCCCAGGGCTCCCTGGCAAAGTC	23	188499895	188499917	179	1740	65.0	3	0|0|0|10	4000
COL8A2	ENSMMUG00000012031	1	ENSMMUT00000047395	ENSMMUE00000309429	2	1	188499709	188501627	1	1919	CAGG	188499988	188499991	right	ACGAGGGGACCAGGGCCTCCGGG	23	188499959	188499981	282	1637	75.0	1	0|0|0|4	1600
COL8A2	ENSMMUG00000012031	1	ENSMMUT00000047395	ENSMMUE00000309429	2	1	188499709	188501627	1	1919	CAGG	188500171	188500174	right	GTGGGCCAGCCCGGGCTGCCTGG	23	188500143	188500165	465	1454	85.0	4	0|0|0|16	6400
COL8A2	ENSMMUG00000012031	1	ENSMMUT00000047395	ENSMMUE00000309429	2	1	188499709	188501627	1	1919	CAGG	188500057	188500060	left	CCCCCAGGATTCCAGGGGGAGCC	23	188500062	188500084	351	1568	70.0	0	0|0|2|7	4000
COL8A2	ENSMMUG00000012031	1	ENSMMUT00000047395	ENSMMUE00000309429	2	1	188499709	188501627	1	1919	CAGG	188499988	188499991	right	CGAGGGGACCAGGGCCTCCGGGG	23	188499960	188499982	282	1637	80.0	1	0|0|0|7	2800
COL8A2	ENSMMUG00000012031	1	ENSMMUT00000047395	ENSMMUE00000309429	2	1	188499709	188501627	1	1919	CAGG	188500176	188500179	left	CCAGGGCAGGGGGGTGCCCCTGG	23	188500170	188500192	470	1449	85.0	7	0|0|2|31	13600
COL8A2	ENSMMUG00000012031	1	ENSMMUT00000047395	ENSMMUE00000309429	2	1	188499709	188501627	1	1919	CAGG	188500301	188500304	left	CCCCAGGGGGGAGCCAGGCGCTG	23	188500298	188500320	595	1324	80.0	1	0|0|1|15	6600
COL8A2	ENSMMUG00000012031	1	ENSMMUT00000047395	ENSMMUE00000309429	2	1	188499709	188501627	1	1919	CAGG	188500258	188500261	right	CCTGGGGCCCCAGGAGACAAGGG	23	188500248	188500270	552	1367	70.0	3	0|0|3|22	10600
COL8A2	ENSMMUG00000012031	1	ENSMMUT00000047395	ENSMMUE00000309429	2	1	188499709	188501627	1	1919	AAGG	188500128	188500131	right	AGGTGATCGAGGCCTCAAGGGGG	23	188500112	188500134	422	1497	60.0	1	0|0|0|1	400
COL8A2	ENSMMUG00000012031	1	ENSMMUT00000047395	ENSMMUE00000309429	2	1	188499709	188501627	1	1919	AAGG	188500485	188500488	right	TATGGGATGCCAGGACTGCCAGG	23	188500458	188500480	779	1140	60.0	0	0|0|0|5	2000
COL8A2	ENSMMUG00000012031	1	ENSMMUT00000047395	ENSMMUE00000309429	2	1	188499709	188501627	1	1919	CAGG	188500294	188500297	right	CTGGAGTTCCAGGCCCCAGGGGG	23	188500285	188500307	588	1331	70.0	3	0|0|1|30	12600
COL8A2	ENSMMUG00000012031	1	ENSMMUT00000047395	ENSMMUE00000309429	2	1	188499709	188501627	1	1919	CAGG	188500312	188500315	left	CCCCAGGGGGGAGCCAGGCGCTG	23	188500298	188500320	606	1313	80.0	1	0|0|1|15	6600
COL8A2	ENSMMUG00000012031	1	ENSMMUT00000047395	ENSMMUE00000309429	2	1	188499709	188501627	1	1919	CAGG	188500477	188500480	left	CCAAGGGGGATAGGGGCCCAGCT	23	188500483	188500505	771	1148	70.0	0	0|0|0|3	1200
COL8A2	ENSMMUG00000012031	1	ENSMMUT00000047395	ENSMMUE00000309429	2	1	188499709	188501627	1	1919	AAGG	188500128	188500131	right	CAGGTGATCGAGGCCTCAAGGGG	23	188500111	188500133	422	1497	60.0	1	0|0|0|1	400
COL8A2	ENSMMUG00000012031	1	ENSMMUT00000047395	ENSMMUE00000309429	2	1	188499709	188501627	1	1919	CAGG	188500057	188500060	right	CCCTGGAAAACCAGGTGCCCAGG	23	188500028	188500050	351	1568	65.0	2	0|0|0|8	3200
COL8A2	ENSMMUG00000012031	1	ENSMMUT00000047395	ENSMMUE00000309429	2	1	188499709	188501627	1	1919	CAGG	188500566	188500569	left	CCCACAGGGTCTTGGGGGTCCCC	23	188500571	188500593	860	1059	70.0	3	0|0|1|12	5400
COL8A2	ENSMMUG00000012031	1	ENSMMUT00000047395	ENSMMUE00000309429	2	1	188499709	188501627	1	1919	CAGG	188500057	188500060	left	CCAGGGGGTGCCAGGACCCCCAG	23	188500046	188500068	351	1568	80.0	3	0|0|1|30	12600
COL8A2	ENSMMUG00000012031	1	ENSMMUT00000047395	ENSMMUE00000309429	2	1	188499709	188501627	1	1919	CAGG	188500477	188500480	left	CCCCAAGGGGGATAGGGGCCCAG	23	188500481	188500503	771	1148	70.0	0	0|0|0|4	1600
COL8A2	ENSMMUG00000012031	1	ENSMMUT00000047395	ENSMMUE00000309429	2	1	188499709	188501627	1	1919	CAGG	188500566	188500569	right	GCCAGGGGAGCAGGGCCCACAGG	23	188500556	188500578	860	1059	80.0	0	0|0|4|20	10400
COL8A2	ENSMMUG00000012031	1	ENSMMUT00000047395	ENSMMUE00000309429	2	1	188499709	188501627	1	1919	CAGG	188500558	188500561	right	GGATGGGGAGCCAGGGGAGCAGG	23	188500547	188500569	852	1067	75.0	0	0|0|5|37	17800
COL8A2	ENSMMUG00000012031	1	ENSMMUT00000047395	ENSMMUE00000309429	2	1	188499709	188501627	1	1919	CAGG	188500399	188500402	right	AGGGCCACAGGGCCCATCAGGGG	23	188500382	188500404	693	1226	70.0	2	0|0|0|8	3200
COL8A2	ENSMMUG00000012031	1	ENSMMUT00000047395	ENSMMUE00000309429	2	1	188499709	188501627	1	1919	CAGG	188499814	188499817	right	CTTCCCAGGAAAACCAGGCACGG	23	188499800	188499822	108	1811	55.00000000000001	2	0|0|0|5	2000
COL8A2	ENSMMUG00000012031	1	ENSMMUT00000047395	ENSMMUE00000309429	2	1	188499709	188501627	1	1919	CAGG	188500074	188500077	left	CCAGGGGGAGCCAGGGCCCCAGG	23	188500073	188500095	368	1551	85.0	2	0|0|4|39	18000
COL8A2	ENSMMUG00000012031	1	ENSMMUT00000047395	ENSMMUE00000309429	2	1	188499709	188501627	1	1919	CAGG	188500047	188500050	left	CCAGGTGCCCAGGGGGTGCCAGG	23	188500038	188500060	341	1578	80.0	0	0|0|2|21	9600
COL8A2	ENSMMUG00000012031	1	ENSMMUT00000047395	ENSMMUE00000309429	2	1	188499709	188501627	1	1919	CAGG	188500294	188500297	left	CCAGGGGGGAGCCAGGCGCTGTG	23	188500300	188500322	588	1331	80.0	1	0|0|0|16	6400
COL8A2	ENSMMUG00000012031	1	ENSMMUT00000047395	ENSMMUE00000309429	2	1	188499709	188501627	1	1919	CAGG	188500084	188500087	left	CCAGGGCCCCAGGGGGAGCCTGG	23	188500083	188500105	378	1541	85.0	3	0|0|5|45	20000
COL8A2	ENSMMUG00000012031	1	ENSMMUT00000047395	ENSMMUE00000309429	2	1	188499709	188501627	1	1919	CAGG	188500301	188500304	right	TCTGGGCCTCCTGGAGTTCCAGG	23	188500275	188500297	595	1324	65.0	1	0|0|1|22	9400
COL8A2	ENSMMUG00000012031	1	ENSMMUT00000047395	ENSMMUE00000309429	2	1	188499709	188501627	1	1919	CAGG	188500084	188500087	left	CCAGGGGGAGCCTGGGCCCCCAG	23	188500091	188500113	378	1541	85.0	4	0|0|2|36	15600
COL8A2	ENSMMUG00000012031	1	ENSMMUT00000047395	ENSMMUE00000309429	2	1	188499709	188501627	1	1919	CAGG	188500074	188500077	right	CAGGGGGTGCCAGGACCCCCAGG	23	188500047	188500069	368	1551	80.0	3	0|0|3|24	11400
COL8A2	ENSMMUG00000012031	1	ENSMMUT00000047395	ENSMMUE00000309429	2	1	188499709	188501627	1	1919	CAGG	188499952	188499955	right	AGGGCAGCCGGGGCTTCGGGGGG	23	188499926	188499948	246	1673	80.0	2	0|0|1|6	3000
COL8A2	ENSMMUG00000012031	1	ENSMMUT00000047395	ENSMMUE00000309429	2	1	188499709	188501627	1	1919	CAGG	188500074	188500077	right	CAGGATTCCAGGGGGAGCCAGGG	23	188500066	188500088	368	1551	65.0	0	0|0|2|12	6000
COL8A2	ENSMMUG00000012031	1	ENSMMUT00000047395	ENSMMUE00000309429	2	1	188499709	188501627	1	1919	CAGG	188500513	188500516	right	GGGGCCCAGCTGGGGTCCCAGGG	23	188500495	188500517	807	1112	80.0	3	0|0|4|34	16000
COL8A2	ENSMMUG00000012031	1	ENSMMUT00000047395	ENSMMUE00000309429	2	1	188499709	188501627	1	1919	CAGG	188499988	188499991	left	CCAGGACCCCCTGGCCTCCCGGG	23	188499987	188500009	282	1637	85.0	0	0|0|2|29	12800
COL8A2	ENSMMUG00000012031	1	ENSMMUT00000047395	ENSMMUE00000309429	2	1	188499709	188501627	1	1919	CAGG	188500258	188500261	right	CCGGTTTGGATGGGCTTCCTGGG	23	188500231	188500253	552	1367	60.0	1	0|0|0|4	1600
COL8A2	ENSMMUG00000012031	1	ENSMMUT00000047395	ENSMMUE00000309429	2	1	188499709	188501627	1	1919	CAGG	188500513	188500516	right	CTGGGGTCCCAGGGCTCTTGGGG	23	188500504	188500526	807	1112	70.0	4	0|0|3|20	9800
COL8A2	ENSMMUG00000012031	1	ENSMMUT00000047395	ENSMMUE00000309429	2	1	188499709	188501627	1	1919	CAGG	188499969	188499972	right	CGAGGGGACCAGGGCCTCCGGGG	23	188499960	188499982	263	1656	80.0	1	0|0|0|7	2800
COL8A2	ENSMMUG00000012031	1	ENSMMUT00000047395	ENSMMUE00000309429	2	1	188499709	188501627	1	1919	CAGG	188500513	188500516	right	TGGGGTCCCAGGGCTCTTGGGGG	23	188500505	188500527	807	1112	70.0	3	0|0|3|13	7000
COL8A2	ENSMMUG00000012031	1	ENSMMUT00000047395	ENSMMUE00000309429	2	1	188499709	188501627	1	1919	CAGG	188500529	188500532	right	TGGGGGACAGGGGTGAGCCAGGG	23	188500522	188500544	823	1096	70.0	0	0|0|1|44	18200
COL8A2	ENSMMUG00000012031	1	ENSMMUT00000047395	ENSMMUE00000309429	2	1	188499709	188501627	1	1919	AAGG	188500485	188500488	left	CCCCAAGGGGGATAGGGGCCCAG	23	188500481	188500503	779	1140	70.0	0	0|0|0|4	1600
COL8A2	ENSMMUG00000012031	1	ENSMMUT00000047395	ENSMMUE00000309429	2	1	188499709	188501627	1	1919	CAGG	188500092	188500095	right	CAGGGCCCCAGGGGGAGCCTGGG	23	188500084	188500106	386	1533	80.0	1	0|0|2|39	16800
COL8A2	ENSMMUG00000012031	1	ENSMMUT00000047395	ENSMMUE00000309429	2	1	188499709	188501627	1	1919	CAGG	188500258	188500261	right	CGGTTTGGATGGGCTTCCTGGGG	23	188500232	188500254	552	1367	60.0	1	0|0|0|2	800
COL8A2	ENSMMUG00000012031	1	ENSMMUT00000047395	ENSMMUE00000309429	2	1	188499709	188501627	1	1919	CAGG	188500513	188500516	left	CCAGCTGGGGTCCCAGGGCTCTT	23	188500500	188500522	807	1112	70.0	4	0|0|3|14	7400
COL8A2	ENSMMUG00000012031	1	ENSMMUT00000047395	ENSMMUE00000309429	2	1	188499709	188501627	1	1919	CAGG	188500477	188500480	right	CCAGGACTGCCAGGCCCCAAGGG	23	188500467	188500489	771	1148	70.0	1	0|0|5|11	7400
COL8A2	ENSMMUG00000012031	1	ENSMMUT00000047395	ENSMMUE00000309429	2	1	188499709	188501627	1	1919	CAGG	188500372	188500375	left	CCAGGGGCAGCAGGGTTGCCAGG	23	188500362	188500384	666	1253	75.0	1	0|0|4|25	12400
COL8A2	ENSMMUG00000012031	1	ENSMMUT00000047395	ENSMMUE00000309429	2	1	188499709	188501627	1	1919	AAGG	188500128	188500131	right	CGAGGCCTCAAGGGGGATCATGG	23	188500119	188500141	422	1497	65.0	1	0|0|0|1	400
COL8A2	ENSMMUG00000012031	1	ENSMMUT00000047395	ENSMMUE00000309429	2	1	188499709	188501627	1	1919	CAGG	188500417	188500420	left	CCAGGGACCCGGGGCCCCCCTGG	23	188500416	188500438	711	1208	90.0	1	0|0|2|14	6800
COL8A2	ENSMMUG00000012031	1	ENSMMUT00000047395	ENSMMUE00000309429	2	1	188499709	188501627	1	1919	CAGG	188500294	188500297	right	TGGAGTTCCAGGCCCCAGGGGGG	23	188500286	188500308	588	1331	70.0	2	0|0|2|24	10800
COL8A2	ENSMMUG00000012031	1	ENSMMUT00000047395	ENSMMUE00000309429	2	1	188499709	188501627	1	1919	CAGG	188500389	188500392	right	AGGGCCACAGGGCCCATCAGGGG	23	188500382	188500404	683	1236	70.0	2	0|0|0|8	3200
COL8A2	ENSMMUG00000012031	1	ENSMMUT00000047395	ENSMMUE00000309429	2	1	188499709	188501627	1	1919	CAGG	188500171	188500174	left	CCCCAGGGCAGGGGGGTGCCCCT	23	188500168	188500190	465	1454	80.0	7	0|0|1|17	7400
COL8A2	ENSMMUG00000012031	1	ENSMMUT00000047395	ENSMMUE00000309429	2	1	188499709	188501627	1	1919	CAGG	188500176	188500179	right	CCCGGGCTGCCTGGGGCCCCAGG	23	188500152	188500174	470	1449	90.0	2	0|1|5|32	16600
COL8A2	ENSMMUG00000012031	1	ENSMMUT00000047395	ENSMMUE00000309429	2	1	188499709	188501627	1	1919	AAGG	188500408	188500411	right	GGGCCCATCAGGGGCCAAAGGGG	23	188500391	188500413	702	1217	70.0	2	0|0|0|5	2000
COL8A2	ENSMMUG00000012031	1	ENSMMUT00000047395	ENSMMUE00000309429	2	1	188499709	188501627	1	1919	CAGG	188500176	188500179	right	GCCTGGGGCCCCAGGGCAGGGGG	23	188500160	188500182	470	1449	85.0	4	0|0|6|41	20000
COL8A2	ENSMMUG00000012031	1	ENSMMUT00000047395	ENSMMUE00000309429	2	1	188499709	188501627	1	1919	CAGG	188500074	188500077	left	CCAGGGCCCCAGGGGGAGCCTGG	23	188500083	188500105	368	1551	85.0	3	0|0|5|45	20000
COL8A2	ENSMMUG00000012031	1	ENSMMUT00000047395	ENSMMUE00000309429	2	1	188499709	188501627	1	1919	CAGG	188500540	188500543	right	CCCAGGGCTCTTGGGGGACAGGG	23	188500511	188500533	834	1085	70.0	2	0|0|3|26	12200
COL8A2	ENSMMUG00000012031	1	ENSMMUT00000047395	ENSMMUE00000309429	2	1	188499709	188501627	1	1919	CAGG	188499969	188499972	right	ACGAGGGGACCAGGGCCTCCGGG	23	188499959	188499981	263	1656	75.0	1	0|0|0|4	1600
COL8A2	ENSMMUG00000012031	1	ENSMMUT00000047395	ENSMMUE00000309429	2	1	188499709	188501627	1	1919	CAGG	188500363	188500366	right	CCCCTGGAGTAGATGGTGTGGGG	23	188500336	188500358	657	1262	60.0	0	0|0|1|5	2600
COL8A2	ENSMMUG00000012031	1	ENSMMUT00000047395	ENSMMUE00000309429	2	1	188499709	188501627	1	1919	CAGG	188500417	188500420	right	GGGCCCATCAGGGGCCAAAGGGG	23	188500391	188500413	711	1208	70.0	2	0|0|0|5	2000
COL8A2	ENSMMUG00000012031	1	ENSMMUT00000047395	ENSMMUE00000309429	2	1	188499709	188501627	1	1919	CAGG	188500057	188500060	left	CCAGGATTCCAGGGGGAGCCAGG	23	188500065	188500087	351	1568	70.0	0	0|0|2|12	6000
COL8A2	ENSMMUG00000012031	1	ENSMMUT00000047395	ENSMMUE00000309429	2	1	188499709	188501627	1	1919	CAGG	188500372	188500375	right	GTAGATGGTGTGGGGGTCCCAGG	23	188500344	188500366	666	1253	65.0	1	0|0|0|4	1600
COL8A2	ENSMMUG00000012031	1	ENSMMUT00000047395	ENSMMUE00000309429	2	1	188499709	188501627	1	1919	CAGG	188500529	188500532	right	CTGGGGTCCCAGGGCTCTTGGGG	23	188500504	188500526	823	1096	70.0	4	0|0|3|20	9800
COL8A2	ENSMMUG00000012031	1	ENSMMUT00000047395	ENSMMUE00000309429	2	1	188499709	188501627	1	1919	CAGG	188500111	188500114	left	CCCCCAGGTGATCGAGGCCTCAA	23	188500107	188500129	405	1514	60.0	1	0|0|0|4	1600
COL8A2	ENSMMUG00000012031	1	ENSMMUT00000047395	ENSMMUE00000309429	2	1	188499709	188501627	1	1919	CAGG	188500529	188500532	right	GGGGGACAGGGGTGAGCCAGGGG	23	188500523	188500545	823	1096	75.0	0	0|0|3|29	13400
COL8A2	ENSMMUG00000012031	1	ENSMMUT00000047395	ENSMMUE00000309429	2	1	188499709	188501627	1	1919	AAGG	188500128	188500131	left	CCTCAAGGGGGATCATGGAGTGG	23	188500124	188500146	422	1497	60.0	0	0|0|0|2	800
COL8A2	ENSMMUG00000012031	1	ENSMMUT00000047395	ENSMMUE00000309429	2	1	188499709	188501627	1	1919	CAGG	188500399	188500402	left	CCCATCAGGGGCCAAAGGGGAAC	23	188500394	188500416	693	1226	60.0	0	0|0|1|3	1800
COL8A2	ENSMMUG00000012031	1	ENSMMUT00000047395	ENSMMUE00000309429	2	1	188499709	188501627	1	1919	AAGG	188500408	188500411	left	CCAAAGGGGAACCAGGGACCCGG	23	188500405	188500427	702	1217	70.0	0	0|0|0|4	1600
COL8A2	ENSMMUG00000012031	1	ENSMMUT00000047395	ENSMMUE00000309429	2	1	188499709	188501627	1	1919	CAGG	188499969	188499972	right	CCAGGAATACGAGGGGACCAGGG	23	188499951	188499973	263	1656	60.0	0	0|0|0|4	1600
COL8A2	ENSMMUG00000012031	1	ENSMMUT00000047395	ENSMMUE00000309429	2	1	188499709	188501627	1	1919	CAGG	188500015	188500018	left	CCCCTCAGGCATTACTATCCCTG	23	188500010	188500032	309	1610	50.0	2	0|0|0|3	1200
COL8A2	ENSMMUG00000012031	1	ENSMMUT00000047395	ENSMMUE00000309429	2	1	188499709	188501627	1	1919	CAGG	188500468	188500471	left	CCAGGCCCCAAGGGGGATAGGGG	23	188500476	188500498	762	1157	75.0	1	0|0|0|6	2400
COL8A2	ENSMMUG00000012031	1	ENSMMUT00000047395	ENSMMUE00000309429	2	1	188499709	188501627	1	1919	CAGG	188500047	188500050	right	ATTACTATCCCTGGAAAACCAGG	23	188500020	188500042	341	1578	40.0	0	0|0|0|8	3200
COL8A2	ENSMMUG00000012031	1	ENSMMUT00000047395	ENSMMUE00000309429	2	1	188499709	188501627	1	1919	CAGG	188500558	188500561	right	GGGTGAGCCAGGGGAGGATGGGG	23	188500532	188500554	852	1067	70.0	0	0|0|2|41	17600
COL8A2	ENSMMUG00000012031	1	ENSMMUT00000047395	ENSMMUE00000309429	2	1	188499709	188501627	1	1919	CAGG	188500566	188500569	right	CAGGGGAGGATGGGGAGCCAGGG	23	188500540	188500562	860	1059	70.0	0	0|1|3|66	20000
COL8A2	ENSMMUG00000012031	1	ENSMMUT00000047395	ENSMMUE00000309429	2	1	188499709	188501627	1	1919	CAGG	188499952	188499955	right	GGGGGAGCCAGGAATACGAGGGG	23	188499944	188499966	246	1673	65.0	0	0|0|0|5	2000
COL8A2	ENSMMUG00000012031	1	ENSMMUT00000047395	ENSMMUE00000309429	2	1	188499709	188501627	1	1919	CAGG	188500084	188500087	right	GCCAGGACCCCCAGGATTCCAGG	23	188500055	188500077	378	1541	70.0	0	0|0|3|9	5400
COL8A2	ENSMMUG00000012031	1	ENSMMUT00000047395	ENSMMUE00000309429	2	1	188499709	188501627	1	1919	CAGG	188500176	188500179	right	CCTGGGGCCCCAGGGCAGGGGGG	23	188500161	188500183	470	1449	85.0	4	0|0|4|30	14400
COL8A2	ENSMMUG00000012031	1	ENSMMUT00000047395	ENSMMUE00000309429	2	1	188499709	188501627	1	1919	CAGG	188499952	188499955	right	CAGGGCAGCCGGGGCTTCGGGGG	23	188499925	188499947	246	1673	80.0	2	0|0|0|10	4000
COL8A2	ENSMMUG00000012031	1	ENSMMUT00000047395	ENSMMUE00000309429	2	1	188499709	188501627	1	1919	CAGG	188499969	188499972	right	GGGGGGAGCCAGGAATACGAGGG	23	188499943	188499965	263	1656	65.0	0	0|0|0|4	1600
COL8A2	ENSMMUG00000012031	1	ENSMMUT00000047395	ENSMMUE00000309429	2	1	188499709	188501627	1	1919	AAGG	188500330	188500333	right	CAGGGGGGAGCCAGGCGCTGTGG	23	188500301	188500323	624	1295	80.0	1	0|0|0|40	16000
COL8A2	ENSMMUG00000012031	1	ENSMMUT00000047395	ENSMMUE00000309429	2	1	188499709	188501627	1	1919	CAGG	188499925	188499928	right	CTGGCAAAGTCGGACCACCAGGG	23	188499907	188499929	219	1700	60.0	1	0|0|0|3	1200
COL8A2	ENSMMUG00000012031	1	ENSMMUT00000047395	ENSMMUE00000309429	2	1	188499709	188501627	1	1919	CAGG	188500074	188500077	right	AGGACCCCCAGGATTCCAGGGGG	23	188500058	188500080	368	1551	65.0	0	0|0|2|9	4800
COL8A2	ENSMMUG00000012031	1	ENSMMUT00000047395	ENSMMUE00000309429	2	1	188499709	188501627	1	1919	CAGG	188500301	188500304	right	CCAGGCCCCAGGGGGGAGCCAGG	23	188500293	188500315	595	1324	85.0	2	0|0|3|35	15800
COL8A2	ENSMMUG00000012031	1	ENSMMUT00000047395	ENSMMUE00000309429	2	1	188499709	188501627	1	1919	CAGG	188499898	188499901	left	CCCAGGGCTCCCTGGCAAAGTCG	23	188499896	188499918	192	1727	65.0	3	0|0|1|2	1400
COL8A2	ENSMMUG00000012031	1	ENSMMUT00000047395	ENSMMUE00000309429	2	1	188499709	188501627	1	1919	CAGG	188499988	188499991	right	CGGGGGCCCCCAGGACCCCCTGG	23	188499978	188500000	282	1637	90.0	2	0|0|1|32	13400
COL8A2	ENSMMUG00000012031	1	ENSMMUT00000047395	ENSMMUE00000309429	2	1	188499709	188501627	1	1919	CAGG	188500566	188500569	right	AGGGGAGGATGGGGAGCCAGGGG	23	188500541	188500563	860	1059	70.0	0	0|1|6|73	20000
COL8A2	ENSMMUG00000012031	1	ENSMMUT00000047395	ENSMMUE00000309429	2	1	188499709	188501627	1	1919	CAGG	188500066	188500069	left	CCCCAGGATTCCAGGGGGAGCCA	23	188500063	188500085	360	1559	65.0	0	0|0|0|8	3200
COL8A2	ENSMMUG00000012031	1	ENSMMUT00000047395	ENSMMUE00000309429	2	1	188499709	188501627	1	1919	CAGG	188500057	188500060	right	CTGGAAAACCAGGTGCCCAGGGG	23	188500030	188500052	351	1568	60.0	1	0|0|1|10	4600
COL8A2	ENSMMUG00000012031	1	ENSMMUT00000047395	ENSMMUE00000309429	2	1	188499709	188501627	1	1919	CAGG	188500399	188500402	left	CCATCAGGGGCCAAAGGGGAACC	23	188500395	188500417	693	1226	65.0	0	0|0|0|11	4400
COL8A2	ENSMMUG00000012031	1	ENSMMUT00000047395	ENSMMUE00000309429	2	1	188499709	188501627	1	1919	CAGG	188500084	188500087	right	CAGGATTCCAGGGGGAGCCAGGG	23	188500066	188500088	378	1541	65.0	0	0|0|2|12	6000
COL8A2	ENSMMUG00000012031	1	ENSMMUT00000047395	ENSMMUE00000309429	2	1	188499709	188501627	1	1919	CAGG	188499988	188499991	left	CCCTGGCCTCCCGGGCCCCTCAG	23	188499995	188500017	282	1637	80.0	1	0|0|1|17	7400
COL8A2	ENSMMUG00000012031	1	ENSMMUT00000047395	ENSMMUE00000309429	2	1	188499709	188501627	1	1919	CAGG	188500294	188500297	right	CCTGGAGTTCCAGGCCCCAGGGG	23	188500284	188500306	588	1331	70.0	4	0|0|1|20	8600
COL8A2	ENSMMUG00000012031	1	ENSMMUT00000047395	ENSMMUE00000309429	2	1	188499709	188501627	1	1919	CAGG	188500015	188500018	left	CCCGGGCCCCTCAGGCATTACTA	23	188500004	188500026	309	1610	60.0	1	0|0|0|0	0
COL8A2	ENSMMUG00000012031	1	ENSMMUT00000047395	ENSMMUE00000309429	2	1	188499709	188501627	1	1919	CAGG	188500381	188500384	right	AGCAGGGTTGCCAGGGCCACAGG	23	188500370	188500392	675	1244	70.0	0	0|0|1|16	7000
COL8A2	ENSMMUG00000012031	1	ENSMMUT00000047395	ENSMMUE00000309429	2	1	188499709	188501627	1	1919	CAGG	188499969	188499972	right	TACGAGGGGACCAGGGCCTCCGG	23	188499958	188499980	263	1656	70.0	1	0|0|0|2	800
COL8A2	ENSMMUG00000012031	1	ENSMMUT00000047395	ENSMMUE00000309429	2	1	188499709	188501627	1	1919	CAGG	188500301	188500304	right	CCTGGAGTTCCAGGCCCCAGGGG	23	188500284	188500306	595	1324	70.0	4	0|0|1|20	8600
COL8A2	ENSMMUG00000012031	1	ENSMMUT00000047395	ENSMMUE00000309429	2	1	188499709	188501627	1	1919	CAGG	188500015	188500018	left	CCGGGCCCCTCAGGCATTACTAT	23	188500005	188500027	309	1610	55.00000000000001	1	0|0|0|1	400
COL8A2	ENSMMUG00000012031	1	ENSMMUT00000047395	ENSMMUE00000309429	2	1	188499709	188501627	1	1919	CAGG	188500084	188500087	right	CAGGGGGAGCCAGGGCCCCAGGG	23	188500074	188500096	378	1541	80.0	2	0|0|3|42	18600
COL8A2	ENSMMUG00000012031	1	ENSMMUT00000047395	ENSMMUE00000309429	2	1	188499709	188501627	1	1919	CAGG	188500540	188500543	right	GGGGTGAGCCAGGGGAGGATGGG	23	188500531	188500553	834	1085	70.0	0	0|0|1|37	15400
COL8A2	ENSMMUG00000012031	1	ENSMMUT00000047395	ENSMMUE00000309429	2	1	188499709	188501627	1	1919	AAGG	188500485	188500488	right	AGGACTGCCAGGCCCCAAGGGGG	23	188500469	188500491	779	1140	70.0	1	0|0|3|5	3800
COL8A2	ENSMMUG00000012031	1	ENSMMUT00000047395	ENSMMUE00000309429	2	1	188499709	188501627	1	1919	AAGG	188500485	188500488	right	CCAGGACTGCCAGGCCCCAAGGG	23	188500467	188500489	779	1140	70.0	1	0|0|5|11	7400
COL8A2	ENSMMUG00000012031	1	ENSMMUT00000047395	ENSMMUE00000309429	2	1	188499709	188501627	1	1919	CAGG	188499988	188499991	right	GAGGGGACCAGGGCCTCCGGGGG	23	188499961	188499983	282	1637	80.0	2	0|0|0|14	5600
COL8A2	ENSMMUG00000012031	1	ENSMMUT00000047395	ENSMMUE00000309429	2	1	188499709	188501627	1	1919	CAGG	188500399	188500402	right	AGCAGGGTTGCCAGGGCCACAGG	23	188500370	188500392	693	1226	70.0	0	0|0|1|16	7000
COL8A2	ENSMMUG00000012031	1	ENSMMUT00000047395	ENSMMUE00000309429	2	1	188499709	188501627	1	1919	CAGG	188500171	188500174	left	CCTGGGGCCCCAGGGCAGGGGGG	23	188500161	188500183	465	1454	90.0	2	0|0|4|30	14400
COL8A2	ENSMMUG00000012031	1	ENSMMUT00000047395	ENSMMUE00000309429	2	1	188499709	188501627	1	1919	AAGG	188500266	188500269	left	CCCAGGAGACAAGGGTGAGTCTG	23	188500256	188500278	560	1359	55.00000000000001	2	0|0|2|10	5200
COL8A2	ENSMMUG00000012031	1	ENSMMUT00000047395	ENSMMUE00000309429	2	1	188499709	188501627	1	1919	CAGG	188500312	188500315	left	CCCAGGGGGGAGCCAGGCGCTGT	23	188500299	188500321	606	1313	75.0	1	0|0|0|8	3200
COL8A2	ENSMMUG00000012031	1	ENSMMUT00000047395	ENSMMUE00000309429	2	1	188499709	188501627	1	1919	AAGG	188499885	188499888	right	CTGGCCCCCCTGGCTTCTCCCGG	23	188499856	188499878	179	1740	75.0	1	0|0|0|7	2800
COL8A2	ENSMMUG00000012031	1	ENSMMUT00000047395	ENSMMUE00000309429	2	1	188499709	188501627	1	1919	CAGG	188499814	188499817	right	CCTGGTCCCCCCGGCTTCCCAGG	23	188499786	188499808	108	1811	80.0	2	0|0|0|15	6000
COL8A2	ENSMMUG00000012031	1	ENSMMUT00000047395	ENSMMUE00000309429	2	1	188499709	188501627	1	1919	CAGG	188500092	188500095	right	AGGGGGAGCCAGGGCCCCAGGGG	23	188500075	188500097	386	1533	80.0	2	0|0|2|28	12400
COL8A2	ENSMMUG00000012031	1	ENSMMUT00000047395	ENSMMUE00000309429	2	1	188499709	188501627	1	1919	CAGG	188500363	188500366	left	CCAGGGGCAGCAGGGTTGCCAGG	23	188500362	188500384	657	1262	75.0	1	0|0|4|25	12400
COL8A2	ENSMMUG00000012031	1	ENSMMUT00000047395	ENSMMUE00000309429	2	1	188499709	188501627	1	1919	CAGG	188500389	188500392	left	CCAGGGCCACAGGGCCCATCAGG	23	188500380	188500402	683	1236	75.0	2	0|0|1|24	10200
COL8A2	ENSMMUG00000012031	1	ENSMMUT00000047395	ENSMMUE00000309429	2	1	188499709	188501627	1	1919	CAGG	188500566	188500569	right	CCAGGGGAGCAGGGCCCACAGGG	23	188500557	188500579	860	1059	75.0	0	0|0|4|22	11200
COL8A2	ENSMMUG00000012031	1	ENSMMUT00000047395	ENSMMUE00000309429	2	1	188499709	188501627	1	1919	CAGG	188500513	188500516	right	AGCTGGGGTCCCAGGGCTCTTGG	23	188500502	188500524	807	1112	70.0	4	0|0|0|15	6000
COL8A2	ENSMMUG00000012031	1	ENSMMUT00000047395	ENSMMUE00000309429	2	1	188499709	188501627	1	1919	CAGG	188499829	188499832	right	TTCCCAGGAAAACCAGGCACGGG	23	188499801	188499823	123	1796	55.00000000000001	2	0|0|0|4	1600
COL8A2	ENSMMUG00000012031	1	ENSMMUT00000047395	ENSMMUE00000309429	2	1	188499709	188501627	1	1919	AAGG	188500266	188500269	left	CCAGGAGACAAGGGTGAGTCTGG	23	188500257	188500279	560	1359	60.0	2	0|0|1|9	4200
COL8A2	ENSMMUG00000012031	1	ENSMMUT00000047395	ENSMMUE00000309429	2	1	188499709	188501627	1	1919	CAGG	188500074	188500077	left	CCAGGATTCCAGGGGGAGCCAGG	23	188500065	188500087	368	1551	70.0	0	0|0|2|12	6000
COL8A2	ENSMMUG00000012031	1	ENSMMUT00000047395	ENSMMUE00000309429	2	1	188499709	188501627	1	1919	CAGG	188500417	188500420	left	CCCGGGGCCCCCCTGGGCTGATA	23	188500423	188500445	711	1208	75.0	3	0|0|0|4	1600
COL8A2	ENSMMUG00000012031	1	ENSMMUT00000047395	ENSMMUE00000309429	2	1	188499709	188501627	1	1919	CAGG	188500258	188500261	right	CCCGGTTTGGATGGGCTTCCTGG	23	188500230	188500252	552	1367	65.0	1	0|0|0|4	1600
COL8A2	ENSMMUG00000012031	1	ENSMMUT00000047395	ENSMMUE00000309429	2	1	188499709	188501627	1	1919	CAGG	188499925	188499928	right	CCAGGGCTCCCTGGCAAAGTCGG	23	188499897	188499919	219	1700	65.0	4	0|0|2|3	2400
COL8A2	ENSMMUG00000012031	1	ENSMMUT00000047395	ENSMMUE00000309429	2	1	188499709	188501627	1	1919	CAGG	188500558	188500561	right	AGGGGAGGATGGGGAGCCAGGGG	23	188500541	188500563	852	1067	70.0	0	0|1|6|73	20000
COL8A2	ENSMMUG00000012031	1	ENSMMUT00000047395	ENSMMUE00000309429	2	1	188499709	188501627	1	1919	CAGG	188500294	188500297	right	TCCTGGAGTTCCAGGCCCCAGGG	23	188500283	188500305	588	1331	65.0	4	0|0|2|18	8400
COL8A2	ENSMMUG00000012031	1	ENSMMUT00000047395	ENSMMUE00000309429	2	1	188499709	188501627	1	1919	AAGG	188500485	188500488	right	CAGGACTGCCAGGCCCCAAGGGG	23	188500468	188500490	779	1140	70.0	1	0|0|3|13	7000
COL8A2	ENSMMUG00000012031	1	ENSMMUT00000047395	ENSMMUE00000309429	2	1	188499709	188501627	1	1919	CAGG	188500171	188500174	left	CCCAGGGCAGGGGGGTGCCCCTG	23	188500169	188500191	465	1454	80.0	8	0|0|4|19	10000
COL8A2	ENSMMUG00000012031	1	ENSMMUT00000047395	ENSMMUE00000309429	2	1	188499709	188501627	1	1919	CAGG	188499988	188499991	left	CCCAGGACCCCCTGGCCTCCCGG	23	188499986	188500008	282	1637	80.0	0	0|0|1|18	7800
COL8A2	ENSMMUG00000012031	1	ENSMMUT00000047395	ENSMMUE00000309429	2	1	188499709	188501627	1	1919	CAGG	188499952	188499955	right	ACCAGGGCAGCCGGGGCTTCGGG	23	188499923	188499945	246	1673	75.0	2	0|0|0|5	2000
COL8A2	ENSMMUG00000012031	1	ENSMMUT00000047395	ENSMMUE00000309429	2	1	188499709	188501627	1	1919	CAGG	188500066	188500069	left	CCAGGACCCCCAGGATTCCAGGG	23	188500056	188500078	360	1559	70.0	0	0|1|0|16	7200
COL8A2	ENSMMUG00000012031	1	ENSMMUT00000047395	ENSMMUE00000309429	2	1	188499709	188501627	1	1919	CAGG	188500312	188500315	left	CCAGGCGCTGTGGGCCCAAAAGG	23	188500311	188500333	606	1313	70.0	0	0|0|0|5	2000
COL8A2	ENSMMUG00000012031	1	ENSMMUT00000047395	ENSMMUE00000309429	2	1	188499709	188501627	1	1919	CAGG	188500294	188500297	left	CCCAGGGGGGAGCCAGGCGCTGT	23	188500299	188500321	588	1331	75.0	1	0|0|0|8	3200
COL8A2	ENSMMUG00000012031	1	ENSMMUT00000047395	ENSMMUE00000309429	2	1	188499709	188501627	1	1919	CAGG	188500084	188500087	right	AGGACCCCCAGGATTCCAGGGGG	23	188500058	188500080	378	1541	65.0	0	0|0|2|9	4800
COL8A2	ENSMMUG00000012031	1	ENSMMUT00000047395	ENSMMUE00000309429	2	1	188499709	188501627	1	1919	CAGG	188500092	188500095	left	CCAGGGGGAGCCTGGGCCCCCAG	23	188500091	188500113	386	1533	85.0	4	0|0|2|36	15600
COL8A2	ENSMMUG00000012031	1	ENSMMUT00000047395	ENSMMUE00000309429	2	1	188499709	188501627	1	1919	CAGG	188500513	188500516	right	AGGGGGATAGGGGCCCAGCTGGG	23	188500486	188500508	807	1112	70.0	0	0|0|1|13	5800
COL8A2	ENSMMUG00000012031	1	ENSMMUT00000047395	ENSMMUE00000309429	2	1	188499709	188501627	1	1919	CAGG	188499988	188499991	left	CCCCTGGCCTCCCGGGCCCCTCA	23	188499994	188500016	282	1637	80.0	1	0|0|1|25	10600
COL8A2	ENSMMUG00000012031	1	ENSMMUT00000047395	ENSMMUE00000309429	2	1	188499709	188501627	1	1919	CAGG	188500066	188500069	right	CAGGACCCCCAGGATTCCAGGGG	23	188500057	188500079	360	1559	65.0	0	0|0|0|7	2800
COL8A2	ENSMMUG00000012031	1	ENSMMUT00000047395	ENSMMUE00000309429	2	1	188499709	188501627	1	1919	CAGG	188500301	188500304	right	TCCTGGAGTTCCAGGCCCCAGGG	23	188500283	188500305	595	1324	65.0	4	0|0|2|18	8400
COL8A2	ENSMMUG00000012031	1	ENSMMUT00000047395	ENSMMUE00000309429	2	1	188499709	188501627	1	1919	CAGG	188500381	188500384	right	CAGGGGCAGCAGGGTTGCCAGGG	23	188500363	188500385	675	1244	70.0	1	0|1|4|16	9600
COL8A2	ENSMMUG00000012031	1	ENSMMUT00000047395	ENSMMUE00000309429	2	1	188499709	188501627	1	1919	CAGG	188500363	188500366	right	GTGGGGGTCCCAGGGGCAGCAGG	23	188500353	188500375	657	1262	80.0	2	0|0|4|30	14400
COL8A2	ENSMMUG00000012031	1	ENSMMUT00000047395	ENSMMUE00000309429	2	1	188499709	188501627	1	1919	CAGG	188500074	188500077	left	CCCAGGATTCCAGGGGGAGCCAG	23	188500064	188500086	368	1551	65.0	0	0|0|3|17	8600
COL8A2	ENSMMUG00000012031	1	ENSMMUT00000047395	ENSMMUE00000309429	2	1	188499709	188501627	1	1919	CAGG	188500066	188500069	right	AGGACCCCCAGGATTCCAGGGGG	23	188500058	188500080	360	1559	65.0	0	0|0|2|9	4800
COL8A2	ENSMMUG00000012031	1	ENSMMUT00000047395	ENSMMUE00000309429	2	1	188499709	188501627	1	1919	CAGG	188500389	188500392	right	GCAGGGTTGCCAGGGCCACAGGG	23	188500371	188500393	683	1236	70.0	0	0|0|3|13	7000
COL8A2	ENSMMUG00000012031	1	ENSMMUT00000047395	ENSMMUE00000309429	2	1	188499709	188501627	1	1919	AAGG	188500266	188500269	right	CCAGGAGACAAGGGTGAGTCTGG	23	188500257	188500279	560	1359	60.0	0	0|0|1|9	4200
COL8A2	ENSMMUG00000012031	1	ENSMMUT00000047395	ENSMMUE00000309429	2	1	188499709	188501627	1	1919	CAGG	188500389	188500392	right	CCAGGGGCAGCAGGGTTGCCAGG	23	188500362	188500384	683	1236	75.0	1	0|0|4|25	12400
COL8A2	ENSMMUG00000012031	1	ENSMMUT00000047395	ENSMMUE00000309429	2	1	188499709	188501627	1	1919	CAGG	188499988	188499991	left	CCCCCAGGACCCCCTGGCCTCCC	23	188499984	188500006	282	1637	80.0	2	0|0|7|43	20000
COL8A2	ENSMMUG00000012031	1	ENSMMUT00000047395	ENSMMUE00000309429	2	1	188499709	188501627	1	1919	CAGG	188500015	188500018	left	CCCTCAGGCATTACTATCCCTGG	23	188500011	188500033	309	1610	50.0	2	0|0|0|2	800
COL8A2	ENSMMUG00000012031	1	ENSMMUT00000047395	ENSMMUE00000309429	2	1	188499709	188501627	1	1919	AAGG	188500408	188500411	right	TCAGGGGCCAAAGGGGAACCAGG	23	188500398	188500420	702	1217	65.0	0	0|0|1|15	6600
COL8A2	ENSMMUG00000012031	1	ENSMMUT00000047395	ENSMMUE00000309429	2	1	188499709	188501627	1	1919	CAGG	188500301	188500304	left	CCCAGGGGGGAGCCAGGCGCTGT	23	188500299	188500321	595	1324	75.0	1	0|0|0|8	3200
COL8A2	ENSMMUG00000012031	1	ENSMMUT00000047395	ENSMMUE00000309429	2	1	188499709	188501627	1	1919	AAGG	188500330	188500333	left	CCAAAAGGACCCCCTGGAGTAGA	23	188500326	188500348	624	1295	55.00000000000001	0	0|0|0|9	3600
COL8A2	ENSMMUG00000012031	1	ENSMMUT00000047395	ENSMMUE00000309429	2	1	188499709	188501627	1	1919	CAGG	188499805	188499808	left	CCAGGCACGGGAAAGCCAGGACT	23	188499813	188499835	99	1820	65.0	0	0|0|1|5	2600
COL8A2	ENSMMUG00000012031	1	ENSMMUT00000047395	ENSMMUE00000309429	2	1	188499709	188501627	1	1919	AAGG	188500408	188500411	right	CAGGGGCCAAAGGGGAACCAGGG	23	188500399	188500421	702	1217	65.0	0	0|0|5|66	20000
COL8A2	ENSMMUG00000012031	1	ENSMMUT00000047395	ENSMMUE00000309429	2	1	188499709	188501627	1	1919	CAGG	188500171	188500174	right	CCGGGCTGCCTGGGGCCCCAGGG	23	188500153	188500175	465	1454	85.0	3	0|0|7|29	15800
COL8A2	ENSMMUG00000012031	1	ENSMMUT00000047395	ENSMMUE00000309429	2	1	188499709	188501627	1	1919	CAGG	188499829	188499832	right	CTTCCCAGGAAAACCAGGCACGG	23	188499800	188499822	123	1796	55.00000000000001	2	0|0|0|5	2000
COL8A2	ENSMMUG00000012031	1	ENSMMUT00000047395	ENSMMUE00000309429	2	1	188499709	188501627	1	1919	CAGG	188500417	188500420	right	CAGGGGCCAAAGGGGAACCAGGG	23	188500399	188500421	711	1208	65.0	0	0|0|5|66	20000
COL8A2	ENSMMUG00000012031	1	ENSMMUT00000047395	ENSMMUE00000309429	2	1	188499709	188501627	1	1919	CAGG	188500381	188500384	right	GCAGGGTTGCCAGGGCCACAGGG	23	188500371	188500393	675	1244	70.0	0	0|0|3|13	7000
COL8A2	ENSMMUG00000012031	1	ENSMMUT00000047395	ENSMMUE00000309429	2	1	188499709	188501627	1	1919	CAGG	188500047	188500050	right	TGGAAAACCAGGTGCCCAGGGGG	23	188500031	188500053	341	1578	60.0	0	0|0|0|6	2400
COL8A2	ENSMMUG00000012031	1	ENSMMUT00000047395	ENSMMUE00000309429	2	1	188499709	188501627	1	1919	CAGG	188500047	188500050	left	CCAGGGGGTGCCAGGACCCCCAG	23	188500046	188500068	341	1578	80.0	3	0|0|1|30	12600
COL8A2	ENSMMUG00000012031	1	ENSMMUT00000047395	ENSMMUE00000309429	2	1	188499709	188501627	1	1919	AAGG	188500330	188500333	left	CCCCTGGAGTAGATGGTGTGGGG	23	188500336	188500358	624	1295	60.0	0	0|0|1|5	2600
COL8A2	ENSMMUG00000012031	1	ENSMMUT00000047395	ENSMMUE00000309429	2	1	188499709	188501627	1	1919	CAGG	188499805	188499808	left	CCCAGGAAAACCAGGCACGGGAA	23	188499803	188499825	99	1820	55.00000000000001	1	0|0|0|9	3600
COL8A2	ENSMMUG00000012031	1	ENSMMUT00000047395	ENSMMUE00000309429	2	1	188499709	188501627	1	1919	CAGG	188500074	188500077	right	CCAGGATTCCAGGGGGAGCCAGG	23	188500065	188500087	368	1551	70.0	0	0|0|2|12	6000
COL8A2	ENSMMUG00000012031	1	ENSMMUT00000047395	ENSMMUE00000309429	2	1	188499709	188501627	1	1919	CAGG	188500477	188500480	left	CCAGGACTGCCAGGCCCCAAGGG	23	188500467	188500489	771	1148	75.0	1	0|0|5|11	7400
COL8A2	ENSMMUG00000012031	1	ENSMMUT00000047395	ENSMMUE00000309429	2	1	188499709	188501627	1	1919	CAGG	188500039	188500042	left	CCTGGAAAACCAGGTGCCCAGGG	23	188500029	188500051	333	1586	65.0	0	0|0|2|10	5200
COL8A2	ENSMMUG00000012031	1	ENSMMUT00000047395	ENSMMUE00000309429	2	1	188499709	188501627	1	1919	CAGG	188500066	188500069	left	CCCAGGATTCCAGGGGGAGCCAG	23	188500064	188500086	360	1559	65.0	0	0|0|3|17	8600
COL8A2	ENSMMUG00000012031	1	ENSMMUT00000047395	ENSMMUE00000309429	2	1	188499709	188501627	1	1919	CAGG	188500513	188500516	right	GCTGGGGTCCCAGGGCTCTTGGG	23	188500503	188500525	807	1112	70.0	4	0|0|5|18	10200
COL8A2	ENSMMUG00000012031	1	ENSMMUT00000047395	ENSMMUE00000309429	2	1	188499709	188501627	1	1919	CAGG	188499898	188499901	left	CCAGGGCTCCCTGGCAAAGTCGG	23	188499897	188499919	192	1727	70.0	2	0|0|2|3	2400
COL8A2	ENSMMUG00000012031	1	ENSMMUT00000047395	ENSMMUE00000309429	2	1	188499709	188501627	1	1919	CAGG	188499952	188499955	right	CGGGGGGAGCCAGGAATACGAGG	23	188499942	188499964	246	1673	70.0	0	0|0|0|0	0
COL8A2	ENSMMUG00000012031	1	ENSMMUT00000047395	ENSMMUE00000309429	2	1	188499709	188501627	1	1919	CAGG	188499898	188499901	left	CCTGGCAAAGTCGGACCACCAGG	23	188499906	188499928	192	1727	65.0	1	0|0|0|3	1200
COL8A2	ENSMMUG00000012031	1	ENSMMUT00000047395	ENSMMUE00000309429	2	1	188499709	188501627	1	1919	CAGG	188500312	188500315	right	CAGGGGGGAGCCAGGCGCTGTGG	23	188500301	188500323	606	1313	80.0	1	0|0|0|40	16000
COL8A2	ENSMMUG00000012031	1	ENSMMUT00000047395	ENSMMUE00000309429	2	1	188499709	188501627	1	1919	CAGG	188499805	188499808	left	CCAGGAAAACCAGGCACGGGAAA	23	188499804	188499826	99	1820	55.00000000000001	1	0|0|1|41	17000
COL8A2	ENSMMUG00000012031	1	ENSMMUT00000047395	ENSMMUE00000309429	2	1	188499709	188501627	1	1919	CAGG	188500057	188500060	right	CCTGGAAAACCAGGTGCCCAGGG	23	188500029	188500051	351	1568	60.0	2	0|0|2|10	5200
COL8A2	ENSMMUG00000012031	1	ENSMMUT00000047395	ENSMMUE00000309429	2	1	188499709	188501627	1	1919	CAGG	188500074	188500077	left	CCCCAGGATTCCAGGGGGAGCCA	23	188500063	188500085	368	1551	65.0	0	0|0|0|8	3200
COL8A2	ENSMMUG00000012031	1	ENSMMUT00000047395	ENSMMUE00000309429	2	1	188499709	188501627	1	1919	CAGG	188500047	188500050	right	CCTGGAAAACCAGGTGCCCAGGG	23	188500029	188500051	341	1578	60.0	2	0|0|2|10	5200
COL8A2	ENSMMUG00000012031	1	ENSMMUT00000047395	ENSMMUE00000309429	2	1	188499709	188501627	1	1919	CAGG	188500529	188500532	left	CCAGGGGAGGATGGGGAGCCAGG	23	188500539	188500561	823	1096	75.0	0	1|0|5|45	20000
COL8A2	ENSMMUG00000012031	1	ENSMMUT00000047395	ENSMMUE00000309429	2	1	188499709	188501627	1	1919	AAGG	188500330	188500333	left	CCTGGAGTAGATGGTGTGGGGGT	23	188500338	188500360	624	1295	60.0	0	0|0|0|7	2800
COL8A2	ENSMMUG00000012031	1	ENSMMUT00000047395	ENSMMUE00000309429	2	1	188499709	188501627	1	1919	CAGG	188500258	188500261	left	CCAGGAGACAAGGGTGAGTCTGG	23	188500257	188500279	552	1367	60.0	2	0|0|1|9	4200
COL8A2	ENSMMUG00000012031	1	ENSMMUT00000047395	ENSMMUE00000309429	2	1	188499709	188501627	1	1919	CAGG	188500084	188500087	right	GGGGGAGCCAGGGCCCCAGGGGG	23	188500076	188500098	378	1541	85.0	2	0|0|2|26	11600
COL8A2	ENSMMUG00000012031	1	ENSMMUT00000047395	ENSMMUE00000309429	2	1	188499709	188501627	1	1919	CAGG	188499952	188499955	right	CCAGGGCAGCCGGGGCTTCGGGG	23	188499924	188499946	246	1673	80.0	2	0|0|0|9	3600
COL8A2	ENSMMUG00000012031	1	ENSMMUT00000047395	ENSMMUE00000309429	2	1	188499709	188501627	1	1919	CAGG	188500389	188500392	right	CAGGGCCACAGGGCCCATCAGGG	23	188500381	188500403	683	1236	70.0	2	0|0|1|18	7800
COL8A2	ENSMMUG00000012031	1	ENSMMUT00000047395	ENSMMUE00000309429	2	1	188499709	188501627	1	1919	CAGG	188500057	188500060	left	CCCAGGGGGTGCCAGGACCCCCA	23	188500045	188500067	351	1568	75.0	3	0|0|1|20	8600
COL8A2	ENSMMUG00000012031	1	ENSMMUT00000047395	ENSMMUE00000309429	2	1	188499709	188501627	1	1919	CAGG	188500066	188500069	right	GCCAGGACCCCCAGGATTCCAGG	23	188500055	188500077	360	1559	70.0	0	0|0|3|9	5400
COL8A2	ENSMMUG00000012031	1	ENSMMUT00000047395	ENSMMUE00000309429	2	1	188499709	188501627	1	1919	CAGG	188500417	188500420	left	CCGGGGCCCCCCTGGGCTGATAG	23	188500424	188500446	711	1208	75.0	2	0|0|0|2	800
COL8A2	ENSMMUG00000012031	1	ENSMMUT00000047395	ENSMMUE00000309429	2	1	188499709	188501627	1	1919	CAGG	188500176	188500179	right	CTGCCTGGGGCCCCAGGGCAGGG	23	188500158	188500180	470	1449	80.0	5	0|1|0|59	20000
COL8A2	ENSMMUG00000012031	1	ENSMMUT00000047395	ENSMMUE00000309429	2	1	188499709	188501627	1	1919	CAGG	188499988	188499991	left	CCCCAGGACCCCCTGGCCTCCCG	23	188499985	188500007	282	1637	80.0	1	0|0|1|30	12600
COL8A2	ENSMMUG00000012031	1	ENSMMUT00000047395	ENSMMUE00000309429	2	1	188499709	188501627	1	1919	CAGG	188500066	188500069	left	CCCCCAGGATTCCAGGGGGAGCC	23	188500062	188500084	360	1559	70.0	0	0|0|2|7	4000
COL8A2	ENSMMUG00000012031	1	ENSMMUT00000047395	ENSMMUE00000309429	2	1	188499709	188501627	1	1919	AAGG	188500266	188500269	right	GATGGGCTTCCTGGGGCCCCAGG	23	188500239	188500261	560	1359	75.0	2	0|0|2|21	9600
COL8A2	ENSMMUG00000012031	1	ENSMMUT00000047395	ENSMMUE00000309429	2	1	188499709	188501627	1	1919	CAGG	188500399	188500402	right	GGGCCCATCAGGGGCCAAAGGGG	23	188500391	188500413	693	1226	70.0	2	0|0|0|5	2000
COL8A2	ENSMMUG00000012031	1	ENSMMUT00000047395	ENSMMUE00000309429	2	1	188499709	188501627	1	1919	CAGG	188499925	188499928	left	CCACCAGGGCAGCCGGGGCTTCG	23	188499921	188499943	219	1700	80.0	2	0|0|0|4	1600
COL8A2	ENSMMUG00000012031	1	ENSMMUT00000047395	ENSMMUE00000309429	2	1	188499709	188501627	1	1919	CAGG	188500057	188500060	left	CCAGGACCCCCAGGATTCCAGGG	23	188500056	188500078	351	1568	70.0	0	0|1|0|16	7200
COL8A2	ENSMMUG00000012031	1	ENSMMUT00000047395	ENSMMUE00000309429	2	1	188499709	188501627	1	1919	CAGG	188500015	188500018	right	CCAGGACCCCCTGGCCTCCCGGG	23	188499987	188500009	309	1610	80.0	2	0|0|2|29	12800
COL8A2	ENSMMUG00000012031	1	ENSMMUT00000047395	ENSMMUE00000309429	2	1	188499709	188501627	1	1919	AAGG	188500408	188500411	left	CCATCAGGGGCCAAAGGGGAACC	23	188500395	188500417	702	1217	65.0	0	0|0|0|11	4400
COL8A2	ENSMMUG00000012031	1	ENSMMUT00000047395	ENSMMUE00000309429	2	1	188499709	188501627	1	1919	CAGG	188500171	188500174	right	GCCTGGGGCCCCAGGGCAGGGGG	23	188500160	188500182	465	1454	85.0	4	0|0|6|41	20000
COL8A2	ENSMMUG00000012031	1	ENSMMUT00000047395	ENSMMUE00000309429	2	1	188499709	188501627	1	1919	CAGG	188499969	188499972	right	GGGGGAGCCAGGAATACGAGGGG	23	188499944	188499966	263	1656	65.0	0	0|0|0|5	2000
COL8A2	ENSMMUG00000012031	1	ENSMMUT00000047395	ENSMMUE00000309429	2	1	188499709	188501627	1	1919	CAGG	188500372	188500375	left	CCAGGGCCACAGGGCCCATCAGG	23	188500380	188500402	666	1253	75.0	2	0|0|1|24	10200
COL8A2	ENSMMUG00000012031	1	ENSMMUT00000047395	ENSMMUE00000309429	2	1	188499709	188501627	1	1919	CAGG	188500381	188500384	left	CCACAGGGCCCATCAGGGGCCAA	23	188500386	188500408	675	1244	70.0	2	0|0|0|1	400
COL8A2	ENSMMUG00000012031	1	ENSMMUT00000047395	ENSMMUE00000309429	2	1	188499709	188501627	1	1919	CAGG	188499805	188499808	left	CCCCCCGGCTTCCCAGGAAAACC	23	188499792	188499814	99	1820	65.0	2	0|0|1|5	2600
COL8A2	ENSMMUG00000012031	1	ENSMMUT00000047395	ENSMMUE00000309429	2	1	188499709	188501627	1	1919	CAGG	188500171	188500174	left	CCAGGGCAGGGGGGTGCCCCTGG	23	188500170	188500192	465	1454	85.0	7	0|0|2|31	13600
COL8A2	ENSMMUG00000012031	1	ENSMMUT00000047395	ENSMMUE00000309429	2	1	188499709	188501627	1	1919	AAGG	188500330	188500333	left	CCCAAAAGGACCCCCTGGAGTAG	23	188500325	188500347	624	1295	55.00000000000001	0	0|0|0|7	2800
COL8A2	ENSMMUG00000012031	1	ENSMMUT00000047395	ENSMMUE00000309429	2	1	188499709	188501627	1	1919	CAGG	188500381	188500384	right	TGGGGGTCCCAGGGGCAGCAGGG	23	188500354	188500376	675	1244	75.0	2	0|0|4|39	18000
COL8A2	ENSMMUG00000012031	1	ENSMMUT00000047395	ENSMMUE00000309429	2	1	188499709	188501627	1	1919	AAGG	188500408	188500411	left	CCAGGGACCCGGGGCCCCCCTGG	23	188500416	188500438	702	1217	90.0	1	0|0|2|14	6800
COL8A2	ENSMMUG00000012031	1	ENSMMUT00000047395	ENSMMUE00000309429	2	1	188499709	188501627	1	1919	CAGG	188500417	188500420	right	AGGGCCCATCAGGGGCCAAAGGG	23	188500390	188500412	711	1208	65.0	2	0|0|0|6	2400
COL8A2	ENSMMUG00000012031	1	ENSMMUT00000047395	ENSMMUE00000309429	2	1	188499709	188501627	1	1919	CAGG	188499814	188499817	right	TTCCCAGGAAAACCAGGCACGGG	23	188499801	188499823	108	1811	55.00000000000001	2	0|0|0|4	1600
COL8A2	ENSMMUG00000012031	1	ENSMMUT00000047395	ENSMMUE00000309429	2	1	188499709	188501627	1	1919	CAGG	188499898	188499901	left	CCCCAGGGCTCCCTGGCAAAGTC	23	188499895	188499917	192	1727	65.0	3	0|0|0|10	4000
COL8A2	ENSMMUG00000012031	1	ENSMMUT00000047395	ENSMMUE00000309429	2	1	188499709	188501627	1	1919	CAGG	188500312	188500315	right	AGGGGGGAGCCAGGCGCTGTGGG	23	188500302	188500324	606	1313	75.0	1	0|0|0|14	5600
COL8A2	ENSMMUG00000012031	1	ENSMMUT00000047395	ENSMMUE00000309429	2	1	188499709	188501627	1	1919	CAGG	188499829	188499832	right	CGGGAAAGCCAGGACTCCATGGG	23	188499820	188499842	123	1796	60.0	0	0|0|0|5	2000
COL8A2	ENSMMUG00000012031	1	ENSMMUT00000047395	ENSMMUE00000309429	2	1	188499709	188501627	1	1919	CAGG	188500111	188500114	right	CCTGGGCCCCCAGGTGATCGAGG	23	188500101	188500123	405	1514	75.0	3	0|0|0|9	3600
COL8A2	ENSMMUG00000012031	1	ENSMMUT00000047395	ENSMMUE00000309429	2	1	188499709	188501627	1	1919	CAGG	188500529	188500532	right	CCAGGGCTCTTGGGGGACAGGGG	23	188500512	188500534	823	1096	70.0	1	0|0|2|17	8000
COL8A2	ENSMMUG00000012031	1	ENSMMUT00000047395	ENSMMUE00000309429	2	1	188499709	188501627	1	1919	CAGG	188500015	188500018	left	CCTCAGGCATTACTATCCCTGGA	23	188500012	188500034	309	1610	50.0	2	0|0|0|3	1200
COL8A2	ENSMMUG00000012031	1	ENSMMUT00000047395	ENSMMUE00000309429	2	1	188499709	188501627	1	1919	CAGG	188500372	188500375	right	AGATGGTGTGGGGGTCCCAGGGG	23	188500346	188500368	666	1253	65.0	2	0|0|1|12	5400
COL8A2	ENSMMUG00000012031	1	ENSMMUT00000047395	ENSMMUE00000309429	2	1	188499709	188501627	1	1919	CAGG	188500171	188500174	right	CTGCCTGGGGCCCCAGGGCAGGG	23	188500158	188500180	465	1454	80.0	5	0|1|0|59	20000
COL8A2	ENSMMUG00000012031	1	ENSMMUT00000047395	ENSMMUE00000309429	2	1	188499709	188501627	1	1919	CAGG	188500111	188500114	left	CCTGGGCCCCCAGGTGATCGAGG	23	188500101	188500123	405	1514	75.0	0	0|0|0|9	3600
COL8A2	ENSMMUG00000012031	1	ENSMMUT00000047395	ENSMMUE00000309429	2	1	188499709	188501627	1	1919	CAGG	188500176	188500179	right	CCAGGGCAGGGGGGTGCCCCTGG	23	188500170	188500192	470	1449	85.0	5	0|0|2|31	13600
COL8A2	ENSMMUG00000012031	1	ENSMMUT00000047395	ENSMMUE00000309429	2	1	188499709	188501627	1	1919	CAGG	188500417	188500420	right	CAAAGGGGAACCAGGGACCCGGG	23	188500406	188500428	711	1208	65.0	0	0|0|1|5	2600
COL8A2	ENSMMUG00000012031	1	ENSMMUT00000047395	ENSMMUE00000309429	2	1	188499709	188501627	1	1919	CAGG	188499805	188499808	left	CCCCGGCTTCCCAGGAAAACCAG	23	188499794	188499816	99	1820	60.0	2	0|0|1|11	5000
COL8A2	ENSMMUG00000012031	1	ENSMMUT00000047395	ENSMMUE00000309429	2	1	188499709	188501627	1	1919	CAGG	188500312	188500315	left	CCAGGGGGGAGCCAGGCGCTGTG	23	188500300	188500322	606	1313	80.0	1	0|0|0|16	6400
COL8A2	ENSMMUG00000012031	1	ENSMMUT00000047395	ENSMMUE00000309429	2	1	188499709	188501627	1	1919	CAGG	188500399	188500402	left	CCACAGGGCCCATCAGGGGCCAA	23	188500386	188500408	693	1226	70.0	2	0|0|0|1	400
COL8A2	ENSMMUG00000012031	1	ENSMMUT00000047395	ENSMMUE00000309429	2	1	188499709	188501627	1	1919	CAGG	188500372	188500375	right	TAGATGGTGTGGGGGTCCCAGGG	23	188500345	188500367	666	1253	60.0	2	0|0|0|4	1600
COL8A2	ENSMMUG00000012031	1	ENSMMUT00000047395	ENSMMUE00000309429	2	1	188499709	188501627	1	1919	CAGG	188500513	188500516	right	GGGGGATAGGGGCCCAGCTGGGG	23	188500487	188500509	807	1112	75.0	0	0|0|1|11	5000
COL8A2	ENSMMUG00000012031	1	ENSMMUT00000047395	ENSMMUE00000309429	2	1	188499709	188501627	1	1919	CAGG	188500312	188500315	right	TGGAGTTCCAGGCCCCAGGGGGG	23	188500286	188500308	606	1313	70.0	2	0|0|2|24	10800
COL8A2	ENSMMUG00000012031	1	ENSMMUT00000047395	ENSMMUE00000309429	2	1	188499709	188501627	1	1919	CAGG	188500540	188500543	left	CCAGGGGAGGATGGGGAGCCAGG	23	188500539	188500561	834	1085	75.0	0	1|0|5|45	20000
COL8A2	ENSMMUG00000012031	1	ENSMMUT00000047395	ENSMMUE00000309429	2	1	188499709	188501627	1	1919	CAGG	188500047	188500050	left	CCAGGACCCCCAGGATTCCAGGG	23	188500056	188500078	341	1578	70.0	0	0|1|0|16	7200
COL8A2	ENSMMUG00000012031	1	ENSMMUT00000047395	ENSMMUE00000309429	2	1	188499709	188501627	1	1919	CAGG	188500092	188500095	right	CCAGGGCCCCAGGGGGAGCCTGG	23	188500083	188500105	386	1533	85.0	1	0|0|5|45	20000
COL8A2	ENSMMUG00000012031	1	ENSMMUT00000047395	ENSMMUE00000309429	2	1	188499709	188501627	1	1919	CAGG	188500066	188500069	right	CCAGGACCCCCAGGATTCCAGGG	23	188500056	188500078	360	1559	65.0	0	0|1|0|16	7200
COL8A2	ENSMMUG00000012031	1	ENSMMUT00000047395	ENSMMUE00000309429	2	1	188499709	188501627	1	1919	CAGG	188500039	188500042	right	CCCTGGAAAACCAGGTGCCCAGG	23	188500028	188500050	333	1586	65.0	2	0|0|0|8	3200
COL8A2	ENSMMUG00000012031	1	ENSMMUT00000047395	ENSMMUE00000309429	2	1	188499709	188501627	1	1919	CAGG	188500066	188500069	left	CCAGGGGGAGCCAGGGCCCCAGG	23	188500073	188500095	360	1559	85.0	2	0|0|4|39	18000
COL8A2	ENSMMUG00000012031	1	ENSMMUT00000047395	ENSMMUE00000309429	2	1	188499709	188501627	1	1919	CAGG	188500417	188500420	right	CAGGGCCCATCAGGGGCCAAAGG	23	188500389	188500411	711	1208	70.0	2	0|0|1|17	7400
COL8A2	ENSMMUG00000012031	1	ENSMMUT00000047395	ENSMMUE00000309429	2	1	188499709	188501627	1	1919	CAGG	188500372	188500375	left	CCCAGGGGCAGCAGGGTTGCCAG	23	188500361	188500383	666	1253	70.0	1	0|0|1|13	5800
COL8A2	ENSMMUG00000012031	1	ENSMMUT00000047395	ENSMMUE00000309429	2	1	188499709	188501627	1	1919	CAGG	188500372	188500375	right	TGGGGGTCCCAGGGGCAGCAGGG	23	188500354	188500376	666	1253	75.0	2	0|0|4|39	18000
COL8A2	ENSMMUG00000012031	1	ENSMMUT00000047395	ENSMMUE00000309429	2	1	188499709	188501627	1	1919	CAGG	188500176	188500179	right	TGCCTGGGGCCCCAGGGCAGGGG	23	188500159	188500181	470	1449	80.0	5	0|0|2|53	20000
COL8A2	ENSMMUG00000012031	1	ENSMMUT00000047395	ENSMMUE00000309429	2	1	188499709	188501627	1	1919	CAGG	188500389	188500392	right	CCAGGGCCACAGGGCCCATCAGG	23	188500380	188500402	683	1236	75.0	2	0|0|1|24	10200
COL8A2	ENSMMUG00000012031	1	ENSMMUT00000047395	ENSMMUE00000309429	2	1	188499709	188501627	1	1919	AAGG	188499885	188499888	left	CCAGGGCTCCCTGGCAAAGTCGG	23	188499897	188499919	179	1740	70.0	2	0|0|2|3	2400
COL8A2	ENSMMUG00000012031	1	ENSMMUT00000047395	ENSMMUE00000309429	2	1	188499709	188501627	1	1919	CAGG	188500558	188500561	right	AGGGGTGAGCCAGGGGAGGATGG	23	188500530	188500552	852	1067	70.0	0	0|1|17|30	20000
COL8A2	ENSMMUG00000012031	1	ENSMMUT00000047395	ENSMMUE00000309429	2	1	188499709	188501627	1	1919	CAGG	188500529	188500532	right	TTGGGGGACAGGGGTGAGCCAGG	23	188500521	188500543	823	1096	70.0	0	0|0|0|23	9200
COL8A2	ENSMMUG00000012031	1	ENSMMUT00000047395	ENSMMUE00000309429	2	1	188499709	188501627	1	1919	CAGG	188500301	188500304	left	CCAGGCGCTGTGGGCCCAAAAGG	23	188500311	188500333	595	1324	70.0	0	0|0|0|5	2000
COL8A2	ENSMMUG00000012031	1	ENSMMUT00000047395	ENSMMUE00000309429	2	1	188499709	188501627	1	1919	CAGG	188500558	188500561	right	GGGGTGAGCCAGGGGAGGATGGG	23	188500531	188500553	852	1067	70.0	0	0|0|1|37	15400
COL8A2	ENSMMUG00000012031	1	ENSMMUT00000047395	ENSMMUE00000309429	2	1	188499709	188501627	1	1919	AAGG	188499885	188499888	right	TTCTCCCGGATGGGCAAGGCTGG	23	188499870	188499892	179	1740	65.0	0	0|0|0|3	1200
COL8A2	ENSMMUG00000012031	1	ENSMMUT00000047395	ENSMMUE00000309429	2	1	188499709	188501627	1	1919	CAGG	188500399	188500402	left	CCAAAGGGGAACCAGGGACCCGG	23	188500405	188500427	693	1226	70.0	0	0|0|0|4	1600
COL8A2	ENSMMUG00000012031	1	ENSMMUT00000047395	ENSMMUE00000309429	2	1	188499709	188501627	1	1919	CAGG	188500092	188500095	left	CCTGGGCCCCCAGGTGATCGAGG	23	188500101	188500123	386	1533	75.0	0	0|0|0|9	3600
COL8A2	ENSMMUG00000012031	1	ENSMMUT00000047395	ENSMMUE00000309429	2	1	188499709	188501627	1	1919	CAGG	188500047	188500050	right	CTGGAAAACCAGGTGCCCAGGGG	23	188500030	188500052	341	1578	60.0	1	0|0|1|10	4600
COL8A2	ENSMMUG00000012031	1	ENSMMUT00000047395	ENSMMUE00000309429	2	1	188499709	188501627	1	1919	CAGG	188500477	188500480	right	CAGGACTGCCAGGCCCCAAGGGG	23	188500468	188500490	771	1148	70.0	1	0|0|3|13	7000
COL8A2	ENSMMUG00000012031	1	ENSMMUT00000047395	ENSMMUE00000309429	2	1	188499709	188501627	1	1919	CAGG	188500294	188500297	left	CCTGGAGTTCCAGGCCCCAGGGG	23	188500284	188500306	588	1331	75.0	2	0|0|1|20	8600
COL8A2	ENSMMUG00000012031	1	ENSMMUT00000047395	ENSMMUE00000309429	2	1	188499709	188501627	1	1919	CAGG	188500417	188500420	left	CCAAAGGGGAACCAGGGACCCGG	23	188500405	188500427	711	1208	70.0	0	0|0|0|4	1600
COL8A2	ENSMMUG00000012031	1	ENSMMUT00000047395	ENSMMUE00000309429	2	1	188499709	188501627	1	1919	CAGG	188500558	188500561	right	CAGGGGAGGATGGGGAGCCAGGG	23	188500540	188500562	852	1067	70.0	0	0|1|3|66	20000
COL8A2	ENSMMUG00000012031	1	ENSMMUT00000047395	ENSMMUE00000309429	2	1	188499709	188501627	1	1919	AAGG	188499885	188499888	right	ATGGGCAAGGCTGGTCCCCCAGG	23	188499879	188499901	179	1740	70.0	3	0|1|0|15	6800
COL8A2	ENSMMUG00000012031	1	ENSMMUT00000047395	ENSMMUE00000309429	2	1	188499709	188501627	1	1919	CAGG	188500381	188500384	left	CCAGGGCCACAGGGCCCATCAGG	23	188500380	188500402	675	1244	75.0	2	0|0|1|24	10200
COL8A2	ENSMMUG00000012031	1	ENSMMUT00000047395	ENSMMUE00000309429	2	1	188499709	188501627	1	1919	CAGG	188499988	188499991	left	CCTCCGGGGGCCCCCAGGACCCC	23	188499974	188499996	282	1637	90.0	2	0|0|0|20	8000
COL8A2	ENSMMUG00000012031	1	ENSMMUT00000047395	ENSMMUE00000309429	2	1	188499709	188501627	1	1919	CAGG	188500039	188500042	left	CCAGGGGGTGCCAGGACCCCCAG	23	188500046	188500068	333	1586	80.0	3	0|0|1|30	12600
COL8A2	ENSMMUG00000012031	1	ENSMMUT00000047395	ENSMMUE00000309429	2	1	188499709	188501627	1	1919	CAGG	188499969	188499972	right	CGGGGGGAGCCAGGAATACGAGG	23	188499942	188499964	263	1656	70.0	0	0|0|0|0	0
COL8A2	ENSMMUG00000012031	1	ENSMMUT00000047395	ENSMMUE00000309429	2	1	188499709	188501627	1	1919	CAGG	188499952	188499955	right	GGGGGGAGCCAGGAATACGAGGG	23	188499943	188499965	246	1673	65.0	0	0|0|0|4	1600
COL8A2	ENSMMUG00000012031	1	ENSMMUT00000047395	ENSMMUE00000309429	2	1	188499709	188501627	1	1919	AAGG	188500266	188500269	left	CCCCAGGAGACAAGGGTGAGTCT	23	188500255	188500277	560	1359	55.00000000000001	2	0|0|2|9	4800
COL8A2	ENSMMUG00000012031	1	ENSMMUT00000047395	ENSMMUE00000309429	2	1	188499709	188501627	1	1919	CAGG	188499814	188499817	left	CCAGGAAAACCAGGCACGGGAAA	23	188499804	188499826	108	1811	55.00000000000001	1	0|0|1|41	17000
COL8A2	ENSMMUG00000012031	1	ENSMMUT00000047395	ENSMMUE00000309429	2	1	188499709	188501627	1	1919	CAGG	188500363	188500366	right	ACCCCCTGGAGTAGATGGTGTGG	23	188500334	188500356	657	1262	60.0	0	0|0|0|4	1600
COL8A2	ENSMMUG00000012031	1	ENSMMUT00000047395	ENSMMUE00000309429	2	1	188499709	188501627	1	1919	CAGG	188500363	188500366	right	AGATGGTGTGGGGGTCCCAGGGG	23	188500346	188500368	657	1262	65.0	2	0|0|1|12	5400
COL8A2	ENSMMUG00000012031	1	ENSMMUT00000047395	ENSMMUE00000309429	2	1	188499709	188501627	1	1919	AAGG	188499885	188499888	left	CCCGGATGGGCAAGGCTGGTCCC	23	188499874	188499896	179	1740	70.0	3	0|0|1|7	3400
COL8A2	ENSMMUG00000012031	1	ENSMMUT00000047395	ENSMMUE00000309429	2	1	188499709	188501627	1	1919	CAGG	188500074	188500077	left	CCCCCAGGATTCCAGGGGGAGCC	23	188500062	188500084	368	1551	70.0	0	0|0|2|7	4000
COL8A2	ENSMMUG00000012031	1	ENSMMUT00000047395	ENSMMUE00000309429	2	1	188499709	188501627	1	1919	CAGG	188500540	188500543	right	GGGGGACAGGGGTGAGCCAGGGG	23	188500523	188500545	834	1085	75.0	0	0|0|3|29	13400
COL8A2	ENSMMUG00000012031	1	ENSMMUT00000047395	ENSMMUE00000309429	2	1	188499709	188501627	1	1919	CAGG	188500477	188500480	right	GCCAGGACTGCCAGGCCCCAAGG	23	188500466	188500488	771	1148	75.0	1	0|0|3|9	5400
COL8A2	ENSMMUG00000012031	1	ENSMMUT00000047395	ENSMMUE00000309429	2	1	188499709	188501627	1	1919	CAGG	188500477	188500480	left	CCCAAGGGGGATAGGGGCCCAGC	23	188500482	188500504	771	1148	70.0	0	0|0|0|6	2400
COL8A2	ENSMMUG00000012031	1	ENSMMUT00000047395	ENSMMUE00000309429	2	1	188499709	188501627	1	1919	CAGG	188500092	188500095	left	CCCCAGGGGGAGCCTGGGCCCCC	23	188500089	188500111	386	1533	85.0	3	0|0|3|19	9400
COL8A2	ENSMMUG00000012031	1	ENSMMUT00000047395	ENSMMUE00000309429	2	1	188499709	188501627	1	1919	CAGG	188499925	188499928	right	GTCGGACCACCAGGGCAGCCGGG	23	188499915	188499937	219	1700	75.0	0	0|0|0|1	400
COL8A2	ENSMMUG00000012031	1	ENSMMUT00000047395	ENSMMUE00000309429	2	1	188499709	188501627	1	1919	AAGG	188500408	188500411	right	CAGGGCCACAGGGCCCATCAGGG	23	188500381	188500403	702	1217	70.0	2	0|0|1|18	7800
COL8A2	ENSMMUG00000012031	1	ENSMMUT00000047395	ENSMMUE00000309429	2	1	188499709	188501627	1	1919	CAGG	188500039	188500042	left	CCCAGGGGGTGCCAGGACCCCCA	23	188500045	188500067	333	1586	75.0	3	0|0|1|20	8600
COL8A2	ENSMMUG00000012031	1	ENSMMUT00000047395	ENSMMUE00000309429	2	1	188499709	188501627	1	1919	CAGG	188500301	188500304	left	CCAGGGGGGAGCCAGGCGCTGTG	23	188500300	188500322	595	1324	80.0	1	0|0|0|16	6400
COL8A2	ENSMMUG00000012031	1	ENSMMUT00000047395	ENSMMUE00000309429	2	1	188499709	188501627	1	1919	AAGG	188500128	188500131	right	CCAGGTGATCGAGGCCTCAAGGG	23	188500110	188500132	422	1497	60.0	1	0|0|1|2	1400
COL8A2	ENSMMUG00000012031	1	ENSMMUT00000047395	ENSMMUE00000309429	2	1	188499709	188501627	1	1919	CAGG	188500399	188500402	right	CAGGGCCACAGGGCCCATCAGGG	23	188500381	188500403	693	1226	70.0	2	0|0|1|18	7800
COL8A2	ENSMMUG00000012031	1	ENSMMUT00000047395	ENSMMUE00000309429	2	1	188499709	188501627	1	1919	CAGG	188500363	188500366	left	CCCAGGGGCAGCAGGGTTGCCAG	23	188500361	188500383	657	1262	70.0	1	0|0|1|13	5800
COL8A2	ENSMMUG00000012031	1	ENSMMUT00000047395	ENSMMUE00000309429	2	1	188499709	188501627	1	1919	CAGG	188500111	188500114	right	CAGGGCCCCAGGGGGAGCCTGGG	23	188500084	188500106	405	1514	80.0	1	0|0|2|39	16800
COL8A2	ENSMMUG00000012031	1	ENSMMUT00000047395	ENSMMUE00000309429	2	1	188499709	188501627	1	1919	CAGG	188499898	188499901	left	CCCCCAGGGCTCCCTGGCAAAGT	23	188499894	188499916	192	1727	65.0	4	0|0|0|8	3200
COL8A2	ENSMMUG00000012031	1	ENSMMUT00000047395	ENSMMUE00000309429	2	1	188499709	188501627	1	1919	CAGG	188500372	188500375	right	CAGGGGCAGCAGGGTTGCCAGGG	23	188500363	188500385	666	1253	70.0	1	0|1|4|16	9600
COL8A2	ENSMMUG00000012031	1	ENSMMUT00000047395	ENSMMUE00000309429	2	1	188499709	188501627	1	1919	CAGG	188500047	188500050	right	CCAGGTGCCCAGGGGGTGCCAGG	23	188500038	188500060	341	1578	80.0	0	0|0|2|21	9600
COL8A2	ENSMMUG00000012031	1	ENSMMUT00000047395	ENSMMUE00000309429	2	1	188499709	188501627	1	1919	CAGG	188500417	188500420	right	CCAAAGGGGAACCAGGGACCCGG	23	188500405	188500427	711	1208	65.0	0	0|0|0|4	1600
COL8A2	ENSMMUG00000012031	1	ENSMMUT00000047395	ENSMMUE00000309429	2	1	188499709	188501627	1	1919	CAGG	188500111	188500114	left	CCAGGTGATCGAGGCCTCAAGGG	23	188500110	188500132	405	1514	65.0	1	0|0|1|2	1400
COL8A2	ENSMMUG00000012031	1	ENSMMUT00000047395	ENSMMUE00000309429	2	1	188499709	188501627	1	1919	CAGG	188499805	188499808	left	CCCGGCTTCCCAGGAAAACCAGG	23	188499795	188499817	99	1820	60.0	2	0|0|0|6	2400
COL8A2	ENSMMUG00000012031	1	ENSMMUT00000047395	ENSMMUE00000309429	2	1	188499709	188501627	1	1919	CAGG	188499988	188499991	left	CCCCCTGGCCTCCCGGGCCCCTC	23	188499993	188500015	282	1637	85.0	1	0|0|3|34	15400
COL8A2	ENSMMUG00000012031	1	ENSMMUT00000047395	ENSMMUE00000309429	2	1	188499709	188501627	1	1919	CAGG	188500111	188500114	left	CCCAGGTGATCGAGGCCTCAAGG	23	188500109	188500131	405	1514	60.0	1	0|0|0|5	2000
COL8A2	ENSMMUG00000012031	1	ENSMMUT00000047395	ENSMMUE00000309429	2	1	188499709	188501627	1	1919	CAGG	188500258	188500261	left	CCCCAGGAGACAAGGGTGAGTCT	23	188500255	188500277	552	1367	55.00000000000001	2	0|0|2|9	4800
COL8A2	ENSMMUG00000012031	1	ENSMMUT00000047395	ENSMMUE00000309429	2	1	188499709	188501627	1	1919	CAGG	188499925	188499928	left	CCAGGGCAGCCGGGGCTTCGGGG	23	188499924	188499946	219	1700	85.0	2	0|0|0|9	3600
COL8A2	ENSMMUG00000012031	1	ENSMMUT00000047395	ENSMMUE00000309429	2	1	188499709	188501627	1	1919	CAGG	188499969	188499972	left	CCAGGGCCTCCGGGGGCCCCCAG	23	188499968	188499990	263	1656	90.0	5	0|0|1|35	14600
COL8A2	ENSMMUG00000012031	1	ENSMMUT00000047395	ENSMMUE00000309429	2	1	188499709	188501627	1	1919	CAGG	188499805	188499808	left	CCCCCGGCTTCCCAGGAAAACCA	23	188499793	188499815	99	1820	60.0	2	0|0|1|11	5000
COL8A2	ENSMMUG00000012031	1	ENSMMUT00000047395	ENSMMUE00000309429	2	1	188499709	188501627	1	1919	CAGG	188500399	188500402	right	AGGGCCCATCAGGGGCCAAAGGG	23	188500390	188500412	693	1226	65.0	2	0|0|0|6	2400
COL8A2	ENSMMUG00000012031	1	ENSMMUT00000047395	ENSMMUE00000309429	2	1	188499709	188501627	1	1919	AAGG	188500330	188500333	right	GTGGGCCCAAAAGGACCCCCTGG	23	188500320	188500342	624	1295	70.0	0	0|0|1|3	1800
COL8A2	ENSMMUG00000012031	1	ENSMMUT00000047395	ENSMMUE00000309429	2	1	188499709	188501627	1	1919	CAGG	188499814	188499817	left	CCCAGGAAAACCAGGCACGGGAA	23	188499803	188499825	108	1811	55.00000000000001	1	0|0|0|9	3600
COL8A2	ENSMMUG00000012031	1	ENSMMUT00000047395	ENSMMUE00000309429	2	1	188499709	188501627	1	1919	CAGG	188500312	188500315	right	CTGGAGTTCCAGGCCCCAGGGGG	23	188500285	188500307	606	1313	70.0	3	0|0|1|30	12600
COL8A2	ENSMMUG00000012031	1	ENSMMUT00000047395	ENSMMUE00000309429	2	1	188499709	188501627	1	1919	CAGG	188500092	188500095	right	GGGGGAGCCAGGGCCCCAGGGGG	23	188500076	188500098	386	1533	85.0	2	0|0|2|26	11600
COL8A2	ENSMMUG00000012031	1	ENSMMUT00000047395	ENSMMUE00000309429	2	1	188499709	188501627	1	1919	CAGG	188500092	188500095	right	CAGGGGGAGCCAGGGCCCCAGGG	23	188500074	188500096	386	1533	80.0	2	0|0|3|42	18600
COL8A2	ENSMMUG00000012031	1	ENSMMUT00000047395	ENSMMUE00000309429	2	1	188499709	188501627	1	1919	CAGG	188499805	188499808	left	CCGGCTTCCCAGGAAAACCAGGC	23	188499796	188499818	99	1820	60.0	1	0|0|0|5	2000
COL8A2	ENSMMUG00000012031	1	ENSMMUT00000047395	ENSMMUE00000309429	2	1	188499709	188501627	1	1919	CAGG	188500084	188500087	left	CCCCAGGGGGAGCCTGGGCCCCC	23	188500089	188500111	378	1541	85.0	3	0|0|3|19	9400
COL8A2	ENSMMUG00000012031	1	ENSMMUT00000047395	ENSMMUE00000309429	2	1	188499709	188501627	1	1919	CAGG	188499952	188499955	left	CCAGGAATACGAGGGGACCAGGG	23	188499951	188499973	246	1673	65.0	0	0|0|0|4	1600
COL8A2	ENSMMUG00000012031	1	ENSMMUT00000047395	ENSMMUE00000309429	2	1	188499709	188501627	1	1919	CAGG	188500171	188500174	right	CCTGGGGCCCCAGGGCAGGGGGG	23	188500161	188500183	465	1454	85.0	4	0|0|4|30	14400
COL8A2	ENSMMUG00000012031	1	ENSMMUT00000047395	ENSMMUE00000309429	2	1	188499709	188501627	1	1919	CAGG	188500363	188500366	right	CCCCCTGGAGTAGATGGTGTGGG	23	188500335	188500357	657	1262	60.0	0	0|0|1|4	2200
CATSPERE	ENSMMUG00000000021	1	ENSMMUT00000044492	ENSMMUE00000359249	9	1	4566764	4566272	-1	493	AAGA	4566452	4566449	right	TGATGCTGAAAGACGGAGTGTGG	23	4566461	4566439	178	315	50.0	0	0|0|0|4	1600
CATSPERE	ENSMMUG00000000021	1	ENSMMUT00000044492	ENSMMUE00000359249	9	1	4566764	4566272	-1	493	CAGA	4566485	4566482	left	CCAGGCAGTCTGAGTGATGCTGA	23	4566475	4566453	211	282	55.00000000000001	1	0|0|0|10	4000
CATSPERE	ENSMMUG00000000021	1	ENSMMUT00000044492	ENSMMUE00000359249	9	1	4566764	4566272	-1	493	AAGA	4566690	4566687	left	CCAAGTTACTTTTCAAGATTGCT	23	4566704	4566682	416	77	30.0	0	0|0|0|13	5200
CATSPERE	ENSMMUG00000000021	1	ENSMMUT00000044492	ENSMMUE00000359249	9	1	4566764	4566272	-1	493	CAGG	4566474	4566471	left	CCTCCAGGCAGTCTGAGTGATGC	23	4566478	4566456	200	293	60.0	2	0|0|0|4	1600
CATSPERE	ENSMMUG00000000021	1	ENSMMUT00000044492	ENSMMUE00000359249	9	1	4566764	4566272	-1	493	AAGA	4566452	4566449	right	GTCTGAGTGATGCTGAAAGACGG	23	4566468	4566446	178	315	45.0	0	0|0|1|0	600
CATSPERE	ENSMMUG00000000021	1	ENSMMUT00000044492	ENSMMUE00000359249	9	1	4566764	4566272	-1	493	CAGA	4566491	4566488	left	CCGTACGTGGACCAGAATCAGAG	23	4566503	4566481	217	276	50.0	0	0|0|0|1	400
CATSPERE	ENSMMUG00000000021	1	ENSMMUT00000044492	ENSMMUE00000359249	9	1	4566764	4566272	-1	493	CAGG	4566474	4566471	left	CCAGGCAGTCTGAGTGATGCTGA	23	4566475	4566453	200	293	55.00000000000001	1	0|0|0|10	4000
CATSPERE	ENSMMUG00000000021	1	ENSMMUT00000044492	ENSMMUE00000359249	9	1	4566764	4566272	-1	493	CAGA	4566491	4566488	left	CCAGAATCAGAGTGCCTCCAGGC	23	4566492	4566470	217	276	60.0	1	0|0|1|14	6200
CATSPERE	ENSMMUG00000000021	1	ENSMMUT00000044492	ENSMMUE00000359249	9	1	4566764	4566272	-1	493	CAGA	4566491	4566488	right	CAAATGATTCATTCCGTACGTGG	23	4566516	4566494	217	276	40.0	4	0|0|0|0	0
CATSPERE	ENSMMUG00000000021	1	ENSMMUT00000044492	ENSMMUE00000359249	9	1	4566764	4566272	-1	493	CAGA	4566485	4566482	left	CCTCCAGGCAGTCTGAGTGATGC	23	4566478	4566456	211	282	60.0	2	0|0|0|4	1600
CATSPERE	ENSMMUG00000000021	1	ENSMMUT00000044492	ENSMMUE00000359249	9	1	4566764	4566272	-1	493	CAGA	4566485	4566482	right	ACCAGAATCAGAGTGCCTCCAGG	23	4566493	4566471	211	282	55.00000000000001	0	0|0|1|9	4200
CATSPERE	ENSMMUG00000000021	1	ENSMMUT00000044492	ENSMMUE00000359249	9	1	4566764	4566272	-1	493	CAGA	4566485	4566482	left	CCAGAATCAGAGTGCCTCCAGGC	23	4566492	4566470	211	282	60.0	1	0|0|1|14	6200
CATSPERE	ENSMMUG00000000021	1	ENSMMUT00000044492	ENSMMUE00000000169	10	1	4558144	4557667	-1	478	AAGA	4557897	4557894	right	TAATGAAGATACAAAACAGTGGG	23	4557902	4557880	228	250	25.0	0	0|0|0|9	3600
CATSPERE	ENSMMUG00000000021	1	ENSMMUT00000044492	ENSMMUE00000000169	10	1	4558144	4557667	-1	478	AAGA	4557873	4557870	right	TAATGAAGATACAAAACAGTGGG	23	4557902	4557880	204	274	25.0	0	0|0|0|9	3600
CATSPERE	ENSMMUG00000000021	1	ENSMMUT00000044492	ENSMMUE00000000169	10	1	4558144	4557667	-1	478	CAGG	4557984	4557981	left	CCCTCTGGAGATTGCTGTGTTTT	23	4557977	4557955	315	163	40.0	0	0|0|0|8	3200
CATSPERE	ENSMMUG00000000021	1	ENSMMUT00000044492	ENSMMUE00000000169	10	1	4558144	4557667	-1	478	CAGG	4557807	4557804	left	CCAGGATTAATACTATGGAACAA	23	4557808	4557786	138	340	30.0	0	0|0|0|0	0
CATSPERE	ENSMMUG00000000021	1	ENSMMUT00000044492	ENSMMUE00000000169	10	1	4558144	4557667	-1	478	AAGA	4557922	4557919	left	CCGTCACCAAAAAGATTTTCTTA	23	4557933	4557911	253	225	25.0	1	0|0|1|6	3000
CATSPERE	ENSMMUG00000000021	1	ENSMMUT00000044492	ENSMMUE00000000169	10	1	4558144	4557667	-1	478	CAGA	4558067	4558064	left	CCAGATTAGTAACTACCACAGAA	23	4558068	4558046	398	80	35.0	1	0|0|0|1	400
CATSPERE	ENSMMUG00000000021	1	ENSMMUT00000044492	ENSMMUE00000000169	10	1	4558144	4557667	-1	478	CAGG	4557984	4557981	right	TGAGTATACAGGACACCCTCTGG	23	4557992	4557970	315	163	50.0	0	0|0|1|1	1000
CATSPERE	ENSMMUG00000000021	1	ENSMMUT00000044492	ENSMMUE00000000169	10	1	4558144	4557667	-1	478	AAGA	4557897	4557894	right	ATAATGAAGATACAAAACAGTGG	23	4557903	4557881	228	250	25.0	0	0|0|3|16	8200
CATSPERE	ENSMMUG00000000021	1	ENSMMUT00000044492	ENSMMUE00000000169	10	1	4558144	4557667	-1	478	AAGA	4557873	4557870	left	CCCAAGAGTTTACGTTAGATGCC	23	4557876	4557854	204	274	40.0	0	0|0|0|1	400
CATSPERE	ENSMMUG00000000021	1	ENSMMUT00000044492	ENSMMUE00000000169	10	1	4558144	4557667	-1	478	AAGA	4557922	4557919	left	CCAAAAAGATTTTCTTAGTGATA	23	4557927	4557905	253	225	20.0	2	0|0|4|19	10000
CATSPERE	ENSMMUG00000000021	1	ENSMMUT00000044492	ENSMMUE00000000169	10	1	4558144	4557667	-1	478	CAGG	4557807	4557804	right	CACTGCCAGGATTAATACTATGG	23	4557813	4557791	138	340	40.0	0	0|0|1|6	3000
CATSPERE	ENSMMUG00000000021	1	ENSMMUT00000044492	ENSMMUE00000000169	10	1	4558144	4557667	-1	478	CAGG	4557984	4557981	left	CCTCTGGAGATTGCTGTGTTTTT	23	4557976	4557954	315	163	40.0	0	0|0|1|15	6600
CATSPERE	ENSMMUG00000000021	1	ENSMMUT00000044492	ENSMMUE00000000169	10	1	4558144	4557667	-1	478	AAGA	4557873	4557870	left	CCAAGAGTTTACGTTAGATGCCC	23	4557875	4557853	204	274	45.0	0	0|0|0|0	0
CATSPERE	ENSMMUG00000000021	1	ENSMMUT00000044492	ENSMMUE00000000169	10	1	4558144	4557667	-1	478	CAGA	4558050	4558047	left	CCACAGAACTGAAAAACATCCTA	23	4558053	4558031	381	97	35.0	0	0|0|0|11	4400
COQ8A	ENSMMUG00000008636	1	ENSMMUT00000012079	ENSMMUE00000083677	1	1	84535328	84535513	1	186	CAGG	84535394	84535397	right	CAAGCTGACCCAGGCAGCCGTGG	23	84535384	84535406	60	117	70.0	2	0|0|1|5	2600
COQ8A	ENSMMUG00000008636	1	ENSMMUT00000012079	ENSMMUE00000083677	1	1	84535328	84535513	1	186	CAGG	84535394	84535397	left	CCAGGCAGCCGTGGAAACCCACC	23	84535393	84535415	60	117	70.0	2	0|0|0|3	1200
COQ8A	ENSMMUG00000008636	1	ENSMMUT00000012079	ENSMMUE00000083677	1	1	84535328	84535513	1	186	CAGG	84535394	84535397	left	CCGTGGAAACCCACCTGCAGCAC	23	84535401	84535423	60	117	60.0	0	0|0|0|2	800
COQ8A	ENSMMUG00000008636	1	ENSMMUT00000012079	ENSMMUE00000083677	1	1	84535328	84535513	1	186	CAGG	84535394	84535397	left	CCCAGGCAGCCGTGGAAACCCAC	23	84535392	84535414	60	117	65.0	3	0|0|0|37	14800
COQ8A	ENSMMUG00000008636	1	ENSMMUT00000012079	ENSMMUE00000083679	2	1	84539036	84539446	1	411	CAGG	84539255	84539258	left	CCTCTGGGCAGGGCCAACGGGAT	23	84539267	84539289	222	189	70.0	0	0|0|2|7	4000
COQ8A	ENSMMUG00000008636	1	ENSMMUT00000012079	ENSMMUE00000083679	2	1	84539036	84539446	1	411	CAGG	84539351	84539354	left	CCAATCCCCTGTGGGGGGCCTCA	23	84539356	84539378	318	93	70.0	1	0|0|0|5	2000
COQ8A	ENSMMUG00000008636	1	ENSMMUT00000012079	ENSMMUE00000083679	2	1	84539036	84539446	1	411	CAGG	84539275	84539278	left	CCCCTCTGGGCAGGGCCAACGGG	23	84539265	84539287	242	169	75.0	0	0|0|0|4	1600
COQ8A	ENSMMUG00000008636	1	ENSMMUT00000012079	ENSMMUE00000083679	2	1	84539036	84539446	1	411	CAGG	84539275	84539278	left	CCCTCTGGGCAGGGCCAACGGGA	23	84539266	84539288	242	169	70.0	0	0|0|0|8	3200
COQ8A	ENSMMUG00000008636	1	ENSMMUT00000012079	ENSMMUE00000083679	2	1	84539036	84539446	1	411	CAGG	84539255	84539258	left	CCCCTCTGGGCAGGGCCAACGGG	23	84539265	84539287	222	189	75.0	0	0|0|0|4	1600
COQ8A	ENSMMUG00000008636	1	ENSMMUT00000012079	ENSMMUE00000083679	2	1	84539036	84539446	1	411	CAGG	84539351	84539354	left	CCACCAGGACCAATCCCCTGTGG	23	84539347	84539369	318	93	65.0	1	0|0|0|4	1600
COQ8A	ENSMMUG00000008636	1	ENSMMUT00000012079	ENSMMUE00000083679	2	1	84539036	84539446	1	411	AAGG	84539338	84539341	left	CCACCAGGACCAATCCCCTGTGG	23	84539347	84539369	305	106	65.0	1	0|0|0|4	1600
COQ8A	ENSMMUG00000008636	1	ENSMMUT00000012079	ENSMMUE00000083679	2	1	84539036	84539446	1	411	CAGG	84539255	84539258	right	TTTAGAGAAGCCGGGCTCCCCGG	23	84539231	84539253	222	189	60.0	2	0|0|0|0	0
COQ8A	ENSMMUG00000008636	1	ENSMMUT00000012079	ENSMMUE00000083679	2	1	84539036	84539446	1	411	CAGA	84539130	84539133	left	CCGGAGCCTCCACAGACTTCTCT	23	84539118	84539140	97	314	55.00000000000001	0	0|0|0|1	400
COQ8A	ENSMMUG00000008636	1	ENSMMUT00000012079	ENSMMUE00000083679	2	1	84539036	84539446	1	411	AAGG	84539338	84539341	right	TCAGCGAAGGTTCTTCCACCAGG	23	84539332	84539354	305	106	55.00000000000001	1	0|0|0|2	800
COQ8A	ENSMMUG00000008636	1	ENSMMUT00000012079	ENSMMUE00000083679	2	1	84539036	84539446	1	411	CAGG	84539111	84539114	left	CCGGAGCCTCCACAGACTTCTCT	23	84539118	84539140	78	333	55.00000000000001	0	0|0|0|1	400
COQ8A	ENSMMUG00000008636	1	ENSMMUT00000012079	ENSMMUE00000083679	2	1	84539036	84539446	1	411	CAGA	84539130	84539133	left	CCTCCACAGACTTCTCTGCAGCC	23	84539124	84539146	97	314	60.0	1	0|0|1|16	7000
COQ8A	ENSMMUG00000008636	1	ENSMMUT00000012079	ENSMMUE00000083679	2	1	84539036	84539446	1	411	CAGG	84539111	84539114	left	CCCGCAGGCAGCCGGAGCCTCCA	23	84539107	84539129	78	333	75.0	2	0|0|1|5	2600
COQ8A	ENSMMUG00000008636	1	ENSMMUT00000012079	ENSMMUE00000083679	2	1	84539036	84539446	1	411	CAGG	84539351	84539354	left	CCAGGACCAATCCCCTGTGGGGG	23	84539350	84539372	318	93	70.0	1	0|0|0|0	0
COQ8A	ENSMMUG00000008636	1	ENSMMUT00000012079	ENSMMUE00000083679	2	1	84539036	84539446	1	411	CAGG	84539275	84539278	right	GGCCAGGCTGCCTCCCCTCTGGG	23	84539252	84539274	242	169	75.0	2	0|0|6|29	15200
COQ8A	ENSMMUG00000008636	1	ENSMMUT00000012079	ENSMMUE00000083679	2	1	84539036	84539446	1	411	CAGG	84539111	84539114	right	TTCTCAGTCCCGCAGGCAGCCGG	23	84539099	84539121	78	333	65.0	3	0|0|2|2	2000
COQ8A	ENSMMUG00000008636	1	ENSMMUT00000012079	ENSMMUE00000083679	2	1	84539036	84539446	1	411	CAGG	84539255	84539258	left	CCCCGGCCAGGCTGCCTCCCCTC	23	84539248	84539270	222	189	80.0	2	0|1|3|29	14200
COQ8A	ENSMMUG00000008636	1	ENSMMUT00000012079	ENSMMUE00000083679	2	1	84539036	84539446	1	411	CAGG	84539275	84539278	right	CGGCCAGGCTGCCTCCCCTCTGG	23	84539251	84539273	242	169	80.0	2	0|0|0|21	8400
COQ8A	ENSMMUG00000008636	1	ENSMMUT00000012079	ENSMMUE00000083679	2	1	84539036	84539446	1	411	CAGG	84539111	84539114	left	CCGCAGGCAGCCGGAGCCTCCAC	23	84539108	84539130	78	333	75.0	2	0|0|0|6	2400
COQ8A	ENSMMUG00000008636	1	ENSMMUT00000012079	ENSMMUE00000083679	2	1	84539036	84539446	1	411	CAGG	84539351	84539354	left	CCCTGTGGGGGGCCTCACAGCTG	23	84539362	84539384	318	93	70.0	1	0|0|0|11	4400
COQ8A	ENSMMUG00000008636	1	ENSMMUT00000012079	ENSMMUE00000083679	2	1	84539036	84539446	1	411	CAGG	84539255	84539258	left	CCGGCCAGGCTGCCTCCCCTCTG	23	84539250	84539272	222	189	75.0	2	0|1|1|14	7000
COQ8A	ENSMMUG00000008636	1	ENSMMUT00000012079	ENSMMUE00000083679	2	1	84539036	84539446	1	411	CAGG	84539255	84539258	left	CCGGGCTCCCCGGCCAGGCTGCC	23	84539241	84539263	222	189	85.0	3	0|0|2|12	6000
COQ8A	ENSMMUG00000008636	1	ENSMMUT00000012079	ENSMMUE00000083679	2	1	84539036	84539446	1	411	CAGG	84539275	84539278	right	TCCCCTCTGGGCAGGGCCAACGG	23	84539264	84539286	242	169	70.0	1	0|0|0|3	1200
COQ8A	ENSMMUG00000008636	1	ENSMMUT00000012079	ENSMMUE00000083679	2	1	84539036	84539446	1	411	CAGG	84539275	84539278	right	CCCCTCTGGGCAGGGCCAACGGG	23	84539265	84539287	242	169	75.0	1	0|0|0|4	1600
COQ8A	ENSMMUG00000008636	1	ENSMMUT00000012079	ENSMMUE00000083679	2	1	84539036	84539446	1	411	CAGG	84539275	84539278	right	GGCTGCCTCCCCTCTGGGCAGGG	23	84539257	84539279	242	169	75.0	2	0|0|21|169	20000
COQ8A	ENSMMUG00000008636	1	ENSMMUT00000012079	ENSMMUE00000083679	2	1	84539036	84539446	1	411	CAGA	84539305	84539308	left	CCAGAGACTCATTCTCTGCCATG	23	84539304	84539326	272	139	50.0	1	0|0|1|22	9400
COQ8A	ENSMMUG00000008636	1	ENSMMUT00000012079	ENSMMUE00000083679	2	1	84539036	84539446	1	411	CAGG	84539255	84539258	left	CCTCCCCTCTGGGCAGGGCCAAC	23	84539262	84539284	222	189	75.0	1	0|0|0|13	5200
COQ8A	ENSMMUG00000008636	1	ENSMMUT00000012079	ENSMMUE00000083679	2	1	84539036	84539446	1	411	CAGG	84539275	84539278	left	CCTCTGGGCAGGGCCAACGGGAT	23	84539267	84539289	242	169	70.0	0	0|0|2|7	4000
COQ8A	ENSMMUG00000008636	1	ENSMMUT00000012079	ENSMMUE00000083679	2	1	84539036	84539446	1	411	CAGG	84539351	84539354	left	CCTGTGGGGGGCCTCACAGCTGA	23	84539363	84539385	318	93	70.0	0	0|0|2|3	2400
COQ8A	ENSMMUG00000008636	1	ENSMMUT00000012079	ENSMMUE00000083679	2	1	84539036	84539446	1	411	CAGG	84539351	84539354	left	CCCCTGTGGGGGGCCTCACAGCT	23	84539361	84539383	318	93	70.0	2	0|0|0|9	3600
COQ8A	ENSMMUG00000008636	1	ENSMMUT00000012079	ENSMMUE00000083679	2	1	84539036	84539446	1	411	CAGG	84539255	84539258	left	CCCGGCCAGGCTGCCTCCCCTCT	23	84539249	84539271	222	189	75.0	2	0|1|0|20	8800
COQ8A	ENSMMUG00000008636	1	ENSMMUT00000012079	ENSMMUE00000083679	2	1	84539036	84539446	1	411	CAGG	84539275	84539278	left	CCTCCCCTCTGGGCAGGGCCAAC	23	84539262	84539284	242	169	75.0	1	0|0|0|13	5200
COQ8A	ENSMMUG00000008636	1	ENSMMUT00000012079	ENSMMUE00000083679	2	1	84539036	84539446	1	411	CAGG	84539255	84539258	left	CCCTCTGGGCAGGGCCAACGGGA	23	84539266	84539288	222	189	70.0	0	0|0|0|8	3200
COQ8A	ENSMMUG00000008636	1	ENSMMUT00000012079	ENSMMUE00000083679	2	1	84539036	84539446	1	411	AAGG	84539338	84539341	left	CCAGGACCAATCCCCTGTGGGGG	23	84539350	84539372	305	106	70.0	1	0|0|0|0	0
COQ8A	ENSMMUG00000008636	1	ENSMMUT00000012079	ENSMMUE00000083679	2	1	84539036	84539446	1	411	CAGG	84539255	84539258	left	CCAGGCTGCCTCCCCTCTGGGCA	23	84539254	84539276	222	189	75.0	2	0|0|6|23	12800
COQ8A	ENSMMUG00000008636	1	ENSMMUT00000012079	ENSMMUE00000083679	2	1	84539036	84539446	1	411	CAGG	84539275	84539278	left	CCAACGGGATGCTCTTTGCAAAC	23	84539280	84539302	242	169	50.0	0	0|0|0|1	400
COQ8A	ENSMMUG00000008636	1	ENSMMUT00000012079	ENSMMUE00000083679	2	1	84539036	84539446	1	411	CAGA	84539130	84539133	left	CCACAGACTTCTCTGCAGCCTCT	23	84539127	84539149	97	314	55.00000000000001	1	0|0|0|22	8800
CIART	ENSMMUG00000021388	1	ENSMMUT00000109025	ENSMMUE00000531608	1		100872190	100871433	-1	758	AAGA	100871514	100871511	right	CTTCTCCTATGGCAGGATCTGGG	23	100871542	100871520	79	287	50.0	1	0|0|0|7	2800
CIART	ENSMMUG00000021388	1	ENSMMUT00000109025	ENSMMUE00000531608	1		100872190	100871433	-1	758	CAGA	100871648	100871645	right	GGCCAGACACTGTTGGGCAGAGG	23	100871665	100871643	213	153	65.0	0	0|0|1|5	2600
CIART	ENSMMUG00000021388	1	ENSMMUT00000109025	ENSMMUE00000531608	1		100872190	100871433	-1	758	AAGA	100871514	100871511	right	GGGGCGAAAAGATCAAGAGATGG	23	100871522	100871500	79	287	50.0	0	0|0|0|4	1600
CIART	ENSMMUG00000021388	1	ENSMMUT00000109025	ENSMMUE00000531608	1		100872190	100871433	-1	758	CAGG	100871667	100871664	left	CCAGACACTGTTGGGCAGAGGGG	23	100871663	100871641	232	134	65.0	0	0|0|1|11	5000
CIART	ENSMMUG00000021388	1	ENSMMUT00000109025	ENSMMUE00000531608	1		100872190	100871433	-1	758	CAGG	100871530	100871527	right	GCTTCTCCTATGGCAGGATCTGG	23	100871543	100871521	95	271	55.00000000000001	1	0|0|0|5	2000
CIART	ENSMMUG00000021388	1	ENSMMUT00000109025	ENSMMUE00000531608	1		100872190	100871433	-1	758	CAGG	100871607	100871604	left	CCAAGGTTTCCAGTAACCAACAT	23	100871596	100871574	172	194	40.0	1	0|0|0|2	800
CIART	ENSMMUG00000021388	1	ENSMMUT00000109025	ENSMMUE00000531608	1		100872190	100871433	-1	758	CAGA	100871662	100871659	right	GGCCCAGGCCAGACACTGTTGGG	23	100871671	100871649	227	139	65.0	2	0|0|0|7	2800
CIART	ENSMMUG00000021388	1	ENSMMUT00000109025	ENSMMUE00000531608	1		100872190	100871433	-1	758	CAGG	100871530	100871527	left	CCTATGGCAGGATCTGGGGCGAA	23	100871537	100871515	95	271	60.0	0	0|0|1|2	1400
CIART	ENSMMUG00000021388	1	ENSMMUT00000109025	ENSMMUE00000531608	1		100872190	100871433	-1	758	CAGA	100871648	100871645	right	GGGCCCAGGCCAGACACTGTTGG	23	100871672	100871650	213	153	70.0	2	0|0|0|6	2400
CIART	ENSMMUG00000021388	1	ENSMMUT00000109025	ENSMMUE00000531608	1		100872190	100871433	-1	758	AAGG	100871684	100871681	right	GATAATGAGAGGGAGGACAAGGG	23	100871702	100871680	249	117	45.0	0	0|0|2|19	8800
CIART	ENSMMUG00000021388	1	ENSMMUT00000109025	ENSMMUE00000531608	1		100872190	100871433	-1	758	CAGG	100871607	100871604	left	CCGCTGCAGGCATCGATCCAAGG	23	100871613	100871591	172	194	60.0	1	0|0|0|2	800
CIART	ENSMMUG00000021388	1	ENSMMUT00000109025	ENSMMUE00000531608	1		100872190	100871433	-1	758	AAGG	100871594	100871591	left	CCAAGGTTTCCAGTAACCAACAT	23	100871596	100871574	159	207	40.0	1	0|0|0|2	800
CIART	ENSMMUG00000021388	1	ENSMMUT00000109025	ENSMMUE00000531608	1		100872190	100871433	-1	758	AAGG	100871684	100871681	right	CCCCTCTGATAATGAGAGGGAGG	23	100871709	100871687	249	117	55.00000000000001	3	0|0|1|2	1400
CIART	ENSMMUG00000021388	1	ENSMMUT00000109025	ENSMMUE00000531608	1		100872190	100871433	-1	758	AAGG	100871684	100871681	right	CTTCCCCTCTGATAATGAGAGGG	23	100871712	100871690	249	117	45.0	0	0|0|0|6	2400
CIART	ENSMMUG00000021388	1	ENSMMUT00000109025	ENSMMUE00000531608	1		100872190	100871433	-1	758	CAGG	100871667	100871664	right	GGGCCCAGGCCAGACACTGTTGG	23	100871672	100871650	232	134	70.0	2	0|0|0|6	2400
CIART	ENSMMUG00000021388	1	ENSMMUT00000109025	ENSMMUE00000531608	1		100872190	100871433	-1	758	AAGG	100871684	100871681	left	CCCATGGGCCCAGGCCAGACACT	23	100871677	100871655	249	117	65.0	2	0|0|0|10	4000
CIART	ENSMMUG00000021388	1	ENSMMUT00000109025	ENSMMUE00000531608	1		100872190	100871433	-1	758	AAGA	100871508	100871505	right	GGGGCGAAAAGATCAAGAGATGG	23	100871522	100871500	73	293	50.0	0	0|0|0|4	1600
CIART	ENSMMUG00000021388	1	ENSMMUT00000109025	ENSMMUE00000531608	1		100872190	100871433	-1	758	CAGA	100871662	100871659	left	CCAGGCCAGACACTGTTGGGCAG	23	100871668	100871646	227	139	65.0	0	0|0|0|9	3600
CIART	ENSMMUG00000021388	1	ENSMMUT00000109025	ENSMMUE00000531608	1		100872190	100871433	-1	758	CAGA	100871662	100871659	left	CCAGACACTGTTGGGCAGAGGGG	23	100871663	100871641	227	139	65.0	0	0|0|1|11	5000
CIART	ENSMMUG00000021388	1	ENSMMUT00000109025	ENSMMUE00000531608	1		100872190	100871433	-1	758	AAGA	100871514	100871511	right	GCTTCTCCTATGGCAGGATCTGG	23	100871543	100871521	79	287	55.00000000000001	1	0|0|0|5	2000
CIART	ENSMMUG00000021388	1	ENSMMUT00000109025	ENSMMUE00000531608	1		100872190	100871433	-1	758	CAGG	100871607	100871604	left	CCTATCCGCTGCAGGCATCGATC	23	100871618	100871596	172	194	60.0	2	0|0|0|0	0
CIART	ENSMMUG00000021388	1	ENSMMUT00000109025	ENSMMUE00000531608	1		100872190	100871433	-1	758	CAGA	100871648	100871645	right	GGCCCAGGCCAGACACTGTTGGG	23	100871671	100871649	213	153	65.0	2	0|0|0|7	2800
CIART	ENSMMUG00000021388	1	ENSMMUT00000109025	ENSMMUE00000531608	1		100872190	100871433	-1	758	AAGG	100871684	100871681	right	AGGGAGGACAAGGGGGCCCATGG	23	100871693	100871671	249	117	70.0	0	0|0|1|12	5400
CIART	ENSMMUG00000021388	1	ENSMMUT00000109025	ENSMMUE00000531608	1		100872190	100871433	-1	758	CAGG	100871667	100871664	left	CCCATGGGCCCAGGCCAGACACT	23	100871677	100871655	232	134	65.0	2	0|0|0|10	4000
CIART	ENSMMUG00000021388	1	ENSMMUT00000109025	ENSMMUE00000531608	1		100872190	100871433	-1	758	CAGG	100871667	100871664	left	CCAGGCCAGACACTGTTGGGCAG	23	100871668	100871646	232	134	65.0	0	0|0|0|9	3600
CIART	ENSMMUG00000021388	1	ENSMMUT00000109025	ENSMMUE00000531608	1		100872190	100871433	-1	758	CAGG	100871667	100871664	right	AGGGAGGACAAGGGGGCCCATGG	23	100871693	100871671	232	134	70.0	0	0|0|1|12	5400
CIART	ENSMMUG00000021388	1	ENSMMUT00000109025	ENSMMUE00000531608	1		100872190	100871433	-1	758	CAGG	100871530	100871527	right	GCGGGGTTCGGCTTCTCCTATGG	23	100871553	100871531	95	271	65.0	1	0|0|0|0	0
CIART	ENSMMUG00000021388	1	ENSMMUT00000109025	ENSMMUE00000531608	1		100872190	100871433	-1	758	CAGG	100871530	100871527	right	TTCTCCTATGGCAGGATCTGGGG	23	100871541	100871519	95	271	50.0	1	0|0|0|6	2400
CIART	ENSMMUG00000021388	1	ENSMMUT00000109025	ENSMMUE00000531608	1		100872190	100871433	-1	758	AAGG	100871684	100871681	right	ATAATGAGAGGGAGGACAAGGGG	23	100871701	100871679	249	117	45.0	0	0|0|0|20	8000
CIART	ENSMMUG00000021388	1	ENSMMUT00000109025	ENSMMUE00000531608	1		100872190	100871433	-1	758	CAGG	100871667	100871664	right	GGGAGGACAAGGGGGCCCATGGG	23	100871692	100871670	232	134	70.0	0	0|0|2|14	6800
CIART	ENSMMUG00000021388	1	ENSMMUT00000109025	ENSMMUE00000531608	1		100872190	100871433	-1	758	CAGA	100871648	100871645	right	GACACTGTTGGGCAGAGGGGAGG	23	100871660	100871638	213	153	65.0	0	0|0|0|13	5200
CIART	ENSMMUG00000021388	1	ENSMMUT00000109025	ENSMMUE00000531608	1		100872190	100871433	-1	758	CAGA	100871648	100871645	right	CCAGACACTGTTGGGCAGAGGGG	23	100871663	100871641	213	153	60.0	0	0|0|1|11	5000
CIART	ENSMMUG00000021388	1	ENSMMUT00000109025	ENSMMUE00000531608	1		100872190	100871433	-1	758	CAGA	100871648	100871645	right	TTGGGCAGAGGGGAGGTTCCCGG	23	100871653	100871631	213	153	65.0	0	0|0|0|5	2000
CIART	ENSMMUG00000021388	1	ENSMMUT00000109025	ENSMMUE00000531608	1		100872190	100871433	-1	758	CAGG	100871530	100871527	right	CTTCTCCTATGGCAGGATCTGGG	23	100871542	100871520	95	271	50.0	1	0|0|0|7	2800
CIART	ENSMMUG00000021388	1	ENSMMUT00000109025	ENSMMUE00000531608	1		100872190	100871433	-1	758	AAGG	100871684	100871681	right	GGGAGGACAAGGGGGCCCATGGG	23	100871692	100871670	249	117	70.0	0	0|0|2|14	6800
CIART	ENSMMUG00000021388	1	ENSMMUT00000109025	ENSMMUE00000531608	1		100872190	100871433	-1	758	CAGA	100871662	100871659	right	ACAAGGGGGCCCATGGGCCCAGG	23	100871686	100871664	227	139	75.0	3	0|0|1|11	5000
CIART	ENSMMUG00000021388	1	ENSMMUT00000109025	ENSMMUE00000531608	1		100872190	100871433	-1	758	AAGA	100871514	100871511	right	TTCTCCTATGGCAGGATCTGGGG	23	100871541	100871519	79	287	50.0	1	0|0|0|6	2400
CIART	ENSMMUG00000021388	1	ENSMMUT00000109025	ENSMMUE00000531608	1		100872190	100871433	-1	758	CAGG	100871667	100871664	left	CCATGGGCCCAGGCCAGACACTG	23	100871676	100871654	232	134	70.0	2	0|0|1|14	6200
CIART	ENSMMUG00000021388	1	ENSMMUT00000109025	ENSMMUE00000531608	1		100872190	100871433	-1	758	AAGA	100871508	100871505	right	AAGATCAAGAGATGGTGAACTGG	23	100871514	100871492	73	293	40.0	0	0|0|0|6	2400
CIART	ENSMMUG00000021388	1	ENSMMUT00000109025	ENSMMUE00000531608	1		100872190	100871433	-1	758	AAGG	100871684	100871681	right	GCTTCCCCTCTGATAATGAGAGG	23	100871713	100871691	249	117	50.0	0	0|0|0|0	0
CIART	ENSMMUG00000021388	1	ENSMMUT00000109025	ENSMMUE00000531608	1		100872190	100871433	-1	758	CAGA	100871648	100871645	right	GCCAGACACTGTTGGGCAGAGGG	23	100871664	100871642	213	153	60.0	0	0|0|0|8	3200
CIART	ENSMMUG00000021388	1	ENSMMUT00000109025	ENSMMUE00000531608	1		100872190	100871433	-1	758	AAGG	100871594	100871591	left	CCAGTAACCAACATACACCATCT	23	100871587	100871565	159	207	40.0	0	0|0|0|6	2400
CIART	ENSMMUG00000021388	1	ENSMMUT00000109025	ENSMMUE00000531608	1		100872190	100871433	-1	758	CAGA	100871662	100871659	left	CCATGGGCCCAGGCCAGACACTG	23	100871676	100871654	227	139	70.0	2	0|0|1|14	6200
CIART	ENSMMUG00000021388	1	ENSMMUT00000109025	ENSMMUE00000531608	1		100872190	100871433	-1	758	CAGG	100871607	100871604	right	CCGCTGCAGGCATCGATCCAAGG	23	100871613	100871591	172	194	65.0	1	0|0|0|2	800
CIART	ENSMMUG00000021388	1	ENSMMUT00000109025	ENSMMUE00000531608	1		100872190	100871433	-1	758	CAGA	100871662	100871659	right	GGGCCCAGGCCAGACACTGTTGG	23	100871672	100871650	227	139	70.0	2	0|0|0|6	2400
CIART	ENSMMUG00000021388	1	ENSMMUT00000109025	ENSMMUE00000531608	1		100872190	100871433	-1	758	AAGG	100871684	100871681	left	CCATGGGCCCAGGCCAGACACTG	23	100871676	100871654	249	117	70.0	2	0|0|1|14	6200
CIART	ENSMMUG00000021388	1	ENSMMUT00000109025	ENSMMUE00000531608	1		100872190	100871433	-1	758	CAGG	100871667	100871664	left	CCCAGGCCAGACACTGTTGGGCA	23	100871669	100871647	232	134	60.0	1	0|0|0|5	2000
CIART	ENSMMUG00000021388	1	ENSMMUT00000109025	ENSMMUE00000531608	1		100872190	100871433	-1	758	CAGA	100871662	100871659	left	CCCAGGCCAGACACTGTTGGGCA	23	100871669	100871647	227	139	60.0	1	0|0|0|5	2000
CIART	ENSMMUG00000021388	1	ENSMMUT00000109025	ENSMMUE00000531608	1		100872190	100871433	-1	758	AAGG	100871684	100871681	right	TAATGAGAGGGAGGACAAGGGGG	23	100871700	100871678	249	117	50.0	0	0|0|1|16	7000
ADSS2	ENSMMUG00000000016	1	ENSMMUT00000000024	ENSMMUE00000000122	1	1	4663495	4663765	1	271	CAGG	4663645	4663648	left	CCCAGGGCGCGGCCCGGAGGAAA	23	4663643	4663665	65	118	75.0	1	0|0|1|5	2600
ADSS2	ENSMMUG00000000016	1	ENSMMUT00000000024	ENSMMUE00000000122	1	1	4663495	4663765	1	271	CAGG	4663645	4663648	left	CCCGGAGGAAACCGGGTGACGGT	23	4663655	4663677	65	118	65.0	1	0|0|0|0	0
ADSS2	ENSMMUG00000000016	1	ENSMMUT00000000024	ENSMMUE00000000122	1	1	4663495	4663765	1	271	CAGG	4663645	4663648	right	GGCCGCCCCAGGGCGCGGCCCGG	23	4663637	4663659	65	118	95.0	5	0|0|2|11	5600
ADSS2	ENSMMUG00000000016	1	ENSMMUT00000000024	ENSMMUE00000000122	1	1	4663495	4663765	1	271	CAGG	4663645	4663648	left	CCGCCCCAGGGCGCGGCCCGGAG	23	4663639	4663661	65	118	90.0	1	0|0|2|8	4400
ADSS2	ENSMMUG00000000016	1	ENSMMUT00000000024	ENSMMUE00000000122	1	1	4663495	4663765	1	271	CAGG	4663645	4663648	left	CCAGGGCGCGGCCCGGAGGAAAC	23	4663644	4663666	65	118	80.0	1	0|0|0|4	1600
ADSS2	ENSMMUG00000000016	1	ENSMMUT00000000024	ENSMMUE00000000122	1	1	4663495	4663765	1	271	CAGG	4663645	4663648	right	CGGCGATTGCGGCCGCCCCAGGG	23	4663627	4663649	65	118	80.0	2	0|0|0|1	400
ADSS2	ENSMMUG00000000016	1	ENSMMUT00000000024	ENSMMUE00000000122	1	1	4663495	4663765	1	271	CAGG	4663645	4663648	right	CGCCCCAGGGCGCGGCCCGGAGG	23	4663640	4663662	65	118	95.0	3	0|0|0|8	3200
ADSS2	ENSMMUG00000000016	1	ENSMMUT00000000024	ENSMMUE00000000122	1	1	4663495	4663765	1	271	CAGG	4663645	4663648	right	TCCCTGCCCAACGGCGATTGCGG	23	4663616	4663638	65	118	65.0	0	0|0|0|0	0
ADSS2	ENSMMUG00000000016	1	ENSMMUT00000000024	ENSMMUE00000000122	1	1	4663495	4663765	1	271	CAGG	4663645	4663648	left	CCCCAGGGCGCGGCCCGGAGGAA	23	4663642	4663664	65	118	80.0	1	0|0|1|1	1000
ADSS2	ENSMMUG00000000016	1	ENSMMUT00000000024	ENSMMUE00000000122	1	1	4663495	4663765	1	271	CAGG	4663645	4663648	left	CCGGAGGAAACCGGGTGACGGTG	23	4663656	4663678	65	118	65.0	1	0|0|0|0	0
ADSS2	ENSMMUG00000000016	1	ENSMMUT00000000024	ENSMMUE00000000122	1	1	4663495	4663765	1	271	CAGG	4663645	4663648	right	ATTGCGGCCGCCCCAGGGCGCGG	23	4663632	4663654	65	118	80.0	2	0|0|0|1	400
TEKT2	ENSMMUG00000012028	1	ENSMMUT00000047397	ENSMMUE00000116162	3	1	188513163	188512958	-1	206	AAGA	188513030	188513027	right	GGAGGATGAGCTGCATAAAGAGG	23	188513047	188513025	70	136	50.0	0	0|0|2|14	6800
TEKT2	ENSMMUG00000012028	1	ENSMMUT00000047397	ENSMMUE00000116162	3	1	188513163	188512958	-1	206	AAGG	188513058	188513055	left	CCTGTGGAGGATGAGCTGCATAA	23	188513052	188513030	98	108	50.0	0	0|0|0|5	2000
TEKT2	ENSMMUG00000012028	1	ENSMMUT00000047397	ENSMMUE00000116162	3	1	188513163	188512958	-1	206	AAGA	188513030	188513027	right	TGAGCTGCATAAAGAGGTGGAGG	23	188513041	188513019	70	136	50.0	0	0|0|1|8	3800
TEKT2	ENSMMUG00000012028	1	ENSMMUT00000047397	ENSMMUE00000116162	3	1	188513163	188512958	-1	206	AAGA	188513030	188513027	right	GGATGAGCTGCATAAAGAGGTGG	23	188513044	188513022	70	136	50.0	0	0|0|1|8	3800
TEKT2	ENSMMUG00000012028	1	ENSMMUT00000047397	ENSMMUE00000116162	3	1	188513163	188512958	-1	206	AAGG	188513058	188513055	right	AAGCCGGCGAGACATTGATGTGG	23	188513083	188513061	98	108	55.00000000000001	0	0|0|0|1	400
TEKT2	ENSMMUG00000012028	1	ENSMMUT00000047397	ENSMMUE00000116162	3	1	188513163	188512958	-1	206	AAGG	188513058	188513055	right	TGTGGTGAAGGACCCTGTGGAGG	23	188513065	188513043	98	108	60.0	0	0|0|1|8	3800
TEKT2	ENSMMUG00000012028	1	ENSMMUT00000047397	ENSMMUE00000116162	3	1	188513163	188512958	-1	206	AAGG	188513058	188513055	left	CCCTGTGGAGGATGAGCTGCATA	23	188513053	188513031	98	108	50.0	0	0|0|0|2	800
TEKT2	ENSMMUG00000012028	1	ENSMMUT00000047397	ENSMMUE00000116162	3	1	188513163	188512958	-1	206	AAGG	188513058	188513055	right	TGATGTGGTGAAGGACCCTGTGG	23	188513068	188513046	98	108	55.00000000000001	0	0|0|0|11	4400
TEKT2	ENSMMUG00000012028	1	ENSMMUT00000047397	ENSMMUE00000116165	4	1	188512436	188512293	-1	144	CAGA	188512367	188512364	right	GAGACACTGGAGATCGACAGAGG	23	188512384	188512362	72	72	55.00000000000001	0	1|0|2|6	4600
AGO3	ENSMMUG00000006252	1	ENSMMUT00000071036	ENSMMUE00000060377	2	1	188653931	188653760	-1	172	AAGA	188653824	188653821	left	CCCAAAGATTGATGTCTACCTCT	23	188653828	188653806	62	110	35.0	0	1|0|0|3	2200
AGO3	ENSMMUG00000006252	1	ENSMMUT00000071036	ENSMMUE00000060377	2	1	188653931	188653760	-1	172	AAGA	188653824	188653821	left	CCAAAGATTGATGTCTACCTCTA	23	188653827	188653805	62	110	35.0	0	1|0|0|2	1800
AGO3	ENSMMUG00000006252	1	ENSMMUT00000071036	ENSMMUE00000060379	4	1	188626913	188626705	-1	209	CAGG	188626804	188626801	left	CCTTGCCTGAGCCACTGGAATTA	23	188626795	188626773	97	112	50.0	0	0|0|1|8	3800
AGO3	ENSMMUG00000006252	1	ENSMMUT00000071036	ENSMMUE00000060379	4	1	188626913	188626705	-1	209	CAGG	188626804	188626801	right	TGCATGAAGTACTGACAGGACGG	23	188626819	188626797	97	112	45.0	0	1|0|0|0	1000
AGO3	ENSMMUG00000006252	1	ENSMMUT00000071036	ENSMMUE00000060380	5	1	188625244	188625108	-1	137	CAGG	188625178	188625175	right	GGATATGACCACCCTCTGGGAGG	23	188625204	188625182	68	69	60.0	0	0|1|0|3	2000
AGO3	ENSMMUG00000006252	1	ENSMMUT00000071036	ENSMMUE00000060380	5	1	188625244	188625108	-1	137	CAGG	188625178	188625175	right	GGAGGCAGGGAAGTGTGGTTTGG	23	188625183	188625161	68	69	60.0	1	0|0|4|14	8000
AGO3	ENSMMUG00000006252	1	ENSMMUT00000071036	ENSMMUE00000060380	5	1	188625244	188625108	-1	137	CAGG	188625178	188625175	right	GAAGGATATGACCACCCTCTGGG	23	188625207	188625185	68	69	50.0	0	0|1|1|10	5400
AGO3	ENSMMUG00000006252	1	ENSMMUT00000071036	ENSMMUE00000060380	5	1	188625244	188625108	-1	137	CAGG	188625178	188625175	right	CCACCCTCTGGGAGGAGGCAGGG	23	188625196	188625174	68	69	70.0	2	0|0|3|14	7400
AGO3	ENSMMUG00000006252	1	ENSMMUT00000071036	ENSMMUE00000060380	5	1	188625244	188625108	-1	137	CAGG	188625178	188625175	left	CCTCTGGGAGGAGGCAGGGAAGT	23	188625192	188625170	68	69	65.0	1	0|1|4|23	12400
AGO3	ENSMMUG00000006252	1	ENSMMUT00000071036	ENSMMUE00000060380	5	1	188625244	188625108	-1	137	CAGG	188625178	188625175	right	TGGGAGGAGGCAGGGAAGTGTGG	23	188625188	188625166	68	69	65.0	1	0|0|3|56	20000
AGO3	ENSMMUG00000006252	1	ENSMMUT00000071036	ENSMMUE00000060380	5	1	188625244	188625108	-1	137	CAGG	188625178	188625175	right	TATGACCACCCTCTGGGAGGAGG	23	188625201	188625179	68	69	60.0	1	0|0|1|4	2200
E2F2	ENSMMUG00000011832	1	ENSMMUT00000016577	ENSMMUE00000441906	1	1	201239166	201239515	1	350	CAGA	201239337	201239340	left	CCACAGAGCTGTGGCCATCCGGC	23	201239334	201239356	76	176	70.0	1	0|0|0|8	3200
E2F2	ENSMMUG00000011832	1	ENSMMUT00000016577	ENSMMUE00000441906	1	1	201239166	201239515	1	350	CAGA	201239414	201239417	right	CACGCCGCTGTACCCGCAGACGG	23	201239398	201239420	153	99	70.0	0	0|0|1|1	1000
E2F2	ENSMMUG00000011832	1	ENSMMUT00000016577	ENSMMUE00000441906	1	1	201239166	201239515	1	350	CAGA	201239337	201239340	left	CCATCCGGCCTCAGCAGCCCCCA	23	201239348	201239370	76	176	75.0	1	0|0|1|18	7800
E2F2	ENSMMUG00000011832	1	ENSMMUT00000016577	ENSMMUE00000441906	1	1	201239166	201239515	1	350	CAGA	201239337	201239340	right	CGATGAGCCCCACAGAGCTGTGG	23	201239325	201239347	76	176	65.0	0	0|0|0|4	1600
E2F2	ENSMMUG00000011832	1	ENSMMUT00000016577	ENSMMUE00000441906	1	1	201239166	201239515	1	350	CAGA	201239414	201239417	left	CCCGCAGTGGCGCCCGGCACCTG	23	201239426	201239448	153	99	80.0	0	0|0|0|5	2000
E2F2	ENSMMUG00000011832	1	ENSMMUT00000016577	ENSMMUE00000441906	1	1	201239166	201239515	1	350	CAGA	201239414	201239417	left	CCTCCCGCAGTGGCGCCCGGCAC	23	201239423	201239445	153	99	85.0	0	0|0|0|9	3600
E2F2	ENSMMUG00000011832	1	ENSMMUT00000016577	ENSMMUE00000441906	1	1	201239166	201239515	1	350	CAGA	201239337	201239340	left	CCCCACAGAGCTGTGGCCATCCG	23	201239332	201239354	76	176	65.0	2	0|0|1|6	3000
E2F2	ENSMMUG00000011832	1	ENSMMUT00000016577	ENSMMUE00000441906	1	1	201239166	201239515	1	350	CAGA	201239337	201239340	left	CCCACAGAGCTGTGGCCATCCGG	23	201239333	201239355	76	176	65.0	2	0|0|0|4	1600
E2F2	ENSMMUG00000011832	1	ENSMMUT00000016577	ENSMMUE00000441906	1	1	201239166	201239515	1	350	CAGA	201239414	201239417	left	CCGCTGTACCCGCAGACGGCGCC	23	201239402	201239424	153	99	75.0	0	0|0|0|6	2400
E2F2	ENSMMUG00000011832	1	ENSMMUT00000016577	ENSMMUE00000441906	1	1	201239166	201239515	1	350	CAGA	201239414	201239417	left	CCGCAGACGGCGCCTCCCGCAGT	23	201239411	201239433	153	99	75.0	0	0|0|0|2	800
E2F2	ENSMMUG00000011832	1	ENSMMUT00000016577	ENSMMUE00000441906	1	1	201239166	201239515	1	350	CAGA	201239414	201239417	left	CCCGCAGACGGCGCCTCCCGCAG	23	201239410	201239432	153	99	80.0	0	0|0|0|10	4000
E2F2	ENSMMUG00000011832	1	ENSMMUT00000016577	ENSMMUE00000114474	3	1	201248178	201248397	1	220	CAGA	201248312	201248315	right	AGGTGCTGGACGTGCAGAAGCGG	23	201248298	201248320	137	83	60.0	0	1|0|1|5	3600
E2F2	ENSMMUG00000011832	1	ENSMMUT00000016577	ENSMMUE00000114474	3	1	201248178	201248397	1	220	CAGA	201248262	201248265	right	TCCTGAGCGAGTCAGAGGATGGG	23	201248250	201248272	87	133	55.00000000000001	3	0|0|0|3	1200
E2F2	ENSMMUG00000011832	1	ENSMMUT00000016577	ENSMMUE00000114474	3	1	201248178	201248397	1	220	CAGA	201248262	201248265	left	CCTCCTGAGCGAGTCAGAGGATG	23	201248248	201248270	87	133	60.0	2	0|0|0|4	1600
E2F2	ENSMMUG00000011832	1	ENSMMUT00000016577	ENSMMUE00000114474	3	1	201248178	201248397	1	220	CAGA	201248312	201248315	right	GAACTGGGCCGCTGAGGTGCTGG	23	201248284	201248306	137	83	70.0	0	0|0|0|4	1600
E2F2	ENSMMUG00000011832	1	ENSMMUT00000016577	ENSMMUE00000114474	3	1	201248178	201248397	1	220	CAGA	201248262	201248265	right	TTACCTCCTGAGCGAGTCAGAGG	23	201248245	201248267	87	133	55.00000000000001	2	0|0|0|1	400
E2F2	ENSMMUG00000011832	1	ENSMMUT00000016577	ENSMMUE00000114474	3	1	201248178	201248397	1	220	CAGA	201248262	201248265	right	CGAGTCAGAGGATGGGGTCCTGG	23	201248257	201248279	87	133	65.0	1	0|0|0|6	2400
E2F2	ENSMMUG00000011832	1	ENSMMUT00000016577	ENSMMUE00000114474	3	1	201248178	201248397	1	220	CAGA	201248262	201248265	left	CCTGAGCGAGTCAGAGGATGGGG	23	201248251	201248273	87	133	65.0	1	0|0|1|6	3000
E2F2	ENSMMUG00000011832	1	ENSMMUT00000016577	ENSMMUE00000114474	3	1	201248178	201248397	1	220	CAGA	201248262	201248265	right	CTCCTGAGCGAGTCAGAGGATGG	23	201248249	201248271	87	133	60.0	3	0|0|1|5	2600
E2F2	ENSMMUG00000011832	1	ENSMMUT00000016577	ENSMMUE00000114474	3	1	201248178	201248397	1	220	CAGA	201248262	201248265	right	CCTGAGCGAGTCAGAGGATGGGG	23	201248251	201248273	87	133	60.0	2	0|0|1|6	3000
E2F2	ENSMMUG00000011832	1	ENSMMUT00000016577	ENSMMUE00000114475	4	1	201249209	201249367	1	159	AAGG	201249273	201249276	right	GAAGCAGCAACAGCTGGGGCAGG	23	201249245	201249267	67	92	65.0	1	0|0|1|24	10200
ZBTB18	ENSMMUG00000015664	1	ENSMMUT00000021969	ENSMMUE00000375101	2	1	5065395	5061719	-1	3677	AAGA	5065029	5065026	right	GCTGAAAGAGAAAGCTACCACGG	23	5065034	5065012	1214	369	45.0	1	0|0|0|1	400
ZBTB18	ENSMMUG00000015664	1	ENSMMUT00000021969	ENSMMUE00000375101	2	1	5065395	5061719	-1	3677	AAGG	5064863	5064860	left	CCCAGCAAAAGGGACTTGGCGGC	23	5064871	5064849	1048	535	60.0	0	0|0|0|1	400
ZBTB18	ENSMMUG00000015664	1	ENSMMUT00000021969	ENSMMUE00000375101	2	1	5065395	5061719	-1	3677	CAGA	5064816	5064813	left	CCTCAGACTCAGCAGGCATCCCC	23	5064819	5064797	1001	582	65.0	1	0|0|0|6	2400
ZBTB18	ENSMMUG00000015664	1	ENSMMUT00000021969	ENSMMUE00000375101	2	1	5065395	5061719	-1	3677	CAGG	5064807	5064804	left	CCCCCAGGCTGGCGGAGAGGCAG	23	5064800	5064778	992	591	75.0	4	0|1|1|17	8200
ZBTB18	ENSMMUG00000015664	1	ENSMMUT00000021969	ENSMMUE00000375101	2	1	5065395	5061719	-1	3677	CAGA	5064681	5064678	right	TGTCACCTCCGTGAGGGATTCGG	23	5064704	5064682	866	717	55.00000000000001	4	0|0|0|2	800
ZBTB18	ENSMMUG00000015664	1	ENSMMUT00000021969	ENSMMUE00000375101	2	1	5065395	5061719	-1	3677	CAGG	5065324	5065321	right	TGCAGTGTCTGAGCGAGCAGAGG	23	5065350	5065328	1509	74	60.0	0	0|0|0|3	1200
ZBTB18	ENSMMUG00000015664	1	ENSMMUT00000021969	ENSMMUE00000375101	2	1	5065395	5061719	-1	3677	AAGG	5065222	5065219	right	CCTCTTTTACAAGGACCAGCTGG	23	5065232	5065210	1407	176	50.0	0	0|0|0|3	1200
ZBTB18	ENSMMUG00000015664	1	ENSMMUT00000021969	ENSMMUE00000375101	2	1	5065395	5061719	-1	3677	AAGG	5064863	5064860	left	CCAGCAAAAGGGACTTGGCGGCC	23	5064870	5064848	1048	535	65.0	0	0|0|0|1	400
ZBTB18	ENSMMUG00000015664	1	ENSMMUT00000021969	ENSMMUE00000375101	2	1	5065395	5061719	-1	3677	CAGG	5064807	5064804	left	CCAGGCTGGCGGAGAGGCAGAGC	23	5064797	5064775	992	591	75.0	2	0|0|1|14	6200
ZBTB18	ENSMMUG00000015664	1	ENSMMUT00000021969	ENSMMUE00000375101	2	1	5065395	5061719	-1	3677	AAGA	5065113	5065110	left	CCATTGAAGACGTGCTAGCAGCT	23	5065104	5065082	1298	285	50.0	2	0|0|0|2	800
ZBTB18	ENSMMUG00000015664	1	ENSMMUT00000021969	ENSMMUE00000375101	2	1	5065395	5061719	-1	3677	CAGA	5064712	5064709	right	CAACAGAGTCTTTGTCCCAGAGG	23	5064729	5064707	897	686	50.0	2	0|0|2|8	4400
ZBTB18	ENSMMUG00000015664	1	ENSMMUT00000021969	ENSMMUE00000375101	2	1	5065395	5061719	-1	3677	CAGG	5064807	5064804	left	CCCCAGGCTGGCGGAGAGGCAGA	23	5064799	5064777	992	591	70.0	3	0|0|2|12	6000
ZBTB18	ENSMMUG00000015664	1	ENSMMUT00000021969	ENSMMUE00000375101	2	1	5065395	5061719	-1	3677	CAGA	5064816	5064813	right	CGATTGCCCTCAGACTCAGCAGG	23	5064826	5064804	1001	582	60.0	0	0|0|0|2	800
ZBTB18	ENSMMUG00000015664	1	ENSMMUT00000021969	ENSMMUE00000375101	2	1	5065395	5061719	-1	3677	CAGA	5065333	5065330	right	CTGAGCGAGCAGAGGCACCAGGG	23	5065342	5065320	1518	65	65.0	1	0|1|0|9	4400
ZBTB18	ENSMMUG00000015664	1	ENSMMUT00000021969	ENSMMUE00000375101	2	1	5065395	5061719	-1	3677	CAGG	5064807	5064804	left	CCCTCAGACTCAGCAGGCATCCC	23	5064820	5064798	992	591	60.0	1	0|0|1|1	1000
ZBTB18	ENSMMUG00000015664	1	ENSMMUT00000021969	ENSMMUE00000375101	2	1	5065395	5061719	-1	3677	AAGA	5065098	5065095	left	CCATTGAAGACGTGCTAGCAGCT	23	5065104	5065082	1283	300	50.0	2	0|0|0|2	800
ZBTB18	ENSMMUG00000015664	1	ENSMMUT00000021969	ENSMMUE00000375101	2	1	5065395	5061719	-1	3677	CAGG	5064796	5064793	left	CCAGGCTGGCGGAGAGGCAGAGC	23	5064797	5064775	981	602	75.0	2	0|0|1|14	6200
ZBTB18	ENSMMUG00000015664	1	ENSMMUT00000021969	ENSMMUE00000375101	2	1	5065395	5061719	-1	3677	AAGA	5064990	5064987	left	CCAAAAAGGAAGAAGATGCTTCA	23	5064999	5064977	1175	408	35.0	2	0|0|5|14	8600
ZBTB18	ENSMMUG00000015664	1	ENSMMUT00000021969	ENSMMUE00000375101	2	1	5065395	5061719	-1	3677	CAGA	5064780	5064777	left	CCACAGCAGCTGGAAAAACAGTA	23	5064768	5064746	965	618	45.0	1	0|0|0|12	4800
ZBTB18	ENSMMUG00000015664	1	ENSMMUT00000021969	ENSMMUE00000375101	2	1	5065395	5061719	-1	3677	CAGG	5064807	5064804	left	CCTCAGACTCAGCAGGCATCCCC	23	5064819	5064797	992	591	65.0	1	0|0|0|6	2400
ZBTB18	ENSMMUG00000015664	1	ENSMMUT00000021969	ENSMMUE00000375101	2	1	5065395	5061719	-1	3677	AAGG	5065222	5065219	left	CCTCTTTTACAAGGACCAGCTGG	23	5065232	5065210	1407	176	50.0	0	0|0|0|3	1200
ZBTB18	ENSMMUG00000015664	1	ENSMMUT00000021969	ENSMMUE00000375101	2	1	5065395	5061719	-1	3677	CAGA	5065008	5065005	right	GAAAGAGAAAGCTACCACGGAGG	23	5065031	5065009	1193	390	50.0	1	0|0|0|5	2000
ZBTB18	ENSMMUG00000015664	1	ENSMMUT00000021969	ENSMMUE00000375101	2	1	5065395	5061719	-1	3677	AAGG	5065222	5065219	left	CCACCTCTTTTACAAGGACCAGC	23	5065235	5065213	1407	176	50.0	0	0|0|0|1	400
ZBTB18	ENSMMUG00000015664	1	ENSMMUT00000021969	ENSMMUE00000375101	2	1	5065395	5061719	-1	3677	AAGA	5064987	5064984	right	GGAGGCAGACAGCACCAAAAAGG	23	5065013	5064991	1172	411	55.00000000000001	1	0|0|1|13	5800
ZBTB18	ENSMMUG00000015664	1	ENSMMUT00000021969	ENSMMUE00000375101	2	1	5065395	5061719	-1	3677	CAGG	5064796	5064793	left	CCCAGGCTGGCGGAGAGGCAGAG	23	5064798	5064776	981	602	70.0	3	N/A	N/A
ZBTB18	ENSMMUG00000015664	1	ENSMMUT00000021969	ENSMMUE00000375101	2	1	5065395	5061719	-1	3677	CAGA	5065008	5065005	right	GCTGAAAGAGAAAGCTACCACGG	23	5065034	5065012	1193	390	45.0	1	0|0|0|1	400
ZBTB18	ENSMMUG00000015664	1	ENSMMUT00000021969	ENSMMUE00000375101	2	1	5065395	5061719	-1	3677	CAGG	5064807	5064804	right	AGACTCAGCAGGCATCCCCCAGG	23	5064815	5064793	992	591	65.0	1	0|0|1|7	3400
ZBTB18	ENSMMUG00000015664	1	ENSMMUT00000021969	ENSMMUE00000375101	2	1	5065395	5061719	-1	3677	AAGG	5064863	5064860	right	GAACATCCTGCCCAGCAAAAGGG	23	5064881	5064859	1048	535	50.0	0	0|0|0|8	3200
ZBTB18	ENSMMUG00000015664	1	ENSMMUT00000021969	ENSMMUE00000375101	2	1	5065395	5061719	-1	3677	CAGA	5064712	5064709	left	CCAGAGGTCTGTCACCTCCGTGA	23	5064713	5064691	897	686	60.0	5	0|0|2|7	4000
ZBTB18	ENSMMUG00000015664	1	ENSMMUT00000021969	ENSMMUE00000375101	2	1	5065395	5061719	-1	3677	CAGG	5064927	5064924	right	CTCCGATGGCAGCAGCCACATGG	23	5064950	5064928	1112	471	65.0	2	0|0|0|12	4800
ZBTB18	ENSMMUG00000015664	1	ENSMMUT00000021969	ENSMMUE00000375101	2	1	5065395	5061719	-1	3677	AAGG	5064863	5064860	right	CCTGCCCAGCAAAAGGGACTTGG	23	5064875	5064853	1048	535	60.0	0	0|0|0|5	2000
ZBTB18	ENSMMUG00000015664	1	ENSMMUT00000021969	ENSMMUE00000375101	2	1	5065395	5061719	-1	3677	CAGA	5064780	5064777	left	CCACACGCCACAGCAGCTGGAAA	23	5064775	5064753	965	618	60.0	1	0|0|0|7	2800
ZBTB18	ENSMMUG00000015664	1	ENSMMUT00000021969	ENSMMUE00000375101	2	1	5065395	5061719	-1	3677	AAGA	5065205	5065202	left	CCAGCTGGACAAAAGAGACATTG	23	5065217	5065195	1390	193	45.0	0	0|0|0|3	1200
ZBTB18	ENSMMUG00000015664	1	ENSMMUT00000021969	ENSMMUE00000375101	2	1	5065395	5061719	-1	3677	CAGA	5065333	5065330	right	TGCAGTGTCTGAGCGAGCAGAGG	23	5065350	5065328	1518	65	60.0	0	0|0|0|3	1200
ZBTB18	ENSMMUG00000015664	1	ENSMMUT00000021969	ENSMMUE00000375101	2	1	5065395	5061719	-1	3677	AAGG	5064863	5064860	left	CCTGCCCAGCAAAAGGGACTTGG	23	5064875	5064853	1048	535	60.0	0	0|0|0|5	2000
ZBTB18	ENSMMUG00000015664	1	ENSMMUT00000021969	ENSMMUE00000375101	2	1	5065395	5061719	-1	3677	CAGG	5064927	5064924	left	CCCAGTGATGAAGATGAAGGAGA	23	5064916	5064894	1112	471	40.0	0	0|0|2|10	5200
ZBTB18	ENSMMUG00000015664	1	ENSMMUT00000021969	ENSMMUE00000375101	2	1	5065395	5061719	-1	3677	AAGA	5065113	5065110	left	CCCATTGAAGACGTGCTAGCAGC	23	5065105	5065083	1298	285	50.0	2	0|0|0|2	800
ZBTB18	ENSMMUG00000015664	1	ENSMMUT00000021969	ENSMMUE00000375101	2	1	5065395	5061719	-1	3677	CAGA	5065008	5065005	left	CCACGGAGGCAGACAGCACCAAA	23	5065017	5064995	1193	390	60.0	1	0|0|0|5	2000
ZBTB18	ENSMMUG00000015664	1	ENSMMUT00000021969	ENSMMUE00000375101	2	1	5065395	5061719	-1	3677	CAGA	5065333	5065330	right	TCTGAGCGAGCAGAGGCACCAGG	23	5065343	5065321	1518	65	65.0	2	0|0|1|5	2600
ZBTB18	ENSMMUG00000015664	1	ENSMMUT00000021969	ENSMMUE00000375101	2	1	5065395	5061719	-1	3677	AAGG	5064863	5064860	right	GCCCAGCAAAAGGGACTTGGCGG	23	5064872	5064850	1048	535	60.0	0	0|0|0|2	800
ZBTB18	ENSMMUG00000015664	1	ENSMMUT00000021969	ENSMMUE00000375101	2	1	5065395	5061719	-1	3677	AAGA	5064906	5064903	left	CCCAGTGATGAAGATGAAGGAGA	23	5064916	5064894	1091	492	40.0	0	0|0|2|10	5200
ZBTB18	ENSMMUG00000015664	1	ENSMMUT00000021969	ENSMMUE00000375101	2	1	5065395	5061719	-1	3677	AAGA	5064990	5064987	right	GGAGGCAGACAGCACCAAAAAGG	23	5065013	5064991	1175	408	55.00000000000001	1	0|0|1|13	5800
ZBTB18	ENSMMUG00000015664	1	ENSMMUT00000021969	ENSMMUE00000375101	2	1	5065395	5061719	-1	3677	CAGG	5065324	5065321	left	CCAGGGCTTTCTTTGTGACTGCA	23	5065325	5065303	1509	74	50.0	1	0|0|1|12	5400
ZBTB18	ENSMMUG00000015664	1	ENSMMUT00000021969	ENSMMUE00000375101	2	1	5065395	5061719	-1	3677	CAGG	5064927	5064924	left	CCAGTGATGAAGATGAAGGAGAA	23	5064915	5064893	1112	471	40.0	0	0|0|0|21	8400
ZBTB18	ENSMMUG00000015664	1	ENSMMUT00000021969	ENSMMUE00000375101	2	1	5065395	5061719	-1	3677	CAGA	5064712	5064709	left	CCCAGAGGTCTGTCACCTCCGTG	23	5064714	5064692	897	686	60.0	4	0|0|0|2	800
ZBTB18	ENSMMUG00000015664	1	ENSMMUT00000021969	ENSMMUE00000375101	2	1	5065395	5061719	-1	3677	CAGA	5064780	5064777	right	CATCCCCCAGGCTGGCGGAGAGG	23	5064803	5064781	965	618	75.0	3	0|0|2|11	5600
ZBTB18	ENSMMUG00000015664	1	ENSMMUT00000021969	ENSMMUE00000375101	2	1	5065395	5061719	-1	3677	CAGA	5064816	5064813	left	CCCTCAGACTCAGCAGGCATCCC	23	5064820	5064798	1001	582	60.0	1	0|0|1|1	1000
ZBTB18	ENSMMUG00000015664	1	ENSMMUT00000021969	ENSMMUE00000375101	2	1	5065395	5061719	-1	3677	CAGG	5065324	5065321	right	CTGAGCGAGCAGAGGCACCAGGG	23	5065342	5065320	1509	74	65.0	1	0|1|0|9	4400
ZBTB18	ENSMMUG00000015664	1	ENSMMUT00000021969	ENSMMUE00000375101	2	1	5065395	5061719	-1	3677	CAGA	5065333	5065330	left	CCAGGGCTTTCTTTGTGACTGCA	23	5065325	5065303	1518	65	50.0	1	0|0|1|12	5400
ZBTB18	ENSMMUG00000015664	1	ENSMMUT00000021969	ENSMMUE00000375101	2	1	5065395	5061719	-1	3677	AAGA	5064906	5064903	left	CCAGTGATGAAGATGAAGGAGAA	23	5064915	5064893	1091	492	40.0	0	0|0|0|21	8400
ZBTB18	ENSMMUG00000015664	1	ENSMMUT00000021969	ENSMMUE00000375101	2	1	5065395	5061719	-1	3677	CAGG	5064796	5064793	right	GCAGGCATCCCCCAGGCTGGCGG	23	5064808	5064786	981	602	75.0	4	0|0|0|7	2800
ZBTB18	ENSMMUG00000015664	1	ENSMMUT00000021969	ENSMMUE00000375101	2	1	5065395	5061719	-1	3677	CAGA	5064681	5064678	right	GAGGTCTGTCACCTCCGTGAGGG	23	5064710	5064688	866	717	60.0	5	0|0|2|17	8000
ZBTB18	ENSMMUG00000015664	1	ENSMMUT00000021969	ENSMMUE00000375101	2	1	5065395	5061719	-1	3677	CAGA	5064726	5064723	left	CCCAGAGGTCTGTCACCTCCGTG	23	5064714	5064692	911	672	60.0	4	0|0|0|2	800
ZBTB18	ENSMMUG00000015664	1	ENSMMUT00000021969	ENSMMUE00000375101	2	1	5065395	5061719	-1	3677	CAGA	5065008	5065005	left	CCAAAAAGGAAGAAGATGCTTCA	23	5064999	5064977	1193	390	35.0	2	0|0|5|14	8600
ZBTB18	ENSMMUG00000015664	1	ENSMMUT00000021969	ENSMMUE00000375101	2	1	5065395	5061719	-1	3677	AAGA	5065098	5065095	left	CCCATTGAAGACGTGCTAGCAGC	23	5065105	5065083	1283	300	50.0	2	0|0|0|2	800
ZBTB18	ENSMMUG00000015664	1	ENSMMUT00000021969	ENSMMUE00000375101	2	1	5065395	5061719	-1	3677	AAGA	5064906	5064903	right	TTGCCCAGTGATGAAGATGAAGG	23	5064919	5064897	1091	492	45.0	0	0|0|0|7	2800
ZBTB18	ENSMMUG00000015664	1	ENSMMUT00000021969	ENSMMUE00000375101	2	1	5065395	5061719	-1	3677	AAGG	5065131	5065128	left	CCAGTTCAAAGACTTGCCCATTG	23	5065121	5065099	1316	267	45.0	0	0|0|1|7	3400
ZBTB18	ENSMMUG00000015664	1	ENSMMUT00000021969	ENSMMUE00000375101	2	1	5065395	5061719	-1	3677	AAGG	5065131	5065128	right	TGCTTGAATTCATGTATGAAGGG	23	5065149	5065127	1316	267	30.0	2	0|0|0|7	2800
ZBTB18	ENSMMUG00000015664	1	ENSMMUT00000021969	ENSMMUE00000375101	2	1	5065395	5061719	-1	3677	CAGG	5064796	5064793	right	TCAGCAGGCATCCCCCAGGCTGG	23	5064811	5064789	981	602	70.0	1	0|0|0|15	6000
ZBTB18	ENSMMUG00000015664	1	ENSMMUT00000021969	ENSMMUE00000375101	2	1	5065395	5061719	-1	3677	CAGG	5064927	5064924	left	CCACATGGCAGGCGATTTGCCCA	23	5064935	5064913	1112	471	60.0	2	0|0|0|3	1200
ZBTB18	ENSMMUG00000015664	1	ENSMMUT00000021969	ENSMMUE00000375101	2	1	5065395	5061719	-1	3677	CAGA	5064726	5064723	left	CCTGCAGCTCAACAGAGTCTTTG	23	5064738	5064716	911	672	50.0	1	0|0|0|5	2000
ZBTB18	ENSMMUG00000015664	1	ENSMMUT00000021969	ENSMMUE00000375101	2	1	5065395	5061719	-1	3677	CAGA	5064726	5064723	left	CCCTGCAGCTCAACAGAGTCTTT	23	5064739	5064717	911	672	45.0	1	0|0|1|4	2200
ZBTB18	ENSMMUG00000015664	1	ENSMMUT00000021969	ENSMMUE00000375101	2	1	5065395	5061719	-1	3677	AAGA	5064987	5064984	left	CCAAAAAGGAAGAAGATGCTTCA	23	5064999	5064977	1172	411	35.0	2	0|0|5|14	8600
ZBTB18	ENSMMUG00000015664	1	ENSMMUT00000021969	ENSMMUE00000375101	2	1	5065395	5061719	-1	3677	CAGA	5065008	5065005	right	GGAGGCAGACAGCACCAAAAAGG	23	5065013	5064991	1193	390	55.00000000000001	1	0|0|1|13	5800
ZBTB18	ENSMMUG00000015664	1	ENSMMUT00000021969	ENSMMUE00000375101	2	1	5065395	5061719	-1	3677	CAGG	5064796	5064793	right	CATCCCCCAGGCTGGCGGAGAGG	23	5064803	5064781	981	602	75.0	3	0|0|2|11	5600
ZBTB18	ENSMMUG00000015664	1	ENSMMUT00000021969	ENSMMUE00000375101	2	1	5065395	5061719	-1	3677	AAGA	5065113	5065110	left	CCAGTTCAAAGACTTGCCCATTG	23	5065121	5065099	1298	285	45.0	0	0|0|1|7	3400
ZBTB18	ENSMMUG00000015664	1	ENSMMUT00000021969	ENSMMUE00000375101	2	1	5065395	5061719	-1	3677	AAGA	5065029	5065026	left	CCACGGAGGCAGACAGCACCAAA	23	5065017	5064995	1214	369	60.0	1	0|0|0|5	2000
ZBTB18	ENSMMUG00000015664	1	ENSMMUT00000021969	ENSMMUE00000375101	2	1	5065395	5061719	-1	3677	AAGG	5065222	5065219	left	CCAGCTGGACAAAAGAGACATTG	23	5065217	5065195	1407	176	45.0	0	0|0|0|3	1200
ZBTB18	ENSMMUG00000015664	1	ENSMMUT00000021969	ENSMMUE00000375101	2	1	5065395	5061719	-1	3677	CAGG	5064636	5064633	left	CCAGCCTTTCAGGAGTTGAAAAT	23	5064645	5064623	821	762	40.0	2	0|0|0|10	4000
ZBTB18	ENSMMUG00000015664	1	ENSMMUT00000021969	ENSMMUE00000375101	2	1	5065395	5061719	-1	3677	CAGA	5064780	5064777	right	GCAGGCATCCCCCAGGCTGGCGG	23	5064808	5064786	965	618	75.0	4	0|0|0|7	2800
ZBTB18	ENSMMUG00000015664	1	ENSMMUT00000021969	ENSMMUE00000375101	2	1	5065395	5061719	-1	3677	CAGA	5064726	5064723	left	CCCCTGCAGCTCAACAGAGTCTT	23	5064740	5064718	911	672	50.0	1	0|0|2|2	2000
ZBTB18	ENSMMUG00000015664	1	ENSMMUT00000021969	ENSMMUE00000375101	2	1	5065395	5061719	-1	3677	CAGG	5064796	5064793	left	CCCCCAGGCTGGCGGAGAGGCAG	23	5064800	5064778	981	602	75.0	4	0|1|1|17	8200
ZBTB18	ENSMMUG00000015664	1	ENSMMUT00000021969	ENSMMUE00000375101	2	1	5065395	5061719	-1	3677	CAGG	5064796	5064793	left	CCCCAGGCTGGCGGAGAGGCAGA	23	5064799	5064777	981	602	70.0	3	0|0|2|12	6000
ZBTB18	ENSMMUG00000015664	1	ENSMMUT00000021969	ENSMMUE00000375101	2	1	5065395	5061719	-1	3677	AAGA	5065205	5065202	right	CCTCTTTTACAAGGACCAGCTGG	23	5065232	5065210	1390	193	50.0	0	0|0|0|3	1200
ZBTB18	ENSMMUG00000015664	1	ENSMMUT00000021969	ENSMMUE00000375101	2	1	5065395	5061719	-1	3677	AAGA	5064894	5064891	right	TTGCCCAGTGATGAAGATGAAGG	23	5064919	5064897	1079	504	45.0	0	0|0|0|7	2800
ZBTB18	ENSMMUG00000015664	1	ENSMMUT00000021969	ENSMMUE00000375101	2	1	5065395	5061719	-1	3677	AAGG	5064994	5064991	left	CCAAAAAGGAAGAAGATGCTTCA	23	5064999	5064977	1179	404	35.0	2	0|0|5|14	8600
ZBTB18	ENSMMUG00000015664	1	ENSMMUT00000021969	ENSMMUE00000375101	2	1	5065395	5061719	-1	3677	CAGG	5064807	5064804	left	CCCAGGCTGGCGGAGAGGCAGAG	23	5064798	5064776	992	591	70.0	3	N/A	N/A
ZBTB18	ENSMMUG00000015664	1	ENSMMUT00000021969	ENSMMUE00000375101	2	1	5065395	5061719	-1	3677	CAGG	5064636	5064633	left	CCTTTCAGGAGTTGAAAATCTGA	23	5064641	5064619	821	762	35.0	2	0|0|1|11	5000
PPP2R5A	ENSMMUG00000019771	1	ENSMMUT00000102360	ENSMMUE00000452548	1		69782372	69782552	1	181	CAGA	69782474	69782477	left	CCCAGGGCTCGTCGCAGTTTCGC	23	69782484	69782506	105	76	65.0	1	0|0|0|3	1200
PPP2R5A	ENSMMUG00000019771	1	ENSMMUT00000102360	ENSMMUE00000452548	1		69782372	69782552	1	181	CAGA	69782474	69782477	right	CAGAGGCAGAAGCGCTCCCAGGG	23	69782468	69782490	105	76	65.0	1	0|0|0|7	2800
PPP2R5A	ENSMMUG00000019771	1	ENSMMUT00000102360	ENSMMUE00000452548	1		69782372	69782552	1	181	CAGA	69782474	69782477	right	AATCGGTCCGCAAGGCGCAGAGG	23	69782451	69782473	105	76	65.0	3	0|0|0|2	800
PPP2R5A	ENSMMUG00000019771	1	ENSMMUT00000102360	ENSMMUE00000452548	1		69782372	69782552	1	181	CAGG	69782486	69782489	left	CCCAGGGCTCGTCGCAGTTTCGC	23	69782484	69782506	117	64	65.0	1	0|0|0|3	1200
PPP2R5A	ENSMMUG00000019771	1	ENSMMUT00000102360	ENSMMUE00000452548	1		69782372	69782552	1	181	CAGA	69782468	69782471	left	CCGCAAGGCGCAGAGGCAGAAGC	23	69782458	69782480	99	82	65.0	2	0|0|0|1	400
PPP2R5A	ENSMMUG00000019771	1	ENSMMUT00000102360	ENSMMUE00000452548	1		69782372	69782552	1	181	CAGG	69782486	69782489	right	CAGAGGCAGAAGCGCTCCCAGGG	23	69782468	69782490	117	64	65.0	1	0|0|0|7	2800
PPP2R5A	ENSMMUG00000019771	1	ENSMMUT00000102360	ENSMMUE00000452548	1		69782372	69782552	1	181	CAGG	69782486	69782489	left	CCAGGGCTCGTCGCAGTTTCGCA	23	69782485	69782507	117	64	65.0	1	0|0|0|1	400
PPP2R5A	ENSMMUG00000019771	1	ENSMMUT00000102360	ENSMMUE00000452548	1		69782372	69782552	1	181	AAGG	69782462	69782465	left	CCGCAAGGCGCAGAGGCAGAAGC	23	69782458	69782480	93	88	65.0	2	0|0|0|1	400
PPP2R5A	ENSMMUG00000019771	1	ENSMMUT00000102360	ENSMMUE00000452548	1		69782372	69782552	1	181	AAGG	69782462	69782465	right	AATCGGTCCGCAAGGCGCAGAGG	23	69782451	69782473	93	88	65.0	3	0|0|0|2	800
PPP2R5A	ENSMMUG00000019771	1	ENSMMUT00000102360	ENSMMUE00000452548	1		69782372	69782552	1	181	CAGA	69782468	69782471	right	CACCCGGAAATCGGTCCGCAAGG	23	69782443	69782465	99	82	65.0	3	0|0|0|1	400
PPP2R5A	ENSMMUG00000019771	1	ENSMMUT00000102360	ENSMMUE00000452548	1		69782372	69782552	1	181	CAGA	69782468	69782471	right	AATCGGTCCGCAAGGCGCAGAGG	23	69782451	69782473	99	82	65.0	3	0|0|0|2	800
PPP2R5A	ENSMMUG00000019771	1	ENSMMUT00000102360	ENSMMUE00000452548	1		69782372	69782552	1	181	CAGA	69782474	69782477	left	CCAGGGCTCGTCGCAGTTTCGCA	23	69782485	69782507	105	76	65.0	1	0|0|0|1	400
PPP2R5A	ENSMMUG00000019771	1	ENSMMUT00000102360	ENSMMUE00000452548	1		69782372	69782552	1	181	AAGG	69782462	69782465	right	GGACGGCTTCACCCGGAAATCGG	23	69782434	69782456	93	88	60.0	1	0|0|0|0	0
PPP2R5A	ENSMMUG00000019771	1	ENSMMUT00000102360	ENSMMUE00000452548	1		69782372	69782552	1	181	CAGA	69782474	69782477	right	GCAGAGGCAGAAGCGCTCCCAGG	23	69782467	69782489	105	76	70.0	1	0|0|1|11	5000
POU3F1	ENSMMUG00000044406	1	ENSMMUT00000053686	ENSMMUE00000401077	1	1	186538792	186540147	1	1356	CAGA	186538939	186538942	left	CCGCGAAGTGCAGAAGCTGATGC	23	186538929	186538951	150	1206	55.00000000000001	0	0|0|0|1	400
POU3F1	ENSMMUG00000044406	1	ENSMMUT00000053686	ENSMMUE00000401077	1	1	186538792	186540147	1	1356	CAGG	186539272	186539275	left	CCTACCCGGGGGGCGGCGGCGGC	23	186539279	186539301	483	873	95.0	0	0|0|2|28	12400
POU3F1	ENSMMUG00000044406	1	ENSMMUT00000053686	ENSMMUE00000401077	1	1	186538792	186540147	1	1356	CAGG	186539146	186539149	left	CCACGCGGGCGCGGCATGGGCGC	23	186539157	186539179	357	999	90.0	2	0|0|0|5	2000
POU3F1	ENSMMUG00000044406	1	ENSMMUT00000053686	ENSMMUE00000401077	1	1	186538792	186540147	1	1356	CAGG	186539146	186539149	right	CGCGCGCCTGGTGCACCAGGGGG	23	186539130	186539152	357	999	80.0	3	0|0|0|1	400
POU3F1	ENSMMUG00000044406	1	ENSMMUT00000053686	ENSMMUE00000401077	1	1	186538792	186540147	1	1356	CAGG	186539179	186539182	right	CGGCCCACGCGGGCGCGGCATGG	23	186539153	186539175	390	966	90.0	2	0|0|0|2	800
POU3F1	ENSMMUG00000044406	1	ENSMMUT00000053686	ENSMMUE00000401077	1	1	186538792	186540147	1	1356	CAGG	186539272	186539275	left	CCCGGGGGGCGGCGGCGGCGGCC	23	186539283	186539305	483	873	100.0	0	1|1|39|169	20000
POU3F1	ENSMMUG00000044406	1	ENSMMUT00000053686	ENSMMUE00000401077	1	1	186538792	186540147	1	1356	CAGG	186539272	186539275	right	TACGCGCAGGCGGCCTACCCGGG	23	186539266	186539288	483	873	75.0	1	0|0|0|0	0
POU3F1	ENSMMUG00000044406	1	ENSMMUT00000053686	ENSMMUE00000401077	1	1	186538792	186540147	1	1356	AAGG	186539071	186539074	right	GAACACGGCAAGGCGGGCGGCGG	23	186539062	186539084	282	1074	75.0	1	0|0|0|2	800
POU3F1	ENSMMUG00000044406	1	ENSMMUT00000053686	ENSMMUE00000401077	1	1	186538792	186540147	1	1356	CAGG	186538916	186538919	left	CCGCGTACCGCGAAGTGCAGAAG	23	186538922	186538944	127	1229	60.0	0	0|0|0|0	0
POU3F1	ENSMMUG00000044406	1	ENSMMUT00000053686	ENSMMUE00000401077	1	1	186538792	186540147	1	1356	CAGG	186539272	186539275	right	GTACGCGCAGGCGGCCTACCCGG	23	186539265	186539287	483	873	75.0	1	0|0|0|0	0
POU3F1	ENSMMUG00000044406	1	ENSMMUT00000053686	ENSMMUE00000401077	1	1	186538792	186540147	1	1356	AAGG	186539071	186539074	right	GGGGGCCCGCACCTAGAACACGG	23	186539047	186539069	282	1074	70.0	1	0|0|0|0	0
POU3F1	ENSMMUG00000044406	1	ENSMMUT00000053686	ENSMMUE00000401077	1	1	186538792	186540147	1	1356	AAGG	186539071	186539074	right	CACGGCAAGGCGGGCGGCGGCGG	23	186539065	186539087	282	1074	85.0	1	0|0|1|7	3400
POU3F1	ENSMMUG00000044406	1	ENSMMUT00000053686	ENSMMUE00000401077	1	1	186538792	186540147	1	1356	CAGG	186539146	186539149	right	CACGCGCGCCTGGTGCACCAGGG	23	186539128	186539150	357	999	75.0	1	0|0|0|2	800
POU3F1	ENSMMUG00000044406	1	ENSMMUT00000053686	ENSMMUE00000401077	1	1	186538792	186540147	1	1356	CAGG	186539272	186539275	left	CCGGGGGGCGGCGGCGGCGGCCT	23	186539284	186539306	483	873	95.0	0	0|2|7|91	20000
POU3F1	ENSMMUG00000044406	1	ENSMMUT00000053686	ENSMMUE00000401077	1	1	186538792	186540147	1	1356	CAGG	186539146	186539149	left	CCTGGTGCACCAGGGGGCGGCCC	23	186539136	186539158	357	999	85.0	1	0|0|0|6	2400
POU3F1	ENSMMUG00000044406	1	ENSMMUT00000053686	ENSMMUE00000401077	1	1	186538792	186540147	1	1356	CAGG	186539179	186539182	right	GGCCCACGCGGGCGCGGCATGGG	23	186539154	186539176	390	966	85.0	2	0|0|0|2	800
POU3F1	ENSMMUG00000044406	1	ENSMMUT00000053686	ENSMMUE00000401077	1	1	186538792	186540147	1	1356	AAGG	186539071	186539074	left	CCTAGAACACGGCAAGGCGGGCG	23	186539058	186539080	282	1074	70.0	1	0|0|0|0	0
POU3F1	ENSMMUG00000044406	1	ENSMMUT00000053686	ENSMMUE00000401077	1	1	186538792	186540147	1	1356	CAGG	186539146	186539149	left	CCAGGGGGCGGCCCACGCGGGCG	23	186539145	186539167	357	999	95.0	2	0|0|0|1	400
POU3F1	ENSMMUG00000044406	1	ENSMMUT00000053686	ENSMMUE00000401077	1	1	186538792	186540147	1	1356	CAGG	186538916	186538919	right	CGCCGAGCGACTGCACGCAGGGG	23	186538899	186538921	127	1229	75.0	1	0|0|0|0	0
POU3F1	ENSMMUG00000044406	1	ENSMMUT00000053686	ENSMMUE00000401077	1	1	186538792	186540147	1	1356	CAGG	186539146	186539149	right	CGGCGGTTTCCACGCGCGCCTGG	23	186539118	186539140	357	999	80.0	1	0|0|0|0	0
POU3F1	ENSMMUG00000044406	1	ENSMMUT00000053686	ENSMMUE00000401077	1	1	186538792	186540147	1	1356	CAGG	186539146	186539149	left	CCCACGCGGGCGCGGCATGGGCG	23	186539156	186539178	357	999	85.0	1	0|0|0|2	800
POU3F1	ENSMMUG00000044406	1	ENSMMUT00000053686	ENSMMUE00000401077	1	1	186538792	186540147	1	1356	AAGG	186539071	186539074	right	GCACCTAGAACACGGCAAGGCGG	23	186539055	186539077	282	1074	60.0	1	0|0|0|0	0
POU3F1	ENSMMUG00000044406	1	ENSMMUT00000053686	ENSMMUE00000401077	1	1	186538792	186540147	1	1356	CAGG	186539179	186539182	right	GGCATGGGCGCAGGGCAGCACGG	23	186539169	186539191	390	966	75.0	0	0|0|1|12	5400
POU3F1	ENSMMUG00000044406	1	ENSMMUT00000053686	ENSMMUE00000401077	1	1	186538792	186540147	1	1356	CAGG	186539146	186539149	right	GCGCCTGGTGCACCAGGGGGCGG	23	186539133	186539155	357	999	80.0	3	0|0|0|1	400
POU3F1	ENSMMUG00000044406	1	ENSMMUT00000053686	ENSMMUE00000401077	1	1	186538792	186540147	1	1356	AAGG	186539071	186539074	right	CACCTAGAACACGGCAAGGCGGG	23	186539056	186539078	282	1074	60.0	1	0|0|0|2	800
POU3F1	ENSMMUG00000044406	1	ENSMMUT00000053686	ENSMMUE00000401077	1	1	186538792	186540147	1	1356	CAGG	186539146	186539149	right	ACGCGCGCCTGGTGCACCAGGGG	23	186539129	186539151	357	999	75.0	2	0|0|1|1	1000
POU3F1	ENSMMUG00000044406	1	ENSMMUT00000053686	ENSMMUE00000401077	1	1	186538792	186540147	1	1356	CAGG	186538916	186538919	right	CCGCCGAGCGACTGCACGCAGGG	23	186538898	186538920	127	1229	75.0	0	0|0|0|0	0
POU3F1	ENSMMUG00000044406	1	ENSMMUT00000053686	ENSMMUE00000401077	1	1	186538792	186540147	1	1356	CAGG	186539272	186539275	right	ACGCGCAGGCGGCCTACCCGGGG	23	186539267	186539289	483	873	80.0	1	0|0|0|3	1200
POU3F1	ENSMMUG00000044406	1	ENSMMUT00000053686	ENSMMUE00000401077	1	1	186538792	186540147	1	1356	CAGG	186539179	186539182	right	GCGGGCGCGGCATGGGCGCAGGG	23	186539161	186539183	390	966	85.0	1	0|0|0|24	9600
POU3F1	ENSMMUG00000044406	1	ENSMMUT00000053686	ENSMMUE00000401077	1	1	186538792	186540147	1	1356	CAGG	186539272	186539275	right	GCTCGGGCTGTACGCGCAGGCGG	23	186539256	186539278	483	873	75.0	1	0|0|0|0	0
POU3F1	ENSMMUG00000044406	1	ENSMMUT00000053686	ENSMMUE00000401077	1	1	186538792	186540147	1	1356	AAGG	186539071	186539074	right	CTAGAACACGGCAAGGCGGGCGG	23	186539059	186539081	282	1074	65.0	2	0|0|0|0	0
ASAP3	ENSMMUG00000042021	1	ENSMMUT00000064546	ENSMMUE00000070131	3	1	201315633	201315778	1	146	CAGA	201315698	201315701	left	CCAGAACAGCCATGAGCTGTCCA	23	201315697	201315719	68	78	55.00000000000001	3	0|0|0|10	4000
ASAP3	ENSMMUG00000042021	1	ENSMMUT00000064546	ENSMMUE00000070131	3	1	201315633	201315778	1	146	CAGA	201315698	201315701	left	CCTGTCCCAGAACAGCCATGAGC	23	201315691	201315713	68	78	60.0	1	0|0|0|6	2400
ASAP3	ENSMMUG00000042021	1	ENSMMUT00000064546	ENSMMUE00000070131	3	1	201315633	201315778	1	146	CAGA	201315698	201315701	left	CCACCTGTCCCAGAACAGCCATG	23	201315688	201315710	68	78	60.0	2	0|0|0|6	2400
ASAP3	ENSMMUG00000042021	1	ENSMMUT00000064546	ENSMMUE00000070131	3	1	201315633	201315778	1	146	CAGA	201315698	201315701	left	CCCAGAACAGCCATGAGCTGTCC	23	201315696	201315718	68	78	55.00000000000001	2	0|0|2|7	4000
ASAP3	ENSMMUG00000042021	1	ENSMMUT00000064546	ENSMMUE00000070131	3	1	201315633	201315778	1	146	CAGA	201315698	201315701	left	CCATGAGCTGTCCACAGGCTTCC	23	201315706	201315728	68	78	60.0	4	0|0|0|6	2400
AGO1	ENSMMUG00000006251	1	ENSMMUT00000067719	ENSMMUE00000060358	2	1	188710030	188709847	-1	184	AAGA	188709911	188709908	left	CCCTAAGATCGACGTGTACCACT	23	188709915	188709893	62	122	45.0	0	0|0|0|0	0
AGO1	ENSMMUG00000006251	1	ENSMMUT00000067719	ENSMMUE00000060358	2	1	188710030	188709847	-1	184	AAGA	188709911	188709908	left	CCTAAGATCGACGTGTACCACTA	23	188709914	188709892	62	122	45.0	0	0|0|0|0	0
AGO1	ENSMMUG00000006251	1	ENSMMUT00000067719	ENSMMUE00000060360	4	1	188705532	188705351	-1	182	CAGA	188705418	188705415	left	CCCTTGGAGTCTGTGCAAGCCCT	23	188705406	188705384	65	117	55.00000000000001	1	0|0|0|2	800
AGO1	ENSMMUG00000006251	1	ENSMMUT00000067719	ENSMMUE00000060360	4	1	188705532	188705351	-1	182	CAGA	188705418	188705415	left	CCAGATCCCTGTTCCCTTGGAGT	23	188705419	188705397	65	117	55.00000000000001	0	0|0|0|5	2000
AGO1	ENSMMUG00000006251	1	ENSMMUT00000067719	ENSMMUE00000060360	4	1	188705532	188705351	-1	182	CAGA	188705418	188705415	left	CCCTGTTCCCTTGGAGTCTGTGC	23	188705413	188705391	65	117	55.00000000000001	1	0|0|2|11	5600
AGO1	ENSMMUG00000006251	1	ENSMMUT00000067719	ENSMMUE00000060360	4	1	188705532	188705351	-1	182	CAGA	188705418	188705415	left	CCCTGGTCAGCGGCCAGATCCCT	23	188705432	188705410	65	117	65.0	0	0|0|1|2	1400
AGO1	ENSMMUG00000006251	1	ENSMMUT00000067719	ENSMMUE00000060360	4	1	188705532	188705351	-1	182	CAGA	188705418	188705415	right	CTGCATGAGGCCCTGGTCAGCGG	23	188705442	188705420	65	117	65.0	1	0|0|1|2	1400
AGO1	ENSMMUG00000006251	1	ENSMMUT00000067719	ENSMMUE00000060360	4	1	188705532	188705351	-1	182	CAGA	188705418	188705415	left	CCTGGTCAGCGGCCAGATCCCTG	23	188705431	188705409	65	117	70.0	0	0|0|1|7	3400
AGO1	ENSMMUG00000006251	1	ENSMMUT00000067719	ENSMMUE00000060360	4	1	188705532	188705351	-1	182	CAGA	188705418	188705415	left	CCTGTTCCCTTGGAGTCTGTGCA	23	188705412	188705390	65	117	55.00000000000001	1	0|0|3|10	5800
AGO1	ENSMMUG00000006251	1	ENSMMUT00000067719	ENSMMUE00000060362	6	1	188704590	188704456	-1	135	CAGG	188704526	188704523	right	TGAGTTCATGTGTGAGGTGCTGG	23	188704553	188704531	68	67	50.0	0	0|0|0|11	4400
AGO1	ENSMMUG00000006251	1	ENSMMUT00000067719	ENSMMUE00000060364	8	1	188703201	188703054	-1	148	CAGA	188703140	188703137	left	CCTTCAGCTCAAGTATCCCCATC	23	188703129	188703107	84	64	50.0	0	0|0|0|3	1200
AGO1	ENSMMUG00000006251	1	ENSMMUT00000067719	ENSMMUE00000060366	10	1	188696008	188695886	-1	123	AAGG	188695951	188695948	right	CAAAGTGAAGGATGACATGACGG	23	188695958	188695936	63	60	40.0	0	0|0|0|4	1600
PACC1	ENSMMUG00000002141	1	ENSMMUT00000003024	ENSMMUE00000020528	4	1	69882875	69882666	-1	210	CAGA	69882740	69882737	left	CCATCACAGACTTTCGTGAGAAA	23	69882746	69882724	72	138	40.0	2	0|0|0|1	400
PACC1	ENSMMUG00000002141	1	ENSMMUT00000003024	ENSMMUE00000020528	4	1	69882875	69882666	-1	210	CAGA	69882740	69882737	left	CCAGACCATCACAGACTTTCGTG	23	69882751	69882729	72	138	50.0	0	0|0|0|3	1200
PACC1	ENSMMUG00000002141	1	ENSMMUT00000003024	ENSMMUE00000020528	4	1	69882875	69882666	-1	210	CAGA	69882750	69882747	right	CATGGCTGTGGCCGTCTTCCTGG	23	69882778	69882756	82	128	65.0	2	0|0|0|11	4400
PACC1	ENSMMUG00000002141	1	ENSMMUT00000003024	ENSMMUE00000020528	4	1	69882875	69882666	-1	210	CAGA	69882750	69882747	left	CCATCACAGACTTTCGTGAGAAA	23	69882746	69882724	82	128	40.0	2	0|0|0|1	400
PACC1	ENSMMUG00000002141	1	ENSMMUT00000003024	ENSMMUE00000020528	4	1	69882875	69882666	-1	210	CAGA	69882750	69882747	left	CCAGACCATCACAGACTTTCGTG	23	69882751	69882729	82	128	50.0	0	0|0|0|3	1200
PACC1	ENSMMUG00000002141	1	ENSMMUT00000003024	ENSMMUE00000020528	4	1	69882875	69882666	-1	210	CAGA	69882750	69882747	left	CCTGGTCTACCAGACCATCACAG	23	69882760	69882738	82	128	55.00000000000001	2	0|0|0|3	1200
NENF	ENSMMUG00000002142	1	ENSMMUT00000003026	ENSMMUE00000020536	1	1	69927122	69927298	1	177	CAGA	69927218	69927221	right	GGGCTGCCCACAGCCCGGGCTGG	23	69927194	69927216	99	78	85.0	4	0|0|1|24	10200
NENF	ENSMMUG00000002142	1	ENSMMUT00000003026	ENSMMUE00000020536	1	1	69927122	69927298	1	177	CAGA	69927218	69927221	left	CCGCGCCCTGCCGAGCGGGGGCC	23	69927224	69927246	99	78	90.0	1	0|0|0|11	4400
NENF	ENSMMUG00000002142	1	ENSMMUT00000003026	ENSMMUE00000020536	1	1	69927122	69927298	1	177	CAGA	69927218	69927221	right	CCCGGGGCTGCCCACAGCCCGGG	23	69927190	69927212	99	78	85.0	3	0|0|1|16	7000
NENF	ENSMMUG00000002142	1	ENSMMUT00000003026	ENSMMUE00000020536	1	1	69927122	69927298	1	177	CAGA	69927218	69927221	left	CCCGGGCTGGGCAGACTCCGCGC	23	69927207	69927229	99	78	80.0	2	0|0|0|5	2000
NENF	ENSMMUG00000002142	1	ENSMMUT00000003026	ENSMMUE00000020536	1	1	69927122	69927298	1	177	CAGA	69927218	69927221	left	CCCTGCCGAGCGGGGGCCCCCAG	23	69927229	69927251	99	78	85.0	2	0|0|0|14	5600
NENF	ENSMMUG00000002142	1	ENSMMUT00000003026	ENSMMUE00000020536	1	1	69927122	69927298	1	177	CAGA	69927218	69927221	left	CCTGCCGAGCGGGGGCCCCCAGT	23	69927230	69927252	99	78	85.0	2	0|0|0|4	1600
NENF	ENSMMUG00000002142	1	ENSMMUT00000003026	ENSMMUE00000020536	1	1	69927122	69927298	1	177	CAGA	69927218	69927221	left	CCGGGCTGGGCAGACTCCGCGCC	23	69927208	69927230	99	78	80.0	2	0|0|0|3	1200
NENF	ENSMMUG00000002142	1	ENSMMUT00000003026	ENSMMUE00000020536	1	1	69927122	69927298	1	177	CAGA	69927218	69927221	right	GGCTGCCCACAGCCCGGGCTGGG	23	69927195	69927217	99	78	80.0	4	0|0|3|18	9000
NENF	ENSMMUG00000002142	1	ENSMMUT00000003026	ENSMMUE00000020536	1	1	69927122	69927298	1	177	CAGA	69927218	69927221	right	CCCCGGGGCTGCCCACAGCCCGG	23	69927189	69927211	99	78	85.0	3	0|0|1|9	4200
PPP2R3A	ENSMMUG00000000932	2	ENSMMUT00000099136	ENSMMUE00000456332	1		38167018	38169063	1	2046	AAGG	38168254	38168257	right	AGTAGCATCAATGAAGGAAGTGG	23	38168241	38168263	793	807	40.0	0	0|0|1|4	2200
PPP2R3A	ENSMMUG00000000932	2	ENSMMUT00000099136	ENSMMUE00000456332	1		38167018	38169063	1	2046	CAGG	38168312	38168315	left	CCTATCTGAAAAAATTACCATTT	23	38168323	38168345	851	749	20.0	0	0|0|0|17	6800
PPP2R3A	ENSMMUG00000000932	2	ENSMMUT00000099136	ENSMMUE00000456332	1		38167018	38169063	1	2046	AAGA	38167687	38167690	left	CCAAGAAAATGGGCTTTGCTCGA	23	38167685	38167707	226	1374	45.0	1	0|0|0|3	1200
PPP2R3A	ENSMMUG00000000932	2	ENSMMUT00000099136	ENSMMUE00000456332	1		38167018	38169063	1	2046	AAGA	38168941	38168944	right	AAAAGTTTCTAAAGTTGAAGAGG	23	38168924	38168946	1480	120	25.0	0	0|0|3|25	11800
PPP2R3A	ENSMMUG00000000932	2	ENSMMUT00000099136	ENSMMUE00000456332	1		38167018	38169063	1	2046	AAGA	38167837	38167840	left	CCCTTGAAAAACTCAAGAACTCT	23	38167846	38167868	376	1224	30.0	1	0|0|0|10	4000
PPP2R3A	ENSMMUG00000000932	2	ENSMMUT00000099136	ENSMMUE00000456332	1		38167018	38169063	1	2046	AAGA	38167755	38167758	right	AGGCCTTCACAGGCATACCCAGG	23	38167729	38167751	294	1306	60.0	3	0|0|1|15	6600
PPP2R3A	ENSMMUG00000000932	2	ENSMMUT00000099136	ENSMMUE00000456332	1		38167018	38169063	1	2046	CAGA	38168100	38168103	right	AGACTTGGTTACTCAGATTTTGG	23	38168087	38168109	639	961	35.0	0	0|0|0|3	1200
PPP2R3A	ENSMMUG00000000932	2	ENSMMUT00000099136	ENSMMUE00000456332	1		38167018	38169063	1	2046	CAGG	38167748	38167751	right	TATCCCCAACAGGCCTTCACAGG	23	38167719	38167741	287	1313	55.00000000000001	1	0|0|0|3	1200
PPP2R3A	ENSMMUG00000000932	2	ENSMMUT00000099136	ENSMMUE00000456332	1		38167018	38169063	1	2046	AAGA	38167755	38167758	right	GGCCTTCACAGGCATACCCAGGG	23	38167730	38167752	294	1306	60.0	2	0|0|0|3	1200
PPP2R3A	ENSMMUG00000000932	2	ENSMMUT00000099136	ENSMMUE00000456332	1		38167018	38169063	1	2046	AAGG	38167791	38167794	left	CCTGCAACTTAAAGGACATTGCA	23	38167780	38167802	330	1270	40.0	1	0|0|0|3	1200
PPP2R3A	ENSMMUG00000000932	2	ENSMMUT00000099136	ENSMMUE00000456332	1		38167018	38169063	1	2046	AAGA	38167860	38167863	left	CCATGCAGCTTACAGAAAGGGAA	23	38167871	38167893	399	1201	45.0	0	0|1|0|5	2800
PPP2R3A	ENSMMUG00000000932	2	ENSMMUT00000099136	ENSMMUE00000456332	1		38167018	38169063	1	2046	CAGA	38167883	38167886	left	CCATGCAGCTTACAGAAAGGGAA	23	38167871	38167893	422	1178	45.0	0	0|1|0|5	2800
PPP2R3A	ENSMMUG00000000932	2	ENSMMUT00000099136	ENSMMUE00000456332	1		38167018	38169063	1	2046	CAGA	38167883	38167886	right	ATGCAGCTTACAGAAAGGGAAGG	23	38167873	38167895	422	1178	45.0	0	0|0|0|8	3200
PPP2R3A	ENSMMUG00000000932	2	ENSMMUT00000099136	ENSMMUE00000456332	1		38167018	38169063	1	2046	CAGA	38167883	38167886	right	TAACCATGCAGCTTACAGAAAGG	23	38167868	38167890	422	1178	40.0	0	0|0|0|10	4000
PPP2R3A	ENSMMUG00000000932	2	ENSMMUT00000099136	ENSMMUE00000456332	1		38167018	38169063	1	2046	AAGA	38168733	38168736	right	TATATCGAAGAAGAGTCAGATGG	23	38168709	38168731	1272	328	35.0	1	0|0|0|5	2000
PPP2R3A	ENSMMUG00000000932	2	ENSMMUT00000099136	ENSMMUE00000456332	1		38167018	38169063	1	2046	AAGA	38168151	38168154	right	GACAGACATAAAGATGTGCTTGG	23	38168141	38168163	690	910	40.0	1	0|0|1|59	20000
PPP2R3A	ENSMMUG00000000932	2	ENSMMUT00000099136	ENSMMUE00000456332	1		38167018	38169063	1	2046	CAGG	38167738	38167741	right	GGCCTTCACAGGCATACCCAGGG	23	38167730	38167752	277	1323	60.0	2	0|0|0|3	1200
PPP2R3A	ENSMMUG00000000932	2	ENSMMUT00000099136	ENSMMUE00000456332	1		38167018	38169063	1	2046	CAGA	38168809	38168812	left	CCAGAACATGCTACTCATCTTAA	23	38168817	38168839	1348	252	35.0	1	0|0|0|4	1600
PPP2R3A	ENSMMUG00000000932	2	ENSMMUT00000099136	ENSMMUE00000456332	1		38167018	38169063	1	2046	CAGG	38168236	38168239	right	AATGCATAAAGAAAAAGTCAGGG	23	38168218	38168240	775	825	25.0	1	0|0|4|37	17200
PPP2R3A	ENSMMUG00000000932	2	ENSMMUT00000099136	ENSMMUE00000456332	1		38167018	38169063	1	2046	CAGA	38168143	38168146	right	AAAATAGATAATTTTTCTTCTGG	23	38168118	38168140	682	918	15.0	0	0|0|2|35	15200
PPP2R3A	ENSMMUG00000000932	2	ENSMMUT00000099136	ENSMMUE00000456332	1		38167018	38169063	1	2046	AAGA	38167755	38167758	right	GGCATACCCAGGGTCAAGAGAGG	23	38167740	38167762	294	1306	60.0	1	0|0|0|5	2000
PPP2R3A	ENSMMUG00000000932	2	ENSMMUT00000099136	ENSMMUE00000456332	1		38167018	38169063	1	2046	CAGA	38168952	38168955	right	AAAGTTTCTAAAGTTGAAGAGGG	23	38168925	38168947	1491	109	25.0	0	0|0|2|10	5200
PPP2R3A	ENSMMUG00000000932	2	ENSMMUT00000099136	ENSMMUE00000456332	1		38167018	38169063	1	2046	AAGA	38168757	38168760	right	AAAGGACAAAAGACAGAGAATGG	23	38168748	38168770	1296	304	35.0	0	0|0|6|68	20000
PPP2R3A	ENSMMUG00000000932	2	ENSMMUT00000099136	ENSMMUE00000456332	1		38167018	38169063	1	2046	AAGG	38167791	38167794	right	TGCAACTTAAAGGACATTGCAGG	23	38167782	38167804	330	1270	40.0	1	0|0|0|4	1600
PPP2R3A	ENSMMUG00000000932	2	ENSMMUT00000099136	ENSMMUE00000456332	1		38167018	38169063	1	2046	AAGA	38167837	38167840	left	CCTTGAAAAACTCAAGAACTCTA	23	38167847	38167869	376	1224	30.0	0	0|0|1|14	6200
PPP2R3A	ENSMMUG00000000932	2	ENSMMUT00000099136	ENSMMUE00000456332	1		38167018	38169063	1	2046	AAGA	38167687	38167690	left	CCCCAAGAAAATGGGCTTTGCTC	23	38167683	38167705	226	1374	45.0	1	0|0|0|7	2800
PPP2R3A	ENSMMUG00000000932	2	ENSMMUT00000099136	ENSMMUE00000456332	1		38167018	38169063	1	2046	AAGA	38168941	38168944	right	AAAGTTTCTAAAGTTGAAGAGGG	23	38168925	38168947	1480	120	25.0	0	0|0|2|10	5200
PPP2R3A	ENSMMUG00000000932	2	ENSMMUT00000099136	ENSMMUE00000456332	1		38167018	38169063	1	2046	AAGA	38167687	38167690	right	TGTTTCTACCCCAAGAAAATGGG	23	38167675	38167697	226	1374	35.0	2	0|0|1|15	6600
PPP2R3A	ENSMMUG00000000932	2	ENSMMUT00000099136	ENSMMUE00000456332	1		38167018	38169063	1	2046	AAGA	38168467	38168470	left	CCCCCTAAATATGAAGATGTTGT	23	38168454	38168476	1006	594	30.0	0	0|0|0|5	2000
PPP2R3A	ENSMMUG00000000932	2	ENSMMUT00000099136	ENSMMUE00000456332	1		38167018	38169063	1	2046	CAGG	38167748	38167751	left	CCAGGGTCAAGAGAGGATCTACA	23	38167747	38167769	287	1313	50.0	0	0|0|0|4	1600
PPP2R3A	ENSMMUG00000000932	2	ENSMMUT00000099136	ENSMMUE00000456332	1		38167018	38169063	1	2046	AAGA	38168719	38168722	right	TATATCGAAGAAGAGTCAGATGG	23	38168709	38168731	1258	342	35.0	1	0|0|0|5	2000
PPP2R3A	ENSMMUG00000000932	2	ENSMMUT00000099136	ENSMMUE00000456332	1		38167018	38169063	1	2046	CAGG	38167738	38167741	right	TGAAGGAGACTATCCCCAACAGG	23	38167709	38167731	277	1323	50.0	0	0|0|0|5	2000
PPP2R3A	ENSMMUG00000000932	2	ENSMMUT00000099136	ENSMMUE00000456332	1		38167018	38169063	1	2046	AAGG	38167892	38167895	right	AACCATGCAGCTTACAGAAAGGG	23	38167869	38167891	431	1169	40.0	0	0|0|1|12	5400
PPP2R3A	ENSMMUG00000000932	2	ENSMMUT00000099136	ENSMMUE00000456332	1		38167018	38169063	1	2046	AAGA	38167755	38167758	left	CCCAGGGTCAAGAGAGGATCTAC	23	38167746	38167768	294	1306	50.0	0	0|0|0|7	2800
PPP2R3A	ENSMMUG00000000932	2	ENSMMUT00000099136	ENSMMUE00000456332	1		38167018	38169063	1	2046	CAGA	38168952	38168955	left	CCAGAGAGATTTTACAAATTCCA	23	38168951	38168973	1491	109	30.0	0	0|0|0|19	7600
PPP2R3A	ENSMMUG00000000932	2	ENSMMUT00000099136	ENSMMUE00000456332	1		38167018	38169063	1	2046	AAGA	38168757	38168760	right	GGAAAGAAAGCATTAGATAAAGG	23	38168730	38168752	1296	304	30.0	0	0|0|1|18	7800
PPP2R3A	ENSMMUG00000000932	2	ENSMMUT00000099136	ENSMMUE00000456332	1		38167018	38169063	1	2046	CAGG	38167728	38167731	right	TATCCCCAACAGGCCTTCACAGG	23	38167719	38167741	267	1333	55.00000000000001	1	0|0|0|3	1200
PPP2R3A	ENSMMUG00000000932	2	ENSMMUT00000099136	ENSMMUE00000456332	1		38167018	38169063	1	2046	AAGG	38167887	38167890	right	ATGCAGCTTACAGAAAGGGAAGG	23	38167873	38167895	426	1174	45.0	0	0|0|0|8	3200
PPP2R3A	ENSMMUG00000000932	2	ENSMMUT00000099136	ENSMMUE00000456332	1		38167018	38169063	1	2046	AAGA	38167860	38167863	left	CCCTTGAAAAACTCAAGAACTCT	23	38167846	38167868	399	1201	30.0	1	0|0|0|10	4000
PPP2R3A	ENSMMUG00000000932	2	ENSMMUT00000099136	ENSMMUE00000456332	1		38167018	38169063	1	2046	AAGA	38168467	38168470	left	CCTAAATATGAAGATGTTGTCCA	23	38168457	38168479	1006	594	30.0	1	0|0|0|8	3200
PPP2R3A	ENSMMUG00000000932	2	ENSMMUT00000099136	ENSMMUE00000456332	1		38167018	38169063	1	2046	CAGA	38168725	38168728	right	TATATCGAAGAAGAGTCAGATGG	23	38168709	38168731	1264	336	35.0	1	0|0|0|5	2000
PPP2R3A	ENSMMUG00000000932	2	ENSMMUT00000099136	ENSMMUE00000456332	1		38167018	38169063	1	2046	AAGG	38167887	38167890	right	AACCATGCAGCTTACAGAAAGGG	23	38167869	38167891	426	1174	40.0	0	0|0|1|12	5400
PPP2R3A	ENSMMUG00000000932	2	ENSMMUT00000099136	ENSMMUE00000456332	1		38167018	38169063	1	2046	AAGA	38168941	38168944	left	CCAGAGAGATTTTACAAATTCCA	23	38168951	38168973	1480	120	30.0	0	0|0|0|19	7600
PPP2R3A	ENSMMUG00000000932	2	ENSMMUT00000099136	ENSMMUE00000456332	1		38167018	38169063	1	2046	CAGA	38168100	38168103	right	AAACTTCTCTGAAGAAGACTTGG	23	38168072	38168094	639	961	35.0	2	0|0|1|7	3400
PPP2R3A	ENSMMUG00000000932	2	ENSMMUT00000099136	ENSMMUE00000456332	1		38167018	38169063	1	2046	AAGA	38168983	38168986	left	CCAGTAGCCAAGAAGAGATAGAT	23	38168971	38168993	1522	78	40.0	0	0|0|0|4	1600
PPP2R3A	ENSMMUG00000000932	2	ENSMMUT00000099136	ENSMMUE00000456332	1		38167018	38169063	1	2046	AAGG	38168907	38168910	left	CCTAAGGAAGACTGTAAATCAAA	23	38168904	38168926	1446	154	30.0	0	0|0|0|10	4000
PPP2R3A	ENSMMUG00000000932	2	ENSMMUT00000099136	ENSMMUE00000456332	1		38167018	38169063	1	2046	AAGG	38167711	38167714	left	CCCCAACAGGCCTTCACAGGCAT	23	38167722	38167744	250	1350	55.00000000000001	3	0|0|1|3	1800
PPP2R3A	ENSMMUG00000000932	2	ENSMMUT00000099136	ENSMMUE00000456332	1		38167018	38169063	1	2046	CAGA	38168952	38168955	right	AAAAGTTTCTAAAGTTGAAGAGG	23	38168924	38168946	1491	109	25.0	0	0|0|3|25	11800
PPP2R3A	ENSMMUG00000000932	2	ENSMMUT00000099136	ENSMMUE00000456332	1		38167018	38169063	1	2046	AAGA	38167860	38167863	left	CCTTGAAAAACTCAAGAACTCTA	23	38167847	38167869	399	1201	30.0	0	0|0|1|14	6200
PPP2R3A	ENSMMUG00000000932	2	ENSMMUT00000099136	ENSMMUE00000456332	1		38167018	38169063	1	2046	AAGA	38167687	38167690	right	ATGTTTCTACCCCAAGAAAATGG	23	38167674	38167696	226	1374	35.0	2	0|0|0|15	6000
PPP2R3A	ENSMMUG00000000932	2	ENSMMUT00000099136	ENSMMUE00000456332	1		38167018	38169063	1	2046	AAGA	38168226	38168229	right	AATGCATAAAGAAAAAGTCAGGG	23	38168218	38168240	765	835	25.0	1	0|0|4|37	17200
PPP2R3A	ENSMMUG00000000932	2	ENSMMUT00000099136	ENSMMUE00000456332	1		38167018	38169063	1	2046	CAGA	38167883	38167886	right	AACCATGCAGCTTACAGAAAGGG	23	38167869	38167891	422	1178	40.0	0	0|0|1|12	5400
PPP2R3A	ENSMMUG00000000932	2	ENSMMUT00000099136	ENSMMUE00000456332	1		38167018	38169063	1	2046	CAGG	38167738	38167741	left	CCAACAGGCCTTCACAGGCATAC	23	38167724	38167746	277	1323	55.00000000000001	3	0|0|0|1	400
PPP2R3A	ENSMMUG00000000932	2	ENSMMUT00000099136	ENSMMUE00000456332	1		38167018	38169063	1	2046	CAGA	38167773	38167776	left	CCTGCAACTTAAAGGACATTGCA	23	38167780	38167802	312	1288	40.0	1	0|0|0|3	1200
PPP2R3A	ENSMMUG00000000932	2	ENSMMUT00000099136	ENSMMUE00000456332	1		38167018	38169063	1	2046	AAGA	38168524	38168527	left	CCTAATTCTAGGAAGATGGACAC	23	38168535	38168557	1063	537	40.0	1	0|0|1|1	1000
PPP2R3A	ENSMMUG00000000932	2	ENSMMUT00000099136	ENSMMUE00000456332	1		38167018	38169063	1	2046	CAGG	38167738	38167741	left	CCAGGGTCAAGAGAGGATCTACA	23	38167747	38167769	277	1323	50.0	0	0|0|0|4	1600
PPP2R3A	ENSMMUG00000000932	2	ENSMMUT00000099136	ENSMMUE00000456332	1		38167018	38169063	1	2046	CAGG	38167728	38167731	left	CCCAACAGGCCTTCACAGGCATA	23	38167723	38167745	267	1333	50.0	3	0|0|0|3	1200
PPP2R3A	ENSMMUG00000000932	2	ENSMMUT00000099136	ENSMMUE00000456332	1		38167018	38169063	1	2046	AAGA	38168983	38168986	left	CCAAGAAGAGATAGATAAATTGT	23	38168978	38169000	1522	78	25.0	0	0|0|3|75	20000
PPP2R3A	ENSMMUG00000000932	2	ENSMMUT00000099136	ENSMMUE00000456332	1		38167018	38169063	1	2046	CAGA	38168818	38168821	left	CCAGAACATGCTACTCATCTTAA	23	38168817	38168839	1357	243	35.0	1	0|0|0|4	1600
PPP2R3A	ENSMMUG00000000932	2	ENSMMUT00000099136	ENSMMUE00000456332	1		38167018	38169063	1	2046	CAGA	38167621	38167624	left	CCATAGTGTTTGTGCAGACCTCT	23	38167607	38167629	160	1440	45.0	1	0|0|1|5	2600
PPP2R3A	ENSMMUG00000000932	2	ENSMMUT00000099136	ENSMMUE00000456332	1		38167018	38169063	1	2046	AAGA	38168547	38168550	right	AAGATGACAAGCCTAATTCTAGG	23	38168524	38168546	1086	514	35.0	0	0|0|0|5	2000
PPP2R3A	ENSMMUG00000000932	2	ENSMMUT00000099136	ENSMMUE00000456332	1		38167018	38169063	1	2046	AAGA	38168226	38168229	right	CAATGCATAAAGAAAAAGTCAGG	23	38168217	38168239	765	835	30.0	0	0|0|4|27	13200
PPP2R3A	ENSMMUG00000000932	2	ENSMMUT00000099136	ENSMMUE00000456332	1		38167018	38169063	1	2046	AAGA	38168911	38168914	left	CCTAAGGAAGACTGTAAATCAAA	23	38168904	38168926	1450	150	30.0	0	0|0|0|10	4000
PPP2R3A	ENSMMUG00000000932	2	ENSMMUT00000099136	ENSMMUE00000456332	1		38167018	38169063	1	2046	AAGA	38168467	38168470	left	CCCTAAATATGAAGATGTTGTCC	23	38168456	38168478	1006	594	30.0	0	0|0|0|4	1600
PPP2R3A	ENSMMUG00000000932	2	ENSMMUT00000099136	ENSMMUE00000456332	1		38167018	38169063	1	2046	CAGG	38167738	38167741	left	CCCAGGGTCAAGAGAGGATCTAC	23	38167746	38167768	277	1323	50.0	0	0|0|0|7	2800
PPP2R3A	ENSMMUG00000000932	2	ENSMMUT00000099136	ENSMMUE00000456332	1		38167018	38169063	1	2046	AAGA	38167755	38167758	left	CCAGGGTCAAGAGAGGATCTACA	23	38167747	38167769	294	1306	50.0	0	0|0|0|4	1600
PPP2R3A	ENSMMUG00000000932	2	ENSMMUT00000099136	ENSMMUE00000456332	1		38167018	38169063	1	2046	CAGG	38167738	38167741	left	CCTTCACAGGCATACCCAGGGTC	23	38167732	38167754	277	1323	60.0	2	0|0|7|125	20000
PPP2R3A	ENSMMUG00000000932	2	ENSMMUT00000099136	ENSMMUE00000456332	1		38167018	38169063	1	2046	AAGA	38168467	38168470	left	CCCCTAAATATGAAGATGTTGTC	23	38168455	38168477	1006	594	30.0	0	0|0|0|10	4000
PPP2R3A	ENSMMUG00000000932	2	ENSMMUT00000099136	ENSMMUE00000456332	1		38167018	38169063	1	2046	CAGG	38167728	38167731	left	CCAACAGGCCTTCACAGGCATAC	23	38167724	38167746	267	1333	55.00000000000001	3	0|0|0|1	400
PPP2R3A	ENSMMUG00000000932	2	ENSMMUT00000099136	ENSMMUE00000456332	1		38167018	38169063	1	2046	AAGA	38168083	38168086	right	AAACTTCTCTGAAGAAGACTTGG	23	38168072	38168094	622	978	35.0	2	0|0|1|7	3400
PPP2R3A	ENSMMUG00000000932	2	ENSMMUT00000099136	ENSMMUE00000456332	1		38167018	38169063	1	2046	CAGA	38168761	38168764	left	CCTAGTCATGAGTTATTAAAGAT	23	38168772	38168794	1300	300	25.0	1	0|0|0|1	400
PPP2R3A	ENSMMUG00000000932	2	ENSMMUT00000099136	ENSMMUE00000456332	1		38167018	38169063	1	2046	AAGA	38168547	38168550	right	CAAGCCTAATTCTAGGAAGATGG	23	38168531	38168553	1086	514	40.0	2	0|0|0|4	1600
PPP2R3A	ENSMMUG00000000932	2	ENSMMUT00000099136	ENSMMUE00000456332	1		38167018	38169063	1	2046	AAGA	38168467	38168470	left	CCAGCTCTCAGCTTCTGACTCTG	23	38168477	38168499	1006	594	55.00000000000001	1	0|0|1|12	5400
PPP2R3A	ENSMMUG00000000932	2	ENSMMUT00000099136	ENSMMUE00000456332	1		38167018	38169063	1	2046	AAGA	38168874	38168877	right	GCCTCAATGCAAAATGAAATTGG	23	38168850	38168872	1413	187	35.0	0	0|0|2|8	4400
PPP2R3A	ENSMMUG00000000932	2	ENSMMUT00000099136	ENSMMUE00000456332	1		38167018	38169063	1	2046	CAGG	38167748	38167751	right	GGCCTTCACAGGCATACCCAGGG	23	38167730	38167752	287	1313	60.0	2	0|0|0|3	1200
PPP2R3A	ENSMMUG00000000932	2	ENSMMUT00000099136	ENSMMUE00000456332	1		38167018	38169063	1	2046	CAGG	38167738	38167741	right	AGGCCTTCACAGGCATACCCAGG	23	38167729	38167751	277	1323	60.0	3	0|0|1|15	6600
PPP2R3A	ENSMMUG00000000932	2	ENSMMUT00000099136	ENSMMUE00000456332	1		38167018	38169063	1	2046	CAGG	38168312	38168315	left	CCAGGTTAGCATCCTATCTGAAA	23	38168311	38168333	851	749	40.0	0	0|0|0|3	1200
PPP2R3A	ENSMMUG00000000932	2	ENSMMUT00000099136	ENSMMUE00000456332	1		38167018	38169063	1	2046	CAGG	38167728	38167731	left	CCTTCACAGGCATACCCAGGGTC	23	38167732	38167754	267	1333	60.0	2	0|0|7|125	20000
PPP2R3A	ENSMMUG00000000932	2	ENSMMUT00000099136	ENSMMUE00000456332	1		38167018	38169063	1	2046	AAGA	38168086	38168089	right	AAACTTCTCTGAAGAAGACTTGG	23	38168072	38168094	625	975	35.0	2	0|0|1|7	3400
PPP2R3A	ENSMMUG00000000932	2	ENSMMUT00000099136	ENSMMUE00000456332	1		38167018	38169063	1	2046	CAGA	38167621	38167624	left	CCTCTTGCACATCCCTGTGTCTC	23	38167625	38167647	160	1440	55.00000000000001	1	0|0|1|9	4200
PPP2R3A	ENSMMUG00000000932	2	ENSMMUT00000099136	ENSMMUE00000456332	1		38167018	38169063	1	2046	CAGA	38168761	38168764	right	AAAGGACAAAAGACAGAGAATGG	23	38168748	38168770	1300	300	35.0	0	0|0|6|68	20000
PPP2R3A	ENSMMUG00000000932	2	ENSMMUT00000099136	ENSMMUE00000456332	1		38167018	38169063	1	2046	AAGA	38168980	38168983	left	CCAAGAAGAGATAGATAAATTGT	23	38168978	38169000	1519	81	25.0	0	0|0|3|75	20000
PPP2R3A	ENSMMUG00000000932	2	ENSMMUT00000099136	ENSMMUE00000456332	1		38167018	38169063	1	2046	CAGG	38167748	38167751	left	CCCAGGGTCAAGAGAGGATCTAC	23	38167746	38167768	287	1313	50.0	0	0|0|0|7	2800
PPP2R3A	ENSMMUG00000000932	2	ENSMMUT00000099136	ENSMMUE00000456332	1		38167018	38169063	1	2046	AAGA	38168547	38168550	left	CCTAATTCTAGGAAGATGGACAC	23	38168535	38168557	1086	514	40.0	1	0|0|1|1	1000
[truncated: 494,528 more rows]
