# Supplementary material for: SCON—a Short Conditional intrON for conditional knockout with one-step zygote injection
Source: Exp Mol Med. 2022 Dec 9;54(12):2188–99. doi: 10.1038/s12276-022-00891-0 (PMC9794761; doi:10.1038/s12276-022-00891-0)
Supplement: Supplementary file 5 — Dataset 4 [file 12276_2022_891_MOESM5_ESM.csv]

#Gene_name	Gene	Chromosome	Transcript	Exon	Putative_rank	Exon_usage	Exon_start	Exon_end	Exon_strand	Exon_size	Insertion_sequence	Insertion_start	Insertion_end	PAM_position	Target_sequence	Target_length	Tartget_start	Tartget_end	Left_remain	Right_remain	GC	Self_complement	Mismatch	MM_score
IL17RA	ENSCJAG00000006350	NTIC01000001.1	ENSCJAT00000012383	ENSCJAE00000370370	3	1	33686	33832	1	147	AAGA	33743	33746	left	CCCTCCTCCCCAAAAGAGCTGCA	23	33730	33752	60	87	55.00000000000001	0	0|1|1|19	9000
IL17RA	ENSCJAG00000006350	NTIC01000001.1	ENSCJAT00000012383	ENSCJAE00000370370	3	1	33686	33832	1	147	CAGA	33751	33754	left	CCCCAAAAGAGCTGCAGATCGAG	23	33737	33759	68	79	50.0	0	0|3|0|3	3600
IL17RA	ENSCJAG00000006350	NTIC01000001.1	ENSCJAT00000012383	ENSCJAE00000370370	3	1	33686	33832	1	147	AAGA	33743	33746	left	CCCAAAAGAGCTGCAGATCGAGC	23	33738	33760	60	87	50.0	0	0|3|0|3	3600
IL17RA	ENSCJAG00000006350	NTIC01000001.1	ENSCJAT00000012383	ENSCJAE00000370370	3	1	33686	33832	1	147	AAGA	33743	33746	left	CCAAAAGAGCTGCAGATCGAGCT	23	33739	33761	60	87	50.0	1	0|4|0|1	3600
IL17RA	ENSCJAG00000006350	NTIC01000001.1	ENSCJAT00000012383	ENSCJAE00000370370	3	1	33686	33832	1	147	CAGA	33751	33754	left	CCAAAAGAGCTGCAGATCGAGCT	23	33739	33761	68	79	50.0	1	0|4|0|1	3600
IL17RA	ENSCJAG00000006350	NTIC01000001.1	ENSCJAT00000012383	ENSCJAE00000370370	3	1	33686	33832	1	147	AAGA	33743	33746	left	CCCCTCCTCCCCAAAAGAGCTGC	23	33729	33751	60	87	60.0	0	0|1|0|16	7200
IL17RA	ENSCJAG00000006350	NTIC01000001.1	ENSCJAT00000012383	ENSCJAE00000370370	3	1	33686	33832	1	147	AAGA	33743	33746	left	CCCCAAAAGAGCTGCAGATCGAG	23	33737	33759	60	87	50.0	0	0|3|0|3	3600
IL17RA	ENSCJAG00000006350	NTIC01000001.1	ENSCJAT00000012383	ENSCJAE00000370370	3	1	33686	33832	1	147	CAGA	33751	33754	left	CCCAAAAGAGCTGCAGATCGAGC	23	33738	33760	68	79	50.0	0	0|3|0|3	3600
IL17RA	ENSCJAG00000006350	NTIC01000001.1	ENSCJAT00000012383	ENSCJAE00000370370	3	1	33686	33832	1	147	AAGA	33743	33746	left	CCTCCCCAAAAGAGCTGCAGATC	23	33734	33756	60	87	55.00000000000001	0	0|0|0|4	1600
IL17RA	ENSCJAG00000006350	NTIC01000001.1	ENSCJAT00000012383	ENSCJAE00000370370	3	1	33686	33832	1	147	AAGA	33743	33746	left	CCTCCTCCCCAAAAGAGCTGCAG	23	33731	33753	60	87	60.0	0	3|1|2|7	7800
IL17RA	ENSCJAG00000006350	NTIC01000001.1	ENSCJAT00000012383	ENSCJAE00000085469	7		39098	39261	1	164	CAGG	39190	39193	left	CCTGCTGACCAGCTTTCCACATA	23	39195	39217	95	69	50.0	1	0|1|0|2	1600
IL17RA	ENSCJAG00000006350	NTIC01000001.1	ENSCJAT00000012383	ENSCJAE00000085469	7		39098	39261	1	164	CAGG	39190	39193	left	CCAGGTCCTGCTGACCAGCTTTC	23	39189	39211	95	69	60.0	3	0|1|1|9	5000
IL17RA	ENSCJAG00000006350	NTIC01000001.1	ENSCJAT00000012383	ENSCJAE00000085469	7		39098	39261	1	164	CAGG	39190	39193	left	CCCGCTACCAGGTCCTGCTGACC	23	39182	39204	95	69	65.0	4	0|0|0|5	2000
IL17RA	ENSCJAG00000006350	NTIC01000001.1	ENSCJAT00000012383	ENSCJAE00000085469	7		39098	39261	1	164	CAGG	39190	39193	left	CCGCTACCAGGTCCTGCTGACCA	23	39183	39205	95	69	60.0	3	0|0|0|1	400
IL17RA	ENSCJAG00000006350	NTIC01000001.1	ENSCJAT00000012383	ENSCJAE00000085507	13	1	44782	46286	1	1505	CAGG	44946	44949	right	GGAAGTGGCCCTGGACCTGCTGG	23	44918	44940	167	1338	70.0	0	1|3|2|22	13400
IL17RA	ENSCJAG00000006350	NTIC01000001.1	ENSCJAT00000012383	ENSCJAE00000085507	13	1	44782	46286	1	1505	AAGA	44941	44944	right	CCTGGACCTGCTGGAAGAGCAGG	23	44927	44949	162	1343	65.0	0	0|2|5|24	14200
IL17RA	ENSCJAG00000006350	NTIC01000001.1	ENSCJAT00000012383	ENSCJAE00000085507	13	1	44782	46286	1	1505	CAGA	44988	44991	right	GTGGGAGTCATGACCTGGGTGGG	23	44961	44983	209	1296	60.0	1	1|2|1|7	6000
IL17RA	ENSCJAG00000006350	NTIC01000001.1	ENSCJAT00000012383	ENSCJAE00000085507	13	1	44782	46286	1	1505	CAGA	44988	44991	right	GGTGGGAGTCATGACCTGGGTGG	23	44960	44982	209	1296	65.0	1	1|2|1|4	4800
IL17RA	ENSCJAG00000006350	NTIC01000001.1	ENSCJAT00000012383	ENSCJAE00000085507	13	1	44782	46286	1	1505	AAGA	44941	44944	right	GGAAGTGGCCCTGGACCTGCTGG	23	44918	44940	162	1343	70.0	0	1|3|2|22	13400
IL17RA	ENSCJAG00000006350	NTIC01000001.1	ENSCJAT00000012383	ENSCJAE00000085507	13	1	44782	46286	1	1505	AAGA	44941	44944	right	GCTGGAAGAGCAGGCCATCTCGG	23	44936	44958	162	1343	60.0	1	0|0|2|6	3600
IL17RA	ENSCJAG00000006350	NTIC01000001.1	ENSCJAT00000012383	ENSCJAE00000085507	13	1	44782	46286	1	1505	AAGA	44941	44944	left	CCTGGACCTGCTGGAAGAGCAGG	23	44927	44949	162	1343	65.0	3	0|2|5|24	14200
IL17RA	ENSCJAG00000006350	NTIC01000001.1	ENSCJAT00000012383	ENSCJAE00000085507	13	1	44782	46286	1	1505	CAGG	44946	44949	right	GGAAGAGCAGGCCATCTCGGAGG	23	44939	44961	167	1338	65.0	1	0|0|3|9	5400
IL17RA	ENSCJAG00000006350	NTIC01000001.1	ENSCJAT00000012383	ENSCJAE00000085507	13	1	44782	46286	1	1505	AAGA	44941	44944	left	CCTGCTGGAAGAGCAGGCCATCT	23	44933	44955	162	1343	60.0	1	0|4|2|4	6000
IL17RA	ENSCJAG00000006350	NTIC01000001.1	ENSCJAT00000012383	ENSCJAE00000085507	13	1	44782	46286	1	1505	CAGA	44988	44991	left	CCGCCAGAAGCAGGAGATGGTGG	23	44984	45006	209	1296	60.0	0	1|1|1|3	3600
IL17RA	ENSCJAG00000006350	NTIC01000001.1	ENSCJAT00000012383	ENSCJAE00000085507	13	1	44782	46286	1	1505	CAGA	44988	44991	right	GGGCCGCCAGAAGCAGGAGATGG	23	44981	45003	209	1296	70.0	0	1|2|2|2	4600
IL17RA	ENSCJAG00000006350	NTIC01000001.1	ENSCJAT00000012383	ENSCJAE00000085507	13	1	44782	46286	1	1505	CAGA	44988	44991	left	CCAGAAGCAGGAGATGGTGGAGA	23	44987	45009	209	1296	55.00000000000001	0	3|1|4|38	20000
IL17RA	ENSCJAG00000006350	NTIC01000001.1	ENSCJAT00000012383	ENSCJAE00000085507	13	1	44782	46286	1	1505	CAGA	44988	44991	right	CTGGGTGGGCCGCCAGAAGCAGG	23	44975	44997	209	1296	75.0	1	1|2|0|7	5400
IL17RA	ENSCJAG00000006350	NTIC01000001.1	ENSCJAT00000012383	ENSCJAE00000085507	13	1	44782	46286	1	1505	CAGG	44946	44949	left	CCTGCTGGAAGAGCAGGCCATCT	23	44933	44955	167	1338	60.0	1	0|4|2|4	6000
IL17RA	ENSCJAG00000006350	NTIC01000001.1	ENSCJAT00000012383	ENSCJAE00000085507	13	1	44782	46286	1	1505	AAGA	44941	44944	left	CCATCTCGGAGGTGGGAGTCATG	23	44950	44972	162	1343	60.0	1	0|2|1|4	3800
IL17RA	ENSCJAG00000006350	NTIC01000001.1	ENSCJAT00000012383	ENSCJAE00000085507	13	1	44782	46286	1	1505	CAGG	44946	44949	left	CCATCTCGGAGGTGGGAGTCATG	23	44950	44972	167	1338	60.0	1	0|2|1|4	3800
IL17RA	ENSCJAG00000006350	NTIC01000001.1	ENSCJAT00000012383	ENSCJAE00000085507	13	1	44782	46286	1	1505	CAGA	44988	44991	left	CCTGGGTGGGCCGCCAGAAGCAG	23	44974	44996	209	1296	75.0	0	1|2|1|3	4400
IL17RA	ENSCJAG00000006350	NTIC01000001.1	ENSCJAT00000012383	ENSCJAE00000085507	13	1	44782	46286	1	1505	CAGG	44946	44949	right	GCTGGAAGAGCAGGCCATCTCGG	23	44936	44958	167	1338	60.0	1	0|0|2|6	3600
TMEM121B	ENSCJAG00000047740	NTIC01000001.1	ENSCJAT00000069870	ENSCJAE00000459053	1	1	57834	56095	-1	1740	AAGG	56973	56970	right	TCCGCCGGGGCCAAGGCGCGCGG	23	56985	56963	876	864	85.0	3	0|0|0|3	1200
TMEM121B	ENSCJAG00000047740	NTIC01000001.1	ENSCJAT00000069870	ENSCJAE00000459053	1	1	57834	56095	-1	1740	CAGG	57283	57280	right	GGCCGCAGGGGTCGGCGCCGCGG	23	57288	57266	1186	554	90.0	1	1|0|0|11	5400
TMEM121B	ENSCJAG00000047740	NTIC01000001.1	ENSCJAT00000069870	ENSCJAE00000459053	1	1	57834	56095	-1	1740	CAGG	57231	57228	right	CCGAGTCCCGGGTGCCGCTGGGG	23	57258	57236	1134	606	80.0	2	0|1|1|4	3000
TMEM121B	ENSCJAG00000047740	NTIC01000001.1	ENSCJAT00000069870	ENSCJAE00000459053	1	1	57834	56095	-1	1740	CAGG	57201	57198	left	CCTGCTGGACCTGTACCTCATCG	23	57193	57171	1104	636	60.0	0	0|1|2|4	3600
TMEM121B	ENSCJAG00000047740	NTIC01000001.1	ENSCJAT00000069870	ENSCJAE00000459053	1	1	57834	56095	-1	1740	CAGG	57231	57228	right	GGGCTACCAGGCGCTGTCCGTGG	23	57238	57216	1134	606	75.0	4	1|0|1|4	3200
TMEM121B	ENSCJAG00000047740	NTIC01000001.1	ENSCJAT00000069870	ENSCJAE00000459053	1	1	57834	56095	-1	1740	CAGG	57231	57228	right	CCCCGAGTCCCGGGTGCCGCTGG	23	57260	57238	1134	606	85.0	3	0|1|1|4	3000
TMEM121B	ENSCJAG00000047740	NTIC01000001.1	ENSCJAT00000069870	ENSCJAE00000459053	1	1	57834	56095	-1	1740	CAGG	57283	57280	right	CCTGCCCGGCCCGGCCGCAGGGG	23	57300	57278	1186	554	90.0	4	0|1|1|16	7800
TMEM121B	ENSCJAG00000047740	NTIC01000001.1	ENSCJAT00000069870	ENSCJAE00000459053	1	1	57834	56095	-1	1740	AAGA	57093	57090	left	CCGGGGCCGTCGGGGCGGCGTGG	23	57085	57063	996	744	90.0	2	0|0|2|10	5200
TMEM121B	ENSCJAG00000047740	NTIC01000001.1	ENSCJAT00000069870	ENSCJAE00000459053	1	1	57834	56095	-1	1740	CAGG	57231	57228	right	CCCGAGTCCCGGGTGCCGCTGGG	23	57259	57237	1134	606	80.0	3	0|1|1|6	3800
TMEM121B	ENSCJAG00000047740	NTIC01000001.1	ENSCJAT00000069870	ENSCJAE00000459053	1	1	57834	56095	-1	1740	AAGG	56973	56970	right	GCCCCCTCGGCCACCTCCGCCGG	23	57000	56978	876	864	85.0	1	0|0|1|11	5000
TMEM121B	ENSCJAG00000047740	NTIC01000001.1	ENSCJAT00000069870	ENSCJAE00000459053	1	1	57834	56095	-1	1740	CAGA	57658	57655	right	GAGGCGGCAGCAGACGCGGCGGG	23	57668	57646	1561	179	80.0	1	1|2|1|16	9600
TMEM121B	ENSCJAG00000047740	NTIC01000001.1	ENSCJAT00000069870	ENSCJAE00000459053	1	1	57834	56095	-1	1740	CAGG	57231	57228	left	CCGCTGGGGCTACCAGGCGCTGT	23	57244	57222	1134	606	70.0	4	1|0|1|5	3600
TMEM121B	ENSCJAG00000047740	NTIC01000001.1	ENSCJAT00000069870	ENSCJAE00000459053	1	1	57834	56095	-1	1740	CAGG	57283	57280	left	CCGCGGCTGCGCCCCGAGTCCCG	23	57271	57249	1186	554	85.0	3	0|0|1|4	2200
TMEM121B	ENSCJAG00000047740	NTIC01000001.1	ENSCJAT00000069870	ENSCJAE00000459053	1	1	57834	56095	-1	1740	CAGG	57231	57228	left	CCGTGGTGCTGCTGCTGGCGCAG	23	57221	57199	1134	606	70.0	2	1|0|1|14	7200
TMEM121B	ENSCJAG00000047740	NTIC01000001.1	ENSCJAT00000069870	ENSCJAE00000459053	1	1	57834	56095	-1	1740	CAGG	57534	57531	right	TCCCGGGGCCGCCGGCTCAGGGG	23	57551	57529	1437	303	85.0	3	0|0|3|7	4600
TMEM121B	ENSCJAG00000047740	NTIC01000001.1	ENSCJAT00000069870	ENSCJAE00000459053	1	1	57834	56095	-1	1740	CAGG	57201	57198	right	GCTGGCGCAGGGCGGCCTGCTGG	23	57208	57186	1104	636	85.0	2	0|2|0|12	6400
TMEM121B	ENSCJAG00000047740	NTIC01000001.1	ENSCJAT00000069870	ENSCJAE00000459053	1	1	57834	56095	-1	1740	CAGG	57534	57531	right	CTCCCGGGGCCGCCGGCTCAGGG	23	57552	57530	1437	303	85.0	3	0|0|3|14	7400
TMEM121B	ENSCJAG00000047740	NTIC01000001.1	ENSCJAT00000069870	ENSCJAE00000459053	1	1	57834	56095	-1	1740	AAGA	57093	57090	right	TCTTCTTCGCCAAGAACAGCCGG	23	57104	57082	996	744	50.0	3	2|0|2|1	3600
TMEM121B	ENSCJAG00000047740	NTIC01000001.1	ENSCJAT00000069870	ENSCJAE00000459053	1	1	57834	56095	-1	1740	AAGG	56973	56970	left	CCGGGGCCAAGGCGCGCGGAGCC	23	56981	56959	876	864	85.0	1	0|0|1|3	1800
TMEM121B	ENSCJAG00000047740	NTIC01000001.1	ENSCJAT00000069870	ENSCJAE00000459053	1	1	57834	56095	-1	1740	AAGG	56973	56970	left	CCGCCGGGGCCAAGGCGCGCGGA	23	56984	56962	876	864	85.0	1	0|0|0|5	2000
TMEM121B	ENSCJAG00000047740	NTIC01000001.1	ENSCJAT00000069870	ENSCJAE00000459053	1	1	57834	56095	-1	1740	CAGG	57283	57280	left	CCCGGCCGCAGGGGTCGGCGCCG	23	57291	57269	1186	554	90.0	1	1|1|0|4	3400
TMEM121B	ENSCJAG00000047740	NTIC01000001.1	ENSCJAT00000069870	ENSCJAE00000459053	1	1	57834	56095	-1	1740	AAGA	57093	57090	left	CCATCTTCTTCGCCAAGAACAGC	23	57107	57085	996	744	50.0	3	2|1|0|2	3600
TMEM121B	ENSCJAG00000047740	NTIC01000001.1	ENSCJAT00000069870	ENSCJAE00000459053	1	1	57834	56095	-1	1740	CAGA	57658	57655	right	GGCGGCAGCAGACGCGGCGGGGG	23	57666	57644	1561	179	85.0	0	2|1|6|42	20000
TMEM121B	ENSCJAG00000047740	NTIC01000001.1	ENSCJAT00000069870	ENSCJAE00000459053	1	1	57834	56095	-1	1740	CAGA	57658	57655	right	ACCAGCACTAGCCGCGGGGGAGG	23	57687	57665	1561	179	75.0	1	0|3|0|2	3200
TMEM121B	ENSCJAG00000047740	NTIC01000001.1	ENSCJAT00000069870	ENSCJAE00000459053	1	1	57834	56095	-1	1740	AAGA	57093	57090	right	TTCTTCGCCAAGAACAGCCGGGG	23	57102	57080	996	744	55.00000000000001	2	2|1|1|1	3800
TMEM121B	ENSCJAG00000047740	NTIC01000001.1	ENSCJAT00000069870	ENSCJAE00000459053	1	1	57834	56095	-1	1740	AAGG	56973	56970	left	CCAAGGCGCGCGGAGCCCGGGGG	23	56975	56953	876	864	90.0	1	0|0|2|4	2800
TMEM121B	ENSCJAG00000047740	NTIC01000001.1	ENSCJAT00000069870	ENSCJAE00000459053	1	1	57834	56095	-1	1740	CAGG	57534	57531	right	CGCCGCGCTCCCGGGGCCGCCGG	23	57559	57537	1437	303	95.0	0	0|1|0|8	4000
TMEM121B	ENSCJAG00000047740	NTIC01000001.1	ENSCJAT00000069870	ENSCJAE00000459053	1	1	57834	56095	-1	1740	CAGG	57534	57531	left	CCGCCGCCGCCGGCCCCGCGCCC	23	57524	57502	1437	303	100.0	1	0|5|46|292	20000
TMEM121B	ENSCJAG00000047740	NTIC01000001.1	ENSCJAT00000069870	ENSCJAE00000459053	1	1	57834	56095	-1	1740	CAGG	57283	57280	right	TGCGGCCGCCCTGCCCGGCCCGG	23	57309	57287	1186	554	90.0	2	0|1|1|12	6200
TMEM121B	ENSCJAG00000047740	NTIC01000001.1	ENSCJAT00000069870	ENSCJAE00000459053	1	1	57834	56095	-1	1740	AAGG	56973	56970	right	GGGCCAAGGCGCGCGGAGCCCGG	23	56978	56956	876	864	85.0	1	0|0|1|5	2600
TMEM121B	ENSCJAG00000047740	NTIC01000001.1	ENSCJAT00000069870	ENSCJAE00000459053	1	1	57834	56095	-1	1740	CAGG	57283	57280	left	CCGGCCCGGCCGCAGGGGTCGGC	23	57295	57273	1186	554	90.0	1	1|0|2|7	5000
TMEM121B	ENSCJAG00000047740	NTIC01000001.1	ENSCJAT00000069870	ENSCJAE00000459053	1	1	57834	56095	-1	1740	CAGG	57283	57280	left	CCGGCCGCAGGGGTCGGCGCCGC	23	57290	57268	1186	554	90.0	1	1|1|0|6	4200
TMEM121B	ENSCJAG00000047740	NTIC01000001.1	ENSCJAT00000069870	ENSCJAE00000459053	1	1	57834	56095	-1	1740	CAGA	57658	57655	right	GGCAGCAGACGCGGCGGGGGCGG	23	57663	57641	1561	179	85.0	0	3|0|6|49	20000
TMEM121B	ENSCJAG00000047740	NTIC01000001.1	ENSCJAT00000069870	ENSCJAE00000459053	1	1	57834	56095	-1	1740	AAGG	56973	56970	left	CCTCCGCCGGGGCCAAGGCGCGC	23	56987	56965	876	864	90.0	2	0|0|1|3	1800
TMEM121B	ENSCJAG00000047740	NTIC01000001.1	ENSCJAT00000069870	ENSCJAE00000459053	1	1	57834	56095	-1	1740	AAGG	56973	56970	right	CCCCTCGGCCACCTCCGCCGGGG	23	56998	56976	876	864	85.0	2	0|0|2|9	4800
TMEM121B	ENSCJAG00000047740	NTIC01000001.1	ENSCJAT00000069870	ENSCJAE00000459053	1	1	57834	56095	-1	1740	CAGG	57534	57531	left	CCGGCTCAGGGGAGCGCCGCCGC	23	57540	57518	1437	303	85.0	1	0|0|0|5	2000
TMEM121B	ENSCJAG00000047740	NTIC01000001.1	ENSCJAT00000069870	ENSCJAE00000459053	1	1	57834	56095	-1	1740	CAGG	57231	57228	left	CCAGGCGCTGTCCGTGGTGCTGC	23	57232	57210	1134	606	75.0	3	1|1|8|57	20000
TMEM121B	ENSCJAG00000047740	NTIC01000001.1	ENSCJAT00000069870	ENSCJAE00000459053	1	1	57834	56095	-1	1740	CAGA	57658	57655	right	AGGCGGCAGCAGACGCGGCGGGG	23	57667	57645	1561	179	80.0	1	2|1|2|9	7600
TMEM121B	ENSCJAG00000047740	NTIC01000001.1	ENSCJAT00000069870	ENSCJAE00000459053	1	1	57834	56095	-1	1740	AAGA	57093	57090	left	CCAAGAACAGCCGGGGCCGTCGG	23	57095	57073	996	744	75.0	1	0|0|2|2	2000
TMEM121B	ENSCJAG00000047740	NTIC01000001.1	ENSCJAT00000069870	ENSCJAE00000459053	1	1	57834	56095	-1	1740	CAGG	57283	57280	right	CCCGGCCCGGCCGCAGGGGTCGG	23	57296	57274	1186	554	90.0	3	1|1|2|8	6200
TMEM121B	ENSCJAG00000047740	NTIC01000001.1	ENSCJAT00000069870	ENSCJAE00000459053	1	1	57834	56095	-1	1740	CAGG	57283	57280	right	CCCTGCCCGGCCCGGCCGCAGGG	23	57301	57279	1186	554	90.0	3	0|1|1|24	11000
TMEM121B	ENSCJAG00000047740	NTIC01000001.1	ENSCJAT00000069870	ENSCJAE00000459053	1	1	57834	56095	-1	1740	CAGA	57658	57655	right	GGAGGCGGCAGCAGACGCGGCGG	23	57669	57647	1561	179	80.0	1	1|2|2|55	20000
TMEM121B	ENSCJAG00000047740	NTIC01000001.1	ENSCJAT00000069870	ENSCJAE00000459053	1	1	57834	56095	-1	1740	CAGG	57534	57531	left	CCGCCGGCTCAGGGGAGCGCCGC	23	57543	57521	1437	303	85.0	3	0|0|0|3	1200
TMEM121B	ENSCJAG00000047740	NTIC01000001.1	ENSCJAT00000069870	ENSCJAE00000459053	1	1	57834	56095	-1	1740	CAGG	57283	57280	left	CCCGGCCCGGCCGCAGGGGTCGG	23	57296	57274	1186	554	90.0	1	1|1|2|8	6200
TMEM121B	ENSCJAG00000047740	NTIC01000001.1	ENSCJAT00000069870	ENSCJAE00000459053	1	1	57834	56095	-1	1740	CAGG	57201	57198	right	GCTGTCCGTGGTGCTGCTGCTGG	23	57226	57204	1104	636	70.0	3	1|0|2|38	17400
TMEM121B	ENSCJAG00000047740	NTIC01000001.1	ENSCJAT00000069870	ENSCJAE00000459053	1	1	57834	56095	-1	1740	AAGG	56973	56970	right	CCCCCTCGGCCACCTCCGCCGGG	23	56999	56977	876	864	85.0	1	0|0|2|6	3600
TMEM121B	ENSCJAG00000047740	NTIC01000001.1	ENSCJAT00000069870	ENSCJAE00000459053	1	1	57834	56095	-1	1740	CAGA	57658	57655	right	AGCACTAGCCGCGGGGGAGGCGG	23	57684	57662	1561	179	75.0	1	0|2|1|2	3000
TMEM121B	ENSCJAG00000047740	NTIC01000001.1	ENSCJAT00000069870	ENSCJAE00000459053	1	1	57834	56095	-1	1740	CAGG	57201	57198	right	GTGCTGCTGCTGGCGCAGGGCGG	23	57216	57194	1104	636	75.0	2	1|1|0|14	7400
TMEM121B	ENSCJAG00000047740	NTIC01000001.1	ENSCJAT00000069870	ENSCJAE00000459053	1	1	57834	56095	-1	1740	CAGG	57201	57198	right	GTGGTGCTGCTGCTGGCGCAGGG	23	57219	57197	1104	636	70.0	0	1|1|3|33	16800
TMEM121B	ENSCJAG00000047740	NTIC01000001.1	ENSCJAT00000069870	ENSCJAE00000459053	1	1	57834	56095	-1	1740	CAGA	57658	57655	right	GGGGGAGGCGGCAGCAGACGCGG	23	57672	57650	1561	179	80.0	1	1|2|0|18	9800
TMEM121B	ENSCJAG00000047740	NTIC01000001.1	ENSCJAT00000069870	ENSCJAE00000459053	1	1	57834	56095	-1	1740	AAGA	57093	57090	right	CTTCTTCGCCAAGAACAGCCGGG	23	57103	57081	996	744	55.00000000000001	2	2|1|1|0	3400
TMEM121B	ENSCJAG00000047740	NTIC01000001.1	ENSCJAT00000069870	ENSCJAE00000459053	1	1	57834	56095	-1	1740	CAGG	57283	57280	left	CCGCAGGGGTCGGCGCCGCGGCT	23	57286	57264	1186	554	85.0	0	1|0|0|2	1800
HDHD5	ENSCJAG00000017229	NTIC01000001.1	ENSCJAT00000033518	ENSCJAE00000229988	2		79477	79274	-1	204	AAGG	79388	79385	left	CCGAAGGCTGGTGAACTCCCAGG	23	79391	79369	112	92	60.0	3	0|0|0|1	400
HDHD5	ENSCJAG00000017229	NTIC01000001.1	ENSCJAT00000033518	ENSCJAE00000229988	2		79477	79274	-1	204	CAGG	79372	79369	right	GAAGGCTGGTGAACTCCCAGGGG	23	79389	79367	96	108	60.0	3	0|0|0|3	1200
HDHD5	ENSCJAG00000017229	NTIC01000001.1	ENSCJAT00000033518	ENSCJAE00000229988	2		79477	79274	-1	204	AAGG	79388	79385	right	TCTGGAAGCCTTCCGAAGGCTGG	23	79403	79381	112	92	60.0	6	0|0|0|1	400
HDHD5	ENSCJAG00000017229	NTIC01000001.1	ENSCJAT00000033518	ENSCJAE00000229988	2		79477	79274	-1	204	CAGG	79372	79369	right	CGAAGGCTGGTGAACTCCCAGGG	23	79390	79368	96	108	60.0	2	0|0|1|1	1000
HDHD5	ENSCJAG00000017229	NTIC01000001.1	ENSCJAT00000033518	ENSCJAE00000229988	2		79477	79274	-1	204	CAGG	79372	79369	right	GAACTCCCAGGGGCAGCTGCGGG	23	79379	79357	96	108	70.0	0	0|0|0|8	3200
HDHD5	ENSCJAG00000017229	NTIC01000001.1	ENSCJAT00000033518	ENSCJAE00000229988	2		79477	79274	-1	204	CAGG	79372	79369	right	TGAACTCCCAGGGGCAGCTGCGG	23	79380	79358	96	108	65.0	0	0|0|1|6	3000
HDHD5	ENSCJAG00000017229	NTIC01000001.1	ENSCJAT00000033518	ENSCJAE00000229988	2		79477	79274	-1	204	CAGG	79372	79369	left	CCAGGGGCAGCTGCGGGTGCCTG	23	79373	79351	96	108	80.0	1	0|1|0|30	12800
HDHD5	ENSCJAG00000017229	NTIC01000001.1	ENSCJAT00000033518	ENSCJAE00000229988	2		79477	79274	-1	204	CAGG	79372	79369	left	CCCAGGGGCAGCTGCGGGTGCCT	23	79374	79352	96	108	75.0	1	0|0|1|11	5000
HDHD5	ENSCJAG00000017229	NTIC01000001.1	ENSCJAT00000033518	ENSCJAE00000229988	2		79477	79274	-1	204	AAGG	79388	79385	left	CCTTCCGAAGGCTGGTGAACTCC	23	79395	79373	112	92	60.0	3	0|0|0|1	400
ADA2	ENSCJAG00000017242	NTIC01000001.1	ENSCJAT00000033537	ENSCJAE00000230119	1		138724	138403	-1	322	AAGG	138562	138559	right	GCTGAACATCAAGGAGGAGCGGG	23	138572	138550	157	165	55.00000000000001	0	0|1|0|9	4400
ADA2	ENSCJAG00000017242	NTIC01000001.1	ENSCJAT00000033537	ENSCJAE00000230119	1		138724	138403	-1	322	AAGG	138562	138559	right	GCTGGTGCTGAACATCAAGGAGG	23	138578	138556	157	165	55.00000000000001	0	0|1|0|7	3600
ADA2	ENSCJAG00000017242	NTIC01000001.1	ENSCJAT00000033537	ENSCJAE00000230119	1		138724	138403	-1	322	AAGA	138499	138496	right	CAAAGTCACTGAGATGAAGGAGG	23	138527	138505	94	228	45.0	1	1|0|1|12	6400
ADA2	ENSCJAG00000017242	NTIC01000001.1	ENSCJAT00000033537	ENSCJAE00000230119	1		138724	138403	-1	322	AAGA	138499	138496	left	CCTGCTATTCCCACCCAGCATGC	23	138494	138472	94	228	60.0	1	0|0|1|7	3400
ADA2	ENSCJAG00000017242	NTIC01000001.1	ENSCJAT00000033537	ENSCJAE00000230119	1		138724	138403	-1	322	AAGA	138601	138598	right	AAAGAAAAGATGATGCAGCTGGG	23	138607	138585	196	126	35.0	0	0|0|1|27	11400
ADA2	ENSCJAG00000017242	NTIC01000001.1	ENSCJAT00000033537	ENSCJAE00000230119	1		138724	138403	-1	322	AAGA	138601	138598	right	AAAAGAAAAGATGATGCAGCTGG	23	138608	138586	196	126	35.0	0	0|0|3|44	19400
ADA2	ENSCJAG00000017242	NTIC01000001.1	ENSCJAT00000033537	ENSCJAE00000230119	1		138724	138403	-1	322	AAGA	138601	138598	right	AAGAAAAGATGATGCAGCTGGGG	23	138606	138584	196	126	40.0	0	0|0|2|15	7200
ADA2	ENSCJAG00000017242	NTIC01000001.1	ENSCJAT00000033537	ENSCJAE00000230119	1		138724	138403	-1	322	AAGG	138562	138559	right	TGCTGAACATCAAGGAGGAGCGG	23	138573	138551	157	165	50.0	0	1|0|2|2	3000
ADA2	ENSCJAG00000017242	NTIC01000001.1	ENSCJAT00000033537	ENSCJAE00000230119	1		138724	138403	-1	322	AAGG	138511	138508	right	CAAAGTCACTGAGATGAAGGAGG	23	138527	138505	106	216	45.0	1	1|0|1|12	6400
ADA2	ENSCJAG00000017242	NTIC01000001.1	ENSCJAT00000033537	ENSCJAE00000230119	1		138724	138403	-1	322	AAGG	138511	138508	left	CCATGAAGACCCTGCTATTCCCA	23	138504	138482	106	216	50.0	1	0|1|1|10	5400
ADA2	ENSCJAG00000017242	NTIC01000001.1	ENSCJAT00000033537	ENSCJAE00000230119	1		138724	138403	-1	322	AAGA	138499	138496	left	CCCTGCTATTCCCACCCAGCATG	23	138495	138473	94	228	55.00000000000001	2	0|0|2|8	4400
ADA2	ENSCJAG00000017242	NTIC01000001.1	ENSCJAT00000033537	ENSCJAE00000230119	1		138724	138403	-1	322	AAGA	138499	138496	left	CCATGAAGACCCTGCTATTCCCA	23	138504	138482	94	228	50.0	1	0|1|1|10	5400
ADA2	ENSCJAG00000017242	NTIC01000001.1	ENSCJAT00000033537	ENSCJAE00000230140	2		135979	135760	-1	220	CAGA	135912	135909	left	CCTACAGACCCCACTGCCACATC	23	135916	135894	150	70	60.0	0	1|0|0|3	2200
ADA2	ENSCJAG00000017242	NTIC01000001.1	ENSCJAT00000033537	ENSCJAE00000230140	2		135979	135760	-1	220	AAGA	135832	135829	left	CCACGCACGTCAGAAGAATGTCC	23	135845	135823	70	150	55.00000000000001	0	0|0|0|2	800
ADA2	ENSCJAG00000017242	NTIC01000001.1	ENSCJAT00000033537	ENSCJAE00000230140	2		135979	135760	-1	220	AAGA	135832	135829	left	CCCAAGTGGATTCTGCTGGAGGA	23	135824	135802	70	150	50.0	0	0|1|0|6	3200
ADA2	ENSCJAG00000017242	NTIC01000001.1	ENSCJAT00000033537	ENSCJAE00000230140	2		135979	135760	-1	220	CAGA	135912	135909	left	CCACATCTGTTTCACCACGAAGG	23	135900	135878	150	70	50.0	0	1|0|0|4	2600
ADA2	ENSCJAG00000017242	NTIC01000001.1	ENSCJAT00000033537	ENSCJAE00000230140	2		135979	135760	-1	220	CAGA	135835	135832	left	CCAAGTGGATTCTGCTGGAGGAT	23	135823	135801	73	147	50.0	0	0|1|1|3	2600
ADA2	ENSCJAG00000017242	NTIC01000001.1	ENSCJAT00000033537	ENSCJAE00000230140	2		135979	135760	-1	220	AAGA	135832	135829	right	CGTCAGAAGAATGTCCCAAGTGG	23	135838	135816	70	150	50.0	1	0|1|0|2	1600
ADA2	ENSCJAG00000017242	NTIC01000001.1	ENSCJAT00000033537	ENSCJAE00000230140	2		135979	135760	-1	220	CAGA	135835	135832	left	CCACGCACGTCAGAAGAATGTCC	23	135845	135823	73	147	55.00000000000001	0	0|0|0|2	800
ADA2	ENSCJAG00000017242	NTIC01000001.1	ENSCJAT00000033537	ENSCJAE00000230140	2		135979	135760	-1	220	CAGA	135835	135832	left	CCCAAGTGGATTCTGCTGGAGGA	23	135824	135802	73	147	50.0	0	0|1|0|6	3200
ADA2	ENSCJAG00000017242	NTIC01000001.1	ENSCJAT00000033537	ENSCJAE00000230140	2		135979	135760	-1	220	AAGG	135881	135878	right	ACATCTGTTTCACCACGAAGGGG	23	135898	135876	119	101	45.0	0	3|0|0|4	4600
ADA2	ENSCJAG00000017242	NTIC01000001.1	ENSCJAT00000033537	ENSCJAE00000230140	2		135979	135760	-1	220	AAGG	135881	135878	left	CCACGAAGGGGATCGTGCAGTTT	23	135886	135864	119	101	55.00000000000001	0	0|1|0|0	800
ADA2	ENSCJAG00000017242	NTIC01000001.1	ENSCJAT00000033537	ENSCJAE00000230140	2		135979	135760	-1	220	CAGA	135912	135909	left	CCCCACTGCCACATCTGTTTCAC	23	135908	135886	150	70	50.0	0	1|0|0|9	4600
ADA2	ENSCJAG00000017242	NTIC01000001.1	ENSCJAT00000033537	ENSCJAE00000230140	2		135979	135760	-1	220	CAGA	135912	135909	left	CCACTGCCACATCTGTTTCACCA	23	135906	135884	150	70	50.0	0	1|0|1|4	3200
ADA2	ENSCJAG00000017242	NTIC01000001.1	ENSCJAT00000033537	ENSCJAE00000230140	2		135979	135760	-1	220	AAGG	135881	135878	right	CACATCTGTTTCACCACGAAGGG	23	135899	135877	119	101	45.0	0	1|0|0|4	2600
ADA2	ENSCJAG00000017242	NTIC01000001.1	ENSCJAT00000033537	ENSCJAE00000230140	2		135979	135760	-1	220	CAGA	135912	135909	left	CCCACTGCCACATCTGTTTCACC	23	135907	135885	150	70	50.0	0	1|0|0|8	4200
ADA2	ENSCJAG00000017242	NTIC01000001.1	ENSCJAT00000033537	ENSCJAE00000230140	2		135979	135760	-1	220	AAGA	135832	135829	left	CCAAGTGGATTCTGCTGGAGGAT	23	135823	135801	70	150	50.0	0	0|1|1|3	2600
ADA2	ENSCJAG00000017242	NTIC01000001.1	ENSCJAT00000033537	ENSCJAE00000230148	3		131643	131433	-1	211	CAGA	131498	131495	right	CTATGTCTTCCAGAGCATGCAGG	23	131508	131486	63	148	50.0	0	1|0|4|4	5000
ADA2	ENSCJAG00000017242	NTIC01000001.1	ENSCJAT00000033537	ENSCJAE00000230148	3		131643	131433	-1	211	CAGA	131498	131495	left	CCAGAGCATGCAGGAGTTCTATG	23	131499	131477	63	148	50.0	0	0|0|0|4	1600
ADA2	ENSCJAG00000017242	NTIC01000001.1	ENSCJAT00000033537	ENSCJAE00000230148	3		131643	131433	-1	211	CAGA	131514	131511	left	CCAGTGTTCAGAGACTATGTCTT	23	131522	131500	79	132	40.0	1	0|0|1|5	2600
CECR2	ENSCJAG00000017253	NTIC01000001.1	ENSCJAT00000033551	ENSCJAE00000230383	3	1	383795	383978	1	184	AAGG	383854	383857	right	CAACTACCGCTGGGAGCTGGAGG	23	383831	383853	62	122	65.0	0	0|0|0|6	2400
CECR2	ENSCJAG00000017253	NTIC01000001.1	ENSCJAT00000033551	ENSCJAE00000230383	3	1	383795	383978	1	184	CAGG	383889	383892	left	CCAGTTTCCAGGACCTGCCTCTG	23	383881	383903	97	87	60.0	1	0|0|1|17	7400
CECR2	ENSCJAG00000017253	NTIC01000001.1	ENSCJAT00000033551	ENSCJAE00000230383	3	1	383795	383978	1	184	AAGG	383854	383857	left	CCCAACCCTCTGAGGGAAGCCAG	23	383862	383884	62	122	60.0	2	0|0|0|5	2000
CECR2	ENSCJAG00000017253	NTIC01000001.1	ENSCJAT00000033551	ENSCJAE00000230383	3	1	383795	383978	1	184	CAGG	383889	383892	left	CCAGGACCTGCCTCTGCGCACTC	23	383888	383910	97	87	70.0	0	0|0|0|8	3200
CECR2	ENSCJAG00000017253	NTIC01000001.1	ENSCJAT00000033551	ENSCJAE00000230383	3	1	383795	383978	1	184	AAGG	383854	383857	left	CCAACCCTCTGAGGGAAGCCAGT	23	383863	383885	62	122	60.0	2	0|1|0|9	4400
CECR2	ENSCJAG00000017253	NTIC01000001.1	ENSCJAT00000033551	ENSCJAE00000230383	3	1	383795	383978	1	184	AAGG	383854	383857	right	CATCAACTACCGCTGGGAGCTGG	23	383828	383850	62	122	60.0	0	0|0|0|3	1200
CECR2	ENSCJAG00000017253	NTIC01000001.1	ENSCJAT00000033551	ENSCJAE00000230383	3	1	383795	383978	1	184	AAGG	383854	383857	right	ACCGCTGGGAGCTGGAGGAAGGG	23	383836	383858	62	122	65.0	0	0|0|1|9	4200
CECR2	ENSCJAG00000017253	NTIC01000001.1	ENSCJAT00000033551	ENSCJAE00000230383	3	1	383795	383978	1	184	CAGG	383889	383892	left	CCTGCCTCTGCGCACTCGGGTGG	23	383894	383916	97	87	75.0	0	0|0|0|8	3200
CECR2	ENSCJAG00000017253	NTIC01000001.1	ENSCJAT00000033551	ENSCJAE00000230383	3	1	383795	383978	1	184	CAGG	383889	383892	left	CCTCTGCGCACTCGGGTGGAGAT	23	383898	383920	97	87	65.0	0	0|0|0|2	800
CECR2	ENSCJAG00000017253	NTIC01000001.1	ENSCJAT00000033551	ENSCJAE00000230316	9		407376	407585	1	210	AAGA	407457	407460	right	TCTTCTAGCAGTGCAGAAGAAGG	23	407441	407463	84	126	45.0	4	0|0|0|5	2000
CECR2	ENSCJAG00000017253	NTIC01000001.1	ENSCJAT00000033551	ENSCJAE00000230316	9		407376	407585	1	210	AAGA	407467	407470	right	GGAGCAAGAGCAGATGCTAAAGG	23	407462	407484	94	116	50.0	3	0|0|1|19	8200
CECR2	ENSCJAG00000017253	NTIC01000001.1	ENSCJAT00000033551	ENSCJAE00000230316	9		407376	407585	1	210	AAGA	407467	407470	right	TCTTCTAGCAGTGCAGAAGAAGG	23	407441	407463	94	116	45.0	4	0|0|0|5	2000
CECR2	ENSCJAG00000017253	NTIC01000001.1	ENSCJAT00000033551	ENSCJAE00000230316	9		407376	407585	1	210	AAGG	407481	407484	right	AGCAGATGCTAAAGGAAGAGAGG	23	407470	407492	108	102	45.0	2	0|0|3|26	12200
CECR2	ENSCJAG00000017253	NTIC01000001.1	ENSCJAT00000033551	ENSCJAE00000230316	9		407376	407585	1	210	AAGG	407517	407520	right	GGAGGAGAAGGTCAAGGCAGTGG	23	407504	407526	144	66	60.0	1	0|0|2|24	10800
CECR2	ENSCJAG00000017253	NTIC01000001.1	ENSCJAT00000033551	ENSCJAE00000230316	9		407376	407585	1	210	CAGA	407454	407457	right	TCTTCTAGCAGTGCAGAAGAAGG	23	407441	407463	81	129	45.0	4	0|0|0|5	2000
CECR2	ENSCJAG00000017253	NTIC01000001.1	ENSCJAT00000033551	ENSCJAE00000230316	9		407376	407585	1	210	AAGA	407485	407488	right	GGAGCAAGAGCAGATGCTAAAGG	23	407462	407484	112	98	50.0	3	0|0|1|19	8200
CECR2	ENSCJAG00000017253	NTIC01000001.1	ENSCJAT00000033551	ENSCJAE00000230316	9		407376	407585	1	210	AAGG	407511	407514	right	CGAGTTGGAGGAGAAGGTCAAGG	23	407498	407520	138	72	55.00000000000001	0	0|0|0|10	4000
CECR2	ENSCJAG00000017253	NTIC01000001.1	ENSCJAT00000033551	ENSCJAE00000230316	9		407376	407585	1	210	AAGG	407517	407520	right	GAGAAGGTCAAGGCAGTGGAAGG	23	407508	407530	144	66	55.00000000000001	1	0|0|2|21	9600
CECR2	ENSCJAG00000017253	NTIC01000001.1	ENSCJAT00000033551	ENSCJAE00000230316	9		407376	407585	1	210	AAGG	407511	407514	right	GGAGGAGAAGGTCAAGGCAGTGG	23	407504	407526	138	72	60.0	1	0|0|2|24	10800
CECR2	ENSCJAG00000017253	NTIC01000001.1	ENSCJAT00000033551	ENSCJAE00000230316	9		407376	407585	1	210	AAGG	407511	407514	right	AGAGAGGAAACGCGAGTTGGAGG	23	407486	407508	138	72	55.00000000000001	0	0|0|1|3	1800
CECR2	ENSCJAG00000017253	NTIC01000001.1	ENSCJAT00000033551	ENSCJAE00000230316	9		407376	407585	1	210	AAGG	407517	407520	right	GAAACGCGAGTTGGAGGAGAAGG	23	407492	407514	144	66	55.00000000000001	0	0|0|0|1	400
CECR2	ENSCJAG00000017253	NTIC01000001.1	ENSCJAT00000033551	ENSCJAE00000230316	9		407376	407585	1	210	AAGG	407511	407514	right	GGAAGAGAGGAAACGCGAGTTGG	23	407483	407505	138	72	55.00000000000001	0	0|0|0|1	400
CECR2	ENSCJAG00000017253	NTIC01000001.1	ENSCJAT00000033551	ENSCJAE00000230316	9		407376	407585	1	210	CAGA	407436	407439	right	AAAGCGCAAAGAGGAGGAGGAGG	23	407408	407430	63	147	55.00000000000001	0	0|1|4|78	20000
CECR2	ENSCJAG00000017253	NTIC01000001.1	ENSCJAT00000033551	ENSCJAE00000230316	9		407376	407585	1	210	AAGA	407485	407488	right	AGCAGATGCTAAAGGAAGAGAGG	23	407470	407492	112	98	45.0	2	0|0|3|26	12200
CECR2	ENSCJAG00000017253	NTIC01000001.1	ENSCJAT00000033551	ENSCJAE00000230316	9		407376	407585	1	210	CAGA	407472	407475	right	GGAGCAAGAGCAGATGCTAAAGG	23	407462	407484	99	111	50.0	3	0|0|1|19	8200
CECR2	ENSCJAG00000017253	NTIC01000001.1	ENSCJAT00000033551	ENSCJAE00000230341	13	1	425131	425257	1	127	AAGG	425188	425191	left	CCAAGGAGGAGTTTGTGAATGAC	23	425186	425208	60	67	45.0	0	0|0|0|4	1600
CECR2	ENSCJAG00000017253	NTIC01000001.1	ENSCJAT00000033551	ENSCJAE00000230341	13	1	425131	425257	1	127	AAGG	425188	425191	right	AGGTCTGTACTGTACCAAGGAGG	23	425172	425194	60	67	50.0	1	0|0|4|3	3600
CECR2	ENSCJAG00000017253	NTIC01000001.1	ENSCJAT00000033551	ENSCJAE00000230345	14	1	426626	427014	1	389	CAGG	426822	426825	left	CCCGAAGGGCCCAGCAGGAAACA	23	426808	426830	199	190	60.0	0	0|0|0|9	3600
CECR2	ENSCJAG00000017253	NTIC01000001.1	ENSCJAT00000033551	ENSCJAE00000230345	14	1	426626	427014	1	389	CAGG	426801	426804	right	CCATGTTTGGACCCGCTCCAGGG	23	426783	426805	178	211	60.0	1	0|0|0|0	0
CECR2	ENSCJAG00000017253	NTIC01000001.1	ENSCJAT00000033551	ENSCJAE00000230345	14	1	426626	427014	1	389	CAGA	426898	426901	right	ACGCCGAGCCCCCTCTTCTGGGG	23	426870	426892	275	114	70.0	0	0|0|0|4	1600
CECR2	ENSCJAG00000017253	NTIC01000001.1	ENSCJAT00000033551	ENSCJAE00000230345	14	1	426626	427014	1	389	AAGA	426748	426751	right	AGCGGGAGAAGAGACGGAGTCGG	23	426740	426762	125	264	60.0	0	0|0|0|0	0
CECR2	ENSCJAG00000017253	NTIC01000001.1	ENSCJAT00000033551	ENSCJAE00000230345	14	1	426626	427014	1	389	AAGA	426713	426716	right	GAGATACAGATGAAGAATTTTGG	23	426701	426723	90	299	30.0	0	0|0|2|13	6400
CECR2	ENSCJAG00000017253	NTIC01000001.1	ENSCJAT00000033551	ENSCJAE00000230345	14	1	426626	427014	1	389	CAGA	426707	426710	right	GAGATACAGATGAAGAATTTTGG	23	426701	426723	84	305	30.0	0	0|0|2|13	6400
CECR2	ENSCJAG00000017253	NTIC01000001.1	ENSCJAT00000033551	ENSCJAE00000230345	14	1	426626	427014	1	389	CAGG	426801	426804	right	CCCGCTCCAGGGATCCCGAAGGG	23	426794	426816	178	211	70.0	0	0|0|1|2	1400
CECR2	ENSCJAG00000017253	NTIC01000001.1	ENSCJAT00000033551	ENSCJAE00000230345	14	1	426626	427014	1	389	CAGA	426707	426710	right	AAGCATTTTCCTGGTGAAGATGG	23	426679	426701	84	305	40.0	0	0|0|1|18	7800
CECR2	ENSCJAG00000017253	NTIC01000001.1	ENSCJAT00000033551	ENSCJAE00000230345	14	1	426626	427014	1	389	CAGG	426801	426804	left	CCGAAGGGCCCAGCAGGAAACAG	23	426809	426831	178	211	60.0	0	0|0|0|4	1600
CECR2	ENSCJAG00000017253	NTIC01000001.1	ENSCJAT00000033551	ENSCJAE00000230345	14	1	426626	427014	1	389	AAGA	426695	426698	right	AAGCATTTTCCTGGTGAAGATGG	23	426679	426701	72	317	40.0	0	0|0|1|18	7800
CECR2	ENSCJAG00000017253	NTIC01000001.1	ENSCJAT00000033551	ENSCJAE00000230345	14	1	426626	427014	1	389	CAGG	426822	426825	left	CCAGCAGGAAACAGCAGCCCGTG	23	426818	426840	199	190	65.0	1	0|0|1|6	3000
CECR2	ENSCJAG00000017253	NTIC01000001.1	ENSCJAT00000033551	ENSCJAE00000230345	14	1	426626	427014	1	389	AAGG	426812	426815	left	CCCGAAGGGCCCAGCAGGAAACA	23	426808	426830	189	200	60.0	0	0|0|0|9	3600
CECR2	ENSCJAG00000017253	NTIC01000001.1	ENSCJAT00000033551	ENSCJAE00000230345	14	1	426626	427014	1	389	CAGG	426822	426825	left	CCGAAGGGCCCAGCAGGAAACAG	23	426809	426831	199	190	60.0	0	0|0|0|4	1600
CECR2	ENSCJAG00000017253	NTIC01000001.1	ENSCJAT00000033551	ENSCJAE00000230345	14	1	426626	427014	1	389	AAGG	426812	426815	left	CCAGGGATCCCGAAGGGCCCAGC	23	426800	426822	189	200	75.0	0	0|0|0|1	400
CECR2	ENSCJAG00000017253	NTIC01000001.1	ENSCJAT00000033551	ENSCJAE00000230345	14	1	426626	427014	1	389	CAGG	426801	426804	left	CCCGCTCCAGGGATCCCGAAGGG	23	426794	426816	178	211	70.0	0	0|0|1|2	1400
CECR2	ENSCJAG00000017253	NTIC01000001.1	ENSCJAT00000033551	ENSCJAE00000230345	14	1	426626	427014	1	389	CAGG	426801	426804	left	CCGCTCCAGGGATCCCGAAGGGC	23	426795	426817	178	211	70.0	0	0|0|1|5	2600
CECR2	ENSCJAG00000017253	NTIC01000001.1	ENSCJAT00000033551	ENSCJAE00000230345	14	1	426626	427014	1	389	CAGG	426801	426804	right	ACCCGCTCCAGGGATCCCGAAGG	23	426793	426815	178	211	70.0	0	0|0|1|1	1000
CECR2	ENSCJAG00000017253	NTIC01000001.1	ENSCJAT00000033551	ENSCJAE00000230345	14	1	426626	427014	1	389	AAGG	426812	426815	left	CCCAGCAGGAAACAGCAGCCCGT	23	426817	426839	189	200	60.0	0	0|0|0|6	2400
CECR2	ENSCJAG00000017253	NTIC01000001.1	ENSCJAT00000033551	ENSCJAE00000230345	14	1	426626	427014	1	389	AAGG	426812	426815	left	CCAGCAGGAAACAGCAGCCCGTG	23	426818	426840	189	200	65.0	1	0|0|1|6	3000
CECR2	ENSCJAG00000017253	NTIC01000001.1	ENSCJAT00000033551	ENSCJAE00000230345	14	1	426626	427014	1	389	AAGG	426812	426815	right	CCCGCTCCAGGGATCCCGAAGGG	23	426794	426816	189	200	70.0	0	0|0|1|2	1400
CECR2	ENSCJAG00000017253	NTIC01000001.1	ENSCJAT00000033551	ENSCJAE00000230345	14	1	426626	427014	1	389	AAGA	426748	426751	right	GATTCGAGAGGATGAAAAGCGGG	23	426723	426745	125	264	45.0	0	0|0|0|1	400
CECR2	ENSCJAG00000017253	NTIC01000001.1	ENSCJAT00000033551	ENSCJAE00000230345	14	1	426626	427014	1	389	CAGA	426898	426901	right	CACGCCGAGCCCCCTCTTCTGGG	23	426869	426891	275	114	70.0	0	0|0|0|3	1200
CECR2	ENSCJAG00000017253	NTIC01000001.1	ENSCJAT00000033551	ENSCJAE00000230345	14	1	426626	427014	1	389	CAGG	426822	426825	right	ACCCGCTCCAGGGATCCCGAAGG	23	426793	426815	199	190	70.0	0	0|0|1|1	1000
CECR2	ENSCJAG00000017253	NTIC01000001.1	ENSCJAT00000033551	ENSCJAE00000230345	14	1	426626	427014	1	389	AAGA	426748	426751	right	GGATTCGAGAGGATGAAAAGCGG	23	426722	426744	125	264	45.0	0	0|0|0|0	0
CECR2	ENSCJAG00000017253	NTIC01000001.1	ENSCJAT00000033551	ENSCJAE00000230345	14	1	426626	427014	1	389	CAGG	426801	426804	left	CCCGAAGGGCCCAGCAGGAAACA	23	426808	426830	178	211	60.0	0	0|0|0|9	3600
CECR2	ENSCJAG00000017253	NTIC01000001.1	ENSCJAT00000033551	ENSCJAE00000230345	14	1	426626	427014	1	389	AAGG	426812	426815	right	CCATGTTTGGACCCGCTCCAGGG	23	426783	426805	189	200	60.0	1	0|0|0|0	0
CECR2	ENSCJAG00000017253	NTIC01000001.1	ENSCJAT00000033551	ENSCJAE00000230345	14	1	426626	427014	1	389	AAGG	426812	426815	left	CCGAAGGGCCCAGCAGGAAACAG	23	426809	426831	189	200	60.0	0	0|0|0|4	1600
CECR2	ENSCJAG00000017253	NTIC01000001.1	ENSCJAT00000033551	ENSCJAE00000230345	14	1	426626	427014	1	389	CAGA	426898	426901	right	CGAGCCCCCTCTTCTGGGGACGG	23	426874	426896	275	114	70.0	2	0|0|1|2	1400
CECR2	ENSCJAG00000017253	NTIC01000001.1	ENSCJAT00000033551	ENSCJAE00000230345	14	1	426626	427014	1	389	AAGA	426748	426751	right	ATGAAAAGCGGGAGAAGAGACGG	23	426734	426756	125	264	45.0	0	0|0|0|5	2000
CECR2	ENSCJAG00000017253	NTIC01000001.1	ENSCJAT00000033551	ENSCJAE00000230345	14	1	426626	427014	1	389	CAGG	426822	426825	right	CCCGCTCCAGGGATCCCGAAGGG	23	426794	426816	199	190	70.0	0	0|0|1|2	1400
CECR2	ENSCJAG00000017253	NTIC01000001.1	ENSCJAT00000033551	ENSCJAE00000230345	14	1	426626	427014	1	389	CAGG	426822	426825	left	CCCAGCAGGAAACAGCAGCCCGT	23	426817	426839	199	190	60.0	0	0|0|0|6	2400
CECR2	ENSCJAG00000017253	NTIC01000001.1	ENSCJAT00000033551	ENSCJAE00000230345	14	1	426626	427014	1	389	AAGA	426695	426698	right	GCAATGATGAAGCATTTTCCTGG	23	426670	426692	72	317	40.0	1	0|0|0|7	2800
CECR2	ENSCJAG00000017253	NTIC01000001.1	ENSCJAT00000033551	ENSCJAE00000230345	14	1	426626	427014	1	389	CAGG	426801	426804	left	CCAGGGATCCCGAAGGGCCCAGC	23	426800	426822	178	211	75.0	0	0|0|0|1	400
CECR2	ENSCJAG00000017253	NTIC01000001.1	ENSCJAT00000033551	ENSCJAE00000230345	14	1	426626	427014	1	389	AAGA	426695	426698	left	CCTGGTGAAGATGGAGATACAGA	23	426688	426710	72	317	45.0	0	0|0|2|9	4800
CECR2	ENSCJAG00000017253	NTIC01000001.1	ENSCJAT00000033551	ENSCJAE00000230345	14	1	426626	427014	1	389	AAGG	426812	426815	right	GGGATCCCGAAGGGCCCAGCAGG	23	426803	426825	189	200	75.0	0	0|0|1|5	2600
CECR2	ENSCJAG00000017253	NTIC01000001.1	ENSCJAT00000033551	ENSCJAE00000230345	14	1	426626	427014	1	389	AAGA	426748	426751	right	GCGGGAGAAGAGACGGAGTCGGG	23	426741	426763	125	264	65.0	0	0|0|0|5	2000
CECR2	ENSCJAG00000017253	NTIC01000001.1	ENSCJAT00000033551	ENSCJAE00000488731	16	1	428744	429590	1	847	CAGG	428885	428888	right	ATAAGTGGCCCGAGTCAGGATGG	23	428870	428892	144	703	55.00000000000001	1	0|0|0|1	400
CECR2	ENSCJAG00000017253	NTIC01000001.1	ENSCJAT00000033551	ENSCJAE00000488731	16	1	428744	429590	1	847	CAGA	428867	428870	left	CCGAGTCAGGATGGAAGCATGTA	23	428879	428901	126	721	45.0	1	0|0|0|1	400
CECR2	ENSCJAG00000017253	NTIC01000001.1	ENSCJAT00000033551	ENSCJAE00000488731	16	1	428744	429590	1	847	CAGG	428885	428888	left	CCGAGTCAGGATGGAAGCATGTA	23	428879	428901	144	703	45.0	1	0|0|0|1	400
CECR2	ENSCJAG00000017253	NTIC01000001.1	ENSCJAT00000033551	ENSCJAE00000488731	16	1	428744	429590	1	847	CAGG	428885	428888	left	CCCGAGTCAGGATGGAAGCATGT	23	428878	428900	144	703	50.0	1	0|0|0|3	1200
CECR2	ENSCJAG00000017253	NTIC01000001.1	ENSCJAT00000033551	ENSCJAE00000488731	16	1	428744	429590	1	847	CAGA	428867	428870	right	TTGCAGCTCAGCCAGATAAGTGG	23	428855	428877	126	721	50.0	0	0|0|0|4	1600
CECR2	ENSCJAG00000017253	NTIC01000001.1	ENSCJAT00000033551	ENSCJAE00000488731	16	1	428744	429590	1	847	CAGA	428867	428870	left	CCAGATAAGTGGCCCGAGTCAGG	23	428866	428888	126	721	60.0	1	0|0|0|2	800
CECR2	ENSCJAG00000017253	NTIC01000001.1	ENSCJAT00000033551	ENSCJAE00000488731	16	1	428744	429590	1	847	CAGA	428867	428870	left	CCTTGCAGCTCAGCCAGATAAGT	23	428853	428875	126	721	50.0	0	0|0|1|4	2200
CECR2	ENSCJAG00000017253	NTIC01000001.1	ENSCJAT00000033551	ENSCJAE00000488731	16	1	428744	429590	1	847	CAGA	428867	428870	left	CCCGAGTCAGGATGGAAGCATGT	23	428878	428900	126	721	50.0	1	0|0|0|3	1200
BCL2L13	ENSCJAG00000017284	NTIC01000001.1	ENSCJAT00000033618	ENSCJAE00000424892	4		579674	579830	1	157	AAGA	579746	579749	left	CCCATCTTGGAGAAAAAGTGTCC	23	579758	579780	75	82	40.0	0	0|0|1|1	1000
BCL2L13	ENSCJAG00000017284	NTIC01000001.1	ENSCJAT00000033618	ENSCJAE00000424892	4		579674	579830	1	157	CAGA	579731	579734	left	CCAGAAAGCTCAATGGAAGACTG	23	579730	579752	60	97	45.0	0	1|0|0|6	3400
BCL2L13	ENSCJAG00000017284	NTIC01000001.1	ENSCJAT00000033618	ENSCJAE00000424892	4		579674	579830	1	157	AAGA	579746	579749	right	AAGCTCAATGGAAGACTGCCTGG	23	579735	579757	75	82	50.0	0	0|0|1|2	1400
BCL2L13	ENSCJAG00000017284	NTIC01000001.1	ENSCJAT00000033618	ENSCJAE00000424892	4		579674	579830	1	157	CAGA	579731	579734	right	TGCCAATCCAGAAAGCTCAATGG	23	579723	579745	60	97	45.0	0	1|0|0|3	2200
BCL2L13	ENSCJAG00000017284	NTIC01000001.1	ENSCJAT00000033618	ENSCJAE00000424892	4		579674	579830	1	157	CAGA	579731	579734	left	CCAATCCAGAAAGCTCAATGGAA	23	579725	579747	60	97	40.0	1	1|0|2|5	4200
BCL2L13	ENSCJAG00000017284	NTIC01000001.1	ENSCJAT00000033618	ENSCJAE00000424892	4		579674	579830	1	157	AAGA	579746	579749	right	TGCCAATCCAGAAAGCTCAATGG	23	579723	579745	75	82	45.0	0	1|0|0|3	2200
BCL2L13	ENSCJAG00000017284	NTIC01000001.1	ENSCJAT00000033618	ENSCJAE00000424892	4		579674	579830	1	157	AAGA	579746	579749	left	CCTGGCCCATCTTGGAGAAAAAG	23	579753	579775	75	82	50.0	0	0|0|2|7	4000
BCL2L13	ENSCJAG00000017284	NTIC01000001.1	ENSCJAT00000033618	ENSCJAE00000424892	4		579674	579830	1	157	CAGA	579731	579734	left	CCCTGCCAATCCAGAAAGCTCAA	23	579720	579742	60	97	45.0	0	1|0|1|7	4400
BCL2L13	ENSCJAG00000017284	NTIC01000001.1	ENSCJAT00000033618	ENSCJAE00000424892	4		579674	579830	1	157	CAGA	579731	579734	left	CCTGCCAATCCAGAAAGCTCAAT	23	579721	579743	60	97	45.0	0	1|0|0|2	1800
BCL2L13	ENSCJAG00000017284	NTIC01000001.1	ENSCJAT00000033618	ENSCJAE00000230757	6		593622	593765	1	144	AAGA	593680	593683	right	CTTTTGGAGTTGACAAGGCGTGG	23	593655	593677	61	83	50.0	1	1|0|0|1	1400
BID	ENSCJAG00000017295	NTIC01000001.1	ENSCJAT00000033647	ENSCJAE00000463259	2	1	642670	642469	-1	202	CAGG	642581	642578	right	CTCCAACCACAGCTTCCACAGGG	23	642599	642577	110	92	55.00000000000001	0	0|0|3|9	5400
BID	ENSCJAG00000017295	NTIC01000001.1	ENSCJAT00000033647	ENSCJAE00000463259	2	1	642670	642469	-1	202	CAGG	642581	642578	left	CCACAGGGAGCTGGAGGCGCTGG	23	642584	642562	110	92	75.0	1	0|0|4|13	7600
BID	ENSCJAG00000017295	NTIC01000001.1	ENSCJAT00000033647	ENSCJAE00000463259	2	1	642670	642469	-1	202	CAGG	642581	642578	right	CAGCTTCCACAGGGAGCTGGAGG	23	642590	642568	110	92	65.0	2	0|0|2|22	10000
BID	ENSCJAG00000017295	NTIC01000001.1	ENSCJAT00000033647	ENSCJAE00000463259	2	1	642670	642469	-1	202	CAGG	642581	642578	right	CCACAGCTTCCACAGGGAGCTGG	23	642593	642571	110	92	65.0	0	0|0|1|37	15400
BID	ENSCJAG00000017295	NTIC01000001.1	ENSCJAT00000033647	ENSCJAE00000463259	2	1	642670	642469	-1	202	CAGG	642581	642578	left	CCACAGCTTCCACAGGGAGCTGG	23	642593	642571	110	92	65.0	2	0|0|1|37	15400
MICAL3	ENSCJAG00000017316	NTIC01000001.1	ENSCJAT00000033671	ENSCJAE00000231641	1	1	792227	791964	-1	264	AAGG	792152	792149	left	CCACCACTTGTAAGGGAACCCTT	23	792163	792141	186	78	50.0	2	0|0|1|0	600
MICAL3	ENSCJAG00000017316	NTIC01000001.1	ENSCJAT00000033671	ENSCJAE00000231641	1	1	792227	791964	-1	264	CAGG	792167	792164	left	CCACCACTTGTAAGGGAACCCTT	23	792163	792141	201	63	50.0	2	0|0|1|0	600
MICAL3	ENSCJAG00000017316	NTIC01000001.1	ENSCJAT00000033671	ENSCJAE00000231641	1	1	792227	791964	-1	264	CAGG	792131	792128	right	CACTTGTAAGGGAACCCTTAAGG	23	792159	792137	165	99	45.0	3	0|0|1|1	1000
MICAL3	ENSCJAG00000017316	NTIC01000001.1	ENSCJAT00000033671	ENSCJAE00000231641	1	1	792227	791964	-1	264	CAGG	792167	792164	right	CAGCTCATGTCCTCTTTGACCGG	23	792196	792174	201	63	50.0	1	0|0|0|1	400
MICAL3	ENSCJAG00000017316	NTIC01000001.1	ENSCJAT00000033671	ENSCJAE00000231641	1	1	792227	791964	-1	264	AAGG	792140	792137	left	CCTTAAGGCCTTCCAGGAGCTCT	23	792144	792122	174	90	55.00000000000001	1	0|0|2|11	5600
MICAL3	ENSCJAG00000017316	NTIC01000001.1	ENSCJAT00000033671	ENSCJAE00000231641	1	1	792227	791964	-1	264	AAGG	792152	792149	right	CACTTGTAAGGGAACCCTTAAGG	23	792159	792137	186	78	45.0	3	0|0|1|1	1000
MICAL3	ENSCJAG00000017316	NTIC01000001.1	ENSCJAT00000033671	ENSCJAE00000231641	1	1	792227	791964	-1	264	AAGG	792152	792149	left	CCTTAAGGCCTTCCAGGAGCTCT	23	792144	792122	186	78	55.00000000000001	1	0|0|2|11	5600
MICAL3	ENSCJAG00000017316	NTIC01000001.1	ENSCJAT00000033671	ENSCJAE00000231641	1	1	792227	791964	-1	264	CAGG	792131	792128	left	CCAGGAGCTCTGTGACCATCTGG	23	792132	792110	165	99	60.0	0	0|0|0|17	6800
MICAL3	ENSCJAG00000017316	NTIC01000001.1	ENSCJAT00000033671	ENSCJAE00000231641	1	1	792227	791964	-1	264	AAGG	792152	792149	left	CCACTTGTAAGGGAACCCTTAAG	23	792160	792138	186	78	45.0	3	0|0|1|1	1000
MICAL3	ENSCJAG00000017316	NTIC01000001.1	ENSCJAT00000033671	ENSCJAE00000231641	1	1	792227	791964	-1	264	AAGG	792152	792149	right	GTCCAGGCCACCACTTGTAAGGG	23	792170	792148	186	78	55.00000000000001	2	0|0|1|2	1400
MICAL3	ENSCJAG00000017316	NTIC01000001.1	ENSCJAT00000033671	ENSCJAE00000231641	1	1	792227	791964	-1	264	AAGG	792140	792137	left	CCCTTAAGGCCTTCCAGGAGCTC	23	792145	792123	174	90	55.00000000000001	1	0|0|1|8	3800
MICAL3	ENSCJAG00000017316	NTIC01000001.1	ENSCJAT00000033671	ENSCJAE00000231641	1	1	792227	791964	-1	264	AAGG	792098	792095	left	CCAAAGGACTACCGTTCCTTCTA	23	792101	792079	132	132	45.0	3	0|0|1|2	1400
MICAL3	ENSCJAG00000017316	NTIC01000001.1	ENSCJAT00000033671	ENSCJAE00000231641	1	1	792227	791964	-1	264	CAGG	792167	792164	left	CCGGTTTGTCCAGGCCACCACTT	23	792177	792155	201	63	55.00000000000001	2	0|0|0|0	0
MICAL3	ENSCJAG00000017316	NTIC01000001.1	ENSCJAT00000033671	ENSCJAE00000231641	1	1	792227	791964	-1	264	AAGG	792140	792137	left	CCTTCCAGGAGCTCTGTGACCAT	23	792136	792114	174	90	55.00000000000001	0	0|0|0|12	4800
MICAL3	ENSCJAG00000017316	NTIC01000001.1	ENSCJAT00000033671	ENSCJAE00000231641	1	1	792227	791964	-1	264	CAGG	792131	792128	left	CCCTTAAGGCCTTCCAGGAGCTC	23	792145	792123	165	99	55.00000000000001	1	0|0|1|8	3800
MICAL3	ENSCJAG00000017316	NTIC01000001.1	ENSCJAT00000033671	ENSCJAE00000231641	1	1	792227	791964	-1	264	CAGG	792167	792164	left	CCAGGCCACCACTTGTAAGGGAA	23	792168	792146	201	63	55.00000000000001	0	0|0|1|4	2200
MICAL3	ENSCJAG00000017316	NTIC01000001.1	ENSCJAT00000033671	ENSCJAE00000231641	1	1	792227	791964	-1	264	AAGG	792098	792095	left	CCGTTCCTTCTACCACAAGCTCA	23	792090	792068	132	132	45.0	0	0|0|0|2	800
MICAL3	ENSCJAG00000017316	NTIC01000001.1	ENSCJAT00000033671	ENSCJAE00000231641	1	1	792227	791964	-1	264	CAGG	792131	792128	left	CCTTAAGGCCTTCCAGGAGCTCT	23	792144	792122	165	99	55.00000000000001	1	0|0|2|11	5600
MICAL3	ENSCJAG00000017316	NTIC01000001.1	ENSCJAT00000033671	ENSCJAE00000231641	1	1	792227	791964	-1	264	AAGG	792152	792149	left	CCCTTAAGGCCTTCCAGGAGCTC	23	792145	792123	186	78	55.00000000000001	1	0|0|1|8	3800
MICAL3	ENSCJAG00000017316	NTIC01000001.1	ENSCJAT00000033671	ENSCJAE00000231641	1	1	792227	791964	-1	264	CAGG	792167	792164	left	CCACTTGTAAGGGAACCCTTAAG	23	792160	792138	201	63	45.0	3	0|0|1|1	1000
MICAL3	ENSCJAG00000017316	NTIC01000001.1	ENSCJAT00000033671	ENSCJAE00000231641	1	1	792227	791964	-1	264	CAGG	792131	792128	left	CCTTCCAGGAGCTCTGTGACCAT	23	792136	792114	165	99	55.00000000000001	0	0|0|0|12	4800
MICAL3	ENSCJAG00000017316	NTIC01000001.1	ENSCJAT00000033671	ENSCJAE00000231641	1	1	792227	791964	-1	264	AAGG	792140	792137	right	GGGAACCCTTAAGGCCTTCCAGG	23	792150	792128	174	90	60.0	2	0|0|0|3	1200
MICAL3	ENSCJAG00000017316	NTIC01000001.1	ENSCJAT00000033671	ENSCJAE00000231641	1	1	792227	791964	-1	264	AAGG	792140	792137	left	CCAGGAGCTCTGTGACCATCTGG	23	792132	792110	174	90	60.0	0	0|0|0|17	6800
MICAL3	ENSCJAG00000017316	NTIC01000001.1	ENSCJAT00000033671	ENSCJAE00000231136	2	1	790402	790195	-1	208	AAGG	790336	790333	right	GCCATCGACTTATCCTTACTGGG	23	790363	790341	139	69	45.0	0	0|0|0|5	2000
MICAL3	ENSCJAG00000017316	NTIC01000001.1	ENSCJAT00000033671	ENSCJAE00000231136	2	1	790402	790195	-1	208	AAGG	790336	790333	left	CCAAGGTGGTTGTTATTGAGAAA	23	790338	790316	139	69	35.0	0	0|0|0|4	1600
MICAL3	ENSCJAG00000017316	NTIC01000001.1	ENSCJAT00000033671	ENSCJAE00000231136	2	1	790402	790195	-1	208	AAGG	790336	790333	right	AGCCATCGACTTATCCTTACTGG	23	790364	790342	139	69	45.0	0	0|0|0|4	1600
MICAL3	ENSCJAG00000017316	NTIC01000001.1	ENSCJAT00000033671	ENSCJAE00000231136	2	1	790402	790195	-1	208	AAGG	790336	790333	left	CCTTACTGGGGGCCAAGGTGGTT	23	790350	790328	139	69	60.0	0	0|0|0|4	1600
MICAL3	ENSCJAG00000017316	NTIC01000001.1	ENSCJAT00000033671	ENSCJAE00000231136	2	1	790402	790195	-1	208	AAGG	790336	790333	right	ATCCTTACTGGGGGCCAAGGTGG	23	790352	790330	139	69	60.0	1	0|0|1|4	2200
MICAL3	ENSCJAG00000017316	NTIC01000001.1	ENSCJAT00000033671	ENSCJAE00000231136	2	1	790402	790195	-1	208	AAGG	790336	790333	right	CATCGACTTATCCTTACTGGGGG	23	790361	790339	139	69	45.0	0	1|0|0|0	1000
MICAL3	ENSCJAG00000017316	NTIC01000001.1	ENSCJAT00000033671	ENSCJAE00000231136	2	1	790402	790195	-1	208	AAGG	790336	790333	right	CCATCGACTTATCCTTACTGGGG	23	790362	790340	139	69	45.0	0	1|0|0|0	1000
MICAL3	ENSCJAG00000017316	NTIC01000001.1	ENSCJAT00000033671	ENSCJAE00000369673	5	1	786247	786092	-1	156	AAGA	786157	786154	left	CCAAAGTGGAAGAAATCAGTGGT	23	786166	786144	63	93	40.0	0	0|0|2|8	4400
MICAL3	ENSCJAG00000017316	NTIC01000001.1	ENSCJAT00000033671	ENSCJAE00000369673	5	1	786247	786092	-1	156	AAGA	786157	786154	right	GCCAAAGTGGAAGAAATCAGTGG	23	786167	786145	63	93	45.0	0	0|0|2|3	2400
MICAL3	ENSCJAG00000017316	NTIC01000001.1	ENSCJAT00000033671	ENSCJAE00000369673	5	1	786247	786092	-1	156	CAGA	786172	786169	left	CCAAAGTGGAAGAAATCAGTGGT	23	786166	786144	78	78	40.0	0	0|0|2|8	4400
MICAL3	ENSCJAG00000017316	NTIC01000001.1	ENSCJAT00000033671	ENSCJAE00000369673	5	1	786247	786092	-1	156	CAGA	786172	786169	left	CCGAAATACAACAGCAGAGGCCA	23	786186	786164	78	78	45.0	1	0|0|0|1	400
MICAL3	ENSCJAG00000017316	NTIC01000001.1	ENSCJAT00000033671	ENSCJAE00000369673	5	1	786247	786092	-1	156	AAGA	786157	786154	right	TACAACAGCAGAGGCCAAAGTGG	23	786180	786158	63	93	50.0	1	0|0|2|5	3200
MICAL3	ENSCJAG00000017316	NTIC01000001.1	ENSCJAT00000033671	ENSCJAE00000369673	5	1	786247	786092	-1	156	CAGA	786172	786169	right	CAACCGAAATACAACAGCAGAGG	23	786189	786167	78	78	45.0	0	0|0|0|7	2800
MICAL3	ENSCJAG00000017316	NTIC01000001.1	ENSCJAT00000033671	ENSCJAE00000369673	5	1	786247	786092	-1	156	CAGA	786172	786169	right	TACAACAGCAGAGGCCAAAGTGG	23	786180	786158	78	78	50.0	1	0|0|2|5	3200
MICAL3	ENSCJAG00000017316	NTIC01000001.1	ENSCJAT00000033671	ENSCJAE00000369673	5	1	786247	786092	-1	156	AAGA	786157	786154	right	AGTGGAAGAAATCAGTGGTGTGG	23	786162	786140	63	93	45.0	0	0|0|0|8	3200
MICAL3	ENSCJAG00000017316	NTIC01000001.1	ENSCJAT00000033671	ENSCJAE00000231297	7	1	782278	782021	-1	258	CAGG	782210	782207	right	GGCTCTGCTCAGCTATGCCAGGG	23	782228	782206	187	71	60.0	2	0|0|0|7	2800
MICAL3	ENSCJAG00000017316	NTIC01000001.1	ENSCJAT00000033671	ENSCJAE00000231297	7	1	782278	782021	-1	258	CAGG	782210	782207	left	CCAGGGAGGCGGCAGACTTCTCC	23	782211	782189	187	71	70.0	2	0|0|0|7	2800
MICAL3	ENSCJAG00000017316	NTIC01000001.1	ENSCJAT00000033671	ENSCJAE00000231297	7	1	782278	782021	-1	258	CAGA	782199	782196	right	GGCTCTGCTCAGCTATGCCAGGG	23	782228	782206	176	82	60.0	2	0|0|0|7	2800
MICAL3	ENSCJAG00000017316	NTIC01000001.1	ENSCJAT00000033671	ENSCJAE00000231297	7	1	782278	782021	-1	258	CAGA	782199	782196	left	CCCAGCAGCAGCTGCCCTCTCTG	23	782187	782165	176	82	65.0	2	0|0|2|39	16800
MICAL3	ENSCJAG00000017316	NTIC01000001.1	ENSCJAT00000033671	ENSCJAE00000231297	7	1	782278	782021	-1	258	CAGA	782199	782196	right	TCTGCTCAGCTATGCCAGGGAGG	23	782225	782203	176	82	60.0	1	0|0|0|10	4000
MICAL3	ENSCJAG00000017316	NTIC01000001.1	ENSCJAT00000033671	ENSCJAE00000231297	7	1	782278	782021	-1	258	CAGG	782210	782207	right	GCTCAGCTATGCCAGGGAGGCGG	23	782222	782200	187	71	65.0	1	0|0|0|5	2000
MICAL3	ENSCJAG00000017316	NTIC01000001.1	ENSCJAT00000033671	ENSCJAE00000231297	7	1	782278	782021	-1	258	CAGA	782199	782196	left	CCAGGGAGGCGGCAGACTTCTCC	23	782211	782189	176	82	70.0	2	0|0|0|7	2800
MICAL3	ENSCJAG00000017316	NTIC01000001.1	ENSCJAT00000033671	ENSCJAE00000231297	7	1	782278	782021	-1	258	CAGA	782199	782196	right	GCTCAGCTATGCCAGGGAGGCGG	23	782222	782200	176	82	65.0	1	0|0|0|5	2000
MICAL3	ENSCJAG00000017316	NTIC01000001.1	ENSCJAT00000033671	ENSCJAE00000231297	7	1	782278	782021	-1	258	CAGA	782199	782196	left	CCACCCAGCAGCAGCTGCCCTCT	23	782190	782168	176	82	70.0	3	0|1|4|23	12400
MICAL3	ENSCJAG00000017316	NTIC01000001.1	ENSCJAT00000033671	ENSCJAE00000231297	7	1	782278	782021	-1	258	CAGG	782210	782207	right	TCTGCTCAGCTATGCCAGGGAGG	23	782225	782203	187	71	60.0	1	0|0|0|10	4000
MICAL3	ENSCJAG00000017316	NTIC01000001.1	ENSCJAT00000033671	ENSCJAE00000231417	11	1	776768	776621	-1	148	CAGG	776708	776705	right	GCAGACAGATGGCTATGCAGGGG	23	776725	776703	85	63	55.00000000000001	2	0|0|0|6	2400
MICAL3	ENSCJAG00000017316	NTIC01000001.1	ENSCJAT00000033671	ENSCJAE00000231417	11	1	776768	776621	-1	148	CAGA	776693	776690	left	CCATGTCTTGGAAAAGCGGCTTG	23	776684	776662	70	78	50.0	2	0|0|0|1	400
MICAL3	ENSCJAG00000017316	NTIC01000001.1	ENSCJAT00000033671	ENSCJAE00000231417	11	1	776768	776621	-1	148	CAGG	776708	776705	right	TGGTGCCAGAGGCAGACAGATGG	23	776736	776714	85	63	60.0	2	0|1|1|23	10600
MICAL3	ENSCJAG00000017316	NTIC01000001.1	ENSCJAT00000033671	ENSCJAE00000231417	11	1	776768	776621	-1	148	CAGG	776708	776705	right	GGCAGACAGATGGCTATGCAGGG	23	776726	776704	85	63	55.00000000000001	2	0|0|0|6	2400
MICAL3	ENSCJAG00000017316	NTIC01000001.1	ENSCJAT00000033671	ENSCJAE00000231474	12	1	774031	773835	-1	197	AAGA	773930	773927	right	GGCATTTCTCCCATCATGACAGG	23	773955	773933	93	104	50.0	0	0|0|0|3	1200
MICAL3	ENSCJAG00000017316	NTIC01000001.1	ENSCJAT00000033671	ENSCJAE00000231474	12	1	774031	773835	-1	197	AAGG	773964	773961	right	TGACATTGCCGAGAAGGAATTGG	23	773977	773955	127	70	45.0	0	0|0|0|0	0
MICAL3	ENSCJAG00000017316	NTIC01000001.1	ENSCJAT00000033671	ENSCJAE00000231474	12	1	774031	773835	-1	197	CAGG	773936	773933	left	CCATCATGACAGGCAAAGAAATG	23	773945	773923	99	98	40.0	1	0|0|0|11	4400
MICAL3	ENSCJAG00000017316	NTIC01000001.1	ENSCJAT00000033671	ENSCJAE00000231474	12	1	774031	773835	-1	197	AAGG	773964	773961	right	GACATTGCCGAGAAGGAATTGGG	23	773976	773954	127	70	45.0	0	0|0|0|3	1200
MICAL3	ENSCJAG00000017316	NTIC01000001.1	ENSCJAT00000033671	ENSCJAE00000231474	12	1	774031	773835	-1	197	AAGA	773930	773927	left	CCGTTGGGGAGCCTGATAAGCTG	23	773918	773896	93	104	55.00000000000001	0	0|0|0|2	800
MICAL3	ENSCJAG00000017316	NTIC01000001.1	ENSCJAT00000033671	ENSCJAE00000231474	12	1	774031	773835	-1	197	AAGG	773964	773961	left	CCGAGAAGGAATTGGGCATTTCT	23	773969	773947	127	70	40.0	1	0|0|0|1	400
MICAL3	ENSCJAG00000017316	NTIC01000001.1	ENSCJAT00000033671	ENSCJAE00000231474	12	1	774031	773835	-1	197	CAGG	773936	773933	left	CCCATCATGACAGGCAAAGAAAT	23	773946	773924	99	98	35.0	1	0|0|0|10	4000
MICAL3	ENSCJAG00000017316	NTIC01000001.1	ENSCJAT00000033671	ENSCJAE00000231474	12	1	774031	773835	-1	197	CAGG	773936	773933	right	CATCATGACAGGCAAAGAAATGG	23	773944	773922	99	98	40.0	1	0|0|0|8	3200
MICAL3	ENSCJAG00000017316	NTIC01000001.1	ENSCJAT00000033671	ENSCJAE00000231474	12	1	774031	773835	-1	197	AAGA	773930	773927	left	CCTCCGTTGGGGAGCCTGATAAG	23	773921	773899	93	104	60.0	1	0|0|0|1	400
MICAL3	ENSCJAG00000017316	NTIC01000001.1	ENSCJAT00000033671	ENSCJAE00000231474	12	1	774031	773835	-1	197	AAGA	773930	773927	right	CATCATGACAGGCAAAGAAATGG	23	773944	773922	93	104	40.0	1	0|0|0|8	3200
MICAL3	ENSCJAG00000017316	NTIC01000001.1	ENSCJAT00000033671	ENSCJAE00000231518	15	1	770860	770687	-1	174	CAGA	770773	770770	left	CCAGAACAAAGTGAAGTACATGG	23	770774	770752	84	90	40.0	0	0|0|0|9	3600
MICAL3	ENSCJAG00000017316	NTIC01000001.1	ENSCJAT00000033671	ENSCJAE00000231518	15	1	770860	770687	-1	174	CAGA	770773	770770	left	CCCTTGGGAACCAGAACAAAGTG	23	770784	770762	84	90	45.0	0	0|0|2|11	5600
MICAL3	ENSCJAG00000017316	NTIC01000001.1	ENSCJAT00000033671	ENSCJAE00000231518	15	1	770860	770687	-1	174	CAGA	770773	770770	right	GGAGGATGGACGCTGCCCTTGGG	23	770799	770777	84	90	65.0	0	0|0|0|2	800
MICAL3	ENSCJAG00000017316	NTIC01000001.1	ENSCJAT00000033671	ENSCJAE00000231518	15	1	770860	770687	-1	174	CAGG	770801	770798	right	GAGCCTGGTGAGCACTCTGACGG	23	770825	770803	112	62	60.0	0	0|0|0|1	400
MICAL3	ENSCJAG00000017316	NTIC01000001.1	ENSCJAT00000033671	ENSCJAE00000231518	15	1	770860	770687	-1	174	CAGA	770773	770770	left	CCTTGGGAACCAGAACAAAGTGA	23	770783	770761	84	90	45.0	0	0|0|0|6	2400
MICAL3	ENSCJAG00000017316	NTIC01000001.1	ENSCJAT00000033671	ENSCJAE00000231518	15	1	770860	770687	-1	174	CAGA	770773	770770	right	AGGAGGATGGACGCTGCCCTTGG	23	770800	770778	84	90	65.0	0	0|0|1|7	3400
MICAL3	ENSCJAG00000017316	NTIC01000001.1	ENSCJAT00000033671	ENSCJAE00000231518	15	1	770860	770687	-1	174	CAGG	770801	770798	right	TGAGCACTCTGACGGACAGGAGG	23	770817	770795	112	62	60.0	0	0|0|0|2	800
MICAL3	ENSCJAG00000017316	NTIC01000001.1	ENSCJAT00000033671	ENSCJAE00000231518	15	1	770860	770687	-1	174	CAGG	770801	770798	right	CACTCTGACGGACAGGAGGATGG	23	770813	770791	112	62	60.0	0	0|0|0|6	2400
MICAL3	ENSCJAG00000017316	NTIC01000001.1	ENSCJAT00000033671	ENSCJAE00000231544	16	1	757889	757703	-1	187	CAGA	757829	757826	right	TTGCTACTTCTGCCAGAAGCGGG	23	757842	757820	124	63	50.0	4	0|0|0|2	800
MICAL3	ENSCJAG00000017316	NTIC01000001.1	ENSCJAT00000033671	ENSCJAE00000231544	16	1	757889	757703	-1	187	CAGA	757829	757826	left	CCAGAAGCGGGTCTACGTGATGG	23	757830	757808	124	63	60.0	0	1|0|0|0	1000
MICAL3	ENSCJAG00000017316	NTIC01000001.1	ENSCJAT00000033671	ENSCJAE00000231544	16	1	757889	757703	-1	187	CAGA	757829	757826	right	CTTGCTACTTCTGCCAGAAGCGG	23	757843	757821	124	63	50.0	4	0|0|0|1	400
MICAL3	ENSCJAG00000017316	NTIC01000001.1	ENSCJAT00000033671	ENSCJAE00000366451	19		729000	728805	-1	196	CAGG	728902	728899	left	CCCTGAAGCAGGCCGAGGCGCTG	23	728910	728888	95	101	70.0	2	0|0|0|3	1200
MICAL3	ENSCJAG00000017316	NTIC01000001.1	ENSCJAT00000033671	ENSCJAE00000366451	19		729000	728805	-1	196	CAGG	728887	728884	right	CCTGTCCCTGAAGCAGGCCGAGG	23	728915	728893	80	116	70.0	4	0|0|0|11	4400
MICAL3	ENSCJAG00000017316	NTIC01000001.1	ENSCJAT00000033671	ENSCJAE00000366451	19		729000	728805	-1	196	CAGG	728902	728899	left	CCTGAAGCAGGCCGAGGCGCTGC	23	728909	728887	95	101	75.0	3	0|0|0|4	1600
MICAL3	ENSCJAG00000017316	NTIC01000001.1	ENSCJAT00000033671	ENSCJAE00000366451	19		729000	728805	-1	196	CAGG	728902	728899	left	CCTGTCCCTGAAGCAGGCCGAGG	23	728915	728893	95	101	70.0	3	0|0|0|11	4400
MICAL3	ENSCJAG00000017316	NTIC01000001.1	ENSCJAT00000033671	ENSCJAE00000366451	19		729000	728805	-1	196	CAGG	728887	728884	right	GGCGCTGCAGGAGGTGCCCGAGG	23	728894	728872	80	116	80.0	0	0|0|0|5	2000
MICAL3	ENSCJAG00000017316	NTIC01000001.1	ENSCJAT00000033671	ENSCJAE00000366451	19		729000	728805	-1	196	CAGG	728887	728884	left	CCCGAGGAGACGCAGGCCGAGCA	23	728878	728856	80	116	70.0	1	0|0|1|6	3000
MICAL3	ENSCJAG00000017316	NTIC01000001.1	ENSCJAT00000033671	ENSCJAE00000366451	19		729000	728805	-1	196	CAGG	728902	728899	right	CCTGTCCCTGAAGCAGGCCGAGG	23	728915	728893	95	101	70.0	4	0|0|0|11	4400
MICAL3	ENSCJAG00000017316	NTIC01000001.1	ENSCJAT00000033671	ENSCJAE00000366451	19		729000	728805	-1	196	CAGG	728887	728884	left	CCGAGGCGCTGCAGGAGGTGCCC	23	728898	728876	80	116	75.0	1	0|0|2|1	1600
MICAL3	ENSCJAG00000017316	NTIC01000001.1	ENSCJAT00000033671	ENSCJAE00000366451	19		729000	728805	-1	196	CAGG	728902	728899	left	CCGAGGCGCTGCAGGAGGTGCCC	23	728898	728876	95	101	75.0	1	0|0|2|1	1600
MICAL3	ENSCJAG00000017316	NTIC01000001.1	ENSCJAT00000033671	ENSCJAE00000366451	19		729000	728805	-1	196	CAGG	728887	728884	right	GCAGGCCGAGGCGCTGCAGGAGG	23	728903	728881	80	116	80.0	3	0|0|1|19	8200
MICAL3	ENSCJAG00000017316	NTIC01000001.1	ENSCJAT00000033671	ENSCJAE00000366451	19		729000	728805	-1	196	CAGG	728887	728884	left	CCGAGGAGACGCAGGCCGAGCAC	23	728877	728855	80	116	70.0	1	0|0|0|5	2000
MICAL3	ENSCJAG00000017316	NTIC01000001.1	ENSCJAT00000033671	ENSCJAE00000394161	20		717575	717325	-1	251	AAGG	717456	717453	left	CCCTTCTGAAAGGGAAGAGTGAA	23	717465	717443	129	122	40.0	0	0|0|0|13	5200
MICAL3	ENSCJAG00000017316	NTIC01000001.1	ENSCJAT00000033671	ENSCJAE00000394161	20		717575	717325	-1	251	AAGA	717451	717448	right	CGGATCCACGCCCTTCTGAAAGG	23	717475	717453	124	127	60.0	0	1|0|0|2	1800
MICAL3	ENSCJAG00000017316	NTIC01000001.1	ENSCJAT00000033671	ENSCJAE00000394161	20		717575	717325	-1	251	AAGA	717402	717399	right	TGGGCCTGGGAATGAAGAGGAGG	23	717416	717394	75	176	60.0	0	0|0|1|21	9000
MICAL3	ENSCJAG00000017316	NTIC01000001.1	ENSCJAT00000033671	ENSCJAE00000394161	20		717575	717325	-1	251	AAGG	717487	717484	right	TTCCATGGAAGGAGGCTGTGCGG	23	717495	717473	160	91	55.00000000000001	3	0|0|0|6	2400
MICAL3	ENSCJAG00000017316	NTIC01000001.1	ENSCJAT00000033671	ENSCJAE00000394161	20		717575	717325	-1	251	AAGA	717451	717448	left	CCTTCTGAAAGGGAAGAGTGAAG	23	717464	717442	124	127	45.0	0	0|0|1|13	5800
MICAL3	ENSCJAG00000017316	NTIC01000001.1	ENSCJAT00000033671	ENSCJAE00000394161	20		717575	717325	-1	251	AAGA	717444	717441	right	TCTGAAAGGGAAGAGTGAAGAGG	23	717461	717439	117	134	45.0	0	0|0|1|20	8600
MICAL3	ENSCJAG00000017316	NTIC01000001.1	ENSCJAT00000033671	ENSCJAE00000394161	20		717575	717325	-1	251	AAGA	717424	717421	right	GCCTCAAAGATCTTTGGGCCTGG	23	717430	717408	97	154	55.00000000000001	2	1|0|0|2	1800
MICAL3	ENSCJAG00000017316	NTIC01000001.1	ENSCJAT00000033671	ENSCJAE00000394161	20		717575	717325	-1	251	AAGA	717402	717399	right	GCCTGGGAATGAAGAGGAGGAGG	23	717413	717391	75	176	60.0	0	0|0|2|36	15600
MICAL3	ENSCJAG00000017316	NTIC01000001.1	ENSCJAT00000033671	ENSCJAE00000394161	20		717575	717325	-1	251	AAGA	717402	717399	right	CCTCAAAGATCTTTGGGCCTGGG	23	717429	717407	75	176	50.0	2	0|0|0|3	1200
MICAL3	ENSCJAG00000017316	NTIC01000001.1	ENSCJAT00000033671	ENSCJAE00000394161	20		717575	717325	-1	251	AAGA	717424	717421	left	CCTGGGAATGAAGAGGAGGAGGA	23	717412	717390	97	154	55.00000000000001	0	0|0|9|29	17000
MICAL3	ENSCJAG00000017316	NTIC01000001.1	ENSCJAT00000033671	ENSCJAE00000394161	20		717575	717325	-1	251	AAGA	717424	717421	right	GAAGAGTGAAGAGGAGCTAGAGG	23	717452	717430	97	154	50.0	1	0|0|4|32	15200
MICAL3	ENSCJAG00000017316	NTIC01000001.1	ENSCJAT00000033671	ENSCJAE00000394161	20		717575	717325	-1	251	AAGA	717424	717421	left	CCTCAAAGATCTTTGGGCCTGGG	23	717429	717407	97	154	55.00000000000001	2	0|0|0|3	1200
MICAL3	ENSCJAG00000017316	NTIC01000001.1	ENSCJAT00000033671	ENSCJAE00000394161	20		717575	717325	-1	251	AAGA	717424	717421	right	CTAGAGGCCTCAAAGATCTTTGG	23	717436	717414	97	154	45.0	2	0|0|0|6	2400
MICAL3	ENSCJAG00000017316	NTIC01000001.1	ENSCJAT00000033671	ENSCJAE00000394161	20		717575	717325	-1	251	AAGG	717487	717484	right	GGGCGGCGTTCCATGGAAGGAGG	23	717503	717481	160	91	70.0	1	0|0|0|1	400
MICAL3	ENSCJAG00000017316	NTIC01000001.1	ENSCJAT00000033671	ENSCJAE00000394161	20		717575	717325	-1	251	AAGG	717456	717453	left	CCTTCTGAAAGGGAAGAGTGAAG	23	717464	717442	129	122	45.0	0	0|0|1|13	5800
MICAL3	ENSCJAG00000017316	NTIC01000001.1	ENSCJAT00000033671	ENSCJAE00000394161	20		717575	717325	-1	251	AAGA	717451	717448	right	GGATCCACGCCCTTCTGAAAGGG	23	717474	717452	124	127	55.00000000000001	0	0|0|0|5	2000
MICAL3	ENSCJAG00000017316	NTIC01000001.1	ENSCJAT00000033671	ENSCJAE00000394161	20		717575	717325	-1	251	AAGA	717402	717399	right	GAATGAAGAGGAGGAGGAGGAGG	23	717407	717385	75	176	55.00000000000001	0	2|94|1572|10262	20000
MICAL3	ENSCJAG00000017316	NTIC01000001.1	ENSCJAT00000033671	ENSCJAE00000394161	20		717575	717325	-1	251	AAGG	717456	717453	right	TCTGAAAGGGAAGAGTGAAGAGG	23	717461	717439	129	122	45.0	0	0|0|1|20	8600
MICAL3	ENSCJAG00000017316	NTIC01000001.1	ENSCJAT00000033671	ENSCJAE00000394161	20		717575	717325	-1	251	AAGG	717487	717484	left	CCATGGAAGGAGGCTGTGCGGAT	23	717493	717471	160	91	60.0	2	0|0|2|3	2400
MICAL3	ENSCJAG00000017316	NTIC01000001.1	ENSCJAT00000033671	ENSCJAE00000394161	20		717575	717325	-1	251	AAGA	717444	717441	right	GAAGAGTGAAGAGGAGCTAGAGG	23	717452	717430	117	134	50.0	1	0|0|4|32	15200
MICAL3	ENSCJAG00000017316	NTIC01000001.1	ENSCJAT00000033671	ENSCJAE00000394161	20		717575	717325	-1	251	AAGG	717456	717453	left	CCACGCCCTTCTGAAAGGGAAGA	23	717470	717448	129	122	55.00000000000001	3	0|0|0|3	1200
MICAL3	ENSCJAG00000017316	NTIC01000001.1	ENSCJAT00000033671	ENSCJAE00000394161	20		717575	717325	-1	251	AAGG	717487	717484	right	CTGACCTGGGCGGCGTTCCATGG	23	717510	717488	160	91	70.0	0	1|0|0|4	2600
MICAL3	ENSCJAG00000017316	NTIC01000001.1	ENSCJAT00000033671	ENSCJAE00000394161	20		717575	717325	-1	251	AAGA	717402	717399	right	GCCTCAAAGATCTTTGGGCCTGG	23	717430	717408	75	176	55.00000000000001	2	1|0|0|2	1800
MICAL3	ENSCJAG00000017316	NTIC01000001.1	ENSCJAT00000033671	ENSCJAE00000394161	20		717575	717325	-1	251	AAGA	717451	717448	left	CCCTTCTGAAAGGGAAGAGTGAA	23	717465	717443	124	127	40.0	0	0|0|0|13	5200
MICAL3	ENSCJAG00000017316	NTIC01000001.1	ENSCJAT00000033671	ENSCJAE00000394161	20		717575	717325	-1	251	AAGA	717424	717421	right	CCTCAAAGATCTTTGGGCCTGGG	23	717429	717407	97	154	50.0	2	0|0|0|3	1200
MICAL3	ENSCJAG00000017316	NTIC01000001.1	ENSCJAT00000033671	ENSCJAE00000394161	20		717575	717325	-1	251	AAGA	717402	717399	right	TGGGAATGAAGAGGAGGAGGAGG	23	717410	717388	75	176	55.00000000000001	0	0|2|30|356	20000
MICAL3	ENSCJAG00000017316	NTIC01000001.1	ENSCJAT00000033671	ENSCJAE00000394161	20		717575	717325	-1	251	AAGA	717402	717399	left	CCTGGGAATGAAGAGGAGGAGGA	23	717412	717390	75	176	55.00000000000001	0	0|0|9|29	17000
MICAL3	ENSCJAG00000017316	NTIC01000001.1	ENSCJAT00000033671	ENSCJAE00000394161	20		717575	717325	-1	251	AAGA	717424	717421	right	TAGAGGCCTCAAAGATCTTTGGG	23	717435	717413	97	154	40.0	2	0|0|0|6	2400
MICAL3	ENSCJAG00000017316	NTIC01000001.1	ENSCJAT00000033671	ENSCJAE00000394161	20		717575	717325	-1	251	AAGA	717451	717448	right	TCTGAAAGGGAAGAGTGAAGAGG	23	717461	717439	124	127	45.0	0	0|0|1|20	8600
MICAL3	ENSCJAG00000017316	NTIC01000001.1	ENSCJAT00000033671	ENSCJAE00000394161	20		717575	717325	-1	251	AAGG	717456	717453	right	GGATCCACGCCCTTCTGAAAGGG	23	717474	717452	129	122	55.00000000000001	0	0|0|0|5	2000
MICAL3	ENSCJAG00000017316	NTIC01000001.1	ENSCJAT00000033671	ENSCJAE00000394161	20		717575	717325	-1	251	AAGA	717402	717399	right	CTTTGGGCCTGGGAATGAAGAGG	23	717419	717397	75	176	55.00000000000001	0	0|0|1|13	5800
TUBA8	ENSCJAG00000017386	NTIC01000001.1	ENSCJAT00000033860	ENSCJAE00000232094	2	1	977926	978148	1	223	CAGA	978017	978020	right	CTGCCTGGAACATGGCATCCAGG	23	977994	978016	94	129	60.0	1	0|0|0|11	4400
TUBA8	ENSCJAG00000017386	NTIC01000001.1	ENSCJAT00000033860	ENSCJAE00000232094	2	1	977926	978148	1	223	CAGA	978017	978020	right	GAACATGGCATCCAGGCAGATGG	23	978001	978023	94	129	55.00000000000001	1	0|0|4|12	7200
TUBA8	ENSCJAG00000017386	NTIC01000001.1	ENSCJAT00000033860	ENSCJAE00000232094	2	1	977926	978148	1	223	AAGA	978046	978049	left	CCAGCAAGATCAACGATGATGAC	23	978041	978063	123	100	45.0	1	0|0|0|3	1200
TUBA8	ENSCJAG00000017386	NTIC01000001.1	ENSCJAT00000033860	ENSCJAE00000232094	2	1	977926	978148	1	223	CAGG	978013	978016	right	GAACATGGCATCCAGGCAGATGG	23	978001	978023	90	133	55.00000000000001	1	0|0|4|12	7200
TUBA8	ENSCJAG00000017386	NTIC01000001.1	ENSCJAT00000033860	ENSCJAE00000232094	2	1	977926	978148	1	223	CAGG	978013	978016	left	CCAGGCAGATGGCACTTTTGACA	23	978012	978034	90	133	50.0	0	0|1|1|5	3400
TUBA8	ENSCJAG00000017386	NTIC01000001.1	ENSCJAT00000033860	ENSCJAE00000232094	2	1	977926	978148	1	223	CAGG	978013	978016	right	GAGCTTTTCTGCCTGGAACATGG	23	977986	978008	90	133	50.0	0	0|0|6|12	8400
TUBA8	ENSCJAG00000017386	NTIC01000001.1	ENSCJAT00000033860	ENSCJAE00000232094	2	1	977926	978148	1	223	CAGA	978017	978020	left	CCAGGCAGATGGCACTTTTGACA	23	978012	978034	94	129	50.0	0	0|1|1|5	3400
TUBA8	ENSCJAG00000017386	NTIC01000001.1	ENSCJAT00000033860	ENSCJAE00000331506	3	1	979574	979722	1	149	AAGG	979633	979636	right	CATCCAGAGCAGCTGATCACAGG	23	979609	979631	62	87	55.00000000000001	0	0|1|1|17	8200
TUBA8	ENSCJAG00000017386	NTIC01000001.1	ENSCJAT00000033860	ENSCJAE00000331506	3	1	979574	979722	1	149	AAGG	979633	979636	right	GCAGCTGATCACAGGAAAGGAGG	23	979617	979639	62	87	55.00000000000001	0	0|0|2|16	7600
TUBA8	ENSCJAG00000017386	NTIC01000001.1	ENSCJAT00000033860	ENSCJAE00000232188	4	1	981453	982133	1	681	CAGG	981603	981606	left	CCAGCCCCCCAGGTCTCCACGGC	23	981594	981616	153	528	80.0	0	0|0|2|20	9200
TUBA8	ENSCJAG00000017386	NTIC01000001.1	ENSCJAT00000033860	ENSCJAE00000232188	4	1	981453	982133	1	681	CAGG	981603	981606	left	CCCCCAGGTCTCCACGGCGGTGG	23	981599	981621	153	528	75.0	1	0|0|0|3	1200
TUBA8	ENSCJAG00000017386	NTIC01000001.1	ENSCJAT00000033860	ENSCJAE00000232188	4	1	981453	982133	1	681	CAGG	981603	981606	left	CCAGGTCTCCACGGCGGTGGTGG	23	981602	981624	153	528	75.0	1	0|0|0|7	2800
TUBA8	ENSCJAG00000017386	NTIC01000001.1	ENSCJAT00000033860	ENSCJAE00000232188	4	1	981453	982133	1	681	CAGA	981670	981673	right	ACACTCAGATTGCGCCTTCATGG	23	981665	981687	220	461	50.0	0	0|0|3|7	4600
TUBA8	ENSCJAG00000017386	NTIC01000001.1	ENSCJAT00000033860	ENSCJAE00000232188	4	1	981453	982133	1	681	CAGG	981603	981606	left	CCCAGGTCTCCACGGCGGTGGTG	23	981601	981623	153	528	70.0	1	0|0|0|5	2000
TUBA8	ENSCJAG00000017386	NTIC01000001.1	ENSCJAT00000033860	ENSCJAE00000232188	4	1	981453	982133	1	681	CAGG	981603	981606	left	CCACGGCGGTGGTGGAGCCTTAC	23	981610	981632	153	528	70.0	0	0|0|0|5	2000
TUBA8	ENSCJAG00000017386	NTIC01000001.1	ENSCJAT00000033860	ENSCJAE00000232188	4	1	981453	982133	1	681	AAGA	981564	981567	left	CCAAGCTGGAGTTTGCCATCTAC	23	981571	981593	114	567	50.0	0	0|0|12|7	10000
TUBA8	ENSCJAG00000017386	NTIC01000001.1	ENSCJAT00000033860	ENSCJAE00000232188	4	1	981453	982133	1	681	AAGA	981564	981567	left	CCCTGGATTATGGCAAGAAATCC	23	981550	981572	114	567	40.0	2	0|0|1|1	1000
TUBA8	ENSCJAG00000017386	NTIC01000001.1	ENSCJAT00000033860	ENSCJAE00000232188	4	1	981453	982133	1	681	CAGG	981603	981606	left	CCCCCCAGGTCTCCACGGCGGTG	23	981598	981620	153	528	75.0	0	0|0|0|1	400
TUBA8	ENSCJAG00000017386	NTIC01000001.1	ENSCJAT00000033860	ENSCJAE00000232188	4	1	981453	982133	1	681	AAGA	981564	981567	right	TTATGGCAAGAAATCCAAGCTGG	23	981557	981579	114	567	40.0	0	0|10|3|35	20000
TUBA8	ENSCJAG00000017386	NTIC01000001.1	ENSCJAT00000033860	ENSCJAE00000232188	4	1	981453	982133	1	681	AAGA	981564	981567	right	GAACGCCTCTCCCTGGATTATGG	23	981540	981562	114	567	55.00000000000001	0	0|0|0|3	1200
TUBA8	ENSCJAG00000017386	NTIC01000001.1	ENSCJAT00000033860	ENSCJAE00000232188	4	1	981453	982133	1	681	CAGA	981670	981673	left	CCTTCATGGTGGACAACGAAGCC	23	981679	981701	220	461	55.00000000000001	0	0|5|3|6	8200
TUBA8	ENSCJAG00000017386	NTIC01000001.1	ENSCJAT00000033860	ENSCJAE00000232188	4	1	981453	982133	1	681	CAGG	981603	981606	right	AGCCCCCCAGGTCTCCACGGCGG	23	981596	981618	153	528	75.0	0	0|0|0|1	400
TUBA8	ENSCJAG00000017386	NTIC01000001.1	ENSCJAT00000033860	ENSCJAE00000232188	4	1	981453	982133	1	681	CAGA	981670	981673	right	CCTCACCACCCACACCACACTGG	23	981641	981663	220	461	65.0	0	0|4|4|30	17600
TUBA8	ENSCJAG00000017386	NTIC01000001.1	ENSCJAT00000033860	ENSCJAE00000232188	4	1	981453	982133	1	681	CAGG	981603	981606	right	CCCAGCCCCCCAGGTCTCCACGG	23	981593	981615	153	528	75.0	0	0|0|3|12	6600
TUBA8	ENSCJAG00000017386	NTIC01000001.1	ENSCJAT00000033860	ENSCJAE00000232188	4	1	981453	982133	1	681	CAGG	981603	981606	left	CCCCAGGTCTCCACGGCGGTGGT	23	981600	981622	153	528	70.0	1	0|0|1|3	1800
TUBA8	ENSCJAG00000017386	NTIC01000001.1	ENSCJAT00000033860	ENSCJAE00000232188	4	1	981453	982133	1	681	AAGA	981564	981567	left	CCTGGATTATGGCAAGAAATCCA	23	981551	981573	114	567	40.0	2	0|0|0|7	2800
TUBA8	ENSCJAG00000017386	NTIC01000001.1	ENSCJAT00000033860	ENSCJAE00000232188	4	1	981453	982133	1	681	CAGG	981603	981606	left	CCCAGCCCCCCAGGTCTCCACGG	23	981593	981615	153	528	75.0	0	0|0|3|12	6600
RTN4R	ENSCJAG00000047001	NTIC01000001.1	ENSCJAT00000114413	ENSCJAE00000492046	2	1	1160330	1162024	1	1695	CAGG	1160806	1160809	left	CCTGACGACACCTTCCGCGACCT	23	1160815	1160837	479	921	65.0	1	1|0|0|2	1800
RTN4R	ENSCJAG00000047001	NTIC01000001.1	ENSCJAT00000114413	ENSCJAE00000492046	2	1	1160330	1162024	1	1695	CAGG	1160734	1160737	right	CGTTGCGGCCTGCAGGAGCTGGG	23	1160722	1160744	407	993	70.0	0	1|0|0|4	2600
RTN4R	ENSCJAG00000047001	NTIC01000001.1	ENSCJAT00000114413	ENSCJAE00000492046	2	1	1160330	1162024	1	1695	CAGG	1160734	1160737	right	GGCCTGCAGGAGCTGGGCCTGGG	23	1160728	1160750	407	993	75.0	1	1|0|1|61	20000
RTN4R	ENSCJAG00000047001	NTIC01000001.1	ENSCJAT00000114413	ENSCJAE00000492046	2	1	1160330	1162024	1	1695	CAGG	1160734	1160737	left	CCGTTGCGGCCTGCAGGAGCTGG	23	1160721	1160743	407	993	70.0	0	1|0|0|3	2200
RTN4R	ENSCJAG00000047001	NTIC01000001.1	ENSCJAT00000114413	ENSCJAE00000492046	2	1	1160330	1162024	1	1695	AAGG	1160419	1160422	left	CCAAGGTGACAACGAGCTGCCCC	23	1160417	1160439	92	1308	65.0	0	0|0|0|3	1200
RTN4R	ENSCJAG00000047001	NTIC01000001.1	ENSCJAT00000114413	ENSCJAE00000492046	2	1	1160330	1162024	1	1695	CAGA	1160938	1160941	left	CCTCCTGCTGCACCAGAACCGCG	23	1160925	1160947	611	789	70.0	0	0|0|1|3	1800
RTN4R	ENSCJAG00000047001	NTIC01000001.1	ENSCJAT00000114413	ENSCJAE00000492046	2	1	1160330	1162024	1	1695	CAGG	1160734	1160737	right	CGGCCTGCAGGAGCTGGGCCTGG	23	1160727	1160749	407	993	80.0	1	1|0|5|29	15600
RTN4R	ENSCJAG00000047001	NTIC01000001.1	ENSCJAT00000114413	ENSCJAE00000492046	2	1	1160330	1162024	1	1695	CAGG	1160390	1160393	left	CCAGGTGCCTGTGTGTGCTACAA	23	1160389	1160411	63	1337	55.00000000000001	1	1|0|0|6	3400
RTN4R	ENSCJAG00000047001	NTIC01000001.1	ENSCJAT00000114413	ENSCJAE00000492046	2	1	1160330	1162024	1	1695	CAGG	1160791	1160794	left	CCTCTACCTGCAGGACAACGCGC	23	1160781	1160803	464	936	65.0	0	0|0|1|0	600
RTN4R	ENSCJAG00000047001	NTIC01000001.1	ENSCJAT00000114413	ENSCJAE00000492046	2	1	1160330	1162024	1	1695	CAGG	1160791	1160794	left	CCTGCAGGACAACGCGCTGCAGG	23	1160787	1160809	464	936	70.0	1	0|1|1|5	3400
RTN4R	ENSCJAG00000047001	NTIC01000001.1	ENSCJAT00000114413	ENSCJAE00000492046	2	1	1160330	1162024	1	1695	CAGA	1160938	1160941	left	CCAGAACCGCGTGGCCCACGTGC	23	1160937	1160959	611	789	75.0	2	0|0|0|5	2000
RTN4R	ENSCJAG00000047001	NTIC01000001.1	ENSCJAT00000114413	ENSCJAE00000492046	2	1	1160330	1162024	1	1695	CAGG	1160390	1160393	left	CCCGTGCCCAGGTGCCTGTGTGT	23	1160382	1160404	63	1337	65.0	1	1|0|0|15	7000
RTN4R	ENSCJAG00000047001	NTIC01000001.1	ENSCJAT00000114413	ENSCJAE00000492046	2	1	1160330	1162024	1	1695	CAGA	1160938	1160941	left	CCGCGTGGCCCACGTGCACCCAC	23	1160943	1160965	611	789	75.0	2	0|0|0|3	1200
RTN4R	ENSCJAG00000047001	NTIC01000001.1	ENSCJAT00000114413	ENSCJAE00000492046	2	1	1160330	1162024	1	1695	CAGG	1160390	1160393	left	CCCCGTGCCCAGGTGCCTGTGTG	23	1160381	1160403	63	1337	70.0	1	1|0|0|8	4200
RTN4R	ENSCJAG00000047001	NTIC01000001.1	ENSCJAT00000114413	ENSCJAE00000492046	2	1	1160330	1162024	1	1695	CAGA	1160938	1160941	right	CCTGCTGCACCAGAACCGCGTGG	23	1160928	1160950	611	789	70.0	0	0|0|0|5	2000
RTN4R	ENSCJAG00000047001	NTIC01000001.1	ENSCJAT00000114413	ENSCJAE00000492046	2	1	1160330	1162024	1	1695	AAGG	1160444	1160447	left	CCCCAGCAAGGCCTGCTGGCTGT	23	1160437	1160459	117	1283	65.0	4	0|0|1|9	4200
RTN4R	ENSCJAG00000047001	NTIC01000001.1	ENSCJAT00000114413	ENSCJAE00000492046	2	1	1160330	1162024	1	1695	CAGG	1160734	1160737	left	CCTGGGCCTGTTCCGTGGCCTGG	23	1160745	1160767	407	993	75.0	3	1|0|1|13	6800
RTN4R	ENSCJAG00000047001	NTIC01000001.1	ENSCJAT00000114413	ENSCJAE00000492046	2	1	1160330	1162024	1	1695	AAGG	1160419	1160422	left	CCCAAGGTGACAACGAGCTGCCC	23	1160416	1160438	92	1308	60.0	0	0|0|0|2	800
RTN4R	ENSCJAG00000047001	NTIC01000001.1	ENSCJAT00000114413	ENSCJAE00000492046	2	1	1160330	1162024	1	1695	AAGG	1160444	1160447	right	CTGCCCCCAGCAAGGCCTGCTGG	23	1160433	1160455	117	1283	75.0	1	0|0|4|21	10800
RTN4R	ENSCJAG00000047001	NTIC01000001.1	ENSCJAT00000114413	ENSCJAE00000492046	2	1	1160330	1162024	1	1695	CAGG	1160390	1160393	left	CCTGTGTGTGCTACAATGAGCCC	23	1160396	1160418	63	1337	55.00000000000001	1	1|0|0|2	1800
RTN4R	ENSCJAG00000047001	NTIC01000001.1	ENSCJAT00000114413	ENSCJAE00000492046	2	1	1160330	1162024	1	1695	AAGG	1160444	1160447	left	CCTGCTGGCTGTGCCCGCGGGCA	23	1160448	1160470	117	1283	80.0	3	0|1|0|5	2800
RTN4R	ENSCJAG00000047001	NTIC01000001.1	ENSCJAT00000114413	ENSCJAE00000492046	2	1	1160330	1162024	1	1695	AAGG	1160444	1160447	left	CCAGCAAGGCCTGCTGGCTGTGC	23	1160439	1160461	117	1283	70.0	2	0|1|1|18	8600
RTN4R	ENSCJAG00000047001	NTIC01000001.1	ENSCJAT00000114413	ENSCJAE00000492046	2	1	1160330	1162024	1	1695	AAGG	1160444	1160447	left	CCCCCAGCAAGGCCTGCTGGCTG	23	1160436	1160458	117	1283	70.0	5	0|0|2|21	9600
RTN4R	ENSCJAG00000047001	NTIC01000001.1	ENSCJAT00000114413	ENSCJAE00000492046	2	1	1160330	1162024	1	1695	CAGG	1160390	1160393	left	CCGTGCCCAGGTGCCTGTGTGTG	23	1160383	1160405	63	1337	65.0	1	1|0|1|8	4800
RTN4R	ENSCJAG00000047001	NTIC01000001.1	ENSCJAT00000114413	ENSCJAE00000492046	2	1	1160330	1162024	1	1695	CAGA	1160938	1160941	left	CCTGCTGCACCAGAACCGCGTGG	23	1160928	1160950	611	789	70.0	0	0|0|0|5	2000
RTN4R	ENSCJAG00000047001	NTIC01000001.1	ENSCJAT00000114413	ENSCJAE00000492046	2	1	1160330	1162024	1	1695	CAGG	1160734	1160737	left	CCTGCAGGAGCTGGGCCTGGGCC	23	1160730	1160752	407	993	80.0	2	1|0|5|48	20000
RTN4R	ENSCJAG00000047001	NTIC01000001.1	ENSCJAT00000114413	ENSCJAE00000492046	2	1	1160330	1162024	1	1695	CAGG	1160734	1160737	right	CCGTTGCGGCCTGCAGGAGCTGG	23	1160721	1160743	407	993	75.0	1	1|0|0|3	2200
RTN4R	ENSCJAG00000047001	NTIC01000001.1	ENSCJAT00000114413	ENSCJAE00000492046	2	1	1160330	1162024	1	1695	CAGG	1160390	1160393	left	CCCAGGTGCCTGTGTGTGCTACA	23	1160388	1160410	63	1337	55.00000000000001	1	1|0|1|4	3200
RTN4R	ENSCJAG00000047001	NTIC01000001.1	ENSCJAT00000114413	ENSCJAE00000492046	2	1	1160330	1162024	1	1695	AAGG	1160444	1160447	left	CCCAGCAAGGCCTGCTGGCTGTG	23	1160438	1160460	117	1283	65.0	3	0|1|1|25	11400
RTN4R	ENSCJAG00000047001	NTIC01000001.1	ENSCJAT00000114413	ENSCJAE00000492046	2	1	1160330	1162024	1	1695	CAGG	1160734	1160737	right	ACGCTGCACCTGGACCGTTGCGG	23	1160707	1160729	407	993	65.0	1	1|0|0|0	1000
CCDC188	ENSCJAG00000033357	NTIC01000001.1	ENSCJAT00000061543	ENSCJAE00000387102	1	1	1247442	1247942	1	501	CAGG	1247771	1247774	right	CCAGGGGGCTTCCAGGCAGGTGG	23	1247759	1247781	332	169	75.0	2	0|0|0|14	5600
CCDC188	ENSCJAG00000033357	NTIC01000001.1	ENSCJAT00000061543	ENSCJAE00000387102	1	1	1247442	1247942	1	501	AAGA	1247699	1247702	left	CCTTGAGGGGCCAAGACAAGGAG	23	1247687	1247709	260	241	60.0	0	0|0|0|8	3200
CCDC188	ENSCJAG00000033357	NTIC01000001.1	ENSCJAT00000061543	ENSCJAE00000387102	1	1	1247442	1247942	1	501	CAGG	1247627	1247630	right	TCCCAGAGACAGAGGGCAGGGGG	23	1247602	1247624	188	313	65.0	0	0|0|0|20	8000
CCDC188	ENSCJAG00000033357	NTIC01000001.1	ENSCJAT00000061543	ENSCJAE00000387102	1	1	1247442	1247942	1	501	CAGG	1247775	1247778	left	CCACTGGCTTGGGGCCCAGACCC	23	1247785	1247807	336	165	75.0	3	0|0|2|11	5600
CCDC188	ENSCJAG00000033357	NTIC01000001.1	ENSCJAT00000061543	ENSCJAE00000387102	1	1	1247442	1247942	1	501	CAGG	1247735	1247738	left	CCCAGGGACAAACCAGGGGGCTT	23	1247747	1247769	296	205	60.0	1	0|0|0|2	800
CCDC188	ENSCJAG00000033357	NTIC01000001.1	ENSCJAT00000061543	ENSCJAE00000387102	1	1	1247442	1247942	1	501	CAGG	1247618	1247621	right	TTTCCCAGTCCCAGAGACAGAGG	23	1247594	1247616	179	322	55.00000000000001	2	0|1|0|13	6000
CCDC188	ENSCJAG00000033357	NTIC01000001.1	ENSCJAT00000061543	ENSCJAE00000387102	1	1	1247442	1247942	1	501	CAGG	1247618	1247621	right	AGTCCCAGAGACAGAGGGCAGGG	23	1247600	1247622	179	322	60.0	2	0|0|2|19	8800
CCDC188	ENSCJAG00000033357	NTIC01000001.1	ENSCJAT00000061543	ENSCJAE00000387102	1	1	1247442	1247942	1	501	CAGG	1247648	1247651	left	CCTTTCTGTCTAGTGAGGAGCAG	23	1247653	1247675	209	292	50.0	2	0|0|0|7	2800
CCDC188	ENSCJAG00000033357	NTIC01000001.1	ENSCJAT00000061543	ENSCJAE00000387102	1	1	1247442	1247942	1	501	AAGG	1247704	1247707	right	GGGGCCAAGACAAGGAGACCTGG	23	1247693	1247715	265	236	65.0	0	0|0|1|6	3000
CCDC188	ENSCJAG00000033357	NTIC01000001.1	ENSCJAT00000061543	ENSCJAE00000387102	1	1	1247442	1247942	1	501	CAGG	1247775	1247778	right	GGACAAACCAGGGGGCTTCCAGG	23	1247752	1247774	336	165	65.0	1	0|0|0|9	3600
CCDC188	ENSCJAG00000033357	NTIC01000001.1	ENSCJAT00000061543	ENSCJAE00000387102	1	1	1247442	1247942	1	501	CAGG	1247749	1247752	right	CTGCACCCAGGGACAAACCAGGG	23	1247742	1247764	310	191	60.0	0	0|0|0|8	3200
CCDC188	ENSCJAG00000033357	NTIC01000001.1	ENSCJAT00000061543	ENSCJAE00000387102	1	1	1247442	1247942	1	501	CAGG	1247749	1247752	right	CCTGCACCCAGGGACAAACCAGG	23	1247741	1247763	310	191	65.0	1	0|0|0|6	2400
CCDC188	ENSCJAG00000033357	NTIC01000001.1	ENSCJAT00000061543	ENSCJAE00000387102	1	1	1247442	1247942	1	501	CAGA	1247611	1247614	right	TTTCCCAGTCCCAGAGACAGAGG	23	1247594	1247616	172	329	55.00000000000001	2	0|1|0|13	6000
CCDC188	ENSCJAG00000033357	NTIC01000001.1	ENSCJAT00000061543	ENSCJAE00000387102	1	1	1247442	1247942	1	501	CAGG	1247760	1247763	left	CCAGGGGGCTTCCAGGCAGGTGG	23	1247759	1247781	321	180	75.0	2	0|0|0|14	5600
CCDC188	ENSCJAG00000033357	NTIC01000001.1	ENSCJAT00000061543	ENSCJAE00000387102	1	1	1247442	1247942	1	501	CAGA	1247586	1247589	left	CCCAGTCCCAGAGACAGAGGGCA	23	1247597	1247619	147	354	60.0	2	0|0|0|11	4400
CCDC188	ENSCJAG00000033357	NTIC01000001.1	ENSCJAT00000061543	ENSCJAE00000387102	1	1	1247442	1247942	1	501	CAGG	1247627	1247630	right	GGCAGGGGGCCCAGGGTGGAGGG	23	1247616	1247638	188	313	80.0	0	0|0|3|58	20000
CCDC188	ENSCJAG00000033357	NTIC01000001.1	ENSCJAT00000061543	ENSCJAE00000387102	1	1	1247442	1247942	1	501	CAGG	1247775	1247778	right	CAGGGGGCTTCCAGGCAGGTGGG	23	1247760	1247782	336	165	70.0	2	0|0|3|29	13400
CCDC188	ENSCJAG00000033357	NTIC01000001.1	ENSCJAT00000061543	ENSCJAE00000387102	1	1	1247442	1247942	1	501	CAGA	1247801	1247804	right	AGGTGGGATCCACTGGCTTGGGG	23	1247776	1247798	362	139	60.0	2	0|0|0|1	400
CCDC188	ENSCJAG00000033357	NTIC01000001.1	ENSCJAT00000061543	ENSCJAE00000387102	1	1	1247442	1247942	1	501	CAGG	1247627	1247630	right	GACAGAGGGCAGGGGGCCCAGGG	23	1247609	1247631	188	313	75.0	1	0|0|4|34	16000
CCDC188	ENSCJAG00000033357	NTIC01000001.1	ENSCJAT00000061543	ENSCJAE00000387102	1	1	1247442	1247942	1	501	AAGA	1247699	1247702	right	AGAGAATGAGAGACCTTGAGGGG	23	1247674	1247696	260	241	45.0	0	0|0|0|11	4400
CCDC188	ENSCJAG00000033357	NTIC01000001.1	ENSCJAT00000061543	ENSCJAE00000387102	1	1	1247442	1247942	1	501	AAGG	1247704	1247707	left	CCAAGACAAGGAGACCTGGAGGC	23	1247697	1247719	265	236	60.0	0	0|0|1|9	4200
CCDC188	ENSCJAG00000033357	NTIC01000001.1	ENSCJAT00000061543	ENSCJAE00000387102	1	1	1247442	1247942	1	501	CAGA	1247605	1247608	left	CCCAGTCCCAGAGACAGAGGGCA	23	1247597	1247619	166	335	60.0	2	0|0|0|11	4400
CCDC188	ENSCJAG00000033357	NTIC01000001.1	ENSCJAT00000061543	ENSCJAE00000387102	1	1	1247442	1247942	1	501	CAGG	1247855	1247858	right	AGGGGCCCTGGCCTCGCCCAGGG	23	1247837	1247859	416	85	80.0	3	0|0|0|13	5200
CCDC188	ENSCJAG00000033357	NTIC01000001.1	ENSCJAT00000061543	ENSCJAE00000387102	1	1	1247442	1247942	1	501	CAGG	1247618	1247621	right	TCCCAGAGACAGAGGGCAGGGGG	23	1247602	1247624	179	322	65.0	0	0|0|0|20	8000
CCDC188	ENSCJAG00000033357	NTIC01000001.1	ENSCJAT00000061543	ENSCJAE00000387102	1	1	1247442	1247942	1	501	CAGA	1247611	1247614	left	CCAGAGACAGAGGGCAGGGGGCC	23	1247604	1247626	172	329	75.0	0	0|0|2|12	6000
CCDC188	ENSCJAG00000033357	NTIC01000001.1	ENSCJAT00000061543	ENSCJAE00000387102	1	1	1247442	1247942	1	501	CAGG	1247618	1247621	left	CCAGAGACAGAGGGCAGGGGGCC	23	1247604	1247626	179	322	75.0	0	0|0|2|12	6000
CCDC188	ENSCJAG00000033357	NTIC01000001.1	ENSCJAT00000061543	ENSCJAE00000387102	1	1	1247442	1247942	1	501	AAGA	1247699	1247702	right	GGGGCCAAGACAAGGAGACCTGG	23	1247693	1247715	260	241	65.0	0	0|0|1|6	3000
CCDC188	ENSCJAG00000033357	NTIC01000001.1	ENSCJAT00000061543	ENSCJAE00000387102	1	1	1247442	1247942	1	501	CAGA	1247801	1247804	left	CCCAGACCCTGCCCATGCCCACC	23	1247799	1247821	362	139	70.0	0	0|0|3|45	19800
CCDC188	ENSCJAG00000033357	NTIC01000001.1	ENSCJAT00000061543	ENSCJAE00000387102	1	1	1247442	1247942	1	501	CAGA	1247605	1247608	right	AGTCCCAGAGACAGAGGGCAGGG	23	1247600	1247622	166	335	60.0	2	0|0|2|19	8800
CCDC188	ENSCJAG00000033357	NTIC01000001.1	ENSCJAT00000061543	ENSCJAE00000387102	1	1	1247442	1247942	1	501	CAGA	1247801	1247804	left	CCCTGCCCATGCCCACCCCTGTC	23	1247805	1247827	362	139	70.0	0	0|1|1|36	15800
CCDC188	ENSCJAG00000033357	NTIC01000001.1	ENSCJAT00000061543	ENSCJAE00000387102	1	1	1247442	1247942	1	501	CAGG	1247760	1247763	right	GCACCCAGGGACAAACCAGGGGG	23	1247744	1247766	321	180	65.0	0	0|0|0|5	2000
CCDC188	ENSCJAG00000033357	NTIC01000001.1	ENSCJAT00000061543	ENSCJAE00000387102	1	1	1247442	1247942	1	501	CAGA	1247605	1247608	right	TTTCCCAGTCCCAGAGACAGAGG	23	1247594	1247616	166	335	55.00000000000001	2	0|1|0|13	6000
CCDC188	ENSCJAG00000033357	NTIC01000001.1	ENSCJAT00000061543	ENSCJAE00000387102	1	1	1247442	1247942	1	501	CAGG	1247855	1247858	left	CCTGGCCTCGCCCAGGGCAGCCC	23	1247843	1247865	416	85	85.0	2	0|0|2|23	10400
CCDC188	ENSCJAG00000033357	NTIC01000001.1	ENSCJAT00000061543	ENSCJAE00000387102	1	1	1247442	1247942	1	501	CAGA	1247611	1247614	right	CAGTCCCAGAGACAGAGGGCAGG	23	1247599	1247621	172	329	65.0	2	0|0|2|8	4400
CCDC188	ENSCJAG00000033357	NTIC01000001.1	ENSCJAT00000061543	ENSCJAE00000387102	1	1	1247442	1247942	1	501	CAGA	1247605	1247608	left	CCAGAGACAGAGGGCAGGGGGCC	23	1247604	1247626	166	335	75.0	0	0|0|2|12	6000
CCDC188	ENSCJAG00000033357	NTIC01000001.1	ENSCJAT00000061543	ENSCJAE00000387102	1	1	1247442	1247942	1	501	CAGG	1247771	1247774	left	CCAGGCAGGTGGGATCCACTGGC	23	1247770	1247792	332	169	70.0	1	0|0|1|15	6600
CCDC188	ENSCJAG00000033357	NTIC01000001.1	ENSCJAT00000061543	ENSCJAE00000387102	1	1	1247442	1247942	1	501	CAGG	1247735	1247738	left	CCCTGCACCCAGGGACAAACCAG	23	1247740	1247762	296	205	60.0	0	0|0|1|11	5000
CCDC188	ENSCJAG00000033357	NTIC01000001.1	ENSCJAT00000061543	ENSCJAE00000387102	1	1	1247442	1247942	1	501	CAGG	1247618	1247621	right	TTCCCAGTCCCAGAGACAGAGGG	23	1247595	1247617	179	322	55.00000000000001	2	0|0|0|13	5200
CCDC188	ENSCJAG00000033357	NTIC01000001.1	ENSCJAT00000061543	ENSCJAE00000387102	1	1	1247442	1247942	1	501	CAGA	1247801	1247804	right	CAGGTGGGATCCACTGGCTTGGG	23	1247775	1247797	362	139	60.0	2	0|0|0|4	1600
CCDC188	ENSCJAG00000033357	NTIC01000001.1	ENSCJAT00000061543	ENSCJAE00000387102	1	1	1247442	1247942	1	501	CAGA	1247586	1247589	left	CCTTTCCCAGTCCCAGAGACAGA	23	1247592	1247614	147	354	55.00000000000001	2	0|0|0|10	4000
CCDC188	ENSCJAG00000033357	NTIC01000001.1	ENSCJAT00000061543	ENSCJAE00000387102	1	1	1247442	1247942	1	501	CAGG	1247855	1247858	left	CCAGGGCAGCCCTCTCCCAGCTG	23	1247854	1247876	416	85	75.0	2	0|0|3|23	11000
CCDC188	ENSCJAG00000033357	NTIC01000001.1	ENSCJAT00000061543	ENSCJAE00000387102	1	1	1247442	1247942	1	501	CAGG	1247760	1247763	right	CTGCACCCAGGGACAAACCAGGG	23	1247742	1247764	321	180	60.0	0	0|0|0|8	3200
CCDC188	ENSCJAG00000033357	NTIC01000001.1	ENSCJAT00000061543	ENSCJAE00000387102	1	1	1247442	1247942	1	501	CAGA	1247586	1247589	left	CCCAGAGACCTTTCCCAGTCCCA	23	1247584	1247606	147	354	55.00000000000001	2	0|0|1|15	6600
CCDC188	ENSCJAG00000033357	NTIC01000001.1	ENSCJAT00000061543	ENSCJAE00000387102	1	1	1247442	1247942	1	501	CAGA	1247611	1247614	right	GTCCCAGAGACAGAGGGCAGGGG	23	1247601	1247623	172	329	65.0	1	0|0|0|17	6800
CCDC188	ENSCJAG00000033357	NTIC01000001.1	ENSCJAT00000061543	ENSCJAE00000387102	1	1	1247442	1247942	1	501	CAGG	1247760	1247763	left	CCAGGCAGGTGGGATCCACTGGC	23	1247770	1247792	321	180	70.0	1	0|0|1|15	6600
CCDC188	ENSCJAG00000033357	NTIC01000001.1	ENSCJAT00000061543	ENSCJAE00000387102	1	1	1247442	1247942	1	501	CAGA	1247611	1247614	right	TTCCCAGTCCCAGAGACAGAGGG	23	1247595	1247617	172	329	55.00000000000001	2	0|0|0|13	5200
CCDC188	ENSCJAG00000033357	NTIC01000001.1	ENSCJAT00000061543	ENSCJAE00000387102	1	1	1247442	1247942	1	501	CAGA	1247611	1247614	right	TCCCAGAGACAGAGGGCAGGGGG	23	1247602	1247624	172	329	65.0	0	0|0|0|20	8000
CCDC188	ENSCJAG00000033357	NTIC01000001.1	ENSCJAT00000061543	ENSCJAE00000387102	1	1	1247442	1247942	1	501	CAGG	1247749	1247752	right	TGCACCCAGGGACAAACCAGGGG	23	1247743	1247765	310	191	60.0	0	0|0|0|5	2000
CCDC188	ENSCJAG00000033357	NTIC01000001.1	ENSCJAT00000061543	ENSCJAE00000387102	1	1	1247442	1247942	1	501	CAGG	1247627	1247630	right	AGAGGGCAGGGGGCCCAGGGTGG	23	1247612	1247634	188	313	80.0	1	0|0|3|51	20000
CCDC188	ENSCJAG00000033357	NTIC01000001.1	ENSCJAT00000061543	ENSCJAE00000387102	1	1	1247442	1247942	1	501	CAGA	1247611	1247614	right	AGTCCCAGAGACAGAGGGCAGGG	23	1247600	1247622	172	329	60.0	2	0|0|2|19	8800
CCDC188	ENSCJAG00000033357	NTIC01000001.1	ENSCJAT00000061543	ENSCJAE00000387102	1	1	1247442	1247942	1	501	CAGA	1247605	1247608	right	TTCCCAGTCCCAGAGACAGAGGG	23	1247595	1247617	166	335	55.00000000000001	2	0|0|0|13	5200
CCDC188	ENSCJAG00000033357	NTIC01000001.1	ENSCJAT00000061543	ENSCJAE00000387102	1	1	1247442	1247942	1	501	CAGG	1247648	1247651	left	CCCAGGACCTTTCTGTCTAGTGA	23	1247646	1247668	209	292	45.0	2	0|0|1|5	2600
CCDC188	ENSCJAG00000033357	NTIC01000001.1	ENSCJAT00000061543	ENSCJAE00000387102	1	1	1247442	1247942	1	501	AAGA	1247699	1247702	left	CCTGGAGGCGGGGCTCCGGTGGG	23	1247711	1247733	260	241	85.0	4	0|0|1|8	3800
CCDC188	ENSCJAG00000033357	NTIC01000001.1	ENSCJAT00000061543	ENSCJAE00000387102	1	1	1247442	1247942	1	501	CAGG	1247749	1247752	right	GGGCCAGGCCCCTGCACCCAGGG	23	1247731	1247753	310	191	80.0	4	0|0|1|18	7800
CCDC188	ENSCJAG00000033357	NTIC01000001.1	ENSCJAT00000061543	ENSCJAE00000387102	1	1	1247442	1247942	1	501	CAGG	1247627	1247630	right	CAGTCCCAGAGACAGAGGGCAGG	23	1247599	1247621	188	313	65.0	2	0|0|2|8	4400
CCDC188	ENSCJAG00000033357	NTIC01000001.1	ENSCJAT00000061543	ENSCJAE00000387102	1	1	1247442	1247942	1	501	CAGG	1247618	1247621	right	AGACAGAGGGCAGGGGGCCCAGG	23	1247608	1247630	179	322	75.0	1	0|0|1|37	15400
CCDC188	ENSCJAG00000033357	NTIC01000001.1	ENSCJAT00000061543	ENSCJAE00000387102	1	1	1247442	1247942	1	501	CAGG	1247771	1247774	right	GCACCCAGGGACAAACCAGGGGG	23	1247744	1247766	332	169	65.0	0	0|0|0|5	2000
CCDC188	ENSCJAG00000033357	NTIC01000001.1	ENSCJAT00000061543	ENSCJAE00000387102	1	1	1247442	1247942	1	501	CAGG	1247855	1247858	left	CCCTGGCCTCGCCCAGGGCAGCC	23	1247842	1247864	416	85	80.0	1	0|0|2|13	6400
CCDC188	ENSCJAG00000033357	NTIC01000001.1	ENSCJAT00000061543	ENSCJAE00000387102	1	1	1247442	1247942	1	501	AAGG	1247704	1247707	left	CCTGGAGGCGGGGCTCCGGTGGG	23	1247711	1247733	265	236	85.0	4	0|0|1|8	3800
CCDC188	ENSCJAG00000033357	NTIC01000001.1	ENSCJAT00000061543	ENSCJAE00000387102	1	1	1247442	1247942	1	501	AAGA	1247699	1247702	right	GACCTTGAGGGGCCAAGACAAGG	23	1247685	1247707	260	241	60.0	1	0|0|2|4	2800
CCDC188	ENSCJAG00000033357	NTIC01000001.1	ENSCJAT00000061543	ENSCJAE00000387102	1	1	1247442	1247942	1	501	CAGG	1247855	1247858	left	CCTCTCCCAGCTGCAGTGCGGGC	23	1247864	1247886	416	85	75.0	0	0|0|2|13	6400
CCDC188	ENSCJAG00000033357	NTIC01000001.1	ENSCJAT00000061543	ENSCJAE00000387102	1	1	1247442	1247942	1	501	CAGA	1247605	1247608	left	CCCAGAGACAGAGGGCAGGGGGC	23	1247603	1247625	166	335	70.0	0	0|0|0|23	9200
CCDC188	ENSCJAG00000033357	NTIC01000001.1	ENSCJAT00000061543	ENSCJAE00000387102	1	1	1247442	1247942	1	501	AAGG	1247704	1247707	right	GCCAAGACAAGGAGACCTGGAGG	23	1247696	1247718	265	236	60.0	0	0|0|1|15	6600
CCDC188	ENSCJAG00000033357	NTIC01000001.1	ENSCJAT00000061543	ENSCJAE00000387102	1	1	1247442	1247942	1	501	CAGA	1247801	1247804	right	GCAGGTGGGATCCACTGGCTTGG	23	1247774	1247796	362	139	65.0	1	0|0|2|4	2800
CCDC188	ENSCJAG00000033357	NTIC01000001.1	ENSCJAT00000061543	ENSCJAE00000387102	1	1	1247442	1247942	1	501	CAGA	1247605	1247608	right	CAGTCCCAGAGACAGAGGGCAGG	23	1247599	1247621	166	335	65.0	2	0|0|2|8	4400
CCDC188	ENSCJAG00000033357	NTIC01000001.1	ENSCJAT00000061543	ENSCJAE00000387102	1	1	1247442	1247942	1	501	CAGG	1247760	1247763	left	CCAGGGACAAACCAGGGGGCTTC	23	1247748	1247770	321	180	65.0	1	0|0|0|5	2000
CCDC188	ENSCJAG00000033357	NTIC01000001.1	ENSCJAT00000061543	ENSCJAE00000387102	1	1	1247442	1247942	1	501	CAGG	1247760	1247763	right	TGCACCCAGGGACAAACCAGGGG	23	1247743	1247765	321	180	60.0	0	0|0|0|5	2000
CCDC188	ENSCJAG00000033357	NTIC01000001.1	ENSCJAT00000061543	ENSCJAE00000387102	1	1	1247442	1247942	1	501	CAGA	1247605	1247608	left	CCAGTCCCAGAGACAGAGGGCAG	23	1247598	1247620	166	335	65.0	1	0|0|0|11	4400
CCDC188	ENSCJAG00000033357	NTIC01000001.1	ENSCJAT00000061543	ENSCJAE00000387102	1	1	1247442	1247942	1	501	CAGG	1247618	1247621	right	GACAGAGGGCAGGGGGCCCAGGG	23	1247609	1247631	179	322	75.0	1	0|0|4|34	16000
CCDC188	ENSCJAG00000033357	NTIC01000001.1	ENSCJAT00000061543	ENSCJAE00000387102	1	1	1247442	1247942	1	501	CAGG	1247735	1247738	right	ACCTGGAGGCGGGGCTCCGGTGG	23	1247710	1247732	296	205	80.0	4	0|0|0|4	1600
CCDC188	ENSCJAG00000033357	NTIC01000001.1	ENSCJAT00000061543	ENSCJAE00000387102	1	1	1247442	1247942	1	501	CAGA	1247611	1247614	left	CCCAGAGACAGAGGGCAGGGGGC	23	1247603	1247625	172	329	70.0	0	0|0|0|23	9200
CCDC188	ENSCJAG00000033357	NTIC01000001.1	ENSCJAT00000061543	ENSCJAE00000387102	1	1	1247442	1247942	1	501	CAGG	1247749	1247752	left	CCTGCACCCAGGGACAAACCAGG	23	1247741	1247763	310	191	65.0	0	0|0|0|6	2400
CCDC188	ENSCJAG00000033357	NTIC01000001.1	ENSCJAT00000061543	ENSCJAE00000387102	1	1	1247442	1247942	1	501	CAGG	1247775	1247778	right	CCAGGGGGCTTCCAGGCAGGTGG	23	1247759	1247781	336	165	75.0	2	0|0|0|14	5600
CCDC188	ENSCJAG00000033357	NTIC01000001.1	ENSCJAT00000061543	ENSCJAE00000387102	1	1	1247442	1247942	1	501	CAGA	1247611	1247614	left	CCCAGTCCCAGAGACAGAGGGCA	23	1247597	1247619	172	329	60.0	2	0|0|0|11	4400
CCDC188	ENSCJAG00000033357	NTIC01000001.1	ENSCJAT00000061543	ENSCJAE00000387102	1	1	1247442	1247942	1	501	CAGG	1247648	1247651	left	CCAGGACCTTTCTGTCTAGTGAG	23	1247647	1247669	209	292	50.0	2	0|0|1|5	2600
CCDC188	ENSCJAG00000033357	NTIC01000001.1	ENSCJAT00000061543	ENSCJAE00000387102	1	1	1247442	1247942	1	501	CAGG	1247618	1247621	left	CCAGGGTGGAGGGCGAGACTCCC	23	1247626	1247648	179	322	75.0	1	0|0|0|5	2000
CCDC188	ENSCJAG00000033357	NTIC01000001.1	ENSCJAT00000061543	ENSCJAE00000387102	1	1	1247442	1247942	1	501	CAGG	1247735	1247738	right	GAGACCTGGAGGCGGGGCTCCGG	23	1247707	1247729	296	205	75.0	2	0|0|0|9	3600
CCDC188	ENSCJAG00000033357	NTIC01000001.1	ENSCJAT00000061543	ENSCJAE00000387102	1	1	1247442	1247942	1	501	CAGG	1247749	1247752	left	CCCTGCACCCAGGGACAAACCAG	23	1247740	1247762	310	191	60.0	0	0|0|1|11	5000
CCDC188	ENSCJAG00000033357	NTIC01000001.1	ENSCJAT00000061543	ENSCJAE00000387102	1	1	1247442	1247942	1	501	CAGG	1247618	1247621	right	AGAGGGCAGGGGGCCCAGGGTGG	23	1247612	1247634	179	322	80.0	1	0|0|3|51	20000
CCDC188	ENSCJAG00000033357	NTIC01000001.1	ENSCJAT00000061543	ENSCJAE00000387102	1	1	1247442	1247942	1	501	CAGG	1247618	1247621	left	CCCAGGGTGGAGGGCGAGACTCC	23	1247625	1247647	179	322	70.0	1	0|0|0|7	2800
CCDC188	ENSCJAG00000033357	NTIC01000001.1	ENSCJAT00000061543	ENSCJAE00000387102	1	1	1247442	1247942	1	501	CAGG	1247771	1247774	right	AAACCAGGGGGCTTCCAGGCAGG	23	1247756	1247778	332	169	65.0	1	0|0|0|13	5200
CCDC188	ENSCJAG00000033357	NTIC01000001.1	ENSCJAT00000061543	ENSCJAE00000387102	1	1	1247442	1247942	1	501	CAGA	1247611	1247614	left	CCAGTCCCAGAGACAGAGGGCAG	23	1247598	1247620	172	329	65.0	1	0|0|0|11	4400
CCDC188	ENSCJAG00000033357	NTIC01000001.1	ENSCJAT00000061543	ENSCJAE00000387102	1	1	1247442	1247942	1	501	CAGG	1247627	1247630	right	GGGCAGGGGGCCCAGGGTGGAGG	23	1247615	1247637	188	313	85.0	1	0|0|2|68	20000
CCDC188	ENSCJAG00000033357	NTIC01000001.1	ENSCJAT00000061543	ENSCJAE00000387102	1	1	1247442	1247942	1	501	CAGA	1247605	1247608	left	CCTTTCCCAGTCCCAGAGACAGA	23	1247592	1247614	166	335	55.00000000000001	2	0|0|0|10	4000
CCDC188	ENSCJAG00000033357	NTIC01000001.1	ENSCJAT00000061543	ENSCJAE00000387102	1	1	1247442	1247942	1	501	CAGA	1247586	1247589	left	CCAGAGACCTTTCCCAGTCCCAG	23	1247585	1247607	147	354	60.0	2	0|0|1|14	6200
CCDC188	ENSCJAG00000033357	NTIC01000001.1	ENSCJAT00000061543	ENSCJAE00000387102	1	1	1247442	1247942	1	501	CAGG	1247855	1247858	left	CCCTCTCCCAGCTGCAGTGCGGG	23	1247863	1247885	416	85	70.0	0	0|0|1|11	5000
CCDC188	ENSCJAG00000033357	NTIC01000001.1	ENSCJAT00000061543	ENSCJAE00000387102	1	1	1247442	1247942	1	501	CAGG	1247735	1247738	right	TGGGCCAGGCCCCTGCACCCAGG	23	1247730	1247752	296	205	80.0	4	0|0|0|17	6800
CCDC188	ENSCJAG00000033357	NTIC01000001.1	ENSCJAT00000061543	ENSCJAE00000387102	1	1	1247442	1247942	1	501	CAGG	1247627	1247630	left	CCCAGGGTGGAGGGCGAGACTCC	23	1247625	1247647	188	313	70.0	1	0|0|0|7	2800
CCDC188	ENSCJAG00000033357	NTIC01000001.1	ENSCJAT00000061543	ENSCJAE00000387102	1	1	1247442	1247942	1	501	CAGG	1247771	1247774	right	CAGGGGGCTTCCAGGCAGGTGGG	23	1247760	1247782	332	169	70.0	2	0|0|3|29	13400
CCDC188	ENSCJAG00000033357	NTIC01000001.1	ENSCJAT00000061543	ENSCJAE00000387102	1	1	1247442	1247942	1	501	CAGG	1247760	1247763	right	GGGCCAGGCCCCTGCACCCAGGG	23	1247731	1247753	321	180	80.0	4	0|0|1|18	7800
CCDC188	ENSCJAG00000033357	NTIC01000001.1	ENSCJAT00000061543	ENSCJAE00000387102	1	1	1247442	1247942	1	501	CAGG	1247749	1247752	left	CCCCTGCACCCAGGGACAAACCA	23	1247739	1247761	310	191	60.0	0	0|0|0|9	3600
CCDC188	ENSCJAG00000033357	NTIC01000001.1	ENSCJAT00000061543	ENSCJAE00000387102	1	1	1247442	1247942	1	501	CAGG	1247771	1247774	right	CTGCACCCAGGGACAAACCAGGG	23	1247742	1247764	332	169	60.0	0	0|0|0|8	3200
CCDC188	ENSCJAG00000033357	NTIC01000001.1	ENSCJAT00000061543	ENSCJAE00000387102	1	1	1247442	1247942	1	501	CAGG	1247771	1247774	left	CCAGGGGGCTTCCAGGCAGGTGG	23	1247759	1247781	332	169	75.0	2	0|0|0|14	5600
CCDC188	ENSCJAG00000033357	NTIC01000001.1	ENSCJAT00000061543	ENSCJAE00000387102	1	1	1247442	1247942	1	501	CAGG	1247735	1247738	left	CCTGCACCCAGGGACAAACCAGG	23	1247741	1247763	296	205	65.0	0	0|0|0|6	2400
CCDC188	ENSCJAG00000033357	NTIC01000001.1	ENSCJAT00000061543	ENSCJAE00000387102	1	1	1247442	1247942	1	501	CAGG	1247735	1247738	right	CCTGGAGGCGGGGCTCCGGTGGG	23	1247711	1247733	296	205	80.0	4	0|0|1|8	3800
CCDC188	ENSCJAG00000033357	NTIC01000001.1	ENSCJAT00000061543	ENSCJAE00000387102	1	1	1247442	1247942	1	501	CAGG	1247627	1247630	right	AGTCCCAGAGACAGAGGGCAGGG	23	1247600	1247622	188	313	60.0	2	0|0|2|19	8800
CCDC188	ENSCJAG00000033357	NTIC01000001.1	ENSCJAT00000061543	ENSCJAE00000387102	1	1	1247442	1247942	1	501	CAGA	1247801	1247804	left	CCTGCCCATGCCCACCCCTGTCG	23	1247806	1247828	362	139	75.0	0	0|0|1|15	6600
CCDC188	ENSCJAG00000033357	NTIC01000001.1	ENSCJAT00000061543	ENSCJAE00000387102	1	1	1247442	1247942	1	501	CAGG	1247749	1247752	left	CCCAGGGACAAACCAGGGGGCTT	23	1247747	1247769	310	191	60.0	1	0|0|0|2	800
CCDC188	ENSCJAG00000033357	NTIC01000001.1	ENSCJAT00000061543	ENSCJAE00000387102	1	1	1247442	1247942	1	501	CAGG	1247855	1247858	left	CCTCGCCCAGGGCAGCCCTCTCC	23	1247848	1247870	416	85	80.0	3	0|0|1|13	5800
CCDC188	ENSCJAG00000033357	NTIC01000001.1	ENSCJAT00000061543	ENSCJAE00000387102	1	1	1247442	1247942	1	501	AAGA	1247699	1247702	left	CCAAGACAAGGAGACCTGGAGGC	23	1247697	1247719	260	241	60.0	0	0|0|1|9	4200
CCDC188	ENSCJAG00000033357	NTIC01000001.1	ENSCJAT00000061543	ENSCJAE00000387102	1	1	1247442	1247942	1	501	CAGG	1247775	1247778	left	CCAGGCAGGTGGGATCCACTGGC	23	1247770	1247792	336	165	70.0	1	0|0|1|15	6600
CCDC188	ENSCJAG00000033357	NTIC01000001.1	ENSCJAT00000061543	ENSCJAE00000387102	1	1	1247442	1247942	1	501	CAGG	1247749	1247752	left	CCAGGGACAAACCAGGGGGCTTC	23	1247748	1247770	310	191	65.0	1	0|0|0|5	2000
CCDC188	ENSCJAG00000033357	NTIC01000001.1	ENSCJAT00000061543	ENSCJAE00000387102	1	1	1247442	1247942	1	501	CAGG	1247855	1247858	left	CCCAGGGCAGCCCTCTCCCAGCT	23	1247853	1247875	416	85	70.0	2	0|0|1|24	10200
CCDC188	ENSCJAG00000033357	NTIC01000001.1	ENSCJAT00000061543	ENSCJAE00000387102	1	1	1247442	1247942	1	501	CAGA	1247801	1247804	left	CCCATGCCCACCCCTGTCGCCGG	23	1247810	1247832	362	139	75.0	0	0|0|0|1	400
CCDC188	ENSCJAG00000033357	NTIC01000001.1	ENSCJAT00000061543	ENSCJAE00000387102	1	1	1247442	1247942	1	501	CAGA	1247801	1247804	left	CCAGACCCTGCCCATGCCCACCC	23	1247800	1247822	362	139	75.0	0	0|0|4|37	17200
CCDC188	ENSCJAG00000033357	NTIC01000001.1	ENSCJAT00000061543	ENSCJAE00000387102	1	1	1247442	1247942	1	501	CAGG	1247627	1247630	left	CCAGGGTGGAGGGCGAGACTCCC	23	1247626	1247648	188	313	75.0	1	0|0|0|5	2000
CCDC188	ENSCJAG00000033357	NTIC01000001.1	ENSCJAT00000061543	ENSCJAE00000387102	1	1	1247442	1247942	1	501	CAGG	1247735	1247738	left	CCAGGCCCCTGCACCCAGGGACA	23	1247734	1247756	296	205	75.0	2	0|0|1|16	7000
CCDC188	ENSCJAG00000033357	NTIC01000001.1	ENSCJAT00000061543	ENSCJAE00000387102	1	1	1247442	1247942	1	501	CAGG	1247760	1247763	left	CCCAGGGACAAACCAGGGGGCTT	23	1247747	1247769	321	180	60.0	1	0|0|0|2	800
CCDC188	ENSCJAG00000033357	NTIC01000001.1	ENSCJAT00000061543	ENSCJAE00000387102	1	1	1247442	1247942	1	501	CAGG	1247627	1247630	right	GTCCCAGAGACAGAGGGCAGGGG	23	1247601	1247623	188	313	65.0	1	0|0|0|17	6800
CCDC188	ENSCJAG00000033357	NTIC01000001.1	ENSCJAT00000061543	ENSCJAE00000387102	1	1	1247442	1247942	1	501	CAGA	1247801	1247804	left	CCATGCCCACCCCTGTCGCCGGA	23	1247811	1247833	362	139	75.0	0	0|0|0|3	1200
CCDC188	ENSCJAG00000033357	NTIC01000001.1	ENSCJAT00000061543	ENSCJAE00000387102	1	1	1247442	1247942	1	501	CAGG	1247735	1247738	left	CCGGTGGGCCAGGCCCCTGCACC	23	1247726	1247748	296	205	80.0	4	0|0|0|2	800
CCDC188	ENSCJAG00000033357	NTIC01000001.1	ENSCJAT00000061543	ENSCJAE00000387102	1	1	1247442	1247942	1	501	CAGG	1247775	1247778	right	TCCAGGCAGGTGGGATCCACTGG	23	1247769	1247791	336	165	65.0	2	0|0|1|11	5000
CCDC188	ENSCJAG00000033357	NTIC01000001.1	ENSCJAT00000061543	ENSCJAE00000387102	1	1	1247442	1247942	1	501	CAGG	1247618	1247621	right	GTCCCAGAGACAGAGGGCAGGGG	23	1247601	1247623	179	322	65.0	1	0|0|0|17	6800
CCDC188	ENSCJAG00000033357	NTIC01000001.1	ENSCJAT00000061543	ENSCJAE00000387102	1	1	1247442	1247942	1	501	CAGA	1247586	1247589	left	CCAGTCCCAGAGACAGAGGGCAG	23	1247598	1247620	147	354	65.0	1	0|0|0|11	4400
CCDC188	ENSCJAG00000033357	NTIC01000001.1	ENSCJAT00000061543	ENSCJAE00000387102	1	1	1247442	1247942	1	501	CAGG	1247749	1247752	left	CCAGGGGGCTTCCAGGCAGGTGG	23	1247759	1247781	310	191	75.0	2	0|0|0|14	5600
CCDC188	ENSCJAG00000033357	NTIC01000001.1	ENSCJAT00000061543	ENSCJAE00000387102	1	1	1247442	1247942	1	501	CAGG	1247735	1247738	left	CCCCTGCACCCAGGGACAAACCA	23	1247739	1247761	296	205	60.0	0	0|0|0|9	3600
CCDC188	ENSCJAG00000033357	NTIC01000001.1	ENSCJAT00000061543	ENSCJAE00000387102	1	1	1247442	1247942	1	501	AAGA	1247699	1247702	right	GCAGAGAATGAGAGACCTTGAGG	23	1247672	1247694	260	241	50.0	0	0|0|1|10	4600
CCDC188	ENSCJAG00000033357	NTIC01000001.1	ENSCJAT00000061543	ENSCJAE00000387102	1	1	1247442	1247942	1	501	CAGA	1247673	1247676	right	CAGGACCTTTCTGTCTAGTGAGG	23	1247648	1247670	234	267	50.0	2	0|0|1|5	2600
CCDC188	ENSCJAG00000033357	NTIC01000001.1	ENSCJAT00000061543	ENSCJAE00000387102	1	1	1247442	1247942	1	501	AAGG	1247704	1247707	right	AAGACAAGGAGACCTGGAGGCGG	23	1247699	1247721	265	236	55.00000000000001	0	0|0|1|4	2200
CCDC188	ENSCJAG00000033357	NTIC01000001.1	ENSCJAT00000061543	ENSCJAE00000387102	1	1	1247442	1247942	1	501	CAGG	1247749	1247752	right	GCACCCAGGGACAAACCAGGGGG	23	1247744	1247766	310	191	65.0	0	0|0|0|5	2000
CCDC188	ENSCJAG00000033357	NTIC01000001.1	ENSCJAT00000061543	ENSCJAE00000387102	1	1	1247442	1247942	1	501	CAGG	1247771	1247774	right	TGCACCCAGGGACAAACCAGGGG	23	1247743	1247765	332	169	60.0	0	0|0|0|5	2000
CCDC188	ENSCJAG00000033357	NTIC01000001.1	ENSCJAT00000061543	ENSCJAE00000387102	1	1	1247442	1247942	1	501	CAGG	1247760	1247763	right	GGACAAACCAGGGGGCTTCCAGG	23	1247752	1247774	321	180	65.0	1	0|0|0|9	3600
CCDC188	ENSCJAG00000033357	NTIC01000001.1	ENSCJAT00000061543	ENSCJAE00000387102	1	1	1247442	1247942	1	501	AAGA	1247699	1247702	right	CAGAGAATGAGAGACCTTGAGGG	23	1247673	1247695	260	241	45.0	0	0|0|0|7	2800
ZDHHC8	ENSCJAG00000010730	NTIC01000001.1	ENSCJAT00000020906	ENSCJAE00000307224	3		1258818	1258661	-1	158	CAGG	1258747	1258744	right	TACAAGAACGTGGATGTGCGAGG	23	1258774	1258752	84	74	50.0	0	0|0|0|1	400
ZDHHC8	ENSCJAG00000010730	NTIC01000001.1	ENSCJAT00000020906	ENSCJAE00000307224	3		1258818	1258661	-1	158	CAGG	1258747	1258744	left	CCAGGTCCGCATGAAGTGGTGCG	23	1258748	1258726	84	74	65.0	3	0|0|0|6	2400
ZDHHC8	ENSCJAG00000010730	NTIC01000001.1	ENSCJAT00000020906	ENSCJAE00000307224	3		1258818	1258661	-1	158	CAGG	1258747	1258744	right	GCATCCAGGTCCGCATGAAGTGG	23	1258752	1258730	84	74	60.0	2	0|0|1|2	1400
ZDHHC8	ENSCJAG00000010730	NTIC01000001.1	ENSCJAT00000020906	ENSCJAE00000307224	3		1258818	1258661	-1	158	CAGG	1258747	1258744	left	CCGCATGAAGTGGTGCGCCACGT	23	1258742	1258720	84	74	60.0	1	0|0|0|0	0
RANBP1	ENSCJAG00000010749	NTIC01000001.1	ENSCJAT00000020949	ENSCJAE00000492783	1		1281226	1280981	-1	246	CAGG	1281053	1281050	right	GTGGGGCTGCAGGCCAAACCGGG	23	1281077	1281055	70	176	70.0	2	0|0|1|3	1800
RANBP1	ENSCJAG00000010749	NTIC01000001.1	ENSCJAT00000020949	ENSCJAE00000492783	1		1281226	1280981	-1	246	AAGA	1281091	1281088	left	CCCAAAGAGTTTGGTTTTGTGGG	23	1281095	1281073	108	138	40.0	0	0|0|0|6	2400
RANBP1	ENSCJAG00000010749	NTIC01000001.1	ENSCJAT00000020949	ENSCJAE00000492783	1		1281226	1280981	-1	246	CAGG	1281068	1281065	right	CCCAAAGAGTTTGGTTTTGTGGG	23	1281095	1281073	85	161	40.0	2	0|0|0|6	2400
RANBP1	ENSCJAG00000010749	NTIC01000001.1	ENSCJAT00000020949	ENSCJAE00000492783	1		1281226	1280981	-1	246	CAGG	1281106	1281103	left	CCCAAAGAGTTTGGTTTTGTGGG	23	1281095	1281073	123	123	40.0	0	0|0|0|6	2400
RANBP1	ENSCJAG00000010749	NTIC01000001.1	ENSCJAT00000020949	ENSCJAE00000492783	1		1281226	1280981	-1	246	CAGG	1281152	1281149	left	CCCTCTCTGCAGCGCTGCGAAAT	23	1281141	1281119	169	77	55.00000000000001	1	0|0|0|0	0
RANBP1	ENSCJAG00000010749	NTIC01000001.1	ENSCJAT00000020949	ENSCJAE00000492783	1		1281226	1280981	-1	246	CAGG	1281068	1281065	right	GCCCAAAGAGTTTGGTTTTGTGG	23	1281096	1281074	85	161	45.0	2	0|0|0|4	1600
RANBP1	ENSCJAG00000010749	NTIC01000001.1	ENSCJAT00000020949	ENSCJAE00000492783	1		1281226	1280981	-1	246	CAGG	1281152	1281149	right	GGCACCATGCAAAATGCGCAGGG	23	1281170	1281148	169	77	55.00000000000001	0	0|0|0|1	400
RANBP1	ENSCJAG00000010749	NTIC01000001.1	ENSCJAT00000020949	ENSCJAE00000492783	1		1281226	1280981	-1	246	CAGG	1281068	1281065	left	CCGGGCCAGGAAGCGCCGGACAT	23	1281059	1281037	85	161	70.0	0	0|0|0|2	800
RANBP1	ENSCJAG00000010749	NTIC01000001.1	ENSCJAT00000020949	ENSCJAE00000492783	1		1281226	1280981	-1	246	CAGG	1281053	1281050	left	CCGGGCCAGGAAGCGCCGGACAT	23	1281059	1281037	70	176	70.0	0	0|0|0|2	800
RANBP1	ENSCJAG00000010749	NTIC01000001.1	ENSCJAT00000020949	ENSCJAE00000492783	1		1281226	1280981	-1	246	AAGA	1281091	1281088	right	GCCCAAAGAGTTTGGTTTTGTGG	23	1281096	1281074	108	138	45.0	2	0|0|0|4	1600
RANBP1	ENSCJAG00000010749	NTIC01000001.1	ENSCJAT00000020949	ENSCJAE00000492783	1		1281226	1280981	-1	246	CAGG	1281053	1281050	left	CCGGACATCGCTGAAGCTGGCAT	23	1281044	1281022	70	176	55.00000000000001	0	0|0|0|0	0
RANBP1	ENSCJAG00000010749	NTIC01000001.1	ENSCJAT00000020949	ENSCJAE00000492783	1		1281226	1280981	-1	246	AAGG	1281112	1281109	right	CGAAATGTCACGAAGGCGCAGGG	23	1281124	1281102	129	117	55.00000000000001	1	0|0|0|0	0
RANBP1	ENSCJAG00000010749	NTIC01000001.1	ENSCJAT00000020949	ENSCJAE00000492783	1		1281226	1280981	-1	246	AAGG	1281112	1281109	right	AATGTCACGAAGGCGCAGGGTGG	23	1281121	1281099	129	117	60.0	1	0|0|0|1	400
RANBP1	ENSCJAG00000010749	NTIC01000001.1	ENSCJAT00000020949	ENSCJAE00000492783	1		1281226	1280981	-1	246	CAGG	1281106	1281103	right	AGCGCTGCGAAATGTCACGAAGG	23	1281131	1281109	123	123	55.00000000000001	0	0|0|0|1	400
RANBP1	ENSCJAG00000010749	NTIC01000001.1	ENSCJAT00000020949	ENSCJAE00000492783	1		1281226	1280981	-1	246	CAGG	1281068	1281065	right	GTGGGGCTGCAGGCCAAACCGGG	23	1281077	1281055	85	161	70.0	2	0|0|1|3	1800
RANBP1	ENSCJAG00000010749	NTIC01000001.1	ENSCJAT00000020949	ENSCJAE00000492783	1		1281226	1280981	-1	246	CAGG	1281068	1281065	right	TGTGGGGCTGCAGGCCAAACCGG	23	1281078	1281056	85	161	65.0	2	0|0|0|2	800
RANBP1	ENSCJAG00000010749	NTIC01000001.1	ENSCJAT00000020949	ENSCJAE00000492783	1		1281226	1280981	-1	246	AAGG	1281112	1281109	right	GCGAAATGTCACGAAGGCGCAGG	23	1281125	1281103	129	117	60.0	1	1|0|0|2	1800
RANBP1	ENSCJAG00000010749	NTIC01000001.1	ENSCJAT00000020949	ENSCJAE00000492783	1		1281226	1280981	-1	246	CAGG	1281068	1281065	left	CCAAACCGGGCCAGGAAGCGCCG	23	1281064	1281042	85	161	75.0	0	0|0|0|2	800
RANBP1	ENSCJAG00000010749	NTIC01000001.1	ENSCJAT00000020949	ENSCJAE00000492783	1		1281226	1280981	-1	246	CAGG	1281106	1281103	right	CGAAATGTCACGAAGGCGCAGGG	23	1281124	1281102	123	123	55.00000000000001	1	0|0|0|0	0
RANBP1	ENSCJAG00000010749	NTIC01000001.1	ENSCJAT00000020949	ENSCJAE00000492783	1		1281226	1280981	-1	246	CAGG	1281053	1281050	left	CCAGGAAGCGCCGGACATCGCTG	23	1281054	1281032	70	176	70.0	1	0|0|0|0	0
RANBP1	ENSCJAG00000010749	NTIC01000001.1	ENSCJAT00000020949	ENSCJAE00000492783	1		1281226	1280981	-1	246	CAGG	1281152	1281149	left	CCTCTCTGCAGCGCTGCGAAATG	23	1281140	1281118	169	77	60.0	1	0|0|0|1	400
RANBP1	ENSCJAG00000010749	NTIC01000001.1	ENSCJAT00000020949	ENSCJAE00000492783	1		1281226	1280981	-1	246	AAGA	1281091	1281088	right	GGGTGGTTGCCCAAAGAGTTTGG	23	1281104	1281082	108	138	55.00000000000001	0	1|0|0|0	1000
RANBP1	ENSCJAG00000010749	NTIC01000001.1	ENSCJAT00000020949	ENSCJAE00000492783	1		1281226	1280981	-1	246	CAGG	1281152	1281149	left	CCTTGTCCCTCTCTGCAGCGCTG	23	1281147	1281125	169	77	65.0	1	0|1|0|4	2400
RANBP1	ENSCJAG00000010749	NTIC01000001.1	ENSCJAT00000020949	ENSCJAE00000492783	1		1281226	1280981	-1	246	CAGG	1281053	1281050	right	TGTGGGGCTGCAGGCCAAACCGG	23	1281078	1281056	70	176	65.0	2	0|0|0|2	800
RANBP1	ENSCJAG00000010749	NTIC01000001.1	ENSCJAT00000020949	ENSCJAE00000492783	1		1281226	1280981	-1	246	CAGG	1281106	1281103	left	CCAAAGAGTTTGGTTTTGTGGGG	23	1281094	1281072	123	123	45.0	0	0|0|0|6	2400
RANBP1	ENSCJAG00000010749	NTIC01000001.1	ENSCJAT00000020949	ENSCJAE00000492783	1		1281226	1280981	-1	246	CAGG	1281106	1281103	right	AATGTCACGAAGGCGCAGGGTGG	23	1281121	1281099	123	123	60.0	1	0|0|0|1	400
RANBP1	ENSCJAG00000010749	NTIC01000001.1	ENSCJAT00000020949	ENSCJAE00000492783	1		1281226	1280981	-1	246	CAGG	1281053	1281050	right	CAAACCGGGCCAGGAAGCGCCGG	23	1281063	1281041	70	176	70.0	0	0|0|0|4	1600
RANBP1	ENSCJAG00000010749	NTIC01000001.1	ENSCJAT00000020949	ENSCJAE00000492783	1		1281226	1280981	-1	246	AAGA	1281091	1281088	left	CCAAAGAGTTTGGTTTTGTGGGG	23	1281094	1281072	108	138	45.0	0	0|0|0|6	2400
RANBP1	ENSCJAG00000010749	NTIC01000001.1	ENSCJAT00000020949	ENSCJAE00000492783	1		1281226	1280981	-1	246	CAGG	1281152	1281149	left	CCATGCAAAATGCGCAGGGCCTT	23	1281166	1281144	169	77	55.00000000000001	0	0|0|0|0	0
RANBP1	ENSCJAG00000010749	NTIC01000001.1	ENSCJAT00000020949	ENSCJAE00000492783	1		1281226	1280981	-1	246	CAGG	1281068	1281065	right	CCAAAGAGTTTGGTTTTGTGGGG	23	1281094	1281072	85	161	40.0	2	0|0|0|6	2400
RANBP1	ENSCJAG00000010749	NTIC01000001.1	ENSCJAT00000020949	ENSCJAE00000492783	1		1281226	1280981	-1	246	CAGG	1281053	1281050	left	CCAAACCGGGCCAGGAAGCGCCG	23	1281064	1281042	70	176	75.0	0	0|0|0|2	800
TRMT2A	ENSCJAG00000010758	NTIC01000001.1	ENSCJAT00000020985	ENSCJAE00000143522	2	1	1280808	1281373	1	566	CAGG	1280926	1280929	left	CCTACAGGGCCGGGGCCTCAGCC	23	1280922	1280944	121	445	80.0	1	0|0|0|5	2000
TRMT2A	ENSCJAG00000010758	NTIC01000001.1	ENSCJAT00000020985	ENSCJAE00000143522	2	1	1280808	1281373	1	566	CAGG	1281243	1281246	right	GGCCAGGAGGAGGCGACAGGAGG	23	1281227	1281249	438	128	75.0	1	0|0|1|28	11800
TRMT2A	ENSCJAG00000010758	NTIC01000001.1	ENSCJAT00000020985	ENSCJAE00000143522	2	1	1280808	1281373	1	566	CAGG	1280926	1280929	left	CCGGGGCCTCAGCCCGGGCTCTA	23	1280931	1280953	121	445	75.0	3	0|0|0|3	1200
TRMT2A	ENSCJAG00000010758	NTIC01000001.1	ENSCJAT00000020985	ENSCJAE00000143522	2	1	1280808	1281373	1	566	CAGA	1280899	1280902	right	AGGAGGAGGCAGAGGAAGAGGGG	23	1280890	1280912	94	472	60.0	1	1|3|71|547	20000
TRMT2A	ENSCJAG00000010758	NTIC01000001.1	ENSCJAT00000020985	ENSCJAE00000143522	2	1	1280808	1281373	1	566	CAGG	1281230	1281233	right	CATGGCCAGGAGGAGGCGACAGG	23	1281224	1281246	425	141	70.0	1	0|0|2|20	9200
TRMT2A	ENSCJAG00000010758	NTIC01000001.1	ENSCJAT00000020985	ENSCJAE00000143522	2	1	1280808	1281373	1	566	CAGG	1281230	1281233	left	CCGACCCCATGGCCAGGAGGAGG	23	1281217	1281239	425	141	70.0	0	0|0|2|9	4800
TRMT2A	ENSCJAG00000010758	NTIC01000001.1	ENSCJAT00000020985	ENSCJAE00000143522	2	1	1280808	1281373	1	566	AAGG	1281144	1281147	right	CATTTCGCAGCGCTGCAGAGAGG	23	1281118	1281140	339	227	60.0	1	0|0|0|1	400
TRMT2A	ENSCJAG00000010758	NTIC01000001.1	ENSCJAT00000020985	ENSCJAE00000143522	2	1	1280808	1281373	1	566	AAGG	1281213	1281216	left	CCCAAGGCCGACCCCATGGCCAG	23	1281210	1281232	408	158	70.0	2	0|0|0|10	4000
TRMT2A	ENSCJAG00000010758	NTIC01000001.1	ENSCJAT00000020985	ENSCJAE00000143522	2	1	1280808	1281373	1	566	CAGA	1281006	1281009	left	CCTCGCCATGCCAGCTTCAGCGA	23	1281015	1281037	201	365	65.0	0	0|0|0|1	400
TRMT2A	ENSCJAG00000010758	NTIC01000001.1	ENSCJAT00000020985	ENSCJAE00000143522	2	1	1280808	1281373	1	566	CAGG	1280926	1280929	left	CCTCAGCCCGGGCTCTACAGCTA	23	1280937	1280959	121	445	65.0	2	0|0|1|2	1400
TRMT2A	ENSCJAG00000010758	NTIC01000001.1	ENSCJAT00000020985	ENSCJAE00000143522	2	1	1280808	1281373	1	566	CAGG	1280889	1280892	left	CCTGCAGCCCAGGAGGAGGCAGA	23	1280880	1280902	84	482	70.0	1	0|0|4|30	14400
TRMT2A	ENSCJAG00000010758	NTIC01000001.1	ENSCJAT00000020985	ENSCJAE00000143522	2	1	1280808	1281373	1	566	CAGA	1280899	1280902	left	CCCAGGAGGAGGCAGAGGAAGAG	23	1280887	1280909	94	472	60.0	1	1|1|9|87	20000
TRMT2A	ENSCJAG00000010758	NTIC01000001.1	ENSCJAT00000020985	ENSCJAE00000143522	2	1	1280808	1281373	1	566	CAGG	1280889	1280892	left	CCAGGAGGAGGCAGAGGAAGAGG	23	1280888	1280910	84	482	65.0	1	2|2|26|357	20000
TRMT2A	ENSCJAG00000010758	NTIC01000001.1	ENSCJAT00000020985	ENSCJAE00000143522	2	1	1280808	1281373	1	566	AAGA	1280905	1280908	right	GAGGCAGAGGAAGAGGGGGCTGG	23	1280895	1280917	100	466	70.0	1	1|0|5|72	20000
TRMT2A	ENSCJAG00000010758	NTIC01000001.1	ENSCJAT00000020985	ENSCJAE00000143522	2	1	1280808	1281373	1	566	CAGG	1280963	1280966	right	CGGGCTCTACAGCTACATCAGGG	23	1280945	1280967	158	408	55.00000000000001	2	0|0|0|2	800
TRMT2A	ENSCJAG00000010758	NTIC01000001.1	ENSCJAT00000020985	ENSCJAE00000143522	2	1	1280808	1281373	1	566	CAGA	1281133	1281136	right	CAGCGCTGCAGAGAGGGACAAGG	23	1281125	1281147	328	238	65.0	0	0|1|0|4	2400
TRMT2A	ENSCJAG00000010758	NTIC01000001.1	ENSCJAT00000020985	ENSCJAE00000143522	2	1	1280808	1281373	1	566	AAGG	1281213	1281216	left	CCCGGCCCAAGGCCGACCCCATG	23	1281205	1281227	408	158	75.0	2	0|0|0|0	0
TRMT2A	ENSCJAG00000010758	NTIC01000001.1	ENSCJAT00000020985	ENSCJAE00000143522	2	1	1280808	1281373	1	566	CAGG	1281243	1281246	right	AGGCCGACCCCATGGCCAGGAGG	23	1281214	1281236	438	128	75.0	2	0|0|1|5	2600
TRMT2A	ENSCJAG00000010758	NTIC01000001.1	ENSCJAT00000020985	ENSCJAE00000143522	2	1	1280808	1281373	1	566	CAGA	1280899	1280902	left	CCAGGAGGAGGCAGAGGAAGAGG	23	1280888	1280910	94	472	65.0	1	2|2|26|357	20000
TRMT2A	ENSCJAG00000010758	NTIC01000001.1	ENSCJAT00000020985	ENSCJAE00000143522	2	1	1280808	1281373	1	566	CAGA	1280899	1280902	right	GGTGCCCCCTGCAGCCCAGGAGG	23	1280873	1280895	94	472	80.0	1	0|0|2|15	7200
TRMT2A	ENSCJAG00000010758	NTIC01000001.1	ENSCJAT00000020985	ENSCJAE00000143522	2	1	1280808	1281373	1	566	AAGA	1280905	1280908	right	GGCAGAGGAAGAGGGGGCTGGGG	23	1280897	1280919	100	466	70.0	1	0|0|7|75	20000
TRMT2A	ENSCJAG00000010758	NTIC01000001.1	ENSCJAT00000020985	ENSCJAE00000143522	2	1	1280808	1281373	1	566	AAGG	1281213	1281216	right	CACTCAGTGTGCGCCTGGCCCGG	23	1281187	1281209	408	158	70.0	1	0|0|0|2	800
TRMT2A	ENSCJAG00000010758	NTIC01000001.1	ENSCJAT00000020985	ENSCJAE00000143522	2	1	1280808	1281373	1	566	AAGA	1280905	1280908	right	GCCCCCTGCAGCCCAGGAGGAGG	23	1280876	1280898	100	466	80.0	1	0|0|2|26	11600
TRMT2A	ENSCJAG00000010758	NTIC01000001.1	ENSCJAT00000020985	ENSCJAE00000143522	2	1	1280808	1281373	1	566	CAGA	1280899	1280902	right	GGAGGAGGCAGAGGAAGAGGGGG	23	1280891	1280913	94	472	65.0	1	1|4|134|1614	20000
TRMT2A	ENSCJAG00000010758	NTIC01000001.1	ENSCJAT00000020985	ENSCJAE00000143522	2	1	1280808	1281373	1	566	AAGG	1281178	1281181	left	CCTCTGGAAAGGCCGCCCACTCA	23	1281170	1281192	373	193	65.0	1	0|0|1|0	600
TRMT2A	ENSCJAG00000010758	NTIC01000001.1	ENSCJAT00000020985	ENSCJAE00000143522	2	1	1280808	1281373	1	566	AAGG	1281178	1281181	left	CCCACTCAGTGTGCGCCTGGCCC	23	1281185	1281207	373	193	70.0	0	0|0|0|2	800
TRMT2A	ENSCJAG00000010758	NTIC01000001.1	ENSCJAT00000020985	ENSCJAE00000143522	2	1	1280808	1281373	1	566	CAGG	1281230	1281233	right	AGGCCGACCCCATGGCCAGGAGG	23	1281214	1281236	425	141	75.0	2	0|0|1|5	2600
TRMT2A	ENSCJAG00000010758	NTIC01000001.1	ENSCJAT00000020985	ENSCJAE00000143522	2	1	1280808	1281373	1	566	CAGG	1280926	1280929	right	GGCTGGGGCACCTACAGGGCCGG	23	1280912	1280934	121	445	75.0	1	0|0|0|3	1200
TRMT2A	ENSCJAG00000010758	NTIC01000001.1	ENSCJAT00000020985	ENSCJAE00000143522	2	1	1280808	1281373	1	566	AAGA	1280905	1280908	right	TGCAGCCCAGGAGGAGGCAGAGG	23	1280882	1280904	100	466	70.0	1	0|0|6|75	20000
TRMT2A	ENSCJAG00000010758	NTIC01000001.1	ENSCJAT00000020985	ENSCJAE00000143522	2	1	1280808	1281373	1	566	AAGG	1281178	1281181	left	CCGCCCACTCAGTGTGCGCCTGG	23	1281182	1281204	373	193	70.0	1	0|0|0|1	400
TRMT2A	ENSCJAG00000010758	NTIC01000001.1	ENSCJAT00000020985	ENSCJAE00000143522	2	1	1280808	1281373	1	566	CAGG	1280926	1280929	right	GCTGGGGCACCTACAGGGCCGGG	23	1280913	1280935	121	445	75.0	0	0|0|0|6	2400
TRMT2A	ENSCJAG00000010758	NTIC01000001.1	ENSCJAT00000020985	ENSCJAE00000143522	2	1	1280808	1281373	1	566	AAGG	1281213	1281216	left	CCTGGCCCGGCCCAAGGCCGACC	23	1281200	1281222	408	158	85.0	4	0|0|0|4	1600
TRMT2A	ENSCJAG00000010758	NTIC01000001.1	ENSCJAT00000020985	ENSCJAE00000143522	2	1	1280808	1281373	1	566	CAGA	1281006	1281009	right	CACCTCTGAGATCTTCAAACTGG	23	1280978	1281000	201	365	45.0	0	0|0|1|11	5000
TRMT2A	ENSCJAG00000010758	NTIC01000001.1	ENSCJAT00000020985	ENSCJAE00000143522	2	1	1280808	1281373	1	566	AAGG	1281213	1281216	left	CCCCATGGCCAGGAGGAGGCGAC	23	1281221	1281243	408	158	70.0	1	0|0|0|8	3200
TRMT2A	ENSCJAG00000010758	NTIC01000001.1	ENSCJAT00000020985	ENSCJAE00000143522	2	1	1280808	1281373	1	566	AAGG	1281213	1281216	left	CCAAGGCCGACCCCATGGCCAGG	23	1281211	1281233	408	158	75.0	2	0|0|0|12	4800
TRMT2A	ENSCJAG00000010758	NTIC01000001.1	ENSCJAT00000020985	ENSCJAE00000143522	2	1	1280808	1281373	1	566	AAGG	1281213	1281216	left	CCGGCCCAAGGCCGACCCCATGG	23	1281206	1281228	408	158	75.0	1	0|0|0|0	0
TRMT2A	ENSCJAG00000010758	NTIC01000001.1	ENSCJAT00000020985	ENSCJAE00000143522	2	1	1280808	1281373	1	566	CAGG	1280889	1280892	right	TGCAGCCCAGGAGGAGGCAGAGG	23	1280882	1280904	84	482	70.0	1	0|0|6|75	20000
TRMT2A	ENSCJAG00000010758	NTIC01000001.1	ENSCJAT00000020985	ENSCJAE00000143522	2	1	1280808	1281373	1	566	CAGG	1281243	1281246	right	CCGACCCCATGGCCAGGAGGAGG	23	1281217	1281239	438	128	75.0	0	0|0|2|9	4800
TRMT2A	ENSCJAG00000010758	NTIC01000001.1	ENSCJAT00000020985	ENSCJAE00000143522	2	1	1280808	1281373	1	566	AAGG	1281144	1281147	right	ATTTCGCAGCGCTGCAGAGAGGG	23	1281119	1281141	339	227	55.00000000000001	1	0|0|0|0	0
TRMT2A	ENSCJAG00000010758	NTIC01000001.1	ENSCJAT00000020985	ENSCJAE00000143522	2	1	1280808	1281373	1	566	CAGA	1281133	1281136	right	ATTTCGCAGCGCTGCAGAGAGGG	23	1281119	1281141	328	238	55.00000000000001	1	0|0|0|0	0
TRMT2A	ENSCJAG00000010758	NTIC01000001.1	ENSCJAT00000020985	ENSCJAE00000143522	2	1	1280808	1281373	1	566	CAGG	1281230	1281233	right	CCGACCCCATGGCCAGGAGGAGG	23	1281217	1281239	425	141	75.0	0	0|0|2|9	4800
TRMT2A	ENSCJAG00000010758	NTIC01000001.1	ENSCJAT00000020985	ENSCJAE00000143522	2	1	1280808	1281373	1	566	AAGG	1281178	1281181	left	CCCTCTGGAAAGGCCGCCCACTC	23	1281169	1281191	373	193	65.0	1	0|0|1|6	3000
TRMT2A	ENSCJAG00000010758	NTIC01000001.1	ENSCJAT00000020985	ENSCJAE00000143522	2	1	1280808	1281373	1	566	AAGG	1281213	1281216	left	CCATGGCCAGGAGGAGGCGACAG	23	1281223	1281245	408	158	70.0	1	0|0|0|8	3200
TRMT2A	ENSCJAG00000010758	NTIC01000001.1	ENSCJAT00000020985	ENSCJAE00000143522	2	1	1280808	1281373	1	566	CAGG	1281230	1281233	left	CCAGGAGGAGGCGACAGGAGGGC	23	1281229	1281251	425	141	75.0	1	0|0|0|17	6800
TRMT2A	ENSCJAG00000010758	NTIC01000001.1	ENSCJAT00000020985	ENSCJAE00000143522	2	1	1280808	1281373	1	566	CAGG	1281243	1281246	left	CCAGGAGGAGGCGACAGGAGGGC	23	1281229	1281251	438	128	75.0	1	0|0|0|17	6800
TRMT2A	ENSCJAG00000010758	NTIC01000001.1	ENSCJAT00000020985	ENSCJAE00000143522	2	1	1280808	1281373	1	566	CAGG	1280963	1280966	left	CCTGTTCACCTCTGAGATCTTCA	23	1280972	1280994	158	408	45.0	0	0|0|0|4	1600
TRMT2A	ENSCJAG00000010758	NTIC01000001.1	ENSCJAT00000020985	ENSCJAE00000143522	2	1	1280808	1281373	1	566	CAGG	1280926	1280929	right	AGGGGGCTGGGGCACCTACAGGG	23	1280908	1280930	121	445	70.0	1	0|0|0|12	4800
TRMT2A	ENSCJAG00000010758	NTIC01000001.1	ENSCJAT00000020985	ENSCJAE00000143522	2	1	1280808	1281373	1	566	CAGG	1280889	1280892	left	CCCCCTGCAGCCCAGGAGGAGGC	23	1280877	1280899	84	482	75.0	1	0|0|2|21	9600
TRMT2A	ENSCJAG00000010758	NTIC01000001.1	ENSCJAT00000020985	ENSCJAE00000143522	2	1	1280808	1281373	1	566	AAGA	1280905	1280908	right	CAGGAGGAGGCAGAGGAAGAGGG	23	1280889	1280911	100	466	60.0	1	0|1|27|257	20000
TRMT2A	ENSCJAG00000010758	NTIC01000001.1	ENSCJAT00000020985	ENSCJAE00000143522	2	1	1280808	1281373	1	566	AAGG	1281144	1281147	left	CCTGCGCATTTTGCATGGTGCCC	23	1281149	1281171	339	227	60.0	0	1|0|0|4	2600
TRMT2A	ENSCJAG00000010758	NTIC01000001.1	ENSCJAT00000020985	ENSCJAE00000143522	2	1	1280808	1281373	1	566	AAGG	1281178	1281181	left	CCACTCAGTGTGCGCCTGGCCCG	23	1281186	1281208	373	193	75.0	0	0|0|0|0	0
TRMT2A	ENSCJAG00000010758	NTIC01000001.1	ENSCJAT00000020985	ENSCJAE00000143522	2	1	1280808	1281373	1	566	CAGA	1280899	1280902	right	GCCCCCTGCAGCCCAGGAGGAGG	23	1280876	1280898	94	472	80.0	1	0|0|2|26	11600
TRMT2A	ENSCJAG00000010758	NTIC01000001.1	ENSCJAT00000020985	ENSCJAE00000143522	2	1	1280808	1281373	1	566	CAGG	1280889	1280892	right	GGTGCCCCCTGCAGCCCAGGAGG	23	1280873	1280895	84	482	80.0	1	0|0|2|15	7200
TRMT2A	ENSCJAG00000010758	NTIC01000001.1	ENSCJAT00000020985	ENSCJAE00000143522	2	1	1280808	1281373	1	566	AAGG	1281213	1281216	left	CCGACCCCATGGCCAGGAGGAGG	23	1281217	1281239	408	158	70.0	0	0|0|2|9	4800
TRMT2A	ENSCJAG00000010758	NTIC01000001.1	ENSCJAT00000020985	ENSCJAE00000143522	2	1	1280808	1281373	1	566	CAGG	1280926	1280929	right	CTGGGGCACCTACAGGGCCGGGG	23	1280914	1280936	121	445	75.0	0	0|0|0|4	1600
TRMT2A	ENSCJAG00000010758	NTIC01000001.1	ENSCJAT00000020985	ENSCJAE00000143522	2	1	1280808	1281373	1	566	AAGA	1280905	1280908	right	GGAGGAGGCAGAGGAAGAGGGGG	23	1280891	1280913	100	466	65.0	1	1|4|134|1614	20000
TRMT2A	ENSCJAG00000010758	NTIC01000001.1	ENSCJAT00000020985	ENSCJAE00000143522	2	1	1280808	1281373	1	566	AAGA	1280905	1280908	right	AGGCAGAGGAAGAGGGGGCTGGG	23	1280896	1280918	100	466	65.0	1	0|0|6|66	20000
TRMT2A	ENSCJAG00000010758	NTIC01000001.1	ENSCJAT00000020985	ENSCJAE00000143522	2	1	1280808	1281373	1	566	CAGA	1280899	1280902	right	CAGGAGGAGGCAGAGGAAGAGGG	23	1280889	1280911	94	472	60.0	1	0|1|27|257	20000
TRMT2A	ENSCJAG00000010758	NTIC01000001.1	ENSCJAT00000020985	ENSCJAE00000143522	2	1	1280808	1281373	1	566	CAGA	1281133	1281136	right	CATTTCGCAGCGCTGCAGAGAGG	23	1281118	1281140	328	238	60.0	1	0|0|0|1	400
TRMT2A	ENSCJAG00000010758	NTIC01000001.1	ENSCJAT00000020985	ENSCJAE00000143522	2	1	1280808	1281373	1	566	AAGA	1280905	1280908	right	CCAGGAGGAGGCAGAGGAAGAGG	23	1280888	1280910	100	466	65.0	1	2|2|26|357	20000
TRMT2A	ENSCJAG00000010758	NTIC01000001.1	ENSCJAT00000020985	ENSCJAE00000143522	2	1	1280808	1281373	1	566	AAGG	1281144	1281147	left	CCCTGCGCATTTTGCATGGTGCC	23	1281148	1281170	339	227	55.00000000000001	0	0|0|0|1	400
TRMT2A	ENSCJAG00000010758	NTIC01000001.1	ENSCJAT00000020985	ENSCJAE00000143522	2	1	1280808	1281373	1	566	CAGG	1281243	1281246	right	GCCAGGAGGAGGCGACAGGAGGG	23	1281228	1281250	438	128	70.0	1	0|0|0|24	9600
TRMT2A	ENSCJAG00000010758	NTIC01000001.1	ENSCJAT00000020985	ENSCJAE00000143522	2	1	1280808	1281373	1	566	AAGG	1281178	1281181	right	GCATTTTGCATGGTGCCCTCTGG	23	1281154	1281176	373	193	55.00000000000001	0	0|0|0|4	1600
TRMT2A	ENSCJAG00000010758	NTIC01000001.1	ENSCJAT00000020985	ENSCJAE00000143522	2	1	1280808	1281373	1	566	CAGG	1280889	1280892	left	CCCCTGCAGCCCAGGAGGAGGCA	23	1280878	1280900	84	482	70.0	1	0|0|0|19	7600
TRMT2A	ENSCJAG00000010758	NTIC01000001.1	ENSCJAT00000020985	ENSCJAE00000143522	2	1	1280808	1281373	1	566	CAGG	1281230	1281233	left	CCCATGGCCAGGAGGAGGCGACA	23	1281222	1281244	425	141	65.0	1	0|0|0|11	4400
TRMT2A	ENSCJAG00000010758	NTIC01000001.1	ENSCJAT00000020985	ENSCJAE00000143522	2	1	1280808	1281373	1	566	CAGA	1280899	1280902	right	TGCAGCCCAGGAGGAGGCAGAGG	23	1280882	1280904	94	472	70.0	1	0|0|6|75	20000
TRMT2A	ENSCJAG00000010758	NTIC01000001.1	ENSCJAT00000020985	ENSCJAE00000143522	2	1	1280808	1281373	1	566	AAGA	1280905	1280908	right	AGGAGGAGGCAGAGGAAGAGGGG	23	1280890	1280912	100	466	60.0	1	1|3|71|547	20000
TRMT2A	ENSCJAG00000010758	NTIC01000001.1	ENSCJAT00000020985	ENSCJAE00000143522	2	1	1280808	1281373	1	566	CAGG	1281230	1281233	left	CCCCATGGCCAGGAGGAGGCGAC	23	1281221	1281243	425	141	70.0	1	0|0|0|8	3200
TRMT2A	ENSCJAG00000010758	NTIC01000001.1	ENSCJAT00000020985	ENSCJAE00000143522	2	1	1280808	1281373	1	566	CAGA	1280899	1280902	right	CCAGGAGGAGGCAGAGGAAGAGG	23	1280888	1280910	94	472	65.0	1	2|2|26|357	20000
TRMT2A	ENSCJAG00000010758	NTIC01000001.1	ENSCJAT00000020985	ENSCJAE00000143522	2	1	1280808	1281373	1	566	CAGG	1281230	1281233	left	CCATGGCCAGGAGGAGGCGACAG	23	1281223	1281245	425	141	70.0	1	0|0|0|8	3200
TRMT2A	ENSCJAG00000010758	NTIC01000001.1	ENSCJAT00000020985	ENSCJAE00000143522	2	1	1280808	1281373	1	566	CAGG	1280889	1280892	right	GCCCCCTGCAGCCCAGGAGGAGG	23	1280876	1280898	84	482	80.0	1	0|0|2|26	11600
TRMT2A	ENSCJAG00000010758	NTIC01000001.1	ENSCJAT00000020985	ENSCJAE00000143522	2	1	1280808	1281373	1	566	CAGG	1280889	1280892	left	CCCTGCAGCCCAGGAGGAGGCAG	23	1280879	1280901	84	482	70.0	1	0|0|4|36	16800
TRMT2A	ENSCJAG00000010758	NTIC01000001.1	ENSCJAT00000020985	ENSCJAE00000143522	2	1	1280808	1281373	1	566	CAGA	1280899	1280902	right	CTCGGTGCCCCCTGCAGCCCAGG	23	1280870	1280892	94	472	80.0	0	0|0|5|16	9400
TRMT2A	ENSCJAG00000010758	NTIC01000001.1	ENSCJAT00000020985	ENSCJAE00000143522	2	1	1280808	1281373	1	566	CAGG	1280926	1280929	right	GGCAGAGGAAGAGGGGGCTGGGG	23	1280897	1280919	121	445	70.0	1	0|0|7|75	20000
TRMT2A	ENSCJAG00000010758	NTIC01000001.1	ENSCJAT00000020985	ENSCJAE00000143522	2	1	1280808	1281373	1	566	AAGG	1281213	1281216	left	CCCATGGCCAGGAGGAGGCGACA	23	1281222	1281244	408	158	65.0	1	0|0|0|11	4400
TRMT2A	ENSCJAG00000010758	NTIC01000001.1	ENSCJAT00000020985	ENSCJAE00000143522	2	1	1280808	1281373	1	566	CAGG	1281230	1281233	right	CCGGCCCAAGGCCGACCCCATGG	23	1281206	1281228	425	141	80.0	3	0|0|0|0	0
TRMT2A	ENSCJAG00000010758	NTIC01000001.1	ENSCJAT00000020985	ENSCJAE00000143522	2	1	1280808	1281373	1	566	AAGG	1281213	1281216	right	CCGGCCCAAGGCCGACCCCATGG	23	1281206	1281228	408	158	80.0	3	0|0|0|0	0
TRMT2A	ENSCJAG00000010758	NTIC01000001.1	ENSCJAT00000020985	ENSCJAE00000143522	2	1	1280808	1281373	1	566	CAGG	1280889	1280892	left	CCCAGGAGGAGGCAGAGGAAGAG	23	1280887	1280909	84	482	60.0	1	1|1|9|87	20000
TRMT2A	ENSCJAG00000010758	NTIC01000001.1	ENSCJAT00000020985	ENSCJAE00000143355	4	1	1281974	1282155	1	182	AAGG	1282061	1282064	right	GGCTCGGCAAGTACAAGGGAGGG	23	1282047	1282069	90	92	60.0	1	0|0|0|3	1200
TRMT2A	ENSCJAG00000010758	NTIC01000001.1	ENSCJAT00000020985	ENSCJAE00000143355	4	1	1281974	1282155	1	182	AAGG	1282061	1282064	right	TGTCGGCTCGGCAAGTACAAGGG	23	1282043	1282065	90	92	55.00000000000001	1	0|0|0|0	0
TRMT2A	ENSCJAG00000010758	NTIC01000001.1	ENSCJAT00000020985	ENSCJAE00000143355	4	1	1281974	1282155	1	182	AAGG	1282061	1282064	right	CGGCTCGGCAAGTACAAGGGAGG	23	1282046	1282068	90	92	65.0	1	0|0|0|1	400
DGCR8	ENSCJAG00000010780	NTIC01000001.1	ENSCJAT00000021071	ENSCJAE00000143558	1	1	1312871	1312152	-1	720	CAGG	1312476	1312473	right	TACCGAGAGCTGCAGGAGTAAGG	23	1312500	1312478	322	398	55.00000000000001	0	0|0|0|2	800
DGCR8	ENSCJAG00000010780	NTIC01000001.1	ENSCJAT00000021071	ENSCJAE00000143558	1	1	1312871	1312152	-1	720	CAGG	1312304	1312301	right	GCTGGATCAGGAAAAGAGAGTGG	23	1312311	1312289	150	570	50.0	0	0|0|0|10	4000
DGCR8	ENSCJAG00000010780	NTIC01000001.1	ENSCJAT00000021071	ENSCJAE00000143558	1	1	1312871	1312152	-1	720	AAGA	1312331	1312328	right	GGGTGAGAGTGCTGATAAGAAGG	23	1312347	1312325	177	543	50.0	0	0|0|0|13	5200
DGCR8	ENSCJAG00000010780	NTIC01000001.1	ENSCJAT00000021071	ENSCJAE00000143558	1	1	1312871	1312152	-1	720	CAGG	1312488	1312485	right	TACCGAGAGCTGCAGGAGTAAGG	23	1312500	1312478	334	386	55.00000000000001	0	0|0|0|2	800
DGCR8	ENSCJAG00000010780	NTIC01000001.1	ENSCJAT00000021071	ENSCJAE00000143558	1	1	1312871	1312152	-1	720	AAGG	1312628	1312625	left	CCTCCTCATAGACCCGAACTGTA	23	1312620	1312598	474	246	50.0	0	0|0|0|2	800
DGCR8	ENSCJAG00000010780	NTIC01000001.1	ENSCJAT00000021071	ENSCJAE00000143558	1	1	1312871	1312152	-1	720	CAGG	1312488	1312485	right	AGAGCTGCAGGAGTAAGGACAGG	23	1312495	1312473	334	386	55.00000000000001	0	0|0|1|15	6600
DGCR8	ENSCJAG00000010780	NTIC01000001.1	ENSCJAT00000021071	ENSCJAE00000143558	1	1	1312871	1312152	-1	720	CAGA	1312735	1312732	right	GTCCAGTGGTGCAGAGGTAATGG	23	1312746	1312724	581	139	55.00000000000001	1	1|0|2|2	3000
DGCR8	ENSCJAG00000010780	NTIC01000001.1	ENSCJAT00000021071	ENSCJAE00000143558	1	1	1312871	1312152	-1	720	AAGG	1312231	1312228	right	TAGATGAAGAAGGAGCAGGCGGG	23	1312240	1312218	77	643	50.0	0	0|0|0|5	2000
DGCR8	ENSCJAG00000010780	NTIC01000001.1	ENSCJAT00000021071	ENSCJAE00000143558	1	1	1312871	1312152	-1	720	AAGG	1312231	1312228	right	CTAGATGAAGAAGGAGCAGGCGG	23	1312241	1312219	77	643	50.0	1	0|0|0|5	2000
DGCR8	ENSCJAG00000010780	NTIC01000001.1	ENSCJAT00000021071	ENSCJAE00000143558	1	1	1312871	1312152	-1	720	AAGG	1312526	1312523	left	CCTTAAGTTGCTTAAGGATGTAA	23	1312539	1312517	372	348	30.0	1	0|0|0|7	2800
DGCR8	ENSCJAG00000010780	NTIC01000001.1	ENSCJAT00000021071	ENSCJAE00000143558	1	1	1312871	1312152	-1	720	AAGA	1312331	1312328	right	GAGTGCTGATAAGAAGGATGAGG	23	1312341	1312319	177	543	45.0	0	0|0|2|14	6800
DGCR8	ENSCJAG00000010780	NTIC01000001.1	ENSCJAT00000021071	ENSCJAE00000143558	1	1	1312871	1312152	-1	720	CAGG	1312225	1312222	right	AGAAGGAGCAGGCGGGTTCACGG	23	1312233	1312211	71	649	60.0	1	1|0|0|0	1000
DGCR8	ENSCJAG00000010780	NTIC01000001.1	ENSCJAT00000021071	ENSCJAE00000143558	1	1	1312871	1312152	-1	720	CAGG	1312225	1312222	right	AATTTGGAGCTAGATGAAGAAGG	23	1312250	1312228	71	649	35.0	2	0|0|2|10	5200
DGCR8	ENSCJAG00000010780	NTIC01000001.1	ENSCJAT00000021071	ENSCJAE00000143558	1	1	1312871	1312152	-1	720	AAGG	1312328	1312325	right	GAGTGCTGATAAGAAGGATGAGG	23	1312341	1312319	174	546	45.0	0	0|0|2|14	6800
DGCR8	ENSCJAG00000010780	NTIC01000001.1	ENSCJAT00000021071	ENSCJAE00000143558	1	1	1312871	1312152	-1	720	AAGA	1312517	1312514	right	CCCTGACCTTAAGTTGCTTAAGG	23	1312545	1312523	363	357	45.0	1	0|0|0|5	2000
DGCR8	ENSCJAG00000010780	NTIC01000001.1	ENSCJAT00000021071	ENSCJAE00000143558	1	1	1312871	1312152	-1	720	AAGG	1312628	1312625	right	TCCAAAGGATCCTTCTCTAAGGG	23	1312646	1312624	474	246	40.0	1	0|0|1|3	1800
DGCR8	ENSCJAG00000010780	NTIC01000001.1	ENSCJAT00000021071	ENSCJAE00000143558	1	1	1312871	1312152	-1	720	AAGG	1312472	1312469	right	GACAGGAAGGTGCTGTACACAGG	23	1312478	1312456	318	402	55.00000000000001	1	0|0|1|7	3400
DGCR8	ENSCJAG00000010780	NTIC01000001.1	ENSCJAT00000021071	ENSCJAE00000143558	1	1	1312871	1312152	-1	720	CAGG	1312225	1312222	right	TAGATGAAGAAGGAGCAGGCGGG	23	1312240	1312218	71	649	50.0	0	0|0|0|5	2000
DGCR8	ENSCJAG00000010780	NTIC01000001.1	ENSCJAT00000021071	ENSCJAE00000143558	1	1	1312871	1312152	-1	720	AAGG	1312642	1312639	left	CCAAAGGATCCTTCTCTAAGGGC	23	1312645	1312623	488	232	50.0	2	0|0|0|2	800
DGCR8	ENSCJAG00000010780	NTIC01000001.1	ENSCJAT00000021071	ENSCJAE00000143558	1	1	1312871	1312152	-1	720	CAGG	1312225	1312222	right	CTAGATGAAGAAGGAGCAGGCGG	23	1312241	1312219	71	649	50.0	1	0|0|0|5	2000
DGCR8	ENSCJAG00000010780	NTIC01000001.1	ENSCJAT00000021071	ENSCJAE00000143558	1	1	1312871	1312152	-1	720	AAGG	1312472	1312469	right	AGAGCTGCAGGAGTAAGGACAGG	23	1312495	1312473	318	402	55.00000000000001	0	0|0|1|15	6600
DGCR8	ENSCJAG00000010780	NTIC01000001.1	ENSCJAT00000021071	ENSCJAE00000143558	1	1	1312871	1312152	-1	720	AAGA	1312298	1312295	right	TGAGGAGAATGAGCTGGATCAGG	23	1312323	1312301	144	576	50.0	0	0|0|0|13	5200
DGCR8	ENSCJAG00000010780	NTIC01000001.1	ENSCJAT00000021071	ENSCJAE00000143558	1	1	1312871	1312152	-1	720	AAGG	1312642	1312639	left	CCTTCTCTAAGGGCCGCCTCCTC	23	1312636	1312614	488	232	65.0	0	0|0|0|6	2400
DGCR8	ENSCJAG00000010780	NTIC01000001.1	ENSCJAT00000021071	ENSCJAE00000143558	1	1	1312871	1312152	-1	720	CAGG	1312304	1312301	right	GAAGGATGAGGAGAATGAGCTGG	23	1312329	1312307	150	570	50.0	0	0|0|1|35	14600
DGCR8	ENSCJAG00000010780	NTIC01000001.1	ENSCJAT00000021071	ENSCJAE00000143558	1	1	1312871	1312152	-1	720	AAGG	1312628	1312625	left	CCTCATAGACCCGAACTGTAGTG	23	1312617	1312595	474	246	50.0	1	0|0|0|0	0
DGCR8	ENSCJAG00000010780	NTIC01000001.1	ENSCJAT00000021071	ENSCJAE00000143558	1	1	1312871	1312152	-1	720	AAGG	1312628	1312625	left	CCTTCTCTAAGGGCCGCCTCCTC	23	1312636	1312614	474	246	65.0	0	0|0|0|6	2400
DGCR8	ENSCJAG00000010780	NTIC01000001.1	ENSCJAT00000021071	ENSCJAE00000143558	1	1	1312871	1312152	-1	720	AAGA	1312234	1312231	right	GAGCTAGATGAAGAAGGAGCAGG	23	1312244	1312222	80	640	50.0	2	0|0|2|17	8000
DGCR8	ENSCJAG00000010780	NTIC01000001.1	ENSCJAT00000021071	ENSCJAE00000143558	1	1	1312871	1312152	-1	720	AAGA	1312234	1312231	right	CTAGATGAAGAAGGAGCAGGCGG	23	1312241	1312219	80	640	50.0	1	0|0|0|5	2000
DGCR8	ENSCJAG00000010780	NTIC01000001.1	ENSCJAT00000021071	ENSCJAE00000143558	1	1	1312871	1312152	-1	720	AAGA	1312234	1312231	right	AATTTGGAGCTAGATGAAGAAGG	23	1312250	1312228	80	640	35.0	2	0|0|2|10	5200
DGCR8	ENSCJAG00000010780	NTIC01000001.1	ENSCJAT00000021071	ENSCJAE00000143558	1	1	1312871	1312152	-1	720	AAGG	1312231	1312228	right	GAGCTAGATGAAGAAGGAGCAGG	23	1312244	1312222	77	643	50.0	2	0|0|2|17	8000
DGCR8	ENSCJAG00000010780	NTIC01000001.1	ENSCJAT00000021071	ENSCJAE00000143558	1	1	1312871	1312152	-1	720	CAGA	1312735	1312732	right	GCAAACGTCCAGTGGTGCAGAGG	23	1312752	1312730	581	139	60.0	1	0|0|0|5	2000
DGCR8	ENSCJAG00000010780	NTIC01000001.1	ENSCJAT00000021071	ENSCJAE00000143558	1	1	1312871	1312152	-1	720	AAGG	1312481	1312478	right	TGAGCTTTACCGAGAGCTGCAGG	23	1312507	1312485	327	393	55.00000000000001	1	0|0|0|2	800
DGCR8	ENSCJAG00000010780	NTIC01000001.1	ENSCJAT00000021071	ENSCJAE00000143558	1	1	1312871	1312152	-1	720	CAGG	1312476	1312473	right	CTGCAGGAGTAAGGACAGGAAGG	23	1312491	1312469	322	398	55.00000000000001	0	0|0|0|20	8000
DGCR8	ENSCJAG00000010780	NTIC01000001.1	ENSCJAT00000021071	ENSCJAE00000143558	1	1	1312871	1312152	-1	720	AAGG	1312481	1312478	right	AGAGCTGCAGGAGTAAGGACAGG	23	1312495	1312473	327	393	55.00000000000001	0	0|0|1|15	6600
DGCR8	ENSCJAG00000010780	NTIC01000001.1	ENSCJAT00000021071	ENSCJAE00000143558	1	1	1312871	1312152	-1	720	AAGG	1312628	1312625	left	CCGCCTCCTCATAGACCCGAACT	23	1312623	1312601	474	246	55.00000000000001	0	0|0|0|0	0
DGCR8	ENSCJAG00000010780	NTIC01000001.1	ENSCJAT00000021071	ENSCJAE00000143558	1	1	1312871	1312152	-1	720	CAGA	1312735	1312732	left	CCAGTGGTGCAGAGGTAATGGAC	23	1312744	1312722	581	139	55.00000000000001	0	0|0|1|1	1000
DGCR8	ENSCJAG00000010780	NTIC01000001.1	ENSCJAT00000021071	ENSCJAE00000143558	1	1	1312871	1312152	-1	720	AAGA	1312298	1312295	right	GCTGGATCAGGAAAAGAGAGTGG	23	1312311	1312289	144	576	50.0	0	0|0|0|10	4000
DGCR8	ENSCJAG00000010780	NTIC01000001.1	ENSCJAT00000021071	ENSCJAE00000143558	1	1	1312871	1312152	-1	720	CAGG	1312488	1312485	left	CCGAGAGCTGCAGGAGTAAGGAC	23	1312498	1312476	334	386	55.00000000000001	0	0|0|0|7	2800
DGCR8	ENSCJAG00000010780	NTIC01000001.1	ENSCJAT00000021071	ENSCJAE00000143558	1	1	1312871	1312152	-1	720	AAGG	1312481	1312478	right	CTGCAGGAGTAAGGACAGGAAGG	23	1312491	1312469	327	393	55.00000000000001	0	0|0|0|20	8000
DGCR8	ENSCJAG00000010780	NTIC01000001.1	ENSCJAT00000021071	ENSCJAE00000143558	1	1	1312871	1312152	-1	720	AAGG	1312472	1312469	right	TACCGAGAGCTGCAGGAGTAAGG	23	1312500	1312478	318	402	55.00000000000001	0	0|0|0|2	800
DGCR8	ENSCJAG00000010780	NTIC01000001.1	ENSCJAT00000021071	ENSCJAE00000143558	1	1	1312871	1312152	-1	720	AAGG	1312642	1312639	right	CTCCAAAGGATCCTTCTCTAAGG	23	1312647	1312625	488	232	45.0	1	0|0|1|2	1400
DGCR8	ENSCJAG00000010780	NTIC01000001.1	ENSCJAT00000021071	ENSCJAE00000143558	1	1	1312871	1312152	-1	720	CAGG	1312459	1312456	right	GAAGGTGCTGTACACAGGAGCGG	23	1312473	1312451	305	415	55.00000000000001	1	0|0|0|3	1200
DGCR8	ENSCJAG00000010780	NTIC01000001.1	ENSCJAT00000021071	ENSCJAE00000143558	1	1	1312871	1312152	-1	720	AAGA	1312234	1312231	right	TAGATGAAGAAGGAGCAGGCGGG	23	1312240	1312218	80	640	50.0	0	0|0|0|5	2000
DGCR8	ENSCJAG00000010780	NTIC01000001.1	ENSCJAT00000021071	ENSCJAE00000143558	1	1	1312871	1312152	-1	720	CAGA	1312735	1312732	right	CCTCCCCTGCAAACGTCCAGTGG	23	1312760	1312738	581	139	65.0	1	0|0|0|2	800
DGCR8	ENSCJAG00000010780	NTIC01000001.1	ENSCJAT00000021071	ENSCJAE00000143592	2	1	1311687	1311528	-1	160	CAGA	1311620	1311617	right	CCCCAAAAAGAGGCGAACAGAGG	23	1311637	1311615	90	70	55.00000000000001	1	0|0|0|4	1600
DGCR8	ENSCJAG00000010780	NTIC01000001.1	ENSCJAT00000021071	ENSCJAE00000143592	2	1	1311687	1311528	-1	160	CAGA	1311620	1311617	right	GCCTTTGTGCCCCCAAAAAGAGG	23	1311647	1311625	90	70	55.00000000000001	2	0|0|1|7	3400
DGCR8	ENSCJAG00000010780	NTIC01000001.1	ENSCJAT00000021071	ENSCJAE00000143592	2	1	1311687	1311528	-1	160	AAGA	1311630	1311627	right	CCCCAAAAAGAGGCGAACAGAGG	23	1311637	1311615	100	60	55.00000000000001	1	0|0|0|4	1600
DGCR8	ENSCJAG00000010780	NTIC01000001.1	ENSCJAT00000021071	ENSCJAE00000143592	2	1	1311687	1311528	-1	160	AAGA	1311630	1311627	right	GCCTTTGTGCCCCCAAAAAGAGG	23	1311647	1311625	100	60	55.00000000000001	2	0|0|1|7	3400
DGCR8	ENSCJAG00000010780	NTIC01000001.1	ENSCJAT00000021071	ENSCJAE00000143592	2	1	1311687	1311528	-1	160	AAGA	1311630	1311627	left	CCCAAAAAGAGGCGAACAGAGGA	23	1311636	1311614	100	60	45.0	1	0|0|0|2	800
DGCR8	ENSCJAG00000010780	NTIC01000001.1	ENSCJAT00000021071	ENSCJAE00000143592	2	1	1311687	1311528	-1	160	AAGA	1311630	1311627	left	CCAAAAAGAGGCGAACAGAGGAA	23	1311635	1311613	100	60	45.0	1	0|0|0|3	1200
DGCR8	ENSCJAG00000010780	NTIC01000001.1	ENSCJAT00000021071	ENSCJAE00000143592	2	1	1311687	1311528	-1	160	CAGA	1311620	1311617	right	AGGCGAACAGAGGAAAAATACGG	23	1311627	1311605	90	70	40.0	1	0|0|0|2	800
DGCR8	ENSCJAG00000010780	NTIC01000001.1	ENSCJAT00000021071	ENSCJAE00000143592	2	1	1311687	1311528	-1	160	AAGA	1311630	1311627	left	CCCCAAAAAGAGGCGAACAGAGG	23	1311637	1311615	100	60	50.0	1	0|0|0|4	1600
DGCR8	ENSCJAG00000010780	NTIC01000001.1	ENSCJAT00000021071	ENSCJAE00000143592	2	1	1311687	1311528	-1	160	AAGA	1311630	1311627	left	CCCCCAAAAAGAGGCGAACAGAG	23	1311638	1311616	100	60	50.0	1	0|0|0|6	2400
DGCR8	ENSCJAG00000010780	NTIC01000001.1	ENSCJAT00000021071	ENSCJAE00000143676	4	1	1308329	1308047	-1	283	CAGA	1308196	1308193	left	CCTGAGCCGATCTGCAGAGCTGG	23	1308210	1308188	147	136	65.0	0	0|0|0|4	1600
DGCR8	ENSCJAG00000010780	NTIC01000001.1	ENSCJAT00000021071	ENSCJAE00000143676	4	1	1308329	1308047	-1	283	CAGA	1308196	1308193	left	CCGATCTGCAGAGCTGGAGTTCC	23	1308204	1308182	147	136	55.00000000000001	0	0|0|0|2	800
DGCR8	ENSCJAG00000010780	NTIC01000001.1	ENSCJAT00000021071	ENSCJAE00000143676	4	1	1308329	1308047	-1	283	CAGA	1308196	1308193	right	CCTGAGCCGATCTGCAGAGCTGG	23	1308210	1308188	147	136	65.0	0	0|0|0|4	1600
ARVCF	ENSCJAG00000014479	NTIC01000001.1	ENSCJAT00000106696	ENSCJAE00000194230	1		1407848	1408057	1	210	CAGG	1407941	1407944	right	CACGGGCGCTGGAGCAGGAACGG	23	1407927	1407949	96	114	70.0	0	0|0|1|1	1000
ARVCF	ENSCJAG00000014479	NTIC01000001.1	ENSCJAT00000106696	ENSCJAE00000194230	1		1407848	1408057	1	210	CAGG	1407941	1407944	left	CCATGTTGCCCTGCAGCTGGAGC	23	1407952	1407974	96	114	65.0	0	0|0|0|8	3200
ARVCF	ENSCJAG00000014479	NTIC01000001.1	ENSCJAT00000106696	ENSCJAE00000194230	1		1407848	1408057	1	210	CAGG	1407941	1407944	right	CGAGAGGCTGACACGGGCGCTGG	23	1407916	1407938	96	114	75.0	2	0|0|0|4	1600
ARVCF	ENSCJAG00000014479	NTIC01000001.1	ENSCJAT00000106696	ENSCJAE00000194005	3	1	1416812	1417338	1	527	AAGG	1417014	1417017	left	CCCCGAGCCCCGGGACGGCCCCA	23	1417018	1417040	205	322	85.0	0	0|0|0|6	2400
ARVCF	ENSCJAG00000014479	NTIC01000001.1	ENSCJAT00000106696	ENSCJAE00000194005	3	1	1416812	1417338	1	527	CAGG	1417101	1417104	right	CCCCCACGTGCTGGCCCGCTTGG	23	1417076	1417098	292	235	80.0	0	0|0|0|3	1200
ARVCF	ENSCJAG00000014479	NTIC01000001.1	ENSCJAT00000106696	ENSCJAE00000194005	3	1	1416812	1417338	1	527	CAGG	1417176	1417179	right	TCCCTGTGGGTCCTGAGTCTGGG	23	1417149	1417171	367	160	60.0	2	0|1|0|26	11200
ARVCF	ENSCJAG00000014479	NTIC01000001.1	ENSCJAT00000106696	ENSCJAE00000194005	3	1	1416812	1417338	1	527	CAGG	1417101	1417104	left	CCCAGGCCCTGGCGATGGCTGCT	23	1417099	1417121	292	235	70.0	2	0|0|0|11	4400
ARVCF	ENSCJAG00000014479	NTIC01000001.1	ENSCJAT00000106696	ENSCJAE00000194005	3	1	1416812	1417338	1	527	AAGG	1417014	1417017	left	CCGAGCCCCGGGACGGCCCCAGC	23	1417020	1417042	205	322	85.0	0	0|0|2|9	4800
ARVCF	ENSCJAG00000014479	NTIC01000001.1	ENSCJAT00000106696	ENSCJAE00000194005	3	1	1416812	1417338	1	527	CAGG	1417101	1417104	right	GGCCCGCTTGGCCCAGGCCCTGG	23	1417088	1417110	292	235	85.0	3	0|0|0|11	4400
ARVCF	ENSCJAG00000014479	NTIC01000001.1	ENSCJAT00000106696	ENSCJAE00000194005	3	1	1416812	1417338	1	527	CAGA	1417209	1417212	right	CCAGGCAGAGCCATATGGCTTGG	23	1417204	1417226	400	127	60.0	3	0|0|1|13	5800
ARVCF	ENSCJAG00000014479	NTIC01000001.1	ENSCJAT00000106696	ENSCJAE00000194005	3	1	1416812	1417338	1	527	CAGG	1417176	1417179	left	CCACCAGGTGGCCGCTCCCTGCC	23	1417172	1417194	367	160	80.0	1	N/A	N/A
ARVCF	ENSCJAG00000014479	NTIC01000001.1	ENSCJAT00000106696	ENSCJAE00000194005	3	1	1416812	1417338	1	527	CAGA	1417209	1417212	right	CGCTTCCAGGCAGAGCCATATGG	23	1417199	1417221	400	127	60.0	1	0|0|0|2	800
ARVCF	ENSCJAG00000014479	NTIC01000001.1	ENSCJAT00000106696	ENSCJAE00000194005	3	1	1416812	1417338	1	527	AAGG	1417014	1417017	left	CCCGAAGGCCCCGAGCCCCGGGA	23	1417010	1417032	205	322	80.0	2	0|0|1|8	3800
ARVCF	ENSCJAG00000014479	NTIC01000001.1	ENSCJAT00000106696	ENSCJAE00000194005	3	1	1416812	1417338	1	527	AAGG	1417014	1417017	left	CCCGAGCCCCGGGACGGCCCCAG	23	1417019	1417041	205	322	85.0	0	0|0|2|5	3200
ARVCF	ENSCJAG00000014479	NTIC01000001.1	ENSCJAT00000106696	ENSCJAE00000194005	3	1	1416812	1417338	1	527	CAGG	1417101	1417104	left	CCTGGCGATGGCTGCTTCACACT	23	1417106	1417128	292	235	60.0	1	0|0|0|3	1200
ARVCF	ENSCJAG00000014479	NTIC01000001.1	ENSCJAT00000106696	ENSCJAE00000194005	3	1	1416812	1417338	1	527	CAGG	1417176	1417179	right	TTCCCTGTGGGTCCTGAGTCTGG	23	1417148	1417170	367	160	60.0	1	0|0|3|18	9000
ARVCF	ENSCJAG00000014479	NTIC01000001.1	ENSCJAT00000106696	ENSCJAE00000194005	3	1	1416812	1417338	1	527	CAGA	1417209	1417212	right	CTCCCTGCCCGAGCGCTTCCAGG	23	1417186	1417208	400	127	75.0	0	0|0|0|4	1600
ARVCF	ENSCJAG00000014479	NTIC01000001.1	ENSCJAT00000106696	ENSCJAE00000194005	3	1	1416812	1417338	1	527	CAGG	1417176	1417179	left	CCGCTCCCTGCCCGAGCGCTTCC	23	1417183	1417205	367	160	75.0	0	0|0|1|3	1800
ARVCF	ENSCJAG00000014479	NTIC01000001.1	ENSCJAT00000106696	ENSCJAE00000194005	3	1	1416812	1417338	1	527	CAGG	1417205	1417208	left	CCCGAGCGCTTCCAGGCAGAGCC	23	1417193	1417215	396	131	70.0	1	0|0|0|9	3600
ARVCF	ENSCJAG00000014479	NTIC01000001.1	ENSCJAT00000106696	ENSCJAE00000194005	3	1	1416812	1417338	1	527	CAGG	1417176	1417179	left	CCAGGTGGCCGCTCCCTGCCCGA	23	1417175	1417197	367	160	80.0	0	0|0|1|5	2600
ARVCF	ENSCJAG00000014479	NTIC01000001.1	ENSCJAT00000106696	ENSCJAE00000194005	3	1	1416812	1417338	1	527	CAGA	1417209	1417212	left	CCATATGGCTTGGAGGATGACAC	23	1417214	1417236	400	127	50.0	1	0|0|0|4	1600
ARVCF	ENSCJAG00000014479	NTIC01000001.1	ENSCJAT00000106696	ENSCJAE00000194005	3	1	1416812	1417338	1	527	CAGA	1417209	1417212	left	CCAGGCAGAGCCATATGGCTTGG	23	1417204	1417226	400	127	60.0	3	0|0|1|13	5800
ARVCF	ENSCJAG00000014479	NTIC01000001.1	ENSCJAT00000106696	ENSCJAE00000194005	3	1	1416812	1417338	1	527	AAGG	1417014	1417017	left	CCGAAGGCCCCGAGCCCCGGGAC	23	1417011	1417033	205	322	80.0	2	0|0|0|5	2000
ARVCF	ENSCJAG00000014479	NTIC01000001.1	ENSCJAT00000106696	ENSCJAE00000194005	3	1	1416812	1417338	1	527	CAGG	1417176	1417179	right	CCTGAGTCTGGGCCACCAGGTGG	23	1417160	1417182	367	160	70.0	3	0|0|1|10	4600
ARVCF	ENSCJAG00000014479	NTIC01000001.1	ENSCJAT00000106696	ENSCJAE00000194005	3	1	1416812	1417338	1	527	AAGG	1417014	1417017	right	TCCCGAAGGCCCCGAGCCCCGGG	23	1417009	1417031	205	322	80.0	1	0|0|0|10	4000
ARVCF	ENSCJAG00000014479	NTIC01000001.1	ENSCJAT00000106696	ENSCJAE00000194005	3	1	1416812	1417338	1	527	CAGG	1417101	1417104	left	CCCTGGCGATGGCTGCTTCACAC	23	1417105	1417127	292	235	60.0	1	0|0|0|4	1600
ARVCF	ENSCJAG00000014479	NTIC01000001.1	ENSCJAT00000106696	ENSCJAE00000194005	3	1	1416812	1417338	1	527	CAGG	1417101	1417104	left	CCGCTTGGCCCAGGCCCTGGCGA	23	1417091	1417113	292	235	75.0	4	0|0|0|3	1200
ARVCF	ENSCJAG00000014479	NTIC01000001.1	ENSCJAT00000106696	ENSCJAE00000194005	3	1	1416812	1417338	1	527	CAGG	1417176	1417179	left	CCCTGCCCGAGCGCTTCCAGGCA	23	1417188	1417210	367	160	70.0	2	0|0|0|1	400
ARVCF	ENSCJAG00000014479	NTIC01000001.1	ENSCJAT00000106696	ENSCJAE00000194005	3	1	1416812	1417338	1	527	CAGG	1417101	1417104	right	CTTGGCCCAGGCCCTGGCGATGG	23	1417094	1417116	292	235	75.0	4	0|0|1|18	7800
ARVCF	ENSCJAG00000014479	NTIC01000001.1	ENSCJAT00000106696	ENSCJAE00000194005	3	1	1416812	1417338	1	527	CAGG	1417101	1417104	left	CCCGCTTGGCCCAGGCCCTGGCG	23	1417090	1417112	292	235	80.0	4	0|0|0|4	1600
ARVCF	ENSCJAG00000014479	NTIC01000001.1	ENSCJAT00000106696	ENSCJAE00000194005	3	1	1416812	1417338	1	527	CAGG	1417205	1417208	left	CCAGGCAGAGCCATATGGCTTGG	23	1417204	1417226	396	131	60.0	3	0|0|1|13	5800
ARVCF	ENSCJAG00000014479	NTIC01000001.1	ENSCJAT00000106696	ENSCJAE00000194005	3	1	1416812	1417338	1	527	CAGG	1417205	1417208	right	CGCTTCCAGGCAGAGCCATATGG	23	1417199	1417221	396	131	60.0	1	0|0|0|2	800
ARVCF	ENSCJAG00000014479	NTIC01000001.1	ENSCJAT00000106696	ENSCJAE00000194005	3	1	1416812	1417338	1	527	AAGG	1417014	1417017	right	TTCCCGAAGGCCCCGAGCCCCGG	23	1417008	1417030	205	322	75.0	1	0|0|0|4	1600
ARVCF	ENSCJAG00000014479	NTIC01000001.1	ENSCJAT00000106696	ENSCJAE00000194005	3	1	1416812	1417338	1	527	AAGG	1417014	1417017	left	CCCGGGACGGCCCCAGCTATGGC	23	1417026	1417048	205	322	75.0	1	0|0|0|2	800
ARVCF	ENSCJAG00000014479	NTIC01000001.1	ENSCJAT00000106696	ENSCJAE00000194005	3	1	1416812	1417338	1	527	CAGG	1417205	1417208	left	CCATATGGCTTGGAGGATGACAC	23	1417214	1417236	396	131	50.0	1	0|0|0|4	1600
ARVCF	ENSCJAG00000014479	NTIC01000001.1	ENSCJAT00000106696	ENSCJAE00000194005	3	1	1416812	1417338	1	527	CAGG	1417101	1417104	left	CCAGGCCCTGGCGATGGCTGCTT	23	1417100	1417122	292	235	70.0	1	0|0|1|10	4600
ARVCF	ENSCJAG00000014479	NTIC01000001.1	ENSCJAT00000106696	ENSCJAE00000194005	3	1	1416812	1417338	1	527	AAGG	1417014	1417017	left	CCCCGGGACGGCCCCAGCTATGG	23	1417025	1417047	205	322	75.0	1	0|0|0|1	400
ARVCF	ENSCJAG00000014479	NTIC01000001.1	ENSCJAT00000106696	ENSCJAE00000194005	3	1	1416812	1417338	1	527	CAGG	1417205	1417208	left	CCGAGCGCTTCCAGGCAGAGCCA	23	1417194	1417216	396	131	65.0	1	0|0|0|2	800
ARVCF	ENSCJAG00000014479	NTIC01000001.1	ENSCJAT00000106696	ENSCJAE00000194056	4	1	1418317	1418816	1	500	AAGG	1418543	1418546	left	CCGTGGACCCCGTGAAGGCCAAT	23	1418529	1418551	229	271	60.0	2	0|0|0|2	800
ARVCF	ENSCJAG00000014479	NTIC01000001.1	ENSCJAT00000106696	ENSCJAE00000194056	4	1	1418317	1418816	1	500	AAGG	1418543	1418546	right	GGACCCCGTGAAGGCCAATGCGG	23	1418533	1418555	229	271	65.0	2	0|0|0|1	400
ARVCF	ENSCJAG00000014479	NTIC01000001.1	ENSCJAT00000106696	ENSCJAE00000194056	4	1	1418317	1418816	1	500	CAGA	1418493	1418496	right	GCGGGACCCAGAGCTGCCTGAGG	23	1418485	1418507	179	321	75.0	0	0|0|1|12	5400
ARVCF	ENSCJAG00000014479	NTIC01000001.1	ENSCJAT00000106696	ENSCJAE00000194056	4	1	1418317	1418816	1	500	AAGG	1418543	1418546	left	CCAATGCGGCTGCCTACCTGCAG	23	1418547	1418569	229	271	65.0	2	0|0|1|3	1800
ARVCF	ENSCJAG00000014479	NTIC01000001.1	ENSCJAT00000106696	ENSCJAE00000194056	4	1	1418317	1418816	1	500	AAGG	1418543	1418546	left	CCGTGAAGGCCAATGCGGCTGCC	23	1418538	1418560	229	271	65.0	2	0|0|0|2	800
ARVCF	ENSCJAG00000014479	NTIC01000001.1	ENSCJAT00000106696	ENSCJAE00000194056	4	1	1418317	1418816	1	500	CAGA	1418493	1418496	right	CCCGCAAGGAGCCACGCTGGCGG	23	1418466	1418488	179	321	75.0	0	0|0|0|1	400
ARVCF	ENSCJAG00000014479	NTIC01000001.1	ENSCJAT00000106696	ENSCJAE00000194056	4	1	1418317	1418816	1	500	AAGG	1418471	1418474	right	GCGCCCGCAAGGAGCCACGCTGG	23	1418463	1418485	157	343	80.0	0	0|0|0|1	400
ARVCF	ENSCJAG00000014479	NTIC01000001.1	ENSCJAT00000106696	ENSCJAE00000194056	4	1	1418317	1418816	1	500	AAGG	1418471	1418474	left	CCGCAAGGAGCCACGCTGGCGGG	23	1418467	1418489	157	343	75.0	1	0|0|0|2	800
ARVCF	ENSCJAG00000014479	NTIC01000001.1	ENSCJAT00000106696	ENSCJAE00000194056	4	1	1418317	1418816	1	500	AAGG	1418543	1418546	left	CCCCGTGAAGGCCAATGCGGCTG	23	1418536	1418558	229	271	65.0	2	0|0|0|1	400
ARVCF	ENSCJAG00000014479	NTIC01000001.1	ENSCJAT00000106696	ENSCJAE00000194056	4	1	1418317	1418816	1	500	AAGG	1418471	1418474	right	CCCGCAAGGAGCCACGCTGGCGG	23	1418466	1418488	157	343	75.0	0	0|0|0|1	400
ARVCF	ENSCJAG00000014479	NTIC01000001.1	ENSCJAT00000106696	ENSCJAE00000194056	4	1	1418317	1418816	1	500	CAGA	1418493	1418496	left	CCAGAGCTGCCTGAGGTGCTGGC	23	1418492	1418514	179	321	70.0	0	0|0|1|23	9800
ARVCF	ENSCJAG00000014479	NTIC01000001.1	ENSCJAT00000106696	ENSCJAE00000194056	4	1	1418317	1418816	1	500	CAGA	1418493	1418496	right	CCGCAAGGAGCCACGCTGGCGGG	23	1418467	1418489	179	321	75.0	1	0|0|0|2	800
ARVCF	ENSCJAG00000014479	NTIC01000001.1	ENSCJAT00000106696	ENSCJAE00000194056	4	1	1418317	1418816	1	500	CAGA	1418493	1418496	left	CCCAGAGCTGCCTGAGGTGCTGG	23	1418491	1418513	179	321	65.0	0	0|0|5|22	11800
ARVCF	ENSCJAG00000014479	NTIC01000001.1	ENSCJAT00000106696	ENSCJAE00000194056	4	1	1418317	1418816	1	500	AAGG	1418543	1418546	left	CCCGTGAAGGCCAATGCGGCTGC	23	1418537	1418559	229	271	65.0	2	0|0|0|1	400
ARVCF	ENSCJAG00000014479	NTIC01000001.1	ENSCJAT00000106696	ENSCJAE00000194056	4	1	1418317	1418816	1	500	AAGG	1418471	1418474	left	CCCGCAAGGAGCCACGCTGGCGG	23	1418466	1418488	157	343	75.0	1	0|0|0|1	400
ARVCF	ENSCJAG00000014479	NTIC01000001.1	ENSCJAT00000106696	ENSCJAE00000194056	4	1	1418317	1418816	1	500	AAGG	1418471	1418474	left	CCACGCTGGCGGGACCCAGAGCT	23	1418477	1418499	157	343	75.0	1	0|0|0|6	2400
ARVCF	ENSCJAG00000014479	NTIC01000001.1	ENSCJAT00000106696	ENSCJAE00000194056	4	1	1418317	1418816	1	500	CAGA	1418493	1418496	left	CCTGAGGTGCTGGCCATGCTGAG	23	1418501	1418523	179	321	65.0	0	0|0|0|7	2800
COMT	ENSCJAG00000014538	NTIC01000001.1	ENSCJAT00000028285	ENSCJAE00000526278	1		1436634	1436355	-1	280	CAGA	1436427	1436424	right	TGCTGCAGCATGCAGAGCGTGGG	23	1436456	1436434	70	69	60.0	3	0|0|0|3	1200
COMT	ENSCJAG00000014538	NTIC01000001.1	ENSCJAT00000028285	ENSCJAE00000526278	1		1436634	1436355	-1	280	CAGA	1436427	1436424	right	GAATGCACAGAGCGTGCTGGAGG	23	1436434	1436412	70	69	60.0	1	0|0|0|5	2000
COMT	ENSCJAG00000014538	NTIC01000001.1	ENSCJAT00000028285	ENSCJAE00000526278	1		1436634	1436355	-1	280	CAGA	1436427	1436424	right	TGGGAATGCACAGAGCGTGCTGG	23	1436437	1436415	70	69	60.0	1	0|0|0|5	2000
COMT	ENSCJAG00000014538	NTIC01000001.1	ENSCJAT00000028285	ENSCJAE00000194326	2	1	1435641	1435448	-1	194	AAGG	1435529	1435526	left	CCATCGAGCTCAGCCCTGCCTAC	23	1435518	1435496	79	115	65.0	0	0|0|0|9	3600
COMT	ENSCJAG00000014538	NTIC01000001.1	ENSCJAT00000028285	ENSCJAE00000194326	2	1	1435641	1435448	-1	194	AAGG	1435529	1435526	left	CCAAGTGCAAGGCTGCTCACCAT	23	1435537	1435515	79	115	55.00000000000001	2	0|0|1|4	2200
TXNRD2	ENSCJAG00000014546	NTIC01000001.1	ENSCJAT00000082091	ENSCJAE00000194460	4	1	1470478	1470622	1	145	CAGG	1470543	1470546	right	TGCACCAGGCGGCGCTACTGGGG	23	1470538	1470560	68	77	70.0	2	0|0|0|2	800
TXNRD2	ENSCJAG00000014546	NTIC01000001.1	ENSCJAT00000082091	ENSCJAE00000194460	4	1	1470478	1470622	1	145	CAGG	1470543	1470546	right	ATGCACCAGGCGGCGCTACTGGG	23	1470537	1470559	68	77	65.0	2	0|0|0|1	400
TXNRD2	ENSCJAG00000014546	NTIC01000001.1	ENSCJAT00000082091	ENSCJAE00000194460	4	1	1470478	1470622	1	145	CAGG	1470543	1470546	left	CCAGGCGGCGCTACTGGGGGGTC	23	1470542	1470564	68	77	80.0	1	0|0|0|0	0
TXNRD2	ENSCJAG00000014546	NTIC01000001.1	ENSCJAT00000082091	ENSCJAE00000194460	4	1	1470478	1470622	1	145	CAGG	1470543	1470546	right	GATGCACCAGGCGGCGCTACTGG	23	1470536	1470558	68	77	70.0	2	0|0|0|1	400
TXNRD2	ENSCJAG00000014546	NTIC01000001.1	ENSCJAT00000082091	ENSCJAE00000194460	4	1	1470478	1470622	1	145	CAGG	1470543	1470546	right	CAAGAAGCTGATGCACCAGGCGG	23	1470527	1470549	68	77	55.00000000000001	0	0|0|0|1	400
RTL10	ENSCJAG00000023125	NTIC01000001.1	ENSCJAT00000044110	ENSCJAE00000292455	1	1	1534475	1535569	1	1095	CAGG	1534750	1534753	left	CCCGCAGGGTGGACTTCTGCTGG	23	1534746	1534768	278	817	65.0	1	0|0|0|3	1200
RTL10	ENSCJAG00000023125	NTIC01000001.1	ENSCJAT00000044110	ENSCJAE00000292455	1	1	1534475	1535569	1	1095	CAGA	1534559	1534562	right	CCCATGGCAGCAGATGGACCAGG	23	1534549	1534571	87	1008	65.0	1	0|0|2|5	3200
RTL10	ENSCJAG00000023125	NTIC01000001.1	ENSCJAT00000044110	ENSCJAE00000292455	1	1	1534475	1535569	1	1095	AAGG	1534708	1534711	right	GAAGAAAGGGGTCCTCTAGCTGG	23	1534703	1534725	236	859	55.00000000000001	2	0|0|0|4	1600
RTL10	ENSCJAG00000023125	NTIC01000001.1	ENSCJAT00000044110	ENSCJAE00000292455	1	1	1534475	1535569	1	1095	CAGG	1534785	1534788	left	CCAGGCTCGGACCCAGGCACCTT	23	1534772	1534794	313	782	70.0	2	0|1|0|6	3200
RTL10	ENSCJAG00000023125	NTIC01000001.1	ENSCJAT00000044110	ENSCJAE00000292455	1	1	1534475	1535569	1	1095	CAGG	1534914	1534917	left	CCGAGCCCGTGCCTGGGCAGCCC	23	1534918	1534940	442	653	80.0	4	0|0|2|4	2800
RTL10	ENSCJAG00000023125	NTIC01000001.1	ENSCJAT00000044110	ENSCJAE00000292455	1	1	1534475	1535569	1	1095	CAGG	1534750	1534753	left	CCGCAGGGTGGACTTCTGCTGGG	23	1534747	1534769	278	817	65.0	0	0|0|1|9	4200
RTL10	ENSCJAG00000023125	NTIC01000001.1	ENSCJAT00000044110	ENSCJAE00000292455	1	1	1534475	1535569	1	1095	CAGG	1534750	1534753	right	CAGCTCCCGACCCCGCAGGGTGG	23	1534735	1534757	278	817	80.0	0	0|0|0|4	1600
RTL10	ENSCJAG00000023125	NTIC01000001.1	ENSCJAT00000044110	ENSCJAE00000292455	1	1	1534475	1535569	1	1095	AAGG	1534708	1534711	left	CCTCTAGCTGGGTGCATGCCCAG	23	1534715	1534737	236	859	65.0	3	0|1|0|5	2800
RTL10	ENSCJAG00000023125	NTIC01000001.1	ENSCJAT00000044110	ENSCJAE00000292455	1	1	1534475	1535569	1	1095	CAGG	1534568	1534571	right	CGCACACCCATGGCAGCAGATGG	23	1534543	1534565	96	999	65.0	0	0|0|1|2	1400
RTL10	ENSCJAG00000023125	NTIC01000001.1	ENSCJAT00000044110	ENSCJAE00000292455	1	1	1534475	1535569	1	1095	AAGA	1535013	1535016	left	CCGAACAGTTTGGCTGAGTACCA	23	1535018	1535040	541	554	45.0	1	1|0|0|3	2200
RTL10	ENSCJAG00000023125	NTIC01000001.1	ENSCJAT00000044110	ENSCJAE00000292455	1	1	1534475	1535569	1	1095	CAGG	1534773	1534776	left	CCAGGCACCTTTGATGGCTCCCC	23	1534784	1534806	301	794	65.0	1	1|0|1|6	4000
RTL10	ENSCJAG00000023125	NTIC01000001.1	ENSCJAT00000044110	ENSCJAE00000292455	1	1	1534475	1535569	1	1095	AAGA	1534704	1534707	right	CTGGCAGTCAACTCGAAGAAAGG	23	1534689	1534711	232	863	50.0	1	0|0|1|4	2200
RTL10	ENSCJAG00000023125	NTIC01000001.1	ENSCJAT00000044110	ENSCJAE00000292455	1	1	1534475	1535569	1	1095	CAGG	1534785	1534788	left	CCTTTGATGGCTCCCCGTGGCTA	23	1534791	1534813	313	782	60.0	3	0|1|0|7	3600
RTL10	ENSCJAG00000023125	NTIC01000001.1	ENSCJAT00000044110	ENSCJAE00000292455	1	1	1534475	1535569	1	1095	CAGA	1534559	1534562	right	CGCACACCCATGGCAGCAGATGG	23	1534543	1534565	87	1008	65.0	0	0|0|1|2	1400
RTL10	ENSCJAG00000023125	NTIC01000001.1	ENSCJAT00000044110	ENSCJAE00000292455	1	1	1534475	1535569	1	1095	CAGA	1534559	1534562	left	CCATGGCAGCAGATGGACCAGGC	23	1534550	1534572	87	1008	65.0	0	0|0|1|8	3800
RTL10	ENSCJAG00000023125	NTIC01000001.1	ENSCJAT00000044110	ENSCJAE00000292455	1	1	1534475	1535569	1	1095	AAGG	1535000	1535003	right	CGATTACGAGCTCTTCTGCCGGG	23	1534972	1534994	528	567	55.00000000000001	0	0|0|1|0	600
RTL10	ENSCJAG00000023125	NTIC01000001.1	ENSCJAT00000044110	ENSCJAE00000292455	1	1	1534475	1535569	1	1095	CAGG	1534750	1534753	right	GCCCAGCTCCCGACCCCGCAGGG	23	1534732	1534754	278	817	80.0	0	0|0|1|4	2200
RTL10	ENSCJAG00000023125	NTIC01000001.1	ENSCJAT00000044110	ENSCJAE00000292455	1	1	1534475	1535569	1	1095	CAGG	1534750	1534753	left	CCCGACCCCGCAGGGTGGACTTC	23	1534740	1534762	278	817	70.0	1	0|0|0|1	400
RTL10	ENSCJAG00000023125	NTIC01000001.1	ENSCJAT00000044110	ENSCJAE00000292455	1	1	1534475	1535569	1	1095	AAGA	1534704	1534707	left	CCTCTAGCTGGGTGCATGCCCAG	23	1534715	1534737	232	863	65.0	3	0|1|0|5	2800
RTL10	ENSCJAG00000023125	NTIC01000001.1	ENSCJAT00000044110	ENSCJAE00000292455	1	1	1534475	1535569	1	1095	CAGG	1534773	1534776	right	TGGGTGCCAGGCTCGGACCCAGG	23	1534766	1534788	301	794	75.0	3	0|1|1|15	7400
RTL10	ENSCJAG00000023125	NTIC01000001.1	ENSCJAT00000044110	ENSCJAE00000292455	1	1	1534475	1535569	1	1095	CAGG	1534914	1534917	left	CCGTGCCTGGGCAGCCCCCTACC	23	1534924	1534946	442	653	75.0	2	0|0|1|7	3400
RTL10	ENSCJAG00000023125	NTIC01000001.1	ENSCJAT00000044110	ENSCJAE00000292455	1	1	1534475	1535569	1	1095	AAGA	1534667	1534670	right	TGTGTGTGTGCGAACGATCATGG	23	1534639	1534661	195	900	50.0	0	0|1|0|7	3600
RTL10	ENSCJAG00000023125	NTIC01000001.1	ENSCJAT00000044110	ENSCJAE00000292455	1	1	1534475	1535569	1	1095	AAGA	1535013	1535016	right	TGTTCAAGACCCGAACAGTTTGG	23	1535008	1535030	541	554	45.0	2	1|0|0|2	1800
RTL10	ENSCJAG00000023125	NTIC01000001.1	ENSCJAT00000044110	ENSCJAE00000292455	1	1	1534475	1535569	1	1095	CAGA	1534664	1534667	right	TGTGTGTGTGCGAACGATCATGG	23	1534639	1534661	192	903	50.0	0	0|1|0|7	3600
RTL10	ENSCJAG00000023125	NTIC01000001.1	ENSCJAT00000044110	ENSCJAE00000292455	1	1	1534475	1535569	1	1095	CAGG	1534750	1534753	left	CCCCGCAGGGTGGACTTCTGCTG	23	1534745	1534767	278	817	65.0	1	0|0|0|2	800
RTL10	ENSCJAG00000023125	NTIC01000001.1	ENSCJAT00000044110	ENSCJAE00000292455	1	1	1534475	1535569	1	1095	CAGG	1534773	1534776	right	CTTCTGCTGGGTGCCAGGCTCGG	23	1534759	1534781	301	794	65.0	2	0|1|0|3	2000
RTL10	ENSCJAG00000023125	NTIC01000001.1	ENSCJAT00000044110	ENSCJAE00000292455	1	1	1534475	1535569	1	1095	CAGG	1534773	1534776	left	CCCAGGCACCTTTGATGGCTCCC	23	1534783	1534805	301	794	60.0	2	1|0|1|7	4400
RTL10	ENSCJAG00000023125	NTIC01000001.1	ENSCJAT00000044110	ENSCJAE00000292455	1	1	1534475	1535569	1	1095	CAGG	1534785	1534788	right	TCGGACCCAGGCACCTTTGATGG	23	1534778	1534800	313	782	60.0	1	0|1|0|1	1200
RTL10	ENSCJAG00000023125	NTIC01000001.1	ENSCJAT00000044110	ENSCJAE00000292455	1	1	1534475	1535569	1	1095	AAGG	1534708	1534711	right	TGGCAGTCAACTCGAAGAAAGGG	23	1534690	1534712	236	859	45.0	1	0|0|2|4	2800
RTL10	ENSCJAG00000023125	NTIC01000001.1	ENSCJAT00000044110	ENSCJAE00000292455	1	1	1534475	1535569	1	1095	CAGG	1534773	1534776	left	CCAGGCTCGGACCCAGGCACCTT	23	1534772	1534794	301	794	70.0	2	0|1|0|6	3200
RTL10	ENSCJAG00000023125	NTIC01000001.1	ENSCJAT00000044110	ENSCJAE00000292455	1	1	1534475	1535569	1	1095	CAGG	1534568	1534571	right	CAGATGGACCAGGCCTCTCCTGG	23	1534559	1534581	96	999	65.0	1	1|0|0|9	4600
RTL10	ENSCJAG00000023125	NTIC01000001.1	ENSCJAT00000044110	ENSCJAE00000292455	1	1	1534475	1535569	1	1095	CAGG	1534871	1534874	left	CCAGCCGTGTCTACGAGATCCTC	23	1534881	1534903	399	696	60.0	1	0|0|1|2	1400
RTL10	ENSCJAG00000023125	NTIC01000001.1	ENSCJAT00000044110	ENSCJAE00000292455	1	1	1534475	1535569	1	1095	CAGG	1534914	1534917	left	CCCGTGCCTGGGCAGCCCCCTAC	23	1534923	1534945	442	653	75.0	2	0|0|1|6	3000
RTL10	ENSCJAG00000023125	NTIC01000001.1	ENSCJAT00000044110	ENSCJAE00000292455	1	1	1534475	1535569	1	1095	CAGG	1534568	1534571	left	CCTCTCCTGGGGTAGCATGCACC	23	1534572	1534594	96	999	65.0	0	1|0|0|6	3400
RTL10	ENSCJAG00000023125	NTIC01000001.1	ENSCJAT00000044110	ENSCJAE00000292455	1	1	1534475	1535569	1	1095	CAGA	1534559	1534562	left	CCAGGCCTCTCCTGGGGTAGCAT	23	1534567	1534589	87	1008	65.0	0	1|0|0|6	3400
RTL10	ENSCJAG00000023125	NTIC01000001.1	ENSCJAT00000044110	ENSCJAE00000292455	1	1	1534475	1535569	1	1095	AAGA	1535013	1535016	left	CCCGAACAGTTTGGCTGAGTACC	23	1535017	1535039	541	554	50.0	1	1|0|0|0	1000
RTL10	ENSCJAG00000023125	NTIC01000001.1	ENSCJAT00000044110	ENSCJAE00000292455	1	1	1534475	1535569	1	1095	CAGA	1534559	1534562	right	ATTATGCCAACGCACACCCATGG	23	1534533	1534555	87	1008	50.0	0	0|1|0|1	1200
RTL10	ENSCJAG00000023125	NTIC01000001.1	ENSCJAT00000044110	ENSCJAE00000292455	1	1	1534475	1535569	1	1095	CAGG	1534914	1534917	left	CCTGACAGGCCGAGCCCGTGCCT	23	1534909	1534931	442	653	75.0	2	0|0|1|1	1000
RTL10	ENSCJAG00000023125	NTIC01000001.1	ENSCJAT00000044110	ENSCJAE00000292455	1	1	1534475	1535569	1	1095	AAGA	1534704	1534707	right	TGGCAGTCAACTCGAAGAAAGGG	23	1534690	1534712	232	863	45.0	1	0|0|2|4	2800
RTL10	ENSCJAG00000023125	NTIC01000001.1	ENSCJAT00000044110	ENSCJAE00000292455	1	1	1534475	1535569	1	1095	CAGG	1534785	1534788	left	CCAGGCACCTTTGATGGCTCCCC	23	1534784	1534806	313	782	65.0	1	1|0|1|6	4000
RTL10	ENSCJAG00000023125	NTIC01000001.1	ENSCJAT00000044110	ENSCJAE00000292455	1	1	1534475	1535569	1	1095	CAGG	1534785	1534788	right	CTTCTGCTGGGTGCCAGGCTCGG	23	1534759	1534781	313	782	65.0	2	0|1|0|3	2000
RTL10	ENSCJAG00000023125	NTIC01000001.1	ENSCJAT00000044110	ENSCJAE00000292455	1	1	1534475	1535569	1	1095	CAGA	1534559	1534562	left	CCCATGGCAGCAGATGGACCAGG	23	1534549	1534571	87	1008	60.0	0	0|0|2|5	3200
RTL10	ENSCJAG00000023125	NTIC01000001.1	ENSCJAT00000044110	ENSCJAE00000292455	1	1	1534475	1535569	1	1095	AAGA	1534704	1534707	right	GGCAGTCAACTCGAAGAAAGGGG	23	1534691	1534713	232	863	50.0	1	0|0|1|3	1800
RTL10	ENSCJAG00000023125	NTIC01000001.1	ENSCJAT00000044110	ENSCJAE00000292455	1	1	1534475	1535569	1	1095	CAGG	1534568	1534571	right	GATGGACCAGGCCTCTCCTGGGG	23	1534561	1534583	96	999	65.0	2	1|0|1|3	2800
RTL10	ENSCJAG00000023125	NTIC01000001.1	ENSCJAT00000044110	ENSCJAE00000292455	1	1	1534475	1535569	1	1095	AAGG	1535000	1535003	left	CCGGGATCTCAAGGAAGTTGTTC	23	1534990	1535012	528	567	45.0	0	1|0|0|0	1000
RTL10	ENSCJAG00000023125	NTIC01000001.1	ENSCJAT00000044110	ENSCJAE00000292455	1	1	1534475	1535569	1	1095	CAGG	1534568	1534571	left	CCAGGCCTCTCCTGGGGTAGCAT	23	1534567	1534589	96	999	65.0	0	1|0|0|6	3400
RTL10	ENSCJAG00000023125	NTIC01000001.1	ENSCJAT00000044110	ENSCJAE00000292455	1	1	1534475	1535569	1	1095	CAGG	1534914	1534917	left	CCTCGGGCGCCTGACAGGCCGAG	23	1534900	1534922	442	653	80.0	3	0|0|1|0	600
RTL10	ENSCJAG00000023125	NTIC01000001.1	ENSCJAT00000044110	ENSCJAE00000292455	1	1	1534475	1535569	1	1095	CAGG	1534773	1534776	right	CCCGCAGGGTGGACTTCTGCTGG	23	1534746	1534768	301	794	70.0	1	0|0|0|3	1200
RTL10	ENSCJAG00000023125	NTIC01000001.1	ENSCJAT00000044110	ENSCJAE00000292455	1	1	1534475	1535569	1	1095	CAGG	1534785	1534788	left	CCCAGGCACCTTTGATGGCTCCC	23	1534783	1534805	313	782	60.0	2	1|0|1|7	4400
RTL10	ENSCJAG00000023125	NTIC01000001.1	ENSCJAT00000044110	ENSCJAE00000292455	1	1	1534475	1535569	1	1095	CAGG	1534773	1534776	right	CCGCAGGGTGGACTTCTGCTGGG	23	1534747	1534769	301	794	65.0	1	0|0|1|9	4200
RTL10	ENSCJAG00000023125	NTIC01000001.1	ENSCJAT00000044110	ENSCJAE00000292455	1	1	1534475	1535569	1	1095	AAGG	1534708	1534711	right	GGCAGTCAACTCGAAGAAAGGGG	23	1534691	1534713	236	859	50.0	1	0|0|1|3	1800
RTL10	ENSCJAG00000023125	NTIC01000001.1	ENSCJAT00000044110	ENSCJAE00000292455	1	1	1534475	1535569	1	1095	CAGG	1534750	1534753	left	CCGACCCCGCAGGGTGGACTTCT	23	1534741	1534763	278	817	65.0	1	N/A	N/A
RTL10	ENSCJAG00000023125	NTIC01000001.1	ENSCJAT00000044110	ENSCJAE00000292455	1	1	1534475	1535569	1	1095	AAGG	1535000	1535003	right	ACGATTACGAGCTCTTCTGCCGG	23	1534971	1534993	528	567	50.0	0	0|0|1|0	600
RTL10	ENSCJAG00000023125	NTIC01000001.1	ENSCJAT00000044110	ENSCJAE00000292455	1	1	1534475	1535569	1	1095	CAGG	1534568	1534571	right	AGATGGACCAGGCCTCTCCTGGG	23	1534560	1534582	96	999	60.0	1	1|0|0|6	3400
RTL10	ENSCJAG00000023125	NTIC01000001.1	ENSCJAT00000044110	ENSCJAE00000292455	1	1	1534475	1535569	1	1095	AAGA	1534667	1534670	right	GAGCAGAAGAGCACAGCTAGTGG	23	1534661	1534683	195	900	55.00000000000001	1	1|0|0|2	1800
RTL10	ENSCJAG00000023125	NTIC01000001.1	ENSCJAT00000044110	ENSCJAE00000292455	1	1	1534475	1535569	1	1095	CAGG	1534568	1534571	left	CCTGGGGTAGCATGCACCCCCCT	23	1534577	1534599	96	999	70.0	2	0|1|0|2	1600
TBX1	ENSCJAG00000014591	NTIC01000001.1	ENSCJAT00000028436	ENSCJAE00000490847	1		1626194	1625755	-1	440	AAGA	1625861	1625858	right	CGCGGCCGCCGCCAAGGCGCCGG	23	1625886	1625864	104	336	90.0	5	0|0|3|5	3800
TBX1	ENSCJAG00000014591	NTIC01000001.1	ENSCJAT00000028436	ENSCJAE00000490847	1		1626194	1625755	-1	440	AAGG	1625873	1625870	left	CCAAGGCGCCGGTGAAGAAGAAC	23	1625875	1625853	116	324	60.0	1	0|0|0|0	0
TBX1	ENSCJAG00000014591	NTIC01000001.1	ENSCJAT00000028436	ENSCJAE00000490847	1		1626194	1625755	-1	440	AAGA	1625861	1625858	left	CCAAGGCGCCGGTGAAGAAGAAC	23	1625875	1625853	104	336	60.0	1	0|0|0|0	0
TBX1	ENSCJAG00000014591	NTIC01000001.1	ENSCJAT00000028436	ENSCJAE00000490847	1		1626194	1625755	-1	440	AAGG	1625873	1625870	right	CGCGGCCGCCGCCAAGGCGCCGG	23	1625886	1625864	116	324	90.0	5	0|0|3|5	3800
TBX1	ENSCJAG00000014591	NTIC01000001.1	ENSCJAT00000028436	ENSCJAE00000490847	1		1626194	1625755	-1	440	AAGA	1625858	1625855	right	CGCGGCCGCCGCCAAGGCGCCGG	23	1625886	1625864	101	339	90.0	5	0|0|3|5	3800
TBX1	ENSCJAG00000014591	NTIC01000001.1	ENSCJAT00000028436	ENSCJAE00000490847	1		1626194	1625755	-1	440	AAGG	1625873	1625870	left	CCGGTGAAGAAGAACGCGAAGGT	23	1625867	1625845	116	324	50.0	0	0|0|0|0	0
TBX1	ENSCJAG00000014591	NTIC01000001.1	ENSCJAT00000028436	ENSCJAE00000490847	1		1626194	1625755	-1	440	AAGG	1625849	1625846	right	GGTGAAGAAGAACGCGAAGGTGG	23	1625865	1625843	92	348	55.00000000000001	0	0|0|0|4	1600
TBX1	ENSCJAG00000014591	NTIC01000001.1	ENSCJAT00000028436	ENSCJAE00000490847	1		1626194	1625755	-1	440	AAGG	1625849	1625846	right	AAGAAGAACGCGAAGGTGGCCGG	23	1625861	1625839	92	348	55.00000000000001	0	0|0|0|2	800
TBX1	ENSCJAG00000014591	NTIC01000001.1	ENSCJAT00000028436	ENSCJAE00000490847	1		1626194	1625755	-1	440	AAGG	1625873	1625870	left	CCGCCGCCAAGGCGCCGGTGAAG	23	1625881	1625859	116	324	75.0	2	0|0|0|0	0
TBX1	ENSCJAG00000014591	NTIC01000001.1	ENSCJAT00000028436	ENSCJAE00000490847	1		1626194	1625755	-1	440	AAGG	1625873	1625870	left	CCGCCAAGGCGCCGGTGAAGAAG	23	1625878	1625856	116	324	65.0	1	0|0|0|2	800
TBX1	ENSCJAG00000014591	NTIC01000001.1	ENSCJAT00000028436	ENSCJAE00000490847	1		1626194	1625755	-1	440	AAGA	1625858	1625855	right	GGTGAAGAAGAACGCGAAGGTGG	23	1625865	1625843	101	339	55.00000000000001	0	0|0|0|4	1600
TBX1	ENSCJAG00000014591	NTIC01000001.1	ENSCJAT00000028436	ENSCJAE00000490847	1		1626194	1625755	-1	440	AAGA	1625861	1625858	right	GCCGGTGAAGAAGAACGCGAAGG	23	1625868	1625846	104	336	60.0	0	1|0|0|0	1000
TBX1	ENSCJAG00000014591	NTIC01000001.1	ENSCJAT00000028436	ENSCJAE00000490847	1		1626194	1625755	-1	440	AAGG	1625849	1625846	left	CCGGTGTGAGCGTGCAGCTGGAG	23	1625842	1625820	92	348	65.0	0	0|0|0|1	400
TBX1	ENSCJAG00000014591	NTIC01000001.1	ENSCJAT00000028436	ENSCJAE00000490847	1		1626194	1625755	-1	440	AAGA	1625858	1625855	left	CCGGTGAAGAAGAACGCGAAGGT	23	1625867	1625845	101	339	50.0	0	0|0|0|0	0
TBX1	ENSCJAG00000014591	NTIC01000001.1	ENSCJAT00000028436	ENSCJAE00000490847	1		1626194	1625755	-1	440	AAGA	1625858	1625855	right	GCCGGTGAAGAAGAACGCGAAGG	23	1625868	1625846	101	339	60.0	0	1|0|0|0	1000
TBX1	ENSCJAG00000014591	NTIC01000001.1	ENSCJAT00000028436	ENSCJAE00000490847	1		1626194	1625755	-1	440	AAGA	1625861	1625858	left	CCGGTGAAGAAGAACGCGAAGGT	23	1625867	1625845	104	336	50.0	0	0|0|0|0	0
TBX1	ENSCJAG00000014591	NTIC01000001.1	ENSCJAT00000028436	ENSCJAE00000195098	3	1	1622894	1622723	-1	172	AAGG	1622803	1622800	left	CCGACTCGCCTGCCAAGGGAGCG	23	1622817	1622795	78	94	70.0	0	0|0|0|0	0
TBX1	ENSCJAG00000014591	NTIC01000001.1	ENSCJAT00000028436	ENSCJAE00000195098	3	1	1622894	1622723	-1	172	AAGG	1622803	1622800	left	CCTGCCAAGGGAGCGCAGTGGAT	23	1622809	1622787	78	94	65.0	0	0|0|0|2	800
TBX1	ENSCJAG00000014591	NTIC01000001.1	ENSCJAT00000028436	ENSCJAE00000195098	3	1	1622894	1622723	-1	172	AAGG	1622803	1622800	right	CACCCCGACTCGCCTGCCAAGGG	23	1622821	1622799	78	94	70.0	0	0|0|1|2	1400
TBX1	ENSCJAG00000014591	NTIC01000001.1	ENSCJAT00000028436	ENSCJAE00000195098	3	1	1622894	1622723	-1	172	AAGG	1622803	1622800	left	CCAAGGGAGCGCAGTGGATGAAG	23	1622805	1622783	78	94	60.0	0	0|0|0|1	400
TBX1	ENSCJAG00000014591	NTIC01000001.1	ENSCJAT00000028436	ENSCJAE00000195098	3	1	1622894	1622723	-1	172	AAGG	1622803	1622800	right	CGCCTGCCAAGGGAGCGCAGTGG	23	1622811	1622789	78	94	75.0	1	0|0|0|1	400
GP1BB	ENSCJAG00000001520	NTIC01000001.1	ENSCJAT00000002857	ENSCJAE00000019494	2	1	1727088	1726484	-1	605	CAGG	1727028	1727025	left	CCCGCGCCCTGTAGCTGCGCGGG	23	1727020	1726998	542	63	80.0	1	0|0|0|4	1600
GP1BB	ENSCJAG00000001520	NTIC01000001.1	ENSCJAT00000002857	ENSCJAE00000019494	2	1	1727088	1726484	-1	605	CAGG	1727028	1727025	left	CCGCGCCCTGTAGCTGCGCGGGG	23	1727019	1726997	542	63	80.0	0	0|0|0|5	2000
GP1BB	ENSCJAG00000001520	NTIC01000001.1	ENSCJAT00000002857	ENSCJAE00000019494	2	1	1727088	1726484	-1	605	CAGG	1727028	1727025	right	GCTGGCGCCGCCGAGCCGCCCGG	23	1727054	1727032	542	63	90.0	1	0|0|1|13	5800
GP1BB	ENSCJAG00000001520	NTIC01000001.1	ENSCJAT00000002857	ENSCJAE00000019494	2	1	1727088	1726484	-1	605	CAGG	1727028	1727025	left	CCCCGCGCCCTGTAGCTGCGCGG	23	1727021	1726999	542	63	80.0	2	0|0|0|1	400
GP1BB	ENSCJAG00000001520	NTIC01000001.1	ENSCJAT00000002857	ENSCJAE00000019494	2	1	1727088	1726484	-1	605	CAGG	1727028	1727025	left	CCGGCCGCAGGTTGCCCCGCGCC	23	1727035	1727013	542	63	85.0	0	0|0|0|3	1200
GP1BB	ENSCJAG00000001520	NTIC01000001.1	ENSCJAT00000002857	ENSCJAE00000019494	2	1	1727088	1726484	-1	605	CAGG	1727028	1727025	left	CCCGGCCGCAGGTTGCCCCGCGC	23	1727036	1727014	542	63	85.0	0	0|0|0|3	1200
GP1BB	ENSCJAG00000001520	NTIC01000001.1	ENSCJAT00000002857	ENSCJAE00000019494	2	1	1727088	1726484	-1	605	CAGG	1727028	1727025	left	CCGCAGGTTGCCCCGCGCCCTGT	23	1727031	1727009	542	63	75.0	1	0|0|0|0	0
GP1BB	ENSCJAG00000001520	NTIC01000001.1	ENSCJAT00000002857	ENSCJAE00000019494	2	1	1727088	1726484	-1	605	CAGG	1727028	1727025	left	CCGCCCGGCCGCAGGTTGCCCCG	23	1727039	1727017	542	63	85.0	0	0|0|0|5	2000
CLDN5	ENSCJAG00000021820	NTIC01000001.1	ENSCJAT00000042805	ENSCJAE00000291150	1	1	1895997	1897040	1	1044	CAGA	1896184	1896187	left	CCGGGCCCGGGGGACAGAATCCG	23	1896170	1896192	190	854	75.0	0	0|0|0|0	0
CLDN5	ENSCJAG00000021820	NTIC01000001.1	ENSCJAT00000042805	ENSCJAE00000291150	1	1	1895997	1897040	1	1044	CAGG	1896104	1896107	right	TTCCCTAACTTTAGCTGCCAGGG	23	1896086	1896108	110	934	45.0	1	0|0|0|6	2400
CLDN5	ENSCJAG00000021820	NTIC01000001.1	ENSCJAT00000042805	ENSCJAE00000291150	1	1	1895997	1897040	1	1044	CAGG	1896163	1896166	right	TGCACACGGATTGGCTGCTTCGG	23	1896138	1896160	169	875	55.00000000000001	1	0|0|0|1	400
CLDN5	ENSCJAG00000021820	NTIC01000001.1	ENSCJAT00000042805	ENSCJAE00000291150	1	1	1895997	1897040	1	1044	CAGG	1896104	1896107	right	TCCCTAACTTTAGCTGCCAGGGG	23	1896087	1896109	110	934	50.0	1	0|0|0|5	2000
CLDN5	ENSCJAG00000021820	NTIC01000001.1	ENSCJAT00000042805	ENSCJAE00000291150	1	1	1895997	1897040	1	1044	CAGA	1896234	1896237	left	CCGAGGAGGTGCGATTGACCGGC	23	1896238	1896260	240	804	65.0	0	0|0|0|0	0
CLDN5	ENSCJAG00000021820	NTIC01000001.1	ENSCJAT00000042805	ENSCJAE00000291150	1	1	1895997	1897040	1	1044	AAGA	1896207	1896210	left	CCCGAACCTTCAAAGAGGGTACC	23	1896195	1896217	213	831	50.0	0	0|0|0|1	400
CLDN5	ENSCJAG00000021820	NTIC01000001.1	ENSCJAT00000042805	ENSCJAE00000291150	1	1	1895997	1897040	1	1044	AAGA	1896207	1896210	left	CCGAACCTTCAAAGAGGGTACCT	23	1896196	1896218	213	831	45.0	0	0|0|0|0	0
CLDN5	ENSCJAG00000021820	NTIC01000001.1	ENSCJAT00000042805	ENSCJAE00000291150	1	1	1895997	1897040	1	1044	AAGG	1896303	1896306	left	CCCGCCCAGGGCGCCGTGCCACA	23	1896315	1896337	309	735	80.0	2	0|0|0|1	400
CLDN5	ENSCJAG00000021820	NTIC01000001.1	ENSCJAT00000042805	ENSCJAE00000291150	1	1	1895997	1897040	1	1044	AAGA	1896207	1896210	right	CGCCCCCGAACCTTCAAAGAGGG	23	1896191	1896213	213	831	60.0	0	0|0|0|0	0
CLDN5	ENSCJAG00000021820	NTIC01000001.1	ENSCJAT00000042805	ENSCJAE00000291150	1	1	1895997	1897040	1	1044	AAGG	1896303	1896306	right	AGCGCGGGCGTAAAGGCACCAGG	23	1896291	1896313	309	735	70.0	1	0|0|0|1	400
CLDN5	ENSCJAG00000021820	NTIC01000001.1	ENSCJAT00000042805	ENSCJAE00000291150	1	1	1895997	1897040	1	1044	CAGG	1896474	1896477	right	TGGCGTGCGGGCTGCCAATGTGG	23	1896451	1896473	480	564	70.0	2	0|0|0|0	0
CLDN5	ENSCJAG00000021820	NTIC01000001.1	ENSCJAT00000042805	ENSCJAE00000291150	1	1	1895997	1897040	1	1044	CAGG	1896474	1896477	left	CCAATGTGGCAGGTGACCGCCTT	23	1896465	1896487	480	564	60.0	0	0|0|2|2	2000
CLDN5	ENSCJAG00000021820	NTIC01000001.1	ENSCJAT00000042805	ENSCJAE00000291150	1	1	1895997	1897040	1	1044	CAGG	1896310	1896313	left	CCCGCCCAGGGCGCCGTGCCACA	23	1896315	1896337	316	728	80.0	2	0|0|0|1	400
CLDN5	ENSCJAG00000021820	NTIC01000001.1	ENSCJAT00000042805	ENSCJAE00000291150	1	1	1895997	1897040	1	1044	AAGA	1896207	1896210	left	CCTTCAAAGAGGGTACCTCCCGG	23	1896201	1896223	213	831	60.0	1	0|0|0|1	400
CLDN5	ENSCJAG00000021820	NTIC01000001.1	ENSCJAT00000042805	ENSCJAE00000291150	1	1	1895997	1897040	1	1044	AAGA	1896207	1896210	left	CCCCGAACCTTCAAAGAGGGTAC	23	1896194	1896216	213	831	50.0	0	0|0|0|0	0
CLDN5	ENSCJAG00000021820	NTIC01000001.1	ENSCJAT00000042805	ENSCJAE00000291150	1	1	1895997	1897040	1	1044	CAGA	1896184	1896187	right	GGCCAGGGGGCCGGGCCCGGGGG	23	1896160	1896182	190	854	95.0	4	0|2|3|47	20000
CLDN5	ENSCJAG00000021820	NTIC01000001.1	ENSCJAT00000042805	ENSCJAE00000291150	1	1	1895997	1897040	1	1044	CAGG	1896125	1896128	right	TGTGATTGGCTGCAGGACGGCGG	23	1896113	1896135	131	913	60.0	1	0|0|0|4	1600
CLDN5	ENSCJAG00000021820	NTIC01000001.1	ENSCJAT00000042805	ENSCJAE00000291150	1	1	1895997	1897040	1	1044	CAGG	1896474	1896477	left	CCTTCCTGGACCACAACATCGTG	23	1896484	1896506	480	564	55.00000000000001	0	0|0|0|2	800
CLDN5	ENSCJAG00000021820	NTIC01000001.1	ENSCJAT00000042805	ENSCJAE00000291150	1	1	1895997	1897040	1	1044	AAGA	1896207	1896210	right	CCTTCAAAGAGGGTACCTCCCGG	23	1896201	1896223	213	831	55.00000000000001	1	0|0|0|1	400
CLDN5	ENSCJAG00000021820	NTIC01000001.1	ENSCJAT00000042805	ENSCJAE00000291150	1	1	1895997	1897040	1	1044	CAGG	1896163	1896166	right	CGGGCCAGGGGGCCGGGCCCGGG	23	1896158	1896180	169	875	95.0	4	0|1|3|25	12600
CLDN5	ENSCJAG00000021820	NTIC01000001.1	ENSCJAT00000042805	ENSCJAE00000291150	1	1	1895997	1897040	1	1044	CAGG	1896321	1896324	left	CCCAGGGCGCCGTGCCACACATT	23	1896319	1896341	327	717	65.0	1	0|0|0|0	0
CLDN5	ENSCJAG00000021820	NTIC01000001.1	ENSCJAT00000042805	ENSCJAE00000291150	1	1	1895997	1897040	1	1044	CAGG	1896310	1896313	left	CCCAGGGCGCCGTGCCACACATT	23	1896319	1896341	316	728	65.0	1	0|0|0|0	0
CLDN5	ENSCJAG00000021820	NTIC01000001.1	ENSCJAT00000042805	ENSCJAE00000291150	1	1	1895997	1897040	1	1044	CAGA	1896184	1896187	left	CCGGGGGACAGAATCCGCCCCCG	23	1896176	1896198	190	854	75.0	2	0|0|0|1	400
CLDN5	ENSCJAG00000021820	NTIC01000001.1	ENSCJAT00000042805	ENSCJAE00000291150	1	1	1895997	1897040	1	1044	CAGA	1896513	1896516	right	CCTGGACCACAACATCGTGACGG	23	1896488	1896510	519	525	55.00000000000001	0	0|0|0|1	400
CLDN5	ENSCJAG00000021820	NTIC01000001.1	ENSCJAT00000042805	ENSCJAE00000291150	1	1	1895997	1897040	1	1044	CAGG	1896125	1896128	left	CCTGCACACGGATTGGCTGCTTC	23	1896136	1896158	131	913	60.0	1	0|0|0|1	400
CLDN5	ENSCJAG00000021820	NTIC01000001.1	ENSCJAT00000042805	ENSCJAE00000291150	1	1	1895997	1897040	1	1044	CAGA	1896513	1896516	left	CCTGGAAGGGGCTGTGGATGTCG	23	1896520	1896542	519	525	65.0	1	0|0|0|8	3200
CLDN5	ENSCJAG00000021820	NTIC01000001.1	ENSCJAT00000042805	ENSCJAE00000291150	1	1	1895997	1897040	1	1044	AAGG	1896303	1896306	right	GGGGCCGGGAGCCGGGAGCGCGG	23	1896275	1896297	309	735	90.0	1	0|1|6|49	20000
CLDN5	ENSCJAG00000021820	NTIC01000001.1	ENSCJAT00000042805	ENSCJAE00000291150	1	1	1895997	1897040	1	1044	CAGG	1896163	1896166	right	GCTGCTTCGGGCCAGGGGGCCGG	23	1896151	1896173	169	875	80.0	0	0|0|0|4	1600
CLDN5	ENSCJAG00000021820	NTIC01000001.1	ENSCJAT00000042805	ENSCJAE00000291150	1	1	1895997	1897040	1	1044	CAGA	1896184	1896187	left	CCCCCGAACCTTCAAAGAGGGTA	23	1896193	1896215	190	854	50.0	0	0|0|0|4	1600
CLDN5	ENSCJAG00000021820	NTIC01000001.1	ENSCJAT00000042805	ENSCJAE00000291150	1	1	1895997	1897040	1	1044	CAGG	1896321	1896324	left	CCAGGGCCCGCCCAGGGCGCCGT	23	1896309	1896331	327	717	90.0	4	0|0|0|5	2000
CLDN5	ENSCJAG00000021820	NTIC01000001.1	ENSCJAT00000042805	ENSCJAE00000291150	1	1	1895997	1897040	1	1044	CAGG	1896310	1896313	right	AAGGCACCAGGGCCCGCCCAGGG	23	1896303	1896325	316	728	75.0	2	0|0|0|5	2000
CLDN5	ENSCJAG00000021820	NTIC01000001.1	ENSCJAT00000042805	ENSCJAE00000291150	1	1	1895997	1897040	1	1044	CAGA	1896184	1896187	left	CCCGGGGGACAGAATCCGCCCCC	23	1896175	1896197	190	854	75.0	3	0|0|0|2	800
CLDN5	ENSCJAG00000021820	NTIC01000001.1	ENSCJAT00000042805	ENSCJAE00000291150	1	1	1895997	1897040	1	1044	CAGG	1896321	1896324	right	AAGGCACCAGGGCCCGCCCAGGG	23	1896303	1896325	327	717	75.0	2	0|0|0|5	2000
CLDN5	ENSCJAG00000021820	NTIC01000001.1	ENSCJAT00000042805	ENSCJAE00000291150	1	1	1895997	1897040	1	1044	CAGA	1896234	1896237	left	CCTGAGCCGGCAGACCGAGGAGG	23	1896224	1896246	240	804	75.0	0	0|0|0|5	2000
CLDN5	ENSCJAG00000021820	NTIC01000001.1	ENSCJAT00000042805	ENSCJAE00000291150	1	1	1895997	1897040	1	1044	CAGG	1896310	1896313	right	AGCCGGGAGCGCGGGCGTAAAGG	23	1896284	1896306	316	728	75.0	0	0|0|0|0	0
CLDN5	ENSCJAG00000021820	NTIC01000001.1	ENSCJAT00000042805	ENSCJAE00000291150	1	1	1895997	1897040	1	1044	CAGG	1896104	1896107	right	GCTGCCAGGGGCTCTGTGATTGG	23	1896099	1896121	110	934	65.0	1	0|0|1|9	4200
CLDN5	ENSCJAG00000021820	NTIC01000001.1	ENSCJAT00000042805	ENSCJAE00000291150	1	1	1895997	1897040	1	1044	CAGG	1896310	1896313	left	CCAGGGCGCCGTGCCACACATTG	23	1896320	1896342	316	728	70.0	1	0|0|0|4	1600
CLDN5	ENSCJAG00000021820	NTIC01000001.1	ENSCJAT00000042805	ENSCJAE00000291150	1	1	1895997	1897040	1	1044	CAGA	1896234	1896237	left	CCGGCAGACCGAGGAGGTGCGAT	23	1896230	1896252	240	804	65.0	0	0|0|0|1	400
CLDN5	ENSCJAG00000021820	NTIC01000001.1	ENSCJAT00000042805	ENSCJAE00000291150	1	1	1895997	1897040	1	1044	AAGG	1896303	1896306	right	GCGCGGGCGTAAAGGCACCAGGG	23	1896292	1896314	309	735	70.0	1	0|0|0|0	0
CLDN5	ENSCJAG00000021820	NTIC01000001.1	ENSCJAT00000042805	ENSCJAE00000291150	1	1	1895997	1897040	1	1044	CAGG	1896163	1896166	right	ATTGGCTGCTTCGGGCCAGGGGG	23	1896147	1896169	169	875	65.0	2	0|0|0|3	1200
CLDN5	ENSCJAG00000021820	NTIC01000001.1	ENSCJAT00000042805	ENSCJAE00000291150	1	1	1895997	1897040	1	1044	AAGG	1896303	1896306	left	CCAGGGCCCGCCCAGGGCGCCGT	23	1896309	1896331	309	735	90.0	4	0|0|0|5	2000
CLDN5	ENSCJAG00000021820	NTIC01000001.1	ENSCJAT00000042805	ENSCJAE00000291150	1	1	1895997	1897040	1	1044	CAGA	1896513	1896516	right	GACGGCGCAGACCACCTGGAAGG	23	1896506	1896528	519	525	70.0	0	0|0|0|0	0
CLDN5	ENSCJAG00000021820	NTIC01000001.1	ENSCJAT00000042805	ENSCJAE00000291150	1	1	1895997	1897040	1	1044	CAGG	1896125	1896128	right	GCTGCCAGGGGCTCTGTGATTGG	23	1896099	1896121	131	913	65.0	1	0|0|1|9	4200
CLDN5	ENSCJAG00000021820	NTIC01000001.1	ENSCJAT00000042805	ENSCJAE00000291150	1	1	1895997	1897040	1	1044	AAGA	1896207	1896210	right	CCGCCCCCGAACCTTCAAAGAGG	23	1896190	1896212	213	831	65.0	0	0|0|0|0	0
CLDN5	ENSCJAG00000021820	NTIC01000001.1	ENSCJAT00000042805	ENSCJAE00000291150	1	1	1895997	1897040	1	1044	CAGG	1896163	1896166	right	GCACACGGATTGGCTGCTTCGGG	23	1896139	1896161	169	875	60.0	1	0|0|0|0	0
CLDN5	ENSCJAG00000021820	NTIC01000001.1	ENSCJAT00000042805	ENSCJAE00000291150	1	1	1895997	1897040	1	1044	CAGA	1896513	1896516	right	ACGGCGCAGACCACCTGGAAGGG	23	1896507	1896529	519	525	65.0	0	0|0|0|2	800
CLDN5	ENSCJAG00000021820	NTIC01000001.1	ENSCJAT00000042805	ENSCJAE00000291150	1	1	1895997	1897040	1	1044	CAGA	1896234	1896237	left	CCGGCCTGAGCCGGCAGACCGAG	23	1896220	1896242	240	804	75.0	0	0|0|0|0	0
CLDN5	ENSCJAG00000021820	NTIC01000001.1	ENSCJAT00000042805	ENSCJAE00000291150	1	1	1895997	1897040	1	1044	CAGG	1896310	1896313	right	GCGCGGGCGTAAAGGCACCAGGG	23	1896292	1896314	316	728	70.0	1	0|0|0|0	0
CLDN5	ENSCJAG00000021820	NTIC01000001.1	ENSCJAT00000042805	ENSCJAE00000291150	1	1	1895997	1897040	1	1044	CAGA	1896184	1896187	left	CCGCCCCCGAACCTTCAAAGAGG	23	1896190	1896212	190	854	60.0	0	0|0|0|0	0
CLDN5	ENSCJAG00000021820	NTIC01000001.1	ENSCJAT00000042805	ENSCJAE00000291150	1	1	1895997	1897040	1	1044	AAGA	1896207	1896210	left	CCCCCGAACCTTCAAAGAGGGTA	23	1896193	1896215	213	831	50.0	0	0|0|0|4	1600
CLDN5	ENSCJAG00000021820	NTIC01000001.1	ENSCJAT00000042805	ENSCJAE00000291150	1	1	1895997	1897040	1	1044	CAGG	1896163	1896166	right	CTGCTTCGGGCCAGGGGGCCGGG	23	1896152	1896174	169	875	80.0	1	0|0|0|7	2800
CLDN5	ENSCJAG00000021820	NTIC01000001.1	ENSCJAT00000042805	ENSCJAE00000291150	1	1	1895997	1897040	1	1044	CAGG	1896163	1896166	left	CCCGGGGGACAGAATCCGCCCCC	23	1896175	1896197	169	875	75.0	3	0|0|0|2	800
CLDN5	ENSCJAG00000021820	NTIC01000001.1	ENSCJAT00000042805	ENSCJAE00000291150	1	1	1895997	1897040	1	1044	CAGG	1896321	1896324	left	CCGCCCAGGGCGCCGTGCCACAC	23	1896316	1896338	327	717	80.0	1	0|0|0|2	800
CLDN5	ENSCJAG00000021820	NTIC01000001.1	ENSCJAT00000042805	ENSCJAE00000291150	1	1	1895997	1897040	1	1044	CAGA	1896184	1896187	left	CCGAACCTTCAAAGAGGGTACCT	23	1896196	1896218	190	854	45.0	0	0|0|0|0	0
CLDN5	ENSCJAG00000021820	NTIC01000001.1	ENSCJAT00000042805	ENSCJAE00000291150	1	1	1895997	1897040	1	1044	CAGA	1896513	1896516	left	CCACCTGGAAGGGGCTGTGGATG	23	1896517	1896539	519	525	65.0	1	0|0|0|9	3600
CLDN5	ENSCJAG00000021820	NTIC01000001.1	ENSCJAT00000042805	ENSCJAE00000291150	1	1	1895997	1897040	1	1044	CAGA	1896184	1896187	left	CCCCGAACCTTCAAAGAGGGTAC	23	1896194	1896216	190	854	50.0	0	0|0|0|0	0
CLDN5	ENSCJAG00000021820	NTIC01000001.1	ENSCJAT00000042805	ENSCJAE00000291150	1	1	1895997	1897040	1	1044	CAGG	1896104	1896107	left	CCAGGGGCTCTGTGATTGGCTGC	23	1896103	1896125	110	934	65.0	2	0|0|1|5	2600
CLDN5	ENSCJAG00000021820	NTIC01000001.1	ENSCJAT00000042805	ENSCJAE00000291150	1	1	1895997	1897040	1	1044	CAGA	1896184	1896187	right	TCGGGCCAGGGGGCCGGGCCCGG	23	1896157	1896179	190	854	90.0	2	0|0|1|11	5000
CLDN5	ENSCJAG00000021820	NTIC01000001.1	ENSCJAT00000042805	ENSCJAE00000291150	1	1	1895997	1897040	1	1044	CAGG	1896321	1896324	left	CCAGGGCGCCGTGCCACACATTG	23	1896320	1896342	327	717	70.0	1	0|0|0|4	1600
CLDN5	ENSCJAG00000021820	NTIC01000001.1	ENSCJAT00000042805	ENSCJAE00000291150	1	1	1895997	1897040	1	1044	CAGA	1896234	1896237	right	CGGCCTGAGCCGGCAGACCGAGG	23	1896221	1896243	240	804	80.0	1	0|0|0|3	1200
CLDN5	ENSCJAG00000021820	NTIC01000001.1	ENSCJAT00000042805	ENSCJAE00000291150	1	1	1895997	1897040	1	1044	AAGA	1896207	1896210	left	CCCGGCCTGAGCCGGCAGACCGA	23	1896219	1896241	213	831	75.0	0	0|0|0|1	400
CLDN5	ENSCJAG00000021820	NTIC01000001.1	ENSCJAT00000042805	ENSCJAE00000291150	1	1	1895997	1897040	1	1044	CAGG	1896163	1896166	left	CCAGGGGGCCGGGCCCGGGGGAC	23	1896162	1896184	169	875	95.0	3	0|0|1|18	7800
CLDN5	ENSCJAG00000021820	NTIC01000001.1	ENSCJAT00000042805	ENSCJAE00000291150	1	1	1895997	1897040	1	1044	CAGG	1896310	1896313	left	CCAGGGCCCGCCCAGGGCGCCGT	23	1896309	1896331	316	728	90.0	4	0|0|0|5	2000
CLDN5	ENSCJAG00000021820	NTIC01000001.1	ENSCJAT00000042805	ENSCJAE00000291150	1	1	1895997	1897040	1	1044	CAGG	1896310	1896313	right	AAAGGCACCAGGGCCCGCCCAGG	23	1896302	1896324	316	728	75.0	2	0|0|2|8	4400
CLDN5	ENSCJAG00000021820	NTIC01000001.1	ENSCJAT00000042805	ENSCJAE00000291150	1	1	1895997	1897040	1	1044	CAGG	1896163	1896166	right	GGATTGGCTGCTTCGGGCCAGGG	23	1896145	1896167	169	875	65.0	2	0|0|0|1	400
CLDN5	ENSCJAG00000021820	NTIC01000001.1	ENSCJAT00000042805	ENSCJAE00000291150	1	1	1895997	1897040	1	1044	CAGA	1896184	1896187	right	CGGGCCAGGGGGCCGGGCCCGGG	23	1896158	1896180	190	854	95.0	4	0|1|3|25	12600
CLDN5	ENSCJAG00000021820	NTIC01000001.1	ENSCJAT00000042805	ENSCJAE00000291150	1	1	1895997	1897040	1	1044	CAGG	1896321	1896324	left	CCACACATTGGGAATTCTGGGGG	23	1896333	1896355	327	717	55.00000000000001	0	0|0|0|1	400
CLDN5	ENSCJAG00000021820	NTIC01000001.1	ENSCJAT00000042805	ENSCJAE00000291150	1	1	1895997	1897040	1	1044	CAGA	1896184	1896187	right	GGGCCAGGGGGCCGGGCCCGGGG	23	1896159	1896181	190	854	95.0	4	0|3|0|53	20000
CLDN5	ENSCJAG00000021820	NTIC01000001.1	ENSCJAT00000042805	ENSCJAE00000291150	1	1	1895997	1897040	1	1044	CAGA	1896234	1896237	right	CCTGAGCCGGCAGACCGAGGAGG	23	1896224	1896246	240	804	75.0	0	0|0|0|5	2000
CLDN5	ENSCJAG00000021820	NTIC01000001.1	ENSCJAT00000042805	ENSCJAE00000291150	1	1	1895997	1897040	1	1044	CAGA	1896234	1896237	right	GGGTACCTCCCGGCCTGAGCCGG	23	1896211	1896233	240	804	75.0	0	0|0|0|0	0
CLDN5	ENSCJAG00000021820	NTIC01000001.1	ENSCJAT00000042805	ENSCJAE00000291150	1	1	1895997	1897040	1	1044	AAGG	1896303	1896306	right	GGGCCGGGAGCCGGGAGCGCGGG	23	1896276	1896298	309	735	90.0	1	0|1|6|34	18000
CLDN5	ENSCJAG00000021820	NTIC01000001.1	ENSCJAT00000042805	ENSCJAE00000291150	1	1	1895997	1897040	1	1044	AAGA	1896207	1896210	left	CCTCCCGGCCTGAGCCGGCAGAC	23	1896216	1896238	213	831	80.0	2	0|0|0|3	1200
CLDN5	ENSCJAG00000021820	NTIC01000001.1	ENSCJAT00000042805	ENSCJAE00000291150	1	1	1895997	1897040	1	1044	CAGG	1896321	1896324	right	GCGCGGGCGTAAAGGCACCAGGG	23	1896292	1896314	327	717	70.0	1	0|0|0|0	0
CLDN5	ENSCJAG00000021820	NTIC01000001.1	ENSCJAT00000042805	ENSCJAE00000291150	1	1	1895997	1897040	1	1044	CAGG	1896474	1896477	left	CCGCCTTCCTGGACCACAACATC	23	1896481	1896503	480	564	55.00000000000001	0	0|0|0|3	1200
CLDN5	ENSCJAG00000021820	NTIC01000001.1	ENSCJAT00000042805	ENSCJAE00000291150	1	1	1895997	1897040	1	1044	CAGG	1896163	1896166	right	TCGGGCCAGGGGGCCGGGCCCGG	23	1896157	1896179	169	875	90.0	2	0|0|1|11	5000
CLDN5	ENSCJAG00000021820	NTIC01000001.1	ENSCJAT00000042805	ENSCJAE00000291150	1	1	1895997	1897040	1	1044	CAGG	1896321	1896324	left	CCCGCCCAGGGCGCCGTGCCACA	23	1896315	1896337	327	717	80.0	2	0|0|0|1	400
CLDN5	ENSCJAG00000021820	NTIC01000001.1	ENSCJAT00000042805	ENSCJAE00000291150	1	1	1895997	1897040	1	1044	CAGG	1896321	1896324	left	CCGTGCCACACATTGGGAATTCT	23	1896328	1896350	327	717	45.0	0	0|0|0|2	800
CLDN5	ENSCJAG00000021820	NTIC01000001.1	ENSCJAT00000042805	ENSCJAE00000291150	1	1	1895997	1897040	1	1044	CAGG	1896125	1896128	right	CTCTGTGATTGGCTGCAGGACGG	23	1896110	1896132	131	913	55.00000000000001	1	0|0|0|4	1600
CLDN5	ENSCJAG00000021820	NTIC01000001.1	ENSCJAT00000042805	ENSCJAE00000291150	1	1	1895997	1897040	1	1044	CAGA	1896513	1896516	right	CGGCGCAGACCACCTGGAAGGGG	23	1896508	1896530	519	525	70.0	0	0|0|0|1	400
CLDN5	ENSCJAG00000021820	NTIC01000001.1	ENSCJAT00000042805	ENSCJAE00000291150	1	1	1895997	1897040	1	1044	CAGG	1896163	1896166	left	CCGGGCCCGGGGGACAGAATCCG	23	1896170	1896192	169	875	75.0	0	0|0|0|0	0
CLDN5	ENSCJAG00000021820	NTIC01000001.1	ENSCJAT00000042805	ENSCJAE00000291150	1	1	1895997	1897040	1	1044	CAGA	1896513	1896516	right	TCGTGACGGCGCAGACCACCTGG	23	1896502	1896524	519	525	70.0	0	0|0|0|1	400
CLDN5	ENSCJAG00000021820	NTIC01000001.1	ENSCJAT00000042805	ENSCJAE00000291150	1	1	1895997	1897040	1	1044	CAGG	1896310	1896313	left	CCGCCCAGGGCGCCGTGCCACAC	23	1896316	1896338	316	728	80.0	1	0|0|0|2	800
CLDN5	ENSCJAG00000021820	NTIC01000001.1	ENSCJAT00000042805	ENSCJAE00000291150	1	1	1895997	1897040	1	1044	CAGA	1896184	1896187	left	CCCGAACCTTCAAAGAGGGTACC	23	1896195	1896217	190	854	50.0	0	0|0|0|1	400
CLDN5	ENSCJAG00000021820	NTIC01000001.1	ENSCJAT00000042805	ENSCJAE00000291150	1	1	1895997	1897040	1	1044	CAGG	1896163	1896166	right	GATTGGCTGCTTCGGGCCAGGGG	23	1896146	1896168	169	875	65.0	2	0|0|0|2	800
CDC45	ENSCJAG00000001523	NTIC01000001.1	ENSCJAT00000002944	ENSCJAE00000019665	4		1942132	1941995	-1	138	AAGA	1942065	1942062	left	CCTGATGAAGACACTGTATTCTT	23	1942072	1942050	68	70	35.0	1	0|0|1|5	2600
CDC45	ENSCJAG00000001523	NTIC01000001.1	ENSCJAT00000002944	ENSCJAE00000019665	4		1942132	1941995	-1	138	AAGA	1942065	1942062	left	CCTTCAACCTGATGAAGACACTG	23	1942079	1942057	68	70	45.0	0	0|0|1|5	2600
CDC45	ENSCJAG00000001523	NTIC01000001.1	ENSCJAT00000002944	ENSCJAE00000019696	5	1	1940292	1940161	-1	132	AAGA	1940225	1940222	right	TGCCTATGACGACATCTTCAGGG	23	1940251	1940229	62	70	45.0	0	0|0|0|8	3200
CDC45	ENSCJAG00000001523	NTIC01000001.1	ENSCJAT00000002944	ENSCJAE00000019696	5	1	1940292	1940161	-1	132	CAGG	1940233	1940230	right	TGCCTATGACGACATCTTCAGGG	23	1940251	1940229	70	62	45.0	0	0|0|0|8	3200
CDC45	ENSCJAG00000001523	NTIC01000001.1	ENSCJAT00000002944	ENSCJAE00000019696	5	1	1940292	1940161	-1	132	AAGA	1940225	1940222	right	CGACATCTTCAGGGATGAAGAGG	23	1940242	1940220	62	70	50.0	3	1|0|0|0	1000
CDC45	ENSCJAG00000001523	NTIC01000001.1	ENSCJAT00000002944	ENSCJAE00000019696	5	1	1940292	1940161	-1	132	CAGG	1940233	1940230	right	CGACATCTTCAGGGATGAAGAGG	23	1940242	1940220	70	62	50.0	3	1|0|0|0	1000
CDC45	ENSCJAG00000001523	NTIC01000001.1	ENSCJAT00000002944	ENSCJAE00000019696	5	1	1940292	1940161	-1	132	AAGA	1940225	1940222	right	CTGCCTATGACGACATCTTCAGG	23	1940252	1940230	62	70	50.0	0	0|0|0|0	0
CDC45	ENSCJAG00000001523	NTIC01000001.1	ENSCJAT00000002944	ENSCJAE00000019696	5	1	1940292	1940161	-1	132	AAGA	1940225	1940222	right	TTCAGGGATGAAGAGGATTCAGG	23	1940235	1940213	62	70	45.0	1	0|0|0|14	5600
MRPL40	ENSCJAG00000001584	NTIC01000001.1	ENSCJAT00000002990	ENSCJAE00000020490	3	1	1990545	1990387	-1	159	AAGG	1990476	1990473	left	CCGAAAACTGGAAAAGGCTAGTC	23	1990467	1990445	87	72	40.0	5	0|1|0|0	800
MRPL40	ENSCJAG00000001584	NTIC01000001.1	ENSCJAT00000002990	ENSCJAE00000020490	3	1	1990545	1990387	-1	159	AAGG	1990476	1990473	right	TAAAGGACCGCTTGAAAAGGAGG	23	1990492	1990470	87	72	45.0	0	0|1|0|2	1600
MRPL40	ENSCJAG00000001584	NTIC01000001.1	ENSCJAT00000002990	ENSCJAE00000020490	3	1	1990545	1990387	-1	159	AAGG	1990454	1990451	left	CCGAAAACTGGAAAAGGCTAGTC	23	1990467	1990445	65	94	40.0	5	0|1|0|0	800
MRPL40	ENSCJAG00000001584	NTIC01000001.1	ENSCJAT00000002990	ENSCJAE00000020490	3	1	1990545	1990387	-1	159	AAGG	1990454	1990451	right	GAAAAGGAGGATCCGAAAACTGG	23	1990479	1990457	65	94	45.0	1	0|1|0|6	3200
MRPL40	ENSCJAG00000001584	NTIC01000001.1	ENSCJAT00000002990	ENSCJAE00000020490	3	1	1990545	1990387	-1	159	AAGG	1990476	1990473	left	CCGCTTGAAAAGGAGGATCCGAA	23	1990485	1990463	87	72	45.0	1	1|0|0|0	1000
HIRA	ENSCJAG00000001591	NTIC01000001.1	ENSCJAT00000003113	ENSCJAE00000020715	8	1	2030834	2031001	1	168	CAGA	2030930	2030933	left	CCACTGCCCAGATCATTGAACGG	23	2030922	2030944	99	69	55.00000000000001	0	0|0|0|3	1200
HIRA	ENSCJAG00000001591	NTIC01000001.1	ENSCJAT00000003113	ENSCJAE00000020715	8	1	2030834	2031001	1	168	CAGG	2030916	2030919	left	CCATGAACAATTCAGGCCCCACT	23	2030904	2030926	85	83	50.0	2	0|0|0|3	1200
HIRA	ENSCJAG00000001591	NTIC01000001.1	ENSCJAT00000003113	ENSCJAE00000020715	8	1	2030834	2031001	1	168	CAGG	2030916	2030919	left	CCACTGCCCAGATCATTGAACGG	23	2030922	2030944	85	83	55.00000000000001	0	0|0|0|3	1200
HIRA	ENSCJAG00000001591	NTIC01000001.1	ENSCJAT00000003113	ENSCJAE00000020715	8	1	2030834	2031001	1	168	CAGA	2030930	2030933	left	CCCAGATCATTGAACGGGAGGGA	23	2030928	2030950	99	69	50.0	0	0|0|0|0	0
HIRA	ENSCJAG00000001591	NTIC01000001.1	ENSCJAT00000003113	ENSCJAE00000020715	8	1	2030834	2031001	1	168	CAGG	2030916	2030919	left	CCCACTGCCCAGATCATTGAACG	23	2030921	2030943	85	83	50.0	0	0|0|0|2	800
HIRA	ENSCJAG00000001591	NTIC01000001.1	ENSCJAT00000003113	ENSCJAE00000020715	8	1	2030834	2031001	1	168	CAGA	2030930	2030933	right	CCACTGCCCAGATCATTGAACGG	23	2030922	2030944	99	69	50.0	0	0|0|0|3	1200
HIRA	ENSCJAG00000001591	NTIC01000001.1	ENSCJAT00000003113	ENSCJAE00000020715	8	1	2030834	2031001	1	168	CAGA	2030930	2030933	left	CCCCACTGCCCAGATCATTGAAC	23	2030920	2030942	99	69	50.0	0	0|0|0|1	400
HIRA	ENSCJAG00000001591	NTIC01000001.1	ENSCJAT00000003113	ENSCJAE00000020715	8	1	2030834	2031001	1	168	CAGA	2030930	2030933	left	CCAGATCATTGAACGGGAGGGAT	23	2030929	2030951	99	69	50.0	0	0|0|0|0	0
HIRA	ENSCJAG00000001591	NTIC01000001.1	ENSCJAT00000003113	ENSCJAE00000020715	8	1	2030834	2031001	1	168	CAGG	2030916	2030919	left	CCCAGATCATTGAACGGGAGGGA	23	2030928	2030950	85	83	50.0	0	0|0|0|0	0
HIRA	ENSCJAG00000001591	NTIC01000001.1	ENSCJAT00000003113	ENSCJAE00000020715	8	1	2030834	2031001	1	168	CAGA	2030930	2030933	right	CACTGCCCAGATCATTGAACGGG	23	2030923	2030945	99	69	50.0	0	0|0|0|2	800
HIRA	ENSCJAG00000001591	NTIC01000001.1	ENSCJAT00000003113	ENSCJAE00000020715	8	1	2030834	2031001	1	168	CAGG	2030916	2030919	left	CCCCACTGCCCAGATCATTGAAC	23	2030920	2030942	85	83	50.0	0	0|0|0|1	400
HIRA	ENSCJAG00000001591	NTIC01000001.1	ENSCJAT00000003113	ENSCJAE00000020715	8	1	2030834	2031001	1	168	CAGA	2030930	2030933	left	CCCACTGCCCAGATCATTGAACG	23	2030921	2030943	99	69	50.0	0	0|0|0|2	800
HIRA	ENSCJAG00000001591	NTIC01000001.1	ENSCJAT00000003113	ENSCJAE00000020829	12	1	2038676	2038891	1	216	CAGG	2038822	2038825	left	CCAGGGAGACAGGCTCAGCCACC	23	2038821	2038843	149	67	70.0	2	0|0|2|13	6400
HIRA	ENSCJAG00000001591	NTIC01000001.1	ENSCJAT00000003113	ENSCJAE00000020829	12	1	2038676	2038891	1	216	CAGA	2038805	2038808	left	CCTCGACCAGGGAGACAGGCTCA	23	2038815	2038837	132	84	65.0	2	0|0|0|9	3600
HIRA	ENSCJAG00000001591	NTIC01000001.1	ENSCJAT00000003113	ENSCJAE00000020829	12	1	2038676	2038891	1	216	CAGG	2038822	2038825	right	GCAGAAAAGTGCCTCGACCAGGG	23	2038804	2038826	149	67	55.00000000000001	0	0|0|0|1	400
HIRA	ENSCJAG00000001591	NTIC01000001.1	ENSCJAT00000003113	ENSCJAE00000020829	12	1	2038676	2038891	1	216	CAGG	2038822	2038825	right	AGTGCCTCGACCAGGGAGACAGG	23	2038811	2038833	149	67	65.0	0	0|0|0|3	1200
HIRA	ENSCJAG00000001591	NTIC01000001.1	ENSCJAT00000003113	ENSCJAE00000020829	12	1	2038676	2038891	1	216	CAGG	2038822	2038825	left	CCTCGACCAGGGAGACAGGCTCA	23	2038815	2038837	149	67	65.0	2	0|0|0|9	3600
HIRA	ENSCJAG00000001591	NTIC01000001.1	ENSCJAT00000003113	ENSCJAE00000020829	12	1	2038676	2038891	1	216	CAGA	2038805	2038808	right	GAGACAGCAGCAGCAGCAGCTGG	23	2038780	2038802	132	84	65.0	0	0|2|11|103	20000
CLTCL1	ENSCJAG00000047873	NTIC01000001.1	ENSCJAT00000069501	ENSCJAE00000451834	2		2180350	2180557	1	208	CAGG	2180446	2180449	left	CCAAGTCGTGATCATTGACACGA	23	2180451	2180473	99	109	45.0	3	0|0|0|0	0
CLTCL1	ENSCJAG00000047873	NTIC01000001.1	ENSCJAT00000069501	ENSCJAE00000451834	2		2180350	2180557	1	208	CAGG	2180446	2180449	left	CCCAAGTCGTGATCATTGACACG	23	2180450	2180472	99	109	45.0	2	0|0|0|0	0
CLTCL1	ENSCJAG00000047873	NTIC01000001.1	ENSCJAT00000069501	ENSCJAE00000451834	2		2180350	2180557	1	208	CAGG	2180446	2180449	right	ATCTGTGTCCGAGAGAAAGTTGG	23	2180419	2180441	99	109	45.0	2	0|0|0|5	2000
CLTCL1	ENSCJAG00000047873	NTIC01000001.1	ENSCJAT00000069501	ENSCJAE00000454791	3		2193839	2194107	1	269	CAGG	2194042	2194045	right	TGACAGACATACCAGCCTGGCGG	23	2194014	2194036	206	63	55.00000000000001	1	0|0|0|0	0
CLTCL1	ENSCJAG00000047873	NTIC01000001.1	ENSCJAT00000069501	ENSCJAE00000454791	3		2193839	2194107	1	269	AAGA	2193905	2193908	right	GGCTCATACTATGGCAGAAGAGG	23	2193888	2193910	69	200	50.0	2	0|0|0|2	800
CLTCL1	ENSCJAG00000047873	NTIC01000001.1	ENSCJAT00000069501	ENSCJAE00000454791	3		2193839	2194107	1	269	CAGG	2194042	2194045	left	CCAGGTGATTAACTACCGGACTG	23	2194041	2194063	206	63	50.0	0	0|0|0|1	400
CLTCL1	ENSCJAG00000047873	NTIC01000001.1	ENSCJAT00000069501	ENSCJAE00000454791	3		2193839	2194107	1	269	AAGA	2193905	2193908	right	TGGCAGAAGAGGTGATTTTCTGG	23	2193899	2193921	69	200	45.0	0	0|0|1|13	5800
CLTCL1	ENSCJAG00000047873	NTIC01000001.1	ENSCJAT00000069501	ENSCJAE00000454791	3		2193839	2194107	1	269	AAGA	2194006	2194009	left	CCCAGCCCATTAAGATGTTTGAC	23	2193995	2194017	170	99	40.0	0	0|0|2|3	2400
CLTCL1	ENSCJAG00000047873	NTIC01000001.1	ENSCJAT00000069501	ENSCJAE00000454791	3		2193839	2194107	1	269	CAGG	2194042	2194045	right	GACAGACATACCAGCCTGGCGGG	23	2194015	2194037	206	63	60.0	1	0|0|0|2	800
CLTCL1	ENSCJAG00000047873	NTIC01000001.1	ENSCJAT00000069501	ENSCJAE00000454791	3		2193839	2194107	1	269	CAGA	2193902	2193905	right	GGCTCATACTATGGCAGAAGAGG	23	2193888	2193910	66	203	50.0	2	0|0|0|2	800
CLTCL1	ENSCJAG00000047873	NTIC01000001.1	ENSCJAT00000069501	ENSCJAE00000454791	3		2193839	2194107	1	269	CAGG	2194042	2194045	right	GCTGCCAGGTGATTAACTACCGG	23	2194037	2194059	206	63	50.0	0	0|0|0|0	0
CLTCL1	ENSCJAG00000047873	NTIC01000001.1	ENSCJAT00000069501	ENSCJAE00000454791	3		2193839	2194107	1	269	AAGG	2193986	2193989	left	CCAGCCCATTAAGATGTTTGACA	23	2193996	2194018	150	119	40.0	0	0|0|0|4	1600
CLTCL1	ENSCJAG00000047873	NTIC01000001.1	ENSCJAT00000069501	ENSCJAE00000454791	3		2193839	2194107	1	269	AAGG	2193986	2193989	left	CCACTGGAGCATGGAAGGAGACT	23	2193972	2193994	150	119	55.00000000000001	0	0|0|0|4	1600
CLTCL1	ENSCJAG00000047873	NTIC01000001.1	ENSCJAT00000069501	ENSCJAE00000454791	3		2193839	2194107	1	269	AAGG	2193986	2193989	right	AGCTGTCTACCACTGGAGCATGG	23	2193963	2193985	150	119	55.00000000000001	0	0|0|0|0	0
CLTCL1	ENSCJAG00000047873	NTIC01000001.1	ENSCJAT00000069501	ENSCJAE00000454791	3		2193839	2194107	1	269	CAGG	2194042	2194045	left	CCTGGCGGGCTGCCAGGTGATTA	23	2194029	2194051	206	63	65.0	1	0|0|1|2	1400
CLTCL1	ENSCJAG00000047873	NTIC01000001.1	ENSCJAT00000069501	ENSCJAE00000454791	3		2193839	2194107	1	269	AAGG	2193986	2193989	left	CCCAGCCCATTAAGATGTTTGAC	23	2193995	2194017	150	119	40.0	0	0|0|2|3	2400
CLTCL1	ENSCJAG00000047873	NTIC01000001.1	ENSCJAT00000069501	ENSCJAE00000454791	3		2193839	2194107	1	269	CAGA	2194017	2194020	right	GTTTGACAGACATACCAGCCTGG	23	2194011	2194033	181	88	50.0	0	N/A	N/A
CLTCL1	ENSCJAG00000047873	NTIC01000001.1	ENSCJAT00000069501	ENSCJAE00000454791	3		2193839	2194107	1	269	AAGA	2194006	2194009	left	CCCATTAAGATGTTTGACAGACA	23	2194000	2194022	170	99	30.0	0	0|0|0|2	800
CLTCL1	ENSCJAG00000047873	NTIC01000001.1	ENSCJAT00000069501	ENSCJAE00000454791	3		2193839	2194107	1	269	CAGA	2194017	2194020	left	CCTGGCGGGCTGCCAGGTGATTA	23	2194029	2194051	181	88	65.0	1	0|0|1|2	1400
CLTCL1	ENSCJAG00000047873	NTIC01000001.1	ENSCJAT00000069501	ENSCJAE00000454791	3		2193839	2194107	1	269	AAGA	2194006	2194009	left	CCAGCCCATTAAGATGTTTGACA	23	2193996	2194018	170	99	40.0	0	0|0|0|4	1600
CLTCL1	ENSCJAG00000047873	NTIC01000001.1	ENSCJAT00000069501	ENSCJAE00000454791	3		2193839	2194107	1	269	CAGA	2194017	2194020	left	CCAGCCTGGCGGGCTGCCAGGTG	23	2194025	2194047	181	88	80.0	4	0|0|0|10	4000
CLTCL1	ENSCJAG00000047873	NTIC01000001.1	ENSCJAT00000069501	ENSCJAE00000454791	3		2193839	2194107	1	269	AAGA	2193905	2193908	right	TAAAATGAAGGCTCATACTATGG	23	2193879	2193901	69	200	30.0	3	0|0|0|2	800
CLTCL1	ENSCJAG00000047873	NTIC01000001.1	ENSCJAT00000069501	ENSCJAE00000454791	3		2193839	2194107	1	269	CAGA	2193902	2193905	right	TAAAATGAAGGCTCATACTATGG	23	2193879	2193901	66	203	30.0	3	0|0|0|2	800
CLTCL1	ENSCJAG00000047873	NTIC01000001.1	ENSCJAT00000069501	ENSCJAE00000454791	3		2193839	2194107	1	269	AAGA	2194006	2194009	left	CCATTAAGATGTTTGACAGACAT	23	2194001	2194023	170	99	30.0	1	0|0|0|16	6400
CLTCL1	ENSCJAG00000047873	NTIC01000001.1	ENSCJAT00000069501	ENSCJAE00000455921	4		2203203	2203364	1	162	AAGA	2203296	2203299	right	CTTTGCAGAGTTCAAGATCAAGG	23	2203283	2203305	96	66	40.0	0	0|0|1|15	6600
CLTCL1	ENSCJAG00000047873	NTIC01000001.1	ENSCJAT00000069501	ENSCJAE00000455921	4		2203203	2203364	1	162	CAGA	2203288	2203291	left	CCGCTGCCTTTGCAGAGTTCAAG	23	2203276	2203298	88	74	50.0	1	0|0|2|3	2400
CLTCL1	ENSCJAG00000047873	NTIC01000001.1	ENSCJAT00000069501	ENSCJAE00000455921	4		2203203	2203364	1	162	AAGG	2203267	2203270	left	CCATGCCGCTGCCTTTGCAGAGT	23	2203271	2203293	67	95	60.0	1	0|0|0|4	1600
CLTCL1	ENSCJAG00000047873	NTIC01000001.1	ENSCJAT00000069501	ENSCJAE00000455921	4		2203203	2203364	1	162	AAGA	2203296	2203299	left	CCTTTGCAGAGTTCAAGATCAAG	23	2203282	2203304	96	66	40.0	0	0|0|0|4	1600
CLTCL1	ENSCJAG00000047873	NTIC01000001.1	ENSCJAT00000069501	ENSCJAE00000455921	4		2203203	2203364	1	162	AAGG	2203267	2203270	left	CCCATAGAAGGCCATGCCGCTGC	23	2203260	2203282	67	95	60.0	1	0|0|0|3	1200
CLTCL1	ENSCJAG00000047873	NTIC01000001.1	ENSCJAT00000069501	ENSCJAE00000455921	4		2203203	2203364	1	162	CAGA	2203288	2203291	right	CTTTGCAGAGTTCAAGATCAAGG	23	2203283	2203305	88	74	40.0	0	0|0|1|15	6600
CLTCL1	ENSCJAG00000047873	NTIC01000001.1	ENSCJAT00000069501	ENSCJAE00000455921	4		2203203	2203364	1	162	CAGA	2203288	2203291	left	CCTTTGCAGAGTTCAAGATCAAG	23	2203282	2203304	88	74	40.0	0	0|0|0|4	1600
CLTCL1	ENSCJAG00000047873	NTIC01000001.1	ENSCJAT00000069501	ENSCJAE00000455921	4		2203203	2203364	1	162	AAGG	2203302	2203305	left	CCAAGCCTTCCACCCTTTTCTGC	23	2203312	2203334	102	60	55.00000000000001	0	0|0|0|4	1600
CLTCL1	ENSCJAG00000047873	NTIC01000001.1	ENSCJAT00000069501	ENSCJAE00000455921	4		2203203	2203364	1	162	AAGG	2203267	2203270	left	CCGCTGCCTTTGCAGAGTTCAAG	23	2203276	2203298	67	95	50.0	1	0|0|2|3	2400
CLTCL1	ENSCJAG00000047873	NTIC01000001.1	ENSCJAT00000069501	ENSCJAE00000455921	4		2203203	2203364	1	162	AAGG	2203267	2203270	left	CCATAGAAGGCCATGCCGCTGCC	23	2203261	2203283	67	95	65.0	1	0|0|0|1	400
CLTCL1	ENSCJAG00000047873	NTIC01000001.1	ENSCJAT00000069501	ENSCJAE00000428546	7	1	2210491	2210688	1	198	CAGA	2210600	2210603	right	TAGTAACCTGGCTGGGGCAGAGG	23	2210583	2210605	112	86	60.0	2	0|0|0|7	2800
CLTCL1	ENSCJAG00000047873	NTIC01000001.1	ENSCJAT00000069501	ENSCJAE00000428546	7	1	2210491	2210688	1	198	CAGA	2210600	2210603	right	CCATTCGTAGTAACCTGGCTGGG	23	2210576	2210598	112	86	50.0	1	0|0|0|3	1200
CLTCL1	ENSCJAG00000047873	NTIC01000001.1	ENSCJAT00000069501	ENSCJAE00000428546	7	1	2210491	2210688	1	198	CAGA	2210548	2210551	left	CCAACGTGCTTCAGAATCCAGAA	23	2210537	2210559	60	138	45.0	0	0|0|0|8	3200
CLTCL1	ENSCJAG00000047873	NTIC01000001.1	ENSCJAT00000069501	ENSCJAE00000428546	7	1	2210491	2210688	1	198	CAGA	2210548	2210551	right	GTGCTTCAGAATCCAGAACTCGG	23	2210542	2210564	60	138	45.0	0	0|0|0|3	1200
CLTCL1	ENSCJAG00000047873	NTIC01000001.1	ENSCJAT00000069501	ENSCJAE00000428546	7	1	2210491	2210688	1	198	CAGA	2210600	2210603	right	TTTGGCCATTCGTAGTAACCTGG	23	2210571	2210593	112	86	45.0	1	0|0|0|1	400
CLTCL1	ENSCJAG00000047873	NTIC01000001.1	ENSCJAT00000069501	ENSCJAE00000428546	7	1	2210491	2210688	1	198	CAGA	2210600	2210603	left	CCTGGCTGGGGCAGAGGAGTTGT	23	2210589	2210611	112	86	65.0	1	0|0|2|16	7600
CLTCL1	ENSCJAG00000047873	NTIC01000001.1	ENSCJAT00000069501	ENSCJAE00000428546	7	1	2210491	2210688	1	198	CAGA	2210555	2210558	right	GTGCTTCAGAATCCAGAACTCGG	23	2210542	2210564	67	131	45.0	0	0|0|0|3	1200
CLTCL1	ENSCJAG00000047873	NTIC01000001.1	ENSCJAT00000069501	ENSCJAE00000428546	7	1	2210491	2210688	1	198	CAGA	2210600	2210603	right	CATTCGTAGTAACCTGGCTGGGG	23	2210577	2210599	112	86	50.0	2	0|0|0|2	800
CLTCL1	ENSCJAG00000047873	NTIC01000001.1	ENSCJAT00000069501	ENSCJAE00000428546	7	1	2210491	2210688	1	198	CAGA	2210548	2210551	left	CCAGAACTCGGTCTGCGTTTGGC	23	2210554	2210576	60	138	60.0	0	0|0|0|2	800
CLTCL1	ENSCJAG00000047873	NTIC01000001.1	ENSCJAT00000069501	ENSCJAE00000428546	7	1	2210491	2210688	1	198	CAGA	2210600	2210603	right	GCCATTCGTAGTAACCTGGCTGG	23	2210575	2210597	112	86	55.00000000000001	2	0|0|0|16	6400
CLTCL1	ENSCJAG00000047873	NTIC01000001.1	ENSCJAT00000069501	ENSCJAE00000428546	7	1	2210491	2210688	1	198	CAGA	2210555	2210558	left	CCAGAACTCGGTCTGCGTTTGGC	23	2210554	2210576	67	131	60.0	0	0|0|0|2	800
CLTCL1	ENSCJAG00000047873	NTIC01000001.1	ENSCJAT00000069501	ENSCJAE00000481485	8	1	2211569	2211769	1	201	CAGG	2211629	2211632	left	CCGTTGCTGCAGTACTTTGGAAT	23	2211638	2211660	63	138	40.0	0	0|0|0|1	400
CLTCL1	ENSCJAG00000047873	NTIC01000001.1	ENSCJAT00000069501	ENSCJAE00000481485	8	1	2211569	2211769	1	201	CAGG	2211671	2211674	left	CCAGGGTCAGCTCAATAAACTTG	23	2211670	2211692	105	96	45.0	0	0|0|0|2	800
CLTCL1	ENSCJAG00000047873	NTIC01000001.1	ENSCJAT00000069501	ENSCJAE00000481485	8	1	2211569	2211769	1	201	CAGG	2211671	2211674	right	TTTGGAATCCTGCTCGACCAGGG	23	2211653	2211675	105	96	50.0	0	0|0|0|4	1600
CLTCL1	ENSCJAG00000047873	NTIC01000001.1	ENSCJAT00000069501	ENSCJAE00000481485	8	1	2211569	2211769	1	201	CAGG	2211629	2211632	right	CAGAGCGTACCCACTCAGTCTGG	23	2211605	2211627	63	138	60.0	0	0|0|0|0	0
CLTCL1	ENSCJAG00000047873	NTIC01000001.1	ENSCJAT00000069501	ENSCJAE00000481485	8	1	2211569	2211769	1	201	CAGG	2211629	2211632	left	CCACTCAGTCTGGCCAGGCTTCT	23	2211615	2211637	63	138	60.0	3	0|0|3|12	6600
CLTCL1	ENSCJAG00000047873	NTIC01000001.1	ENSCJAT00000069501	ENSCJAE00000481485	8	1	2211569	2211769	1	201	CAGG	2211671	2211674	left	CCTGCTCGACCAGGGTCAGCTCA	23	2211661	2211683	105	96	65.0	1	0|0|0|2	800
CLTCL1	ENSCJAG00000047873	NTIC01000001.1	ENSCJAT00000069501	ENSCJAE00000481485	8	1	2211569	2211769	1	201	CAGG	2211629	2211632	left	CCAGGCTTCTCCGTTGCTGCAGT	23	2211628	2211650	63	138	60.0	3	0|0|0|5	2000
CLTCL1	ENSCJAG00000047873	NTIC01000001.1	ENSCJAT00000069501	ENSCJAE00000459426	9	1	2211877	2212029	1	153	CAGG	2211949	2211952	left	CCTTCAGGCAAACGTGCCAAGCA	23	2211945	2211967	75	78	55.00000000000001	2	0|0|0|2	800
CLTCL1	ENSCJAG00000047873	NTIC01000001.1	ENSCJAT00000069501	ENSCJAE00000459426	9	1	2211877	2212029	1	153	CAGG	2211949	2211952	left	CCAAGCAAAGTGATCCAGTGTTT	23	2211961	2211983	75	78	40.0	0	0|0|0|2	800
CLTCL1	ENSCJAG00000047873	NTIC01000001.1	ENSCJAT00000069501	ENSCJAE00000479545	10	1	2212586	2212708	1	123	CAGG	2212646	2212649	left	CCAGAACAGGGCCTGCAGTTTTC	23	2212640	2212662	63	60	55.00000000000001	1	0|0|0|8	3200
CLTCL1	ENSCJAG00000047873	NTIC01000001.1	ENSCJAT00000069501	ENSCJAE00000479545	10	1	2212586	2212708	1	123	CAGG	2212646	2212649	right	ATGAGGATCAGTCCAGAACAGGG	23	2212628	2212650	63	60	45.0	2	0|0|0|5	2000
CLTCL1	ENSCJAG00000047873	NTIC01000001.1	ENSCJAT00000069501	ENSCJAE00000479545	10	1	2212586	2212708	1	123	CAGG	2212646	2212649	left	CCTGCAGTTTTCTCAAATGCTAG	23	2212651	2212673	63	60	40.0	1	0|0|0|10	4000
CLTCL1	ENSCJAG00000047873	NTIC01000001.1	ENSCJAT00000069501	ENSCJAE00000469152	11	1	2216123	2216260	1	138	AAGA	2216189	2216192	left	CCCAGCTGAGGGACTCCTCCAGA	23	2216200	2216222	69	69	60.0	1	0|0|1|8	3800
CLTCL1	ENSCJAG00000047873	NTIC01000001.1	ENSCJAT00000069501	ENSCJAE00000469152	11	1	2216123	2216260	1	138	AAGA	2216189	2216192	left	CCTTGAAGAATAATCGCCCAGCT	23	2216184	2216206	69	69	45.0	0	0|0|0|2	800
CLTCL1	ENSCJAG00000047873	NTIC01000001.1	ENSCJAT00000069501	ENSCJAE00000469152	11	1	2216123	2216260	1	138	AAGA	2216189	2216192	left	CCAGCTGAGGGACTCCTCCAGAC	23	2216201	2216223	69	69	65.0	1	0|0|0|5	2000
CLTCL1	ENSCJAG00000047873	NTIC01000001.1	ENSCJAT00000069501	ENSCJAE00000434405	12	1	2219075	2219239	1	165	CAGG	2219165	2219168	left	CCTCCTGCAGCAGGCATTGGAGC	23	2219155	2219177	93	72	65.0	3	0|0|3|9	5400
CLTCL1	ENSCJAG00000047873	NTIC01000001.1	ENSCJAT00000069501	ENSCJAE00000434405	12	1	2219075	2219239	1	165	CAGG	2219151	2219154	left	CCTGCAGCAGGCATTGGAGCACT	23	2219158	2219180	79	86	60.0	1	0|0|0|6	2400
CLTCL1	ENSCJAG00000047873	NTIC01000001.1	ENSCJAT00000069501	ENSCJAE00000434405	12	1	2219075	2219239	1	165	CAGG	2219151	2219154	left	CCTCCTGCAGCAGGCATTGGAGC	23	2219155	2219177	79	86	65.0	3	0|0|3|9	5400
CLTCL1	ENSCJAG00000047873	NTIC01000001.1	ENSCJAT00000069501	ENSCJAE00000434405	12	1	2219075	2219239	1	165	AAGG	2219147	2219150	left	CCTGCAGCAGGCATTGGAGCACT	23	2219158	2219180	75	90	60.0	1	0|0|0|6	2400
CLTCL1	ENSCJAG00000047873	NTIC01000001.1	ENSCJAT00000069501	ENSCJAE00000434405	12	1	2219075	2219239	1	165	CAGG	2219151	2219154	right	CATCGCCCAGCTCTGCGAGAAGG	23	2219128	2219150	79	86	65.0	1	0|0|0|3	1200
CLTCL1	ENSCJAG00000047873	NTIC01000001.1	ENSCJAT00000069501	ENSCJAE00000434405	12	1	2219075	2219239	1	165	CAGG	2219165	2219168	right	AGGCCTCCTGCAGCAGGCATTGG	23	2219152	2219174	93	72	65.0	5	0|1|1|9	5000
CLTCL1	ENSCJAG00000047873	NTIC01000001.1	ENSCJAT00000069501	ENSCJAE00000434405	12	1	2219075	2219239	1	165	AAGG	2219147	2219150	left	CCCAGCTCTGCGAGAAGGCAGGC	23	2219133	2219155	75	90	65.0	2	0|0|0|13	5200
CLTCL1	ENSCJAG00000047873	NTIC01000001.1	ENSCJAT00000069501	ENSCJAE00000434405	12	1	2219075	2219239	1	165	AAGG	2219147	2219150	left	CCAGCTCTGCGAGAAGGCAGGCC	23	2219134	2219156	75	90	70.0	3	0|0|0|10	4000
CLTCL1	ENSCJAG00000047873	NTIC01000001.1	ENSCJAT00000069501	ENSCJAE00000434405	12	1	2219075	2219239	1	165	CAGG	2219165	2219168	left	CCTGCAGCAGGCATTGGAGCACT	23	2219158	2219180	93	72	60.0	1	0|0|0|6	2400
CLTCL1	ENSCJAG00000047873	NTIC01000001.1	ENSCJAT00000069501	ENSCJAE00000434405	12	1	2219075	2219239	1	165	CAGG	2219151	2219154	right	GAAGGCAGGCCTCCTGCAGCAGG	23	2219146	2219168	79	86	70.0	4	0|0|1|10	4600
CLTCL1	ENSCJAG00000047873	NTIC01000001.1	ENSCJAT00000069501	ENSCJAE00000434405	12	1	2219075	2219239	1	165	AAGG	2219147	2219150	left	CCTCCTGCAGCAGGCATTGGAGC	23	2219155	2219177	75	90	65.0	3	0|0|3|9	5400
CLTCL1	ENSCJAG00000047873	NTIC01000001.1	ENSCJAT00000069501	ENSCJAE00000434405	12	1	2219075	2219239	1	165	AAGG	2219147	2219150	right	GCCCAGCTCTGCGAGAAGGCAGG	23	2219132	2219154	75	90	70.0	0	0|0|0|12	4800
CLTCL1	ENSCJAG00000047873	NTIC01000001.1	ENSCJAT00000069501	ENSCJAE00000480087	13	1	2219816	2219996	1	181	CAGA	2219893	2219896	left	CCTTCAGCTGTGTGTGCAGGTGG	23	2219902	2219924	80	101	60.0	0	0|0|0|13	5200
CLTCL1	ENSCJAG00000047873	NTIC01000001.1	ENSCJAT00000069501	ENSCJAE00000480087	13	1	2219816	2219996	1	181	CAGG	2219918	2219921	left	CCTCTAAGTACCACGAGCAGCTG	23	2219925	2219947	105	76	55.00000000000001	0	0|0|0|1	400
CLTCL1	ENSCJAG00000047873	NTIC01000001.1	ENSCJAT00000069501	ENSCJAE00000480087	13	1	2219816	2219996	1	181	CAGG	2219918	2219921	right	CCTTCAGCTGTGTGTGCAGGTGG	23	2219902	2219924	105	76	60.0	0	0|0|0|13	5200
CLTCL1	ENSCJAG00000047873	NTIC01000001.1	ENSCJAT00000069501	ENSCJAE00000480087	13	1	2219816	2219996	1	181	CAGA	2219897	2219900	left	CCTTCAGCTGTGTGTGCAGGTGG	23	2219902	2219924	84	97	60.0	0	0|0|0|13	5200
CLTCL1	ENSCJAG00000047873	NTIC01000001.1	ENSCJAT00000069501	ENSCJAE00000446777	14	1	2221376	2221539	1	164	CAGA	2221465	2221468	right	TTCAGGCTGCCTGTAAGACAGGG	23	2221442	2221464	92	72	50.0	3	0|0|0|7	2800
CLTCL1	ENSCJAG00000047873	NTIC01000001.1	ENSCJAT00000069501	ENSCJAE00000446777	14	1	2221376	2221539	1	164	CAGA	2221465	2221468	right	CTGTAAGACAGGGCAGATCAAGG	23	2221452	2221474	92	72	50.0	1	0|0|0|5	2000
CLTCL1	ENSCJAG00000047873	NTIC01000001.1	ENSCJAT00000069501	ENSCJAE00000446777	14	1	2221376	2221539	1	164	CAGA	2221465	2221468	right	ATTCAGGCTGCCTGTAAGACAGG	23	2221441	2221463	92	72	50.0	3	0|0|0|5	2000
CLTCL1	ENSCJAG00000047873	NTIC01000001.1	ENSCJAT00000069501	ENSCJAE00000446777	14	1	2221376	2221539	1	164	AAGA	2221456	2221459	right	ATTCAGGCTGCCTGTAAGACAGG	23	2221441	2221463	83	81	50.0	3	0|0|0|5	2000
CLTCL1	ENSCJAG00000047873	NTIC01000001.1	ENSCJAT00000069501	ENSCJAE00000446777	14	1	2221376	2221539	1	164	CAGG	2221460	2221463	right	TAAGACAGGGCAGATCAAGGAGG	23	2221455	2221477	87	77	50.0	0	0|0|0|9	3600
CLTCL1	ENSCJAG00000047873	NTIC01000001.1	ENSCJAT00000069501	ENSCJAE00000446777	14	1	2221376	2221539	1	164	CAGG	2221444	2221447	left	CCTGTAAGACAGGGCAGATCAAG	23	2221451	2221473	71	93	50.0	0	0|0|0|7	2800
CLTCL1	ENSCJAG00000047873	NTIC01000001.1	ENSCJAT00000069501	ENSCJAE00000446777	14	1	2221376	2221539	1	164	AAGG	2221471	2221474	right	TAAGACAGGGCAGATCAAGGAGG	23	2221455	2221477	98	66	50.0	0	0|0|0|9	3600
CLTCL1	ENSCJAG00000047873	NTIC01000001.1	ENSCJAT00000069501	ENSCJAE00000446777	14	1	2221376	2221539	1	164	CAGA	2221465	2221468	left	CCTGTAAGACAGGGCAGATCAAG	23	2221451	2221473	92	72	50.0	0	0|0|0|7	2800
CLTCL1	ENSCJAG00000047873	NTIC01000001.1	ENSCJAT00000069501	ENSCJAE00000446777	14	1	2221376	2221539	1	164	CAGG	2221460	2221463	left	CCTGTAAGACAGGGCAGATCAAG	23	2221451	2221473	87	77	50.0	0	0|0|0|7	2800
CLTCL1	ENSCJAG00000047873	NTIC01000001.1	ENSCJAT00000069501	ENSCJAE00000446777	14	1	2221376	2221539	1	164	AAGA	2221456	2221459	right	TTCAGGCTGCCTGTAAGACAGGG	23	2221442	2221464	83	81	50.0	3	0|0|0|7	2800
CLTCL1	ENSCJAG00000047873	NTIC01000001.1	ENSCJAT00000069501	ENSCJAE00000446777	14	1	2221376	2221539	1	164	AAGG	2221471	2221474	right	GACAGGGCAGATCAAGGAGGTGG	23	2221458	2221480	98	66	60.0	0	0|1|0|7	3600
CLTCL1	ENSCJAG00000047873	NTIC01000001.1	ENSCJAT00000069501	ENSCJAE00000446777	14	1	2221376	2221539	1	164	AAGG	2221471	2221474	right	GGCAGATCAAGGAGGTGGAGAGG	23	2221463	2221485	98	66	60.0	0	0|0|3|11	6200
CLTCL1	ENSCJAG00000047873	NTIC01000001.1	ENSCJAT00000069501	ENSCJAE00000446777	14	1	2221376	2221539	1	164	CAGG	2221460	2221463	right	TTCAGGCTGCCTGTAAGACAGGG	23	2221442	2221464	87	77	50.0	3	0|0|0|7	2800
CLTCL1	ENSCJAG00000047873	NTIC01000001.1	ENSCJAT00000069501	ENSCJAE00000446777	14	1	2221376	2221539	1	164	CAGA	2221465	2221468	right	GACAGGGCAGATCAAGGAGGTGG	23	2221458	2221480	92	72	60.0	0	0|1|0|7	3600
CLTCL1	ENSCJAG00000047873	NTIC01000001.1	ENSCJAT00000069501	ENSCJAE00000446777	14	1	2221376	2221539	1	164	CAGA	2221465	2221468	right	TAAGACAGGGCAGATCAAGGAGG	23	2221455	2221477	92	72	50.0	0	0|0|0|9	3600
CLTCL1	ENSCJAG00000047873	NTIC01000001.1	ENSCJAT00000069501	ENSCJAE00000446777	14	1	2221376	2221539	1	164	AAGA	2221456	2221459	left	CCTGTAAGACAGGGCAGATCAAG	23	2221451	2221473	83	81	50.0	0	0|0|0|7	2800
CLTCL1	ENSCJAG00000047873	NTIC01000001.1	ENSCJAT00000069501	ENSCJAE00000446777	14	1	2221376	2221539	1	164	CAGG	2221460	2221463	right	CTGTAAGACAGGGCAGATCAAGG	23	2221452	2221474	87	77	50.0	1	0|0|0|5	2000
CLTCL1	ENSCJAG00000047873	NTIC01000001.1	ENSCJAT00000069501	ENSCJAE00000446777	14	1	2221376	2221539	1	164	AAGG	2221471	2221474	right	TTCAGGCTGCCTGTAAGACAGGG	23	2221442	2221464	98	66	50.0	3	0|0|0|7	2800
ESS2	ENSCJAG00000001679	NTIC01000001.1	ENSCJAT00000003186	ENSCJAE00000021663	1	1	2316611	2316440	-1	172	AAGG	2316548	2316545	right	TCCTGATGTGGAGAAGCTGCAGG	23	2316576	2316554	106	66	55.00000000000001	0	0|0|2|10	5200
ESS2	ENSCJAG00000001679	NTIC01000001.1	ENSCJAT00000003186	ENSCJAE00000021663	1	1	2316611	2316440	-1	172	CAGA	2316551	2316548	right	TCCTGATGTGGAGAAGCTGCAGG	23	2316576	2316554	109	63	55.00000000000001	0	0|0|2|10	5200
ESS2	ENSCJAG00000001679	NTIC01000001.1	ENSCJAT00000003186	ENSCJAE00000021663	1	1	2316611	2316440	-1	172	AAGG	2316548	2316545	right	GCAGGCACAGAAGGAGTACCTGG	23	2316558	2316536	106	66	60.0	1	0|0|0|6	2400
ESS2	ENSCJAG00000001679	NTIC01000001.1	ENSCJAT00000003186	ENSCJAE00000021663	1	1	2316611	2316440	-1	172	CAGA	2316551	2316548	right	GCAGGCACAGAAGGAGTACCTGG	23	2316558	2316536	109	63	60.0	1	0|0|0|6	2400
ESS2	ENSCJAG00000001679	NTIC01000001.1	ENSCJAT00000003186	ENSCJAE00000021663	1	1	2316611	2316440	-1	172	CAGA	2316551	2316548	left	CCTGGAAGCCGAGGAGAATGGAG	23	2316540	2316518	109	63	60.0	0	0|0|2|8	4400
ESS2	ENSCJAG00000001679	NTIC01000001.1	ENSCJAT00000003186	ENSCJAE00000021663	1	1	2316611	2316440	-1	172	CAGA	2316551	2316548	right	GGAGAAGCTGCAGGCACAGAAGG	23	2316567	2316545	109	63	60.0	1	0|0|3|32	14600
ESS2	ENSCJAG00000001679	NTIC01000001.1	ENSCJAT00000003186	ENSCJAE00000021663	1	1	2316611	2316440	-1	172	AAGG	2316548	2316545	left	CCTGGAAGCCGAGGAGAATGGAG	23	2316540	2316518	106	66	60.0	0	0|0|2|8	4400
ESS2	ENSCJAG00000001679	NTIC01000001.1	ENSCJAT00000003186	ENSCJAE00000021701	3	1	2313216	2313044	-1	173	CAGG	2313124	2313121	left	CCTTCCAGGAGATCATGGAGGTG	23	2313129	2313107	78	95	55.00000000000001	1	0|0|2|9	4800
ESS2	ENSCJAG00000001679	NTIC01000001.1	ENSCJAT00000003186	ENSCJAE00000021701	3	1	2313216	2313044	-1	173	CAGG	2313124	2313121	left	CCTCCTTCCAGGAGATCATGGAG	23	2313132	2313110	78	95	55.00000000000001	1	0|0|2|8	4400
ESS2	ENSCJAG00000001679	NTIC01000001.1	ENSCJAT00000003186	ENSCJAE00000021701	3	1	2313216	2313044	-1	173	CAGG	2313124	2313121	left	CCAGGAGATCATGGAGGTGGCCA	23	2313125	2313103	78	95	60.0	0	0|0|0|9	3600
ESS2	ENSCJAG00000001679	NTIC01000001.1	ENSCJAT00000003186	ENSCJAE00000021701	3	1	2313216	2313044	-1	173	CAGG	2313124	2313121	right	TGCCTCCTTCCAGGAGATCATGG	23	2313134	2313112	78	95	55.00000000000001	2	0|0|0|7	2800
ESS2	ENSCJAG00000001679	NTIC01000001.1	ENSCJAT00000003186	ENSCJAE00000021701	3	1	2313216	2313044	-1	173	CAGG	2313124	2313121	right	CTCCTTCCAGGAGATCATGGAGG	23	2313131	2313109	78	95	55.00000000000001	2	0|0|1|6	3000
DGCR2	ENSCJAG00000001699	NTIC01000001.1	ENSCJAT00000081219	ENSCJAE00000412094	3		2388128	2388257	1	130	CAGA	2388192	2388195	right	GAGGCTGTGGATCCGAGACAGGG	23	2388163	2388185	67	63	60.0	3	0|0|0|2	800
DGCR2	ENSCJAG00000001699	NTIC01000001.1	ENSCJAT00000081219	ENSCJAE00000412094	3		2388128	2388257	1	130	CAGA	2388192	2388195	right	AGGCTGTGGATCCGAGACAGGGG	23	2388164	2388186	67	63	60.0	4	0|0|0|1	400
DGCR2	ENSCJAG00000001699	NTIC01000001.1	ENSCJAT00000081219	ENSCJAE00000412094	3		2388128	2388257	1	130	CAGA	2388192	2388195	left	CCCTACGCACTTCCACACGGTGA	23	2388204	2388226	67	63	55.00000000000001	0	0|0|0|0	0
DGCR2	ENSCJAG00000001699	NTIC01000001.1	ENSCJAT00000081219	ENSCJAE00000412094	3		2388128	2388257	1	130	CAGA	2388192	2388195	right	TGTGGATCCGAGACAGGGGCGGG	23	2388168	2388190	67	63	65.0	1	0|0|0|1	400
DGCR2	ENSCJAG00000001699	NTIC01000001.1	ENSCJAT00000081219	ENSCJAE00000412094	3		2388128	2388257	1	130	CAGA	2388192	2388195	right	CTGTGGATCCGAGACAGGGGCGG	23	2388167	2388189	67	63	65.0	2	0|0|0|0	0
DGCR2	ENSCJAG00000001699	NTIC01000001.1	ENSCJAT00000081219	ENSCJAE00000412094	3		2388128	2388257	1	130	CAGA	2388192	2388195	right	AGACAGGGGCGGGCCAGAGGAGG	23	2388178	2388200	67	63	75.0	0	0|0|0|11	4400
DGCR2	ENSCJAG00000001699	NTIC01000001.1	ENSCJAT00000081219	ENSCJAE00000412094	3		2388128	2388257	1	130	CAGA	2388192	2388195	left	CCAGAGGAGGTGACCCTACGCAC	23	2388191	2388213	67	63	65.0	0	0|0|0|1	400
DGCR2	ENSCJAG00000001699	NTIC01000001.1	ENSCJAT00000081219	ENSCJAE00000412094	3		2388128	2388257	1	130	CAGA	2388192	2388195	right	CCGAGACAGGGGCGGGCCAGAGG	23	2388175	2388197	67	63	80.0	0	0|0|0|1	400
DGCR2	ENSCJAG00000001699	NTIC01000001.1	ENSCJAT00000081219	ENSCJAE00000390422	5		2389784	2389994	1	211	CAGA	2389916	2389919	left	CCACCTTCTCTACAGACCAGGAG	23	2389904	2389926	135	76	55.00000000000001	0	0|0|1|11	5000
DGCR2	ENSCJAG00000001699	NTIC01000001.1	ENSCJAT00000081219	ENSCJAE00000390422	5		2389784	2389994	1	211	CAGA	2389916	2389919	left	CCAGGAGCTGCGCTTTGTCCTGG	23	2389920	2389942	135	76	65.0	1	0|0|1|10	4600
DGCR2	ENSCJAG00000001699	NTIC01000001.1	ENSCJAT00000081219	ENSCJAE00000390422	5		2389784	2389994	1	211	CAGA	2389916	2389919	left	CCTTCTCTACAGACCAGGAGCTG	23	2389907	2389929	135	76	55.00000000000001	0	0|0|0|4	1600
DGCR2	ENSCJAG00000001699	NTIC01000001.1	ENSCJAT00000081219	ENSCJAE00000390422	5		2389784	2389994	1	211	CAGA	2389873	2389876	left	CCGCACAGACCTGCCAGCGCCTG	23	2389868	2389890	92	119	70.0	0	0|0|0|1	400
DGCR2	ENSCJAG00000001699	NTIC01000001.1	ENSCJAT00000081219	ENSCJAE00000390422	5		2389784	2389994	1	211	CAGG	2389921	2389924	left	CCAGGAGCTGCGCTTTGTCCTGG	23	2389920	2389942	140	71	65.0	1	0|0|1|10	4600
DGCR2	ENSCJAG00000001699	NTIC01000001.1	ENSCJAT00000081219	ENSCJAE00000390422	5		2389784	2389994	1	211	CAGG	2389921	2389924	left	CCTTCTCTACAGACCAGGAGCTG	23	2389907	2389929	140	71	55.00000000000001	0	0|0|0|4	1600
DGCR2	ENSCJAG00000001699	NTIC01000001.1	ENSCJAT00000081219	ENSCJAE00000390422	5		2389784	2389994	1	211	CAGA	2389873	2389876	left	CCTGCCAGCGCCTGAATGGCTCT	23	2389877	2389899	92	119	65.0	2	0|0|0|2	800
DGCR2	ENSCJAG00000001699	NTIC01000001.1	ENSCJAT00000081219	ENSCJAE00000390422	5		2389784	2389994	1	211	CAGA	2389916	2389919	right	GGCCACCTTCTCTACAGACCAGG	23	2389902	2389924	135	76	60.0	0	0|0|0|6	2400
DGCR2	ENSCJAG00000001699	NTIC01000001.1	ENSCJAT00000081219	ENSCJAE00000390422	5		2389784	2389994	1	211	CAGA	2389873	2389876	left	CCAGCGCCTGAATGGCTCTCTGG	23	2389881	2389903	92	119	65.0	1	0|0|0|4	1600
FAM246A	ENSCJAG00000068046	NTIC01000001.1	ENSCJAT00000109148	ENSCJAE00000565335	1	1	2423168	2422485	-1	684	CAGG	2423051	2423048	left	CCAGGAAGAAGCCCGCGCCCCGG	23	2423052	2423030	564	120	80.0	0	0|0|0|4	1600
FAM246A	ENSCJAG00000068046	NTIC01000001.1	ENSCJAT00000109148	ENSCJAE00000565335	1	1	2423168	2422485	-1	684	AAGA	2423047	2423044	left	CCCGCGCCCCGGGCCGCCTGGCT	23	2423041	2423019	560	124	90.0	1	0|0|2|15	7200
FAM246A	ENSCJAG00000068046	NTIC01000001.1	ENSCJAT00000109148	ENSCJAE00000565335	1	1	2423168	2422485	-1	684	CAGA	2422901	2422898	right	GCAGGCGCGGGCGAGAGGACCGG	23	2422928	2422906	414	270	80.0	1	1|0|0|8	4200
FAM246A	ENSCJAG00000068046	NTIC01000001.1	ENSCJAT00000109148	ENSCJAE00000565335	1	1	2423168	2422485	-1	684	CAGA	2422901	2422898	left	CCGGTACGCAGAGCCGCGGCTCC	23	2422909	2422887	414	270	75.0	3	0|0|0|1	400
FAM246A	ENSCJAG00000068046	NTIC01000001.1	ENSCJAT00000109148	ENSCJAE00000565335	1	1	2423168	2422485	-1	684	AAGA	2423047	2423044	left	CCGGGCCAGGAAGAAGCCCGCGC	23	2423057	2423035	560	124	75.0	0	0|0|0|1	400
FAM246A	ENSCJAG00000068046	NTIC01000001.1	ENSCJAT00000109148	ENSCJAE00000565335	1	1	2423168	2422485	-1	684	AAGA	2423047	2423044	right	GGGTCACAGCCCAATGGGCCGGG	23	2423075	2423053	560	124	70.0	2	1|0|0|2	1800
FAM246A	ENSCJAG00000068046	NTIC01000001.1	ENSCJAT00000109148	ENSCJAE00000565335	1	1	2423168	2422485	-1	684	AAGA	2423047	2423044	right	CCAGGAAGAAGCCCGCGCCCCGG	23	2423052	2423030	560	124	75.0	0	0|0|0|4	1600
FAM246A	ENSCJAG00000068046	NTIC01000001.1	ENSCJAT00000109148	ENSCJAE00000565335	1	1	2423168	2422485	-1	684	CAGG	2422927	2422924	right	TGGTGGAGCGCACCGGGGCCCGG	23	2422954	2422932	440	244	80.0	1	1|0|0|2	1800
FAM246A	ENSCJAG00000068046	NTIC01000001.1	ENSCJAT00000109148	ENSCJAE00000565335	1	1	2423168	2422485	-1	684	CAGG	2423051	2423048	left	CCAATGGGCCGGGCCAGGAAGAA	23	2423065	2423043	564	120	65.0	1	0|0|0|17	6800
FAM246A	ENSCJAG00000068046	NTIC01000001.1	ENSCJAT00000109148	ENSCJAE00000565335	1	1	2423168	2422485	-1	684	AAGA	2423047	2423044	left	CCGCGCCCCGGGCCGCCTGGCTC	23	2423040	2423018	560	124	90.0	2	0|0|0|21	8400
FAM246A	ENSCJAG00000068046	NTIC01000001.1	ENSCJAT00000109148	ENSCJAE00000565335	1	1	2423168	2422485	-1	684	CAGG	2423051	2423048	left	CCGCGCCCCGGGCCGCCTGGCTC	23	2423040	2423018	564	120	90.0	2	0|0|0|21	8400
FAM246A	ENSCJAG00000068046	NTIC01000001.1	ENSCJAT00000109148	ENSCJAE00000565335	1	1	2423168	2422485	-1	684	CAGG	2423051	2423048	right	GGGGTCACAGCCCAATGGGCCGG	23	2423076	2423054	564	120	70.0	2	1|0|0|2	1800
FAM246A	ENSCJAG00000068046	NTIC01000001.1	ENSCJAT00000109148	ENSCJAE00000565335	1	1	2423168	2422485	-1	684	CAGG	2423051	2423048	left	CCCGCGCCCCGGGCCGCCTGGCT	23	2423041	2423019	564	120	90.0	1	0|0|2|15	7200
FAM246A	ENSCJAG00000068046	NTIC01000001.1	ENSCJAT00000109148	ENSCJAE00000565335	1	1	2423168	2422485	-1	684	CAGG	2423051	2423048	right	ACCCGGGGTCACAGCCCAATGGG	23	2423080	2423058	564	120	65.0	1	0|0|0|1	400
FAM246A	ENSCJAG00000068046	NTIC01000001.1	ENSCJAT00000109148	ENSCJAE00000565335	1	1	2423168	2422485	-1	684	AAGA	2423047	2423044	right	ACAGCCCAATGGGCCGGGCCAGG	23	2423070	2423048	560	124	75.0	3	0|0|0|6	2400
FAM246A	ENSCJAG00000068046	NTIC01000001.1	ENSCJAT00000109148	ENSCJAE00000565335	1	1	2423168	2422485	-1	684	CAGA	2422901	2422898	left	CCGCGGCTCCGTATGCTCAGTGT	23	2422896	2422874	414	270	60.0	3	0|0|0|0	0
FAM246A	ENSCJAG00000068046	NTIC01000001.1	ENSCJAT00000109148	ENSCJAE00000565335	1	1	2423168	2422485	-1	684	CAGG	2423051	2423048	right	GGGTCACAGCCCAATGGGCCGGG	23	2423075	2423053	564	120	70.0	2	1|0|0|2	1800
FAM246A	ENSCJAG00000068046	NTIC01000001.1	ENSCJAT00000109148	ENSCJAE00000565335	1	1	2423168	2422485	-1	684	CAGG	2423051	2423048	left	CCGGGCCAGGAAGAAGCCCGCGC	23	2423057	2423035	564	120	75.0	0	0|0|0|1	400
FAM246A	ENSCJAG00000068046	NTIC01000001.1	ENSCJAT00000109148	ENSCJAE00000565335	1	1	2423168	2422485	-1	684	AAGA	2423047	2423044	left	CCCCGGGCCGCCTGGCTCGCCTG	23	2423035	2423013	560	124	85.0	1	0|0|0|15	6000
FAM246A	ENSCJAG00000068046	NTIC01000001.1	ENSCJAT00000109148	ENSCJAE00000565335	1	1	2423168	2422485	-1	684	CAGG	2422927	2422924	left	CCGGGCGGCAGGCGCGGGCGAGA	23	2422935	2422913	440	244	85.0	1	0|0|0|5	2000
FAM246A	ENSCJAG00000068046	NTIC01000001.1	ENSCJAT00000109148	ENSCJAE00000565335	1	1	2423168	2422485	-1	684	CAGG	2422927	2422924	right	GGGGCCCGGGCGGCAGGCGCGGG	23	2422940	2422918	440	244	95.0	1	0|0|1|49	20000
FAM246A	ENSCJAG00000068046	NTIC01000001.1	ENSCJAT00000109148	ENSCJAE00000565335	1	1	2423168	2422485	-1	684	CAGG	2422927	2422924	right	CGGGGCCCGGGCGGCAGGCGCGG	23	2422941	2422919	440	244	95.0	2	0|0|6|40	19600
FAM246A	ENSCJAG00000068046	NTIC01000001.1	ENSCJAT00000109148	ENSCJAE00000565335	1	1	2423168	2422485	-1	684	CAGA	2422901	2422898	right	AGGACCGGTACGCAGAGCCGCGG	23	2422913	2422891	414	270	70.0	0	0|0|0|1	400
FAM246A	ENSCJAG00000068046	NTIC01000001.1	ENSCJAT00000109148	ENSCJAE00000565335	1	1	2423168	2422485	-1	684	AAGA	2423047	2423044	right	GGGGTCACAGCCCAATGGGCCGG	23	2423076	2423054	560	124	70.0	2	1|0|0|2	1800
FAM246A	ENSCJAG00000068046	NTIC01000001.1	ENSCJAT00000109148	ENSCJAE00000565335	1	1	2423168	2422485	-1	684	CAGG	2422927	2422924	right	GGAGCGCACCGGGGCCCGGGCGG	23	2422950	2422928	440	244	90.0	2	0|1|2|8	5200
FAM246A	ENSCJAG00000068046	NTIC01000001.1	ENSCJAT00000109148	ENSCJAE00000565335	1	1	2423168	2422485	-1	684	AAGA	2423047	2423044	left	CCAGGAAGAAGCCCGCGCCCCGG	23	2423052	2423030	560	124	80.0	0	0|0|0|4	1600
FAM246A	ENSCJAG00000068046	NTIC01000001.1	ENSCJAT00000109148	ENSCJAE00000565335	1	1	2423168	2422485	-1	684	CAGG	2422927	2422924	left	CCCGGGCGGCAGGCGCGGGCGAG	23	2422936	2422914	440	244	90.0	1	0|0|1|10	4600
FAM246A	ENSCJAG00000068046	NTIC01000001.1	ENSCJAT00000109148	ENSCJAE00000565335	1	1	2423168	2422485	-1	684	CAGG	2422927	2422924	right	GGGCGGCAGGCGCGGGCGAGAGG	23	2422933	2422911	440	244	90.0	1	0|0|0|15	6000
FAM246A	ENSCJAG00000068046	NTIC01000001.1	ENSCJAT00000109148	ENSCJAE00000565335	1	1	2423168	2422485	-1	684	CAGG	2422927	2422924	right	GGTGGAGCGCACCGGGGCCCGGG	23	2422953	2422931	440	244	85.0	1	0|0|0|6	2400
MED15	ENSCJAG00000016378	NTIC01000001.1	ENSCJAT00000115652	ENSCJAE00000452036	6	1	2567412	2567168	-1	245	CAGG	2567293	2567290	left	CCAGGCTCAGCAGAGTGCCATGC	23	2567294	2567272	123	122	65.0	1	0|0|1|9	4200
MED15	ENSCJAG00000016378	NTIC01000001.1	ENSCJAT00000115652	ENSCJAE00000452036	6	1	2567412	2567168	-1	245	CAGA	2567284	2567281	left	CCAGGCTCAGCAGAGTGCCATGC	23	2567294	2567272	114	131	65.0	1	0|0|1|9	4200
MED15	ENSCJAG00000016378	NTIC01000001.1	ENSCJAT00000115652	ENSCJAE00000452036	6	1	2567412	2567168	-1	245	CAGG	2567332	2567329	right	GCAGCAGTTCCAGCAGCAGGCGG	23	2567348	2567326	162	83	65.0	0	0|0|2|9	4800
MED15	ENSCJAG00000016378	NTIC01000001.1	ENSCJAT00000115652	ENSCJAE00000452036	6	1	2567412	2567168	-1	245	CAGA	2567284	2567281	right	GCAGCAGCAGCAGCAGTTCCAGG	23	2567312	2567290	114	131	65.0	0	1|3|24|180	20000
MED15	ENSCJAG00000016378	NTIC01000001.1	ENSCJAT00000115652	ENSCJAE00000452036	6	1	2567412	2567168	-1	245	CAGA	2567284	2567281	left	CCATGCAGCAGCAGTTCCAAGCA	23	2567277	2567255	114	131	55.00000000000001	0	0|0|0|9	3600
MED15	ENSCJAG00000016378	NTIC01000001.1	ENSCJAT00000115652	ENSCJAE00000452036	6	1	2567412	2567168	-1	245	CAGG	2567332	2567329	left	CCAGCAGCAGGCGGCGCTGCAGC	23	2567339	2567317	162	83	80.0	4	0|0|2|19	8800
MED15	ENSCJAG00000016378	NTIC01000001.1	ENSCJAT00000115652	ENSCJAE00000487026	7	1	2565724	2565374	-1	351	CAGG	2565622	2565619	right	GCAGCAGCAGCAGCAGCAGCAGG	23	2565650	2565628	246	105	70.0	0	48|97|235|603	20000
MED15	ENSCJAG00000016378	NTIC01000001.1	ENSCJAT00000115652	ENSCJAE00000487026	7	1	2565724	2565374	-1	351	CAGA	2565448	2565445	left	CCAGCCTTTGGTGTCGCAGGCAC	23	2565443	2565421	72	279	65.0	2	0|0|0|3	1200
MED15	ENSCJAG00000016378	NTIC01000001.1	ENSCJAT00000115652	ENSCJAE00000487026	7	1	2565724	2565374	-1	351	CAGG	2565622	2565619	left	CCCAGCCGCCAATTCAGCAGCCA	23	2565618	2565596	246	105	60.0	0	0|0|0|0	0
MED15	ENSCJAG00000016378	NTIC01000001.1	ENSCJAT00000115652	ENSCJAE00000487026	7	1	2565724	2565374	-1	351	CAGG	2565622	2565619	left	CCAATTCAGCAGCCACCGATGCA	23	2565610	2565588	246	105	55.00000000000001	0	0|0|0|4	1600
MED15	ENSCJAG00000016378	NTIC01000001.1	ENSCJAT00000115652	ENSCJAE00000487026	7	1	2565724	2565374	-1	351	CAGA	2565448	2565445	left	CCACCACAGTCACAGACCCAGCC	23	2565460	2565438	72	279	65.0	1	0|0|2|15	7200
MED15	ENSCJAG00000016378	NTIC01000001.1	ENSCJAT00000115652	ENSCJAE00000487026	7	1	2565724	2565374	-1	351	CAGG	2565565	2565562	left	CCTCCCAGGCCCTGCCCCAGCAG	23	2565570	2565548	189	162	80.0	3	0|0|2|57	20000
MED15	ENSCJAG00000016378	NTIC01000001.1	ENSCJAT00000115652	ENSCJAE00000487026	7	1	2565724	2565374	-1	351	CAGG	2565565	2565562	left	CCACCCTCCCAGGCCCTGCCCCA	23	2565574	2565552	189	162	80.0	2	0|0|5|56	20000
MED15	ENSCJAG00000016378	NTIC01000001.1	ENSCJAT00000115652	ENSCJAE00000487026	7	1	2565724	2565374	-1	351	CAGG	2565565	2565562	left	CCCAGGCCCTGCCCCAGCAGCTG	23	2565567	2565545	189	162	75.0	3	0|0|4|73	20000
MED15	ENSCJAG00000016378	NTIC01000001.1	ENSCJAT00000115652	ENSCJAE00000487026	7	1	2565724	2565374	-1	351	CAGA	2565448	2565445	left	CCACAGTCACAGACCCAGCCTTT	23	2565457	2565435	72	279	55.00000000000001	1	0|0|0|11	4400
MED15	ENSCJAG00000016378	NTIC01000001.1	ENSCJAT00000115652	ENSCJAE00000487026	7	1	2565724	2565374	-1	351	CAGA	2565448	2565445	left	CCTTTGGTGTCGCAGGCACAAGC	23	2565439	2565417	72	279	60.0	1	0|0|0|3	1200
MED15	ENSCJAG00000016378	NTIC01000001.1	ENSCJAT00000115652	ENSCJAE00000487026	7	1	2565724	2565374	-1	351	CAGG	2565631	2565628	right	GCAGCAGCAGCAGGCTTTGCAGG	23	2565641	2565619	255	96	65.0	2	0|0|4|28	13600
MED15	ENSCJAG00000016378	NTIC01000001.1	ENSCJAT00000115652	ENSCJAE00000487026	7	1	2565724	2565374	-1	351	CAGA	2565448	2565445	right	ACAGTCACAGACCCAGCCTTTGG	23	2565455	2565433	72	279	55.00000000000001	1	0|0|0|8	3200
MED15	ENSCJAG00000016378	NTIC01000001.1	ENSCJAT00000115652	ENSCJAE00000487026	7	1	2565724	2565374	-1	351	CAGG	2565565	2565562	left	CCCAGCAGCTGCAGCAGATGCAT	23	2565555	2565533	189	162	55.00000000000001	2	0|0|1|26	11000
MED15	ENSCJAG00000016378	NTIC01000001.1	ENSCJAT00000115652	ENSCJAE00000487026	7	1	2565724	2565374	-1	351	CAGA	2565481	2565478	left	CCTCCAGTTGCTCAGAACCAACC	23	2565493	2565471	105	246	55.00000000000001	1	0|0|1|9	4200
MED15	ENSCJAG00000016378	NTIC01000001.1	ENSCJAT00000115652	ENSCJAE00000487026	7	1	2565724	2565374	-1	351	CAGA	2565448	2565445	left	CCCACCACAGTCACAGACCCAGC	23	2565461	2565439	72	279	60.0	1	0|0|1|14	6200
MED15	ENSCJAG00000016378	NTIC01000001.1	ENSCJAT00000115652	ENSCJAE00000487026	7	1	2565724	2565374	-1	351	CAGA	2565541	2565538	left	CCACAGCACCACCAGCCACCGCC	23	2565529	2565507	165	186	75.0	0	0|1|0|20	8800
MED15	ENSCJAG00000016378	NTIC01000001.1	ENSCJAT00000115652	ENSCJAE00000487026	7	1	2565724	2565374	-1	351	CAGA	2565541	2565538	left	CCAGCAGCTGCAGCAGATGCATC	23	2565554	2565532	165	186	60.0	2	0|1|2|20	10000
MED15	ENSCJAG00000016378	NTIC01000001.1	ENSCJAT00000115652	ENSCJAE00000487026	7	1	2565724	2565374	-1	351	CAGA	2565481	2565478	left	CCATCACAACTCCCACCACAGTC	23	2565472	2565450	105	246	55.00000000000001	0	0|0|1|7	3400
MED15	ENSCJAG00000016378	NTIC01000001.1	ENSCJAT00000115652	ENSCJAE00000487026	7	1	2565724	2565374	-1	351	CAGA	2565541	2565538	left	CCCAGCAGCTGCAGCAGATGCAT	23	2565555	2565533	165	186	55.00000000000001	2	0|0|1|26	11000
MED15	ENSCJAG00000016378	NTIC01000001.1	ENSCJAT00000115652	ENSCJAE00000487026	7	1	2565724	2565374	-1	351	CAGA	2565448	2565445	left	CCCAGCCTTTGGTGTCGCAGGCA	23	2565444	2565422	72	279	60.0	2	0|0|0|4	1600
MED15	ENSCJAG00000016378	NTIC01000001.1	ENSCJAT00000115652	ENSCJAE00000487026	7	1	2565724	2565374	-1	351	CAGA	2565481	2565478	left	CCAGTTGCTCAGAACCAACCATC	23	2565490	2565468	105	246	50.0	1	0|0|0|2	800
MED15	ENSCJAG00000016378	NTIC01000001.1	ENSCJAT00000115652	ENSCJAE00000487026	7	1	2565724	2565374	-1	351	CAGG	2565565	2565562	left	CCCCAGCAGCTGCAGCAGATGCA	23	2565556	2565534	189	162	60.0	3	0|0|4|38	17600
MED15	ENSCJAG00000016378	NTIC01000001.1	ENSCJAT00000115652	ENSCJAE00000487026	7	1	2565724	2565374	-1	351	CAGG	2565565	2565562	left	CCTCCACCCTCCCAGGCCCTGCC	23	2565577	2565555	189	162	80.0	2	0|0|6|78	20000
MED15	ENSCJAG00000016378	NTIC01000001.1	ENSCJAT00000115652	ENSCJAE00000487026	7	1	2565724	2565374	-1	351	CAGG	2565622	2565619	left	CCAGCCGCCAATTCAGCAGCCAC	23	2565617	2565595	246	105	65.0	0	0|0|0|2	800
MED15	ENSCJAG00000016378	NTIC01000001.1	ENSCJAT00000115652	ENSCJAE00000487026	7	1	2565724	2565374	-1	351	CAGA	2565481	2565478	left	CCAACCATCACAACTCCCACCAC	23	2565476	2565454	105	246	55.00000000000001	0	0|0|3|21	10200
MED15	ENSCJAG00000016378	NTIC01000001.1	ENSCJAT00000115652	ENSCJAE00000487026	7	1	2565724	2565374	-1	351	CAGG	2565565	2565562	left	CCAGCAGCTGCAGCAGATGCATC	23	2565554	2565532	189	162	60.0	2	0|1|2|20	10000
MED15	ENSCJAG00000016378	NTIC01000001.1	ENSCJAT00000115652	ENSCJAE00000487026	7	1	2565724	2565374	-1	351	CAGG	2565565	2565562	left	CCTGCCCCAGCAGCTGCAGCAGA	23	2565560	2565538	189	162	70.0	2	0|0|6|44	20000
MED15	ENSCJAG00000016378	NTIC01000001.1	ENSCJAT00000115652	ENSCJAE00000487026	7	1	2565724	2565374	-1	351	CAGG	2565565	2565562	left	CCCTGCCCCAGCAGCTGCAGCAG	23	2565561	2565539	189	162	70.0	2	0|0|5|73	20000
MED15	ENSCJAG00000016378	NTIC01000001.1	ENSCJAT00000115652	ENSCJAE00000487026	7	1	2565724	2565374	-1	351	CAGG	2565565	2565562	left	CCCTCCCAGGCCCTGCCCCAGCA	23	2565571	2565549	189	162	75.0	2	0|0|3|75	20000
MED15	ENSCJAG00000016378	NTIC01000001.1	ENSCJAT00000115652	ENSCJAE00000487026	7	1	2565724	2565374	-1	351	CAGG	2565622	2565619	left	CCGCCAATTCAGCAGCCACCGAT	23	2565613	2565591	246	105	55.00000000000001	0	0|0|0|1	400
MED15	ENSCJAG00000016378	NTIC01000001.1	ENSCJAT00000115652	ENSCJAE00000487026	7	1	2565724	2565374	-1	351	CAGG	2565565	2565562	left	CCAGGCCCTGCCCCAGCAGCTGC	23	2565566	2565544	189	162	80.0	2	0|0|4|72	20000
KLHL22	ENSCJAG00000016358	NTIC01000001.1	ENSCJAT00000031832	ENSCJAE00000218570	3	1	2661955	2662673	1	719	AAGG	2662144	2662147	left	CCCTCCTCAGCAGCAATCGCCTG	23	2662154	2662176	192	527	60.0	0	0|0|0|2	800
KLHL22	ENSCJAG00000016358	NTIC01000001.1	ENSCJAT00000031832	ENSCJAE00000218570	3	1	2661955	2662673	1	719	AAGG	2662144	2662147	left	CCTCCTCAGCAGCAATCGCCTGG	23	2662155	2662177	192	527	65.0	0	0|0|0|5	2000
KLHL22	ENSCJAG00000016358	NTIC01000001.1	ENSCJAT00000031832	ENSCJAE00000218570	3	1	2661955	2662673	1	719	CAGG	2662237	2662240	right	TTATAGCCTGGAGCAGGTGCAGG	23	2662224	2662246	285	434	55.00000000000001	1	0|0|0|8	3200
KLHL22	ENSCJAG00000016358	NTIC01000001.1	ENSCJAT00000031832	ENSCJAE00000218570	3	1	2661955	2662673	1	719	CAGG	2662510	2662513	left	CCTCAGTGACCAGGCCAAGTATC	23	2662500	2662522	558	161	55.00000000000001	1	0|0|0|5	2000
KLHL22	ENSCJAG00000016358	NTIC01000001.1	ENSCJAT00000031832	ENSCJAE00000218570	3	1	2661955	2662673	1	719	CAGG	2662585	2662588	left	CCCGCATGTCCAACCAGGGCATT	23	2662571	2662593	633	86	55.00000000000001	1	0|0|0|0	0
KLHL22	ENSCJAG00000016358	NTIC01000001.1	ENSCJAT00000031832	ENSCJAE00000218570	3	1	2661955	2662673	1	719	CAGA	2662037	2662040	right	CATTCTTGATGTCTACCGGCTGG	23	2662014	2662036	85	634	50.0	0	0|0|0|3	1200
KLHL22	ENSCJAG00000016358	NTIC01000001.1	ENSCJAT00000031832	ENSCJAE00000218570	3	1	2661955	2662673	1	719	CAGA	2662393	2662396	left	CCACCAGAATGAGAGCCTACAGC	23	2662389	2662411	441	278	55.00000000000001	0	0|0|0|2	800
KLHL22	ENSCJAG00000016358	NTIC01000001.1	ENSCJAT00000031832	ENSCJAE00000218570	3	1	2661955	2662673	1	719	CAGA	2662393	2662396	left	CCTCATGTACCACCAGAATGAGA	23	2662380	2662402	441	278	45.0	0	0|0|0|0	0
KLHL22	ENSCJAG00000016358	NTIC01000001.1	ENSCJAT00000031832	ENSCJAE00000218570	3	1	2661955	2662673	1	719	CAGG	2662243	2662246	right	ATACCATTATAGCCTGGAGCAGG	23	2662218	2662240	291	428	45.0	0	0|0|0|1	400
KLHL22	ENSCJAG00000016358	NTIC01000001.1	ENSCJAT00000031832	ENSCJAE00000218570	3	1	2661955	2662673	1	719	CAGA	2662433	2662436	left	CCCGCAAACAGAACTGCGGTCGG	23	2662425	2662447	481	238	60.0	0	0|0|0|0	0
KLHL22	ENSCJAG00000016358	NTIC01000001.1	ENSCJAT00000031832	ENSCJAE00000218570	3	1	2661955	2662673	1	719	CAGG	2662237	2662240	right	CCTTATATACCATTATAGCCTGG	23	2662212	2662234	285	434	35.0	0	0|0|1|5	2600
KLHL22	ENSCJAG00000016358	NTIC01000001.1	ENSCJAT00000031832	ENSCJAE00000218570	3	1	2661955	2662673	1	719	CAGA	2662433	2662436	right	CCCGCAAACAGAACTGCGGTCGG	23	2662425	2662447	481	238	60.0	2	0|0|0|0	0
KLHL22	ENSCJAG00000016358	NTIC01000001.1	ENSCJAT00000031832	ENSCJAE00000218570	3	1	2661955	2662673	1	719	CAGG	2662585	2662588	left	CCGCATGTCCAACCAGGGCATTG	23	2662572	2662594	633	86	55.00000000000001	1	0|0|0|0	0
KLHL22	ENSCJAG00000016358	NTIC01000001.1	ENSCJAT00000031832	ENSCJAE00000218570	3	1	2661955	2662673	1	719	CAGA	2662393	2662396	left	CCTACAGCCCAGCCTGCAGAGCC	23	2662404	2662426	441	278	70.0	0	0|0|1|12	5400
KLHL22	ENSCJAG00000016358	NTIC01000001.1	ENSCJAT00000031832	ENSCJAE00000218570	3	1	2661955	2662673	1	719	CAGA	2662252	2662255	left	CCAGATCTCGCTGCACGAGCCCC	23	2662251	2662273	300	419	70.0	1	0|0|0|0	0
KLHL22	ENSCJAG00000016358	NTIC01000001.1	ENSCJAT00000031832	ENSCJAE00000218570	3	1	2661955	2662673	1	719	CAGA	2662420	2662423	left	CCTGCAGAGCCCGCAAACAGAAC	23	2662416	2662438	468	251	60.0	0	0|0|0|4	1600
KLHL22	ENSCJAG00000016358	NTIC01000001.1	ENSCJAT00000031832	ENSCJAE00000218570	3	1	2661955	2662673	1	719	CAGA	2662393	2662396	left	CCAGAATGAGAGCCTACAGCCCA	23	2662392	2662414	441	278	55.00000000000001	0	0|0|0|6	2400
KLHL22	ENSCJAG00000016358	NTIC01000001.1	ENSCJAT00000031832	ENSCJAE00000218570	3	1	2661955	2662673	1	719	CAGG	2662243	2662246	left	CCAGATCTCGCTGCACGAGCCCC	23	2662251	2662273	291	428	70.0	1	0|0|0|0	0
KLHL22	ENSCJAG00000016358	NTIC01000001.1	ENSCJAT00000031832	ENSCJAE00000218570	3	1	2661955	2662673	1	719	CAGG	2662237	2662240	left	CCTGGAGCAGGTGCAGGCTCACC	23	2662230	2662252	285	434	70.0	4	0|0|2|7	4000
KLHL22	ENSCJAG00000016358	NTIC01000001.1	ENSCJAT00000031832	ENSCJAE00000218570	3	1	2661955	2662673	1	719	AAGG	2662144	2662147	right	CAAGTACCGCCAGCTTCCATTGG	23	2662119	2662141	192	527	55.00000000000001	0	0|0|0|0	0
KLHL22	ENSCJAG00000016358	NTIC01000001.1	ENSCJAT00000031832	ENSCJAE00000218570	3	1	2661955	2662673	1	719	CAGA	2662037	2662040	left	CCGGCTGGCAGAGCTGTTTGACT	23	2662029	2662051	85	634	55.00000000000001	0	0|0|0|1	400
KLHL22	ENSCJAG00000016358	NTIC01000001.1	ENSCJAT00000031832	ENSCJAE00000218570	3	1	2661955	2662673	1	719	CAGG	2662585	2662588	right	GCCCCCCGCATGTCCAACCAGGG	23	2662567	2662589	633	86	70.0	1	0|0|0|0	0
KLHL22	ENSCJAG00000016358	NTIC01000001.1	ENSCJAT00000031832	ENSCJAE00000218570	3	1	2661955	2662673	1	719	CAGG	2662510	2662513	left	CCAGGCCAAGTATCTAAACCCCT	23	2662509	2662531	558	161	50.0	0	0|0|1|1	1000
KLHL22	ENSCJAG00000016358	NTIC01000001.1	ENSCJAT00000031832	ENSCJAE00000218570	3	1	2661955	2662673	1	719	CAGA	2662420	2662423	left	CCCAGCCTGCAGAGCCCGCAAAC	23	2662411	2662433	468	251	65.0	0	0|0|0|3	1200
KLHL22	ENSCJAG00000016358	NTIC01000001.1	ENSCJAT00000031832	ENSCJAE00000218570	3	1	2661955	2662673	1	719	CAGA	2662037	2662040	right	AGAACATTCTTGATGTCTACCGG	23	2662010	2662032	85	634	35.0	2	0|0|0|0	0
KLHL22	ENSCJAG00000016358	NTIC01000001.1	ENSCJAT00000031832	ENSCJAE00000218570	3	1	2661955	2662673	1	719	CAGA	2662420	2662423	left	CCGCAAACAGAACTGCGGTCGGA	23	2662426	2662448	468	251	55.00000000000001	0	0|0|0|0	0
KLHL22	ENSCJAG00000016358	NTIC01000001.1	ENSCJAT00000031832	ENSCJAE00000218570	3	1	2661955	2662673	1	719	CAGA	2662433	2662436	left	CCGCAAACAGAACTGCGGTCGGA	23	2662426	2662448	481	238	55.00000000000001	0	0|0|0|0	0
KLHL22	ENSCJAG00000016358	NTIC01000001.1	ENSCJAT00000031832	ENSCJAE00000218570	3	1	2661955	2662673	1	719	CAGG	2662510	2662513	left	CCAAGTATCTAAACCCCTTGCTG	23	2662514	2662536	558	161	45.0	0	0|0|0|1	400
KLHL22	ENSCJAG00000016358	NTIC01000001.1	ENSCJAT00000031832	ENSCJAE00000218570	3	1	2661955	2662673	1	719	CAGA	2662433	2662436	right	AGAGCCCGCAAACAGAACTGCGG	23	2662421	2662443	481	238	55.00000000000001	0	0|0|0|0	0
KLHL22	ENSCJAG00000016358	NTIC01000001.1	ENSCJAT00000031832	ENSCJAE00000218570	3	1	2661955	2662673	1	719	CAGG	2662585	2662588	left	CCAACCAGGGCATTGCGGTGCTC	23	2662580	2662602	633	86	65.0	0	0|0|0|0	0
KLHL22	ENSCJAG00000016358	NTIC01000001.1	ENSCJAT00000031832	ENSCJAE00000218570	3	1	2661955	2662673	1	719	CAGA	2662393	2662396	left	CCCTCATGTACCACCAGAATGAG	23	2662379	2662401	441	278	45.0	1	0|0|0|3	1200
KLHL22	ENSCJAG00000016358	NTIC01000001.1	ENSCJAT00000031832	ENSCJAE00000218570	3	1	2661955	2662673	1	719	CAGA	2662420	2662423	left	CCAGCCTGCAGAGCCCGCAAACA	23	2662412	2662434	468	251	65.0	0	0|0|0|1	400
KLHL22	ENSCJAG00000016358	NTIC01000001.1	ENSCJAT00000031832	ENSCJAE00000218570	3	1	2661955	2662673	1	719	AAGG	2662144	2662147	left	CCATTGGAGAAGGTCTACTCCCT	23	2662135	2662157	192	527	50.0	1	0|0|0|1	400
KLHL22	ENSCJAG00000016358	NTIC01000001.1	ENSCJAT00000031832	ENSCJAE00000218570	3	1	2661955	2662673	1	719	CAGG	2662243	2662246	left	CCTGGAGCAGGTGCAGGCTCACC	23	2662230	2662252	291	428	70.0	4	0|0|2|7	4000
KLHL22	ENSCJAG00000016358	NTIC01000001.1	ENSCJAT00000031832	ENSCJAE00000218570	3	1	2661955	2662673	1	719	CAGG	2662585	2662588	right	CATGTCCAACCAGGGCATTGCGG	23	2662575	2662597	633	86	55.00000000000001	1	0|0|0|1	400
KLHL22	ENSCJAG00000016358	NTIC01000001.1	ENSCJAT00000031832	ENSCJAE00000218570	3	1	2661955	2662673	1	719	CAGG	2662585	2662588	left	CCAGGGCATTGCGGTGCTCAACA	23	2662584	2662606	633	86	60.0	0	0|0|0|1	400
KLHL22	ENSCJAG00000016358	NTIC01000001.1	ENSCJAT00000031832	ENSCJAE00000218570	3	1	2661955	2662673	1	719	CAGA	2662252	2662255	right	TTATAGCCTGGAGCAGGTGCAGG	23	2662224	2662246	300	419	55.00000000000001	1	0|0|0|8	3200
KLHL22	ENSCJAG00000016358	NTIC01000001.1	ENSCJAT00000031832	ENSCJAE00000218570	3	1	2661955	2662673	1	719	CAGA	2662420	2662423	left	CCCGCAAACAGAACTGCGGTCGG	23	2662425	2662447	468	251	60.0	0	0|0|0|0	0
SCARF2	ENSCJAG00000016327	NTIC01000001.1	ENSCJAT00000031800	ENSCJAE00000218319	4	1	2691367	2691886	1	520	CAGA	2691705	2691708	left	CCGCTGTCAGTGCCGCGAGCGTA	23	2691713	2691735	341	179	65.0	0	0|0|0|0	0
SCARF2	ENSCJAG00000016327	NTIC01000001.1	ENSCJAT00000031800	ENSCJAE00000218319	4	1	2691367	2691886	1	520	CAGG	2691445	2691448	right	CCACCCACACGGGCAGTGCGAGG	23	2691416	2691438	81	439	75.0	0	0|0|0|2	800
SCARF2	ENSCJAG00000016327	NTIC01000001.1	ENSCJAT00000031800	ENSCJAE00000218319	4	1	2691367	2691886	1	520	CAGA	2691705	2691708	right	TCTCCCTGCGAGCAGCAGAGCGG	23	2691690	2691712	341	179	65.0	1	0|0|0|2	800
SCARF2	ENSCJAG00000016327	NTIC01000001.1	ENSCJAT00000031800	ENSCJAE00000218319	4	1	2691367	2691886	1	520	CAGG	2691445	2691448	left	CCAGTGTACTTGTCACGCGCGGC	23	2691449	2691471	81	439	65.0	0	0|0|0|0	0
SCARF2	ENSCJAG00000016327	NTIC01000001.1	ENSCJAT00000031800	ENSCJAE00000218319	4	1	2691367	2691886	1	520	CAGA	2691705	2691708	left	CCCTGCGAGCAGCAGAGCGGCCG	23	2691693	2691715	341	179	75.0	0	0|0|0|1	400
SCARF2	ENSCJAG00000016327	NTIC01000001.1	ENSCJAT00000031800	ENSCJAE00000218319	4	1	2691367	2691886	1	520	CAGA	2691618	2691621	left	CCGGCGCCTGCCTGTGCCACGCG	23	2691622	2691644	254	266	80.0	0	0|0|0|3	1200
SCARF2	ENSCJAG00000016327	NTIC01000001.1	ENSCJAT00000031800	ENSCJAE00000218319	4	1	2691367	2691886	1	520	CAGA	2691618	2691621	left	CCTGCCTGTGCCACGCGGGCTGG	23	2691628	2691650	254	266	80.0	1	0|0|0|10	4000
SCARF2	ENSCJAG00000016327	NTIC01000001.1	ENSCJAT00000031800	ENSCJAE00000218319	4	1	2691367	2691886	1	520	CAGA	2691705	2691708	left	CCTGCGAGCAGCAGAGCGGCCGC	23	2691694	2691716	341	179	80.0	0	0|0|0|1	400
SCARF2	ENSCJAG00000016327	NTIC01000001.1	ENSCJAT00000031800	ENSCJAE00000218319	4	1	2691367	2691886	1	520	CAGA	2691618	2691621	right	TCGCGCTGCGACCCACAGACCGG	23	2691603	2691625	254	266	70.0	1	0|0|0|0	0
SCARF2	ENSCJAG00000016327	NTIC01000001.1	ENSCJAT00000031800	ENSCJAE00000218319	4	1	2691367	2691886	1	520	CAGA	2691618	2691621	left	CCCACAGACCGGCGCCTGCCTGT	23	2691614	2691636	254	266	70.0	1	0|0|0|4	1600
SCARF2	ENSCJAG00000016327	NTIC01000001.1	ENSCJAT00000031800	ENSCJAE00000218319	4	1	2691367	2691886	1	520	CAGA	2691618	2691621	left	CCACAGACCGGCGCCTGCCTGTG	23	2691615	2691637	254	266	75.0	0	0|0|0|6	2400
OR2S2	ENSCJAG00000061014	NTIC01000001.1	ENSCJAT00000069839	ENSCJAE00000443902	1	1	73872058	73873017	1	960	CAGA	73872535	73872538	left	CCATGGTGCAGACATCCCTTGCA	23	73872527	73872549	480	480	55.00000000000001	1	1|1|0|7	4600
OR2S2	ENSCJAG00000061014	NTIC01000001.1	ENSCJAT00000069839	ENSCJAE00000443902	1	1	73872058	73873017	1	960	CAGA	73872122	73872125	left	CCTCTCTGCCCATCCAGAGCTGG	23	73872108	73872130	67	893	65.0	3	0|2|0|27	12400
OR2S2	ENSCJAG00000061014	NTIC01000001.1	ENSCJAT00000069839	ENSCJAE00000443902	1	1	73872058	73873017	1	960	CAGA	73872358	73872361	right	CTCAGCCTGTGCTGTGCAGATGG	23	73872342	73872364	303	657	60.0	1	0|0|1|16	7000
OR2S2	ENSCJAG00000061014	NTIC01000001.1	ENSCJAT00000069839	ENSCJAE00000443902	1	1	73872058	73873017	1	960	CAGG	73872383	73872386	right	GATGGCACTCTCCTATGCCATGG	23	73872360	73872382	328	632	55.00000000000001	2	0|0|0|3	1200
OR2S2	ENSCJAG00000061014	NTIC01000001.1	ENSCJAT00000069839	ENSCJAE00000443902	1	1	73872058	73873017	1	960	AAGA	73872133	73872136	left	CCAGAGCTGGCAAAGACATTCTT	23	73872121	73872143	78	882	45.0	1	0|1|0|10	4800
OR2S2	ENSCJAG00000061014	NTIC01000001.1	ENSCJAT00000069839	ENSCJAE00000443902	1	1	73872058	73873017	1	960	CAGA	73872358	73872361	left	CCTGTGCTGTGCAGATGGCACTC	23	73872347	73872369	303	657	60.0	2	0|0|2|6	3600
OR2S2	ENSCJAG00000061014	NTIC01000001.1	ENSCJAT00000069839	ENSCJAE00000443902	1	1	73872058	73873017	1	960	CAGA	73872389	73872392	right	GCACTCTCCTATGCCATGGCAGG	23	73872364	73872386	334	626	60.0	0	0|0|0|6	2400
OR2S2	ENSCJAG00000061014	NTIC01000001.1	ENSCJAT00000069839	ENSCJAE00000443902	1	1	73872058	73873017	1	960	CAGA	73872535	73872538	left	CCTTGCAATGAGGCTGCCCTTCT	23	73872543	73872565	480	480	55.00000000000001	2	1|1|0|3	3000
OR2S2	ENSCJAG00000061014	NTIC01000001.1	ENSCJAT00000069839	ENSCJAE00000443902	1	1	73872058	73873017	1	960	CAGA	73872535	73872538	left	CCTCCATGGTGCAGACATCCCTT	23	73872524	73872546	480	480	55.00000000000001	0	1|0|0|3	2200
OR2S2	ENSCJAG00000061014	NTIC01000001.1	ENSCJAT00000069839	ENSCJAE00000443902	1	1	73872058	73873017	1	960	AAGG	73872472	73872475	left	CCTACGTGCCCATGGCTGCCAGC	23	73872479	73872501	417	543	70.0	3	2|1|1|4	5000
OR2S2	ENSCJAG00000061014	NTIC01000001.1	ENSCJAT00000069839	ENSCJAE00000443902	1	1	73872058	73873017	1	960	CAGG	73872325	73872328	left	CCCAGGAGATCATCTCCTTCTCA	23	73872323	73872345	270	690	45.0	4	0|0|0|8	3200
OR2S2	ENSCJAG00000061014	NTIC01000001.1	ENSCJAT00000069839	ENSCJAE00000443902	1	1	73872058	73873017	1	960	CAGG	73872383	73872386	left	CCTATGCCATGGCAGGAACAGAG	23	73872371	73872393	328	632	55.00000000000001	1	0|0|0|10	4000
OR2S2	ENSCJAG00000061014	NTIC01000001.1	ENSCJAT00000069839	ENSCJAE00000443902	1	1	73872058	73873017	1	960	CAGA	73872122	73872125	left	CCAGAGCTGGCAAAGACATTCTT	23	73872121	73872143	67	893	45.0	1	0|1|0|10	4800
OR2S2	ENSCJAG00000061014	NTIC01000001.1	ENSCJAT00000069839	ENSCJAE00000443902	1	1	73872058	73873017	1	960	CAGA	73872122	73872125	left	CCATCCAGAGCTGGCAAAGACAT	23	73872117	73872139	67	893	50.0	1	0|0|2|5	3200
OR2S2	ENSCJAG00000061014	NTIC01000001.1	ENSCJAT00000069839	ENSCJAE00000443902	1	1	73872058	73873017	1	960	CAGG	73872325	73872328	left	CCCCAGGAGATCATCTCCTTCTC	23	73872322	73872344	270	690	50.0	4	0|0|1|3	1800
OR2S2	ENSCJAG00000061014	NTIC01000001.1	ENSCJAT00000069839	ENSCJAE00000443902	1	1	73872058	73873017	1	960	AAGA	73872133	73872136	right	CCTCTCTGCCCATCCAGAGCTGG	23	73872108	73872130	78	882	65.0	3	0|2|0|27	12400
OR2S2	ENSCJAG00000061014	NTIC01000001.1	ENSCJAT00000069839	ENSCJAE00000443902	1	1	73872058	73873017	1	960	CAGA	73872122	73872125	right	CCTCTCTGCCCATCCAGAGCTGG	23	73872108	73872130	67	893	65.0	3	0|2|0|27	12400
OR2S2	ENSCJAG00000061014	NTIC01000001.1	ENSCJAT00000069839	ENSCJAE00000443902	1	1	73872058	73873017	1	960	CAGA	73872389	73872392	left	CCATGGCAGGAACAGAGTGCCTG	23	73872377	73872399	334	626	60.0	2	0|0|0|7	2800
OR2S2	ENSCJAG00000061014	NTIC01000001.1	ENSCJAT00000069839	ENSCJAE00000443902	1	1	73872058	73873017	1	960	CAGG	73872325	73872328	left	CCAGGAGATCATCTCCTTCTCAG	23	73872324	73872346	270	690	50.0	3	0|0|0|4	1600
OR2S2	ENSCJAG00000061014	NTIC01000001.1	ENSCJAT00000069839	ENSCJAE00000443902	1	1	73872058	73873017	1	960	CAGG	73872383	73872386	left	CCATGGCAGGAACAGAGTGCCTG	23	73872377	73872399	328	632	60.0	2	0|0|0|7	2800
OR2S2	ENSCJAG00000061014	NTIC01000001.1	ENSCJAT00000069839	ENSCJAE00000443902	1	1	73872058	73873017	1	960	CAGA	73872535	73872538	right	AGCTGGAAGCACTGCCTCCATGG	23	73872510	73872532	480	480	60.0	1	1|0|0|7	3800
OR2S2	ENSCJAG00000061014	NTIC01000001.1	ENSCJAT00000069839	ENSCJAE00000443902	1	1	73872058	73873017	1	960	CAGA	73872122	73872125	left	CCCATCCAGAGCTGGCAAAGACA	23	73872116	73872138	67	893	50.0	1	0|0|1|6	3000
OR2S2	ENSCJAG00000061014	NTIC01000001.1	ENSCJAT00000069839	ENSCJAE00000443902	1	1	73872058	73873017	1	960	CAGA	73872535	73872538	left	CCCTTGCAATGAGGCTGCCCTTC	23	73872542	73872564	480	480	55.00000000000001	2	1|1|1|5	4400
OR2S2	ENSCJAG00000061014	NTIC01000001.1	ENSCJAT00000069839	ENSCJAE00000443902	1	1	73872058	73873017	1	960	CAGA	73872389	73872392	left	CCTGCTCCTGAGCATCATGGCAT	23	73872396	73872418	334	626	55.00000000000001	1	0|0|1|7	3400
OR2S2	ENSCJAG00000061014	NTIC01000001.1	ENSCJAT00000069839	ENSCJAE00000443902	1	1	73872058	73873017	1	960	CAGA	73872389	73872392	right	GATGGCACTCTCCTATGCCATGG	23	73872360	73872382	334	626	55.00000000000001	2	0|0|0|3	1200
SPAAR	ENSCJAG00000045403	NTIC01000001.1	ENSCJAT00000078067	ENSCJAE00000460071	1	1	73915066	73914839	-1	228	CAGG	73914961	73914958	right	CAGGATCTACAGGAGGGCTCTGG	23	73914970	73914948	120	108	60.0	1	0|0|0|10	4000
SPAAR	ENSCJAG00000045403	NTIC01000001.1	ENSCJAT00000078067	ENSCJAE00000460071	1	1	73915066	73914839	-1	228	CAGG	73914970	73914967	right	AGGGCCCAGGATCTACAGGAGGG	23	73914976	73914954	129	99	60.0	0	0|0|0|5	2000
SPAAR	ENSCJAG00000045403	NTIC01000001.1	ENSCJAT00000078067	ENSCJAE00000460071	1	1	73915066	73914839	-1	228	CAGG	73914961	73914958	right	AGGGCCCAGGATCTACAGGAGGG	23	73914976	73914954	120	108	60.0	0	0|0|0|5	2000
SPAAR	ENSCJAG00000045403	NTIC01000001.1	ENSCJAT00000078067	ENSCJAE00000460071	1	1	73915066	73914839	-1	228	CAGG	73914970	73914967	left	CCCAGGATCTACAGGAGGGCTCT	23	73914972	73914950	129	99	55.00000000000001	1	0|0|0|8	3200
SPAAR	ENSCJAG00000045403	NTIC01000001.1	ENSCJAT00000078067	ENSCJAE00000460071	1	1	73915066	73914839	-1	228	CAGG	73914970	73914967	right	CTCGAGGGCCCAGGATCTACAGG	23	73914980	73914958	129	99	65.0	0	0|0|0|2	800
SPAAR	ENSCJAG00000045403	NTIC01000001.1	ENSCJAT00000078067	ENSCJAE00000460071	1	1	73915066	73914839	-1	228	CAGG	73914961	73914958	right	CAGCTGTGACTCGAGGGCCCAGG	23	73914989	73914967	120	108	70.0	0	0|0|0|8	3200
SPAAR	ENSCJAG00000045403	NTIC01000001.1	ENSCJAT00000078067	ENSCJAE00000460071	1	1	73915066	73914839	-1	228	CAGG	73914961	73914958	left	CCAGGATCTACAGGAGGGCTCTG	23	73914971	73914949	120	108	60.0	1	0|0|0|10	4000
SPAAR	ENSCJAG00000045403	NTIC01000001.1	ENSCJAT00000078067	ENSCJAE00000460071	1	1	73915066	73914839	-1	228	CAGG	73914961	73914958	right	GAGGGCCCAGGATCTACAGGAGG	23	73914977	73914955	120	108	65.0	0	0|0|0|7	2800
SPAAR	ENSCJAG00000045403	NTIC01000001.1	ENSCJAT00000078067	ENSCJAE00000460071	1	1	73915066	73914839	-1	228	CAGG	73914970	73914967	right	CTGCTTCAGCTGTGACTCGAGGG	23	73914995	73914973	129	99	55.00000000000001	0	0|0|0|7	2800
SPAAR	ENSCJAG00000045403	NTIC01000001.1	ENSCJAT00000078067	ENSCJAE00000460071	1	1	73915066	73914839	-1	228	CAGG	73914961	73914958	right	AGGATCTACAGGAGGGCTCTGGG	23	73914969	73914947	120	108	55.00000000000001	1	0|0|2|12	6000
SPAAR	ENSCJAG00000045403	NTIC01000001.1	ENSCJAT00000078067	ENSCJAE00000460071	1	1	73915066	73914839	-1	228	CAGG	73914970	73914967	left	CCAGGATCTACAGGAGGGCTCTG	23	73914971	73914949	129	99	60.0	1	0|0|0|10	4000
SPAAR	ENSCJAG00000045403	NTIC01000001.1	ENSCJAT00000078067	ENSCJAE00000460071	1	1	73915066	73914839	-1	228	CAGG	73914970	73914967	right	GAGGGCCCAGGATCTACAGGAGG	23	73914977	73914955	129	99	65.0	0	0|0|0|7	2800
SPAAR	ENSCJAG00000045403	NTIC01000001.1	ENSCJAT00000078067	ENSCJAE00000460071	1	1	73915066	73914839	-1	228	CAGG	73914970	73914967	right	GCTGCTTCAGCTGTGACTCGAGG	23	73914996	73914974	129	99	60.0	1	0|0|0|4	1600
SPAAR	ENSCJAG00000045403	NTIC01000001.1	ENSCJAT00000078067	ENSCJAE00000460071	1	1	73915066	73914839	-1	228	CAGG	73914961	73914958	left	CCCAGGATCTACAGGAGGGCTCT	23	73914972	73914950	120	108	55.00000000000001	1	0|0|0|8	3200
HRCT1	ENSCJAG00000062051	NTIC01000001.1	ENSCJAT00000101845	ENSCJAE00000528123	1	1	73919449	73919114	-1	336	AAGG	73919306	73919303	right	AGGAACCGTCCAGCTGCAAGGGG	23	73919323	73919301	190	146	60.0	2	1|0|0|0	1000
HRCT1	ENSCJAG00000062051	NTIC01000001.1	ENSCJAT00000101845	ENSCJAE00000528123	1	1	73919449	73919114	-1	336	CAGG	73919341	73919338	left	CCATGGACGGCAGGACTGTGATG	23	73919351	73919329	225	111	60.0	0	0|0|0|4	1600
HRCT1	ENSCJAG00000062051	NTIC01000001.1	ENSCJAT00000101845	ENSCJAE00000528123	1	1	73919449	73919114	-1	336	CAGG	73919341	73919338	right	CTGGCCACCTGCCTTTTCCATGG	23	73919368	73919346	225	111	60.0	0	0|0|4|10	6400
HRCT1	ENSCJAG00000062051	NTIC01000001.1	ENSCJAT00000101845	ENSCJAE00000528123	1	1	73919449	73919114	-1	336	AAGG	73919306	73919303	left	CCAGCTGCAAGGGGAAACCGAGT	23	73919314	73919292	190	146	60.0	0	0|0|0|6	2400
HRCT1	ENSCJAG00000062051	NTIC01000001.1	ENSCJAT00000101845	ENSCJAE00000528123	1	1	73919449	73919114	-1	336	CAGG	73919341	73919338	right	TGGACGGCAGGACTGTGATGTGG	23	73919348	73919326	225	111	60.0	0	0|0|0|4	1600
HRCT1	ENSCJAG00000062051	NTIC01000001.1	ENSCJAT00000101845	ENSCJAE00000528123	1	1	73919449	73919114	-1	336	AAGG	73919306	73919303	left	CCGTCCAGCTGCAAGGGGAAACC	23	73919318	73919296	190	146	60.0	0	0|0|0|2	800
HRCT1	ENSCJAG00000062051	NTIC01000001.1	ENSCJAT00000101845	ENSCJAE00000528123	1	1	73919449	73919114	-1	336	CAGG	73919341	73919338	right	CCACCTGCCTTTTCCATGGACGG	23	73919364	73919342	225	111	55.00000000000001	0	0|0|0|2	800
HRCT1	ENSCJAG00000062051	NTIC01000001.1	ENSCJAT00000101845	ENSCJAE00000528123	1	1	73919449	73919114	-1	336	AAGG	73919306	73919303	right	GAGGAACCGTCCAGCTGCAAGGG	23	73919324	73919302	190	146	60.0	2	0|0|0|1	400
HRCT1	ENSCJAG00000062051	NTIC01000001.1	ENSCJAT00000101845	ENSCJAE00000528123	1	1	73919449	73919114	-1	336	AAGG	73919306	73919303	left	CCGAGTCCGCTGGGCCCAGCCTT	23	73919297	73919275	190	146	70.0	5	0|0|0|0	0
OR13J1	ENSCJAG00000065388	NTIC01000001.1	ENSCJAT00000098409	ENSCJAE00000516350	1	1	73964918	73965856	1	939	CAGA	73965215	73965218	left	CCATCCAGATGTGTCTGAGCCTG	23	73965210	73965232	300	639	55.00000000000001	1	0|0|0|8	3200
OR13J1	ENSCJAG00000065388	NTIC01000001.1	ENSCJAT00000098409	ENSCJAE00000516350	1	1	73964918	73965856	1	939	AAGA	73965185	73965188	right	TGGTCCACCTTCTGTCATCCCGG	23	73965162	73965184	270	669	55.00000000000001	1	0|0|1|1	1000
OR13J1	ENSCJAG00000065388	NTIC01000001.1	ENSCJAT00000098409	ENSCJAE00000516350	1	1	73964918	73965856	1	939	AAGA	73965185	73965188	left	CCCGGAAGACCATCTCCTTTACT	23	73965180	73965202	270	669	45.0	0	0|0|0|3	1200
OR13J1	ENSCJAG00000065388	NTIC01000001.1	ENSCJAT00000098409	ENSCJAE00000516350	1	1	73964918	73965856	1	939	AAGA	73965185	73965188	left	CCATCTCCTTTACTGGCTGTGCC	23	73965189	73965211	270	669	55.00000000000001	1	0|0|0|12	4800
OR13J1	ENSCJAG00000065388	NTIC01000001.1	ENSCJAT00000098409	ENSCJAE00000516350	1	1	73964918	73965856	1	939	AAGA	73965185	73965188	left	CCGGAAGACCATCTCCTTTACTG	23	73965181	73965203	270	669	45.0	0	0|1|0|2	1600
OR13J1	ENSCJAG00000065388	NTIC01000001.1	ENSCJAT00000098409	ENSCJAE00000516350	1	1	73964918	73965856	1	939	CAGG	73965307	73965310	left	CCACTCAGGTACCACATGCTCAT	23	73965302	73965324	392	547	50.0	0	0|0|0|4	1600
OR13J1	ENSCJAG00000065388	NTIC01000001.1	ENSCJAT00000098409	ENSCJAE00000516350	1	1	73964918	73965856	1	939	CAGG	73965351	73965354	right	TGCTACTGGCAGGAGCTGCCTGG	23	73965342	73965364	436	503	65.0	3	0|0|1|17	7400
OR13J1	ENSCJAG00000065388	NTIC01000001.1	ENSCJAT00000098409	ENSCJAE00000516350	1	1	73964918	73965856	1	939	CAGG	73965351	73965354	left	CCTGGGTCCTTGGCCTCCTCAAG	23	73965360	73965382	436	503	65.0	2	0|0|0|18	7200
OR13J1	ENSCJAG00000065388	NTIC01000001.1	ENSCJAT00000098409	ENSCJAE00000516350	1	1	73964918	73965856	1	939	CAGG	73965307	73965310	left	CCAGCCACTCAGGTACCACATGC	23	73965298	73965320	392	547	60.0	0	0|0|0|5	2000
OR13J1	ENSCJAG00000065388	NTIC01000001.1	ENSCJAT00000098409	ENSCJAE00000516350	1	1	73964918	73965856	1	939	CAGG	73965351	73965354	right	CCACCGGCTCTGTGTGCTACTGG	23	73965328	73965350	436	503	65.0	2	0|0|0|4	1600
OR13J1	ENSCJAG00000065388	NTIC01000001.1	ENSCJAT00000098409	ENSCJAE00000516350	1	1	73964918	73965856	1	939	AAGA	73965185	73965188	left	CCTTTACTGGCTGTGCCATCCAG	23	73965195	73965217	270	669	55.00000000000001	3	0|0|0|8	3200
OR13J1	ENSCJAG00000065388	NTIC01000001.1	ENSCJAT00000098409	ENSCJAE00000516350	1	1	73964918	73965856	1	939	CAGA	73965215	73965218	left	CCAGATGTGTCTGAGCCTGTCCA	23	73965214	73965236	300	639	55.00000000000001	1	0|0|0|7	2800
OR13J1	ENSCJAG00000065388	NTIC01000001.1	ENSCJAT00000098409	ENSCJAE00000516350	1	1	73964918	73965856	1	939	CAGG	73965351	73965354	right	GCTACTGGCAGGAGCTGCCTGGG	23	73965343	73965365	436	503	65.0	3	0|0|1|13	5800
OR13J1	ENSCJAG00000065388	NTIC01000001.1	ENSCJAT00000098409	ENSCJAE00000516350	1	1	73964918	73965856	1	939	CAGG	73965307	73965310	left	CCACATGCTCATGAGCCACCGGC	23	73965313	73965335	392	547	65.0	2	0|0|2|2	2000
CLEC6A	ENSCJAG00000037433	NTIC01000002.1	ENSCJAT00000037101	ENSCJAE00000253623	4	1	108597429	108597284	-1	146	AAGA	108597366	108597363	right	TTTCTAGTAAAGAGAAGTTTTGG	23	108597375	108597353	80	66	25.0	3	0|0|2|14	6800
CLEC6A	ENSCJAG00000037433	NTIC01000002.1	ENSCJAT00000037101	ENSCJAE00000253623	4	1	108597429	108597284	-1	146	AAGA	108597349	108597346	right	TTTCTAGTAAAGAGAAGTTTTGG	23	108597375	108597353	63	83	25.0	3	0|0|2|14	6800
ALG2	ENSCJAG00000039443	NTIC01000001.1	ENSCJAT00000073632	ENSCJAE00000149907	1	1	69456213	69456560	1	348	AAGA	69456354	69456357	right	GCGGGTGTAGCGTGAAGATCTGG	23	69456340	69456362	144	204	60.0	0	0|0|0|2	800
ALG2	ENSCJAG00000039443	NTIC01000001.1	ENSCJAT00000073632	ENSCJAE00000149907	1	1	69456213	69456560	1	348	CAGA	69456277	69456280	left	CCTGGGTGTGGGCGGGGCCGAGC	23	69456281	69456303	67	281	85.0	0	0|0|0|11	4400
ALG2	ENSCJAG00000039443	NTIC01000001.1	ENSCJAT00000073632	ENSCJAE00000149907	1	1	69456213	69456560	1	348	CAGG	69456333	69456336	right	TCTGGTACTGGACGCGGCGCTGG	23	69456305	69456327	123	225	70.0	0	0|0|0|1	400
ALG2	ENSCJAG00000039443	NTIC01000001.1	ENSCJAT00000073632	ENSCJAE00000149907	1	1	69456213	69456560	1	348	CAGA	69456277	69456280	left	CCCAGACCTGGGTGTGGGCGGGG	23	69456275	69456297	67	281	75.0	0	0|0|0|19	7600
ALG2	ENSCJAG00000039443	NTIC01000001.1	ENSCJAT00000073632	ENSCJAE00000149907	1	1	69456213	69456560	1	348	CAGA	69456277	69456280	left	CCTGCACCCAGACCTGGGTGTGG	23	69456269	69456291	67	281	70.0	4	0|0|2|19	8800
ALG2	ENSCJAG00000039443	NTIC01000001.1	ENSCJAT00000073632	ENSCJAE00000149907	1	1	69456213	69456560	1	348	CAGA	69456277	69456280	right	CCTGCACCCAGACCTGGGTGTGG	23	69456269	69456291	67	281	70.0	4	0|0|2|19	8800
ALG2	ENSCJAG00000039443	NTIC01000001.1	ENSCJAT00000073632	ENSCJAE00000149907	1	1	69456213	69456560	1	348	CAGG	69456333	69456336	right	CGCTGGCGCTGCAGGCGCGCGGG	23	69456322	69456344	123	225	85.0	2	0|0|0|5	2000
ALG2	ENSCJAG00000039443	NTIC01000001.1	ENSCJAT00000073632	ENSCJAE00000149907	1	1	69456213	69456560	1	348	CAGA	69456277	69456280	left	CCAGACCTGGGTGTGGGCGGGGC	23	69456276	69456298	67	281	80.0	0	0|0|0|19	7600
ALG2	ENSCJAG00000039443	NTIC01000001.1	ENSCJAT00000073632	ENSCJAE00000149907	1	1	69456213	69456560	1	348	CAGG	69456333	69456336	right	GCGCTGGCGCTGCAGGCGCGCGG	23	69456321	69456343	123	225	85.0	3	0|0|1|8	3800
ALG2	ENSCJAG00000039443	NTIC01000001.1	ENSCJAT00000073632	ENSCJAE00000149907	1	1	69456213	69456560	1	348	CAGA	69456277	69456280	right	CTGTTCCTGCACCCAGACCTGGG	23	69456264	69456286	67	281	60.0	0	0|0|1|14	6200
ALG2	ENSCJAG00000039443	NTIC01000001.1	ENSCJAT00000073632	ENSCJAE00000149907	1	1	69456213	69456560	1	348	CAGA	69456277	69456280	right	GCTGTTCCTGCACCCAGACCTGG	23	69456263	69456285	67	281	65.0	0	0|0|0|11	4400
ALG2	ENSCJAG00000039443	NTIC01000001.1	ENSCJAT00000073632	ENSCJAE00000149907	1	1	69456213	69456560	1	348	CAGA	69456277	69456280	right	CTGCACCCAGACCTGGGTGTGGG	23	69456270	69456292	67	281	65.0	4	0|0|0|17	6800
ALG2	ENSCJAG00000039443	NTIC01000001.1	ENSCJAT00000073632	ENSCJAE00000485931	2	1	69459310	69460357	1	1048	CAGG	69459461	69459464	left	CCACAGGCATGGCAGACTGCATC	23	69459458	69459480	154	749	60.0	2	0|0|0|22	8800
ALG2	ENSCJAG00000039443	NTIC01000001.1	ENSCJAT00000073632	ENSCJAE00000485931	2	1	69459310	69460357	1	1048	CAGA	69459380	69459383	left	CCCAGATCTGCTTCTCACCAAGA	23	69459378	69459400	73	830	45.0	0	0|0|0|6	2400
ALG2	ENSCJAG00000039443	NTIC01000001.1	ENSCJAT00000073632	ENSCJAE00000485931	2	1	69459310	69460357	1	1048	CAGG	69459426	69459429	left	CCCAGTTGACTGGATAGAGGAAT	23	69459432	69459454	119	784	40.0	0	0|0|0|3	1200
ALG2	ENSCJAG00000039443	NTIC01000001.1	ENSCJAT00000073632	ENSCJAE00000485931	2	1	69459310	69460357	1	1048	CAGG	69459426	69459429	left	CCAGTTGACTGGATAGAGGAATA	23	69459433	69459455	119	784	40.0	0	0|0|0|5	2000
ALG2	ENSCJAG00000039443	NTIC01000001.1	ENSCJAT00000073632	ENSCJAE00000485931	2	1	69459310	69460357	1	1048	CAGA	69459470	69459473	right	AGAGGAATACACCACAGGCATGG	23	69459447	69459469	163	740	50.0	1	0|0|0|6	2400
ALG2	ENSCJAG00000039443	NTIC01000001.1	ENSCJAT00000073632	ENSCJAE00000485931	2	1	69459310	69460357	1	1048	CAGG	69459426	69459429	left	CCCCAGTTGACTGGATAGAGGAA	23	69459431	69459453	119	784	45.0	1	0|0|0|6	2400
ALG2	ENSCJAG00000039443	NTIC01000001.1	ENSCJAT00000073632	ENSCJAE00000485931	2	1	69459310	69460357	1	1048	CAGA	69459470	69459473	left	CCACAGGCATGGCAGACTGCATC	23	69459458	69459480	163	740	60.0	2	0|0|0|22	8800
ALG2	ENSCJAG00000039443	NTIC01000001.1	ENSCJAT00000073632	ENSCJAE00000485931	2	1	69459310	69460357	1	1048	CAGA	69459470	69459473	right	TGGATAGAGGAATACACCACAGG	23	69459442	69459464	163	740	45.0	0	0|0|1|2	1400
ALG2	ENSCJAG00000039443	NTIC01000001.1	ENSCJAT00000073632	ENSCJAE00000485931	2	1	69459310	69460357	1	1048	CAGG	69459461	69459464	right	AGAGGAATACACCACAGGCATGG	23	69459447	69459469	154	749	50.0	1	0|0|0|6	2400
ALG2	ENSCJAG00000039443	NTIC01000001.1	ENSCJAT00000073632	ENSCJAE00000485931	2	1	69459310	69460357	1	1048	CAGA	69459380	69459383	left	CCAGATCTGCTTCTCACCAAGAG	23	69459379	69459401	73	830	50.0	0	0|0|1|8	3800
ALG2	ENSCJAG00000039443	NTIC01000001.1	ENSCJAT00000073632	ENSCJAE00000485931	2	1	69459310	69460357	1	1048	CAGG	69459426	69459429	right	AGAGAGATTCTTTTCTTAAACGG	23	69459398	69459420	119	784	25.0	0	0|0|0|5	2000
ALG2	ENSCJAG00000039443	NTIC01000001.1	ENSCJAT00000073632	ENSCJAE00000485931	2	1	69459310	69460357	1	1048	AAGA	69459397	69459400	left	CCAAGAGAGATTCTTTTCTTAAA	23	69459395	69459417	90	813	25.0	0	0|0|0|45	18000
ALG2	ENSCJAG00000039443	NTIC01000001.1	ENSCJAT00000073632	ENSCJAE00000485931	2	1	69459310	69460357	1	1048	CAGG	69459426	69459429	right	TTTTCTTAAACGGCTATACAGGG	23	69459408	69459430	119	784	30.0	2	0|0|0|1	400
EIF3D	ENSCJAG00000013831	NTIC01000001.1	ENSCJAT00000053467	ENSCJAE00000184789	1	1	5390411	5390608	1	198	CAGG	5390513	5390516	left	CCCGTGATCCAGGACAACCCCTC	23	5390504	5390526	105	93	60.0	0	0|0|1|4	2200
EIF3D	ENSCJAG00000013831	NTIC01000001.1	ENSCJAT00000053467	ENSCJAE00000184789	1	1	5390411	5390608	1	198	AAGA	5390483	5390486	right	CATTTCTATTTTTAAGGTTTTGG	23	5390460	5390482	75	123	20.0	0	0|0|4|63	20000
EIF3D	ENSCJAG00000013831	NTIC01000001.1	ENSCJAT00000053467	ENSCJAE00000184789	1	1	5390411	5390608	1	198	CAGG	5390513	5390516	left	CCTCAGGCTGGGGTCCCTGTGCG	23	5390523	5390545	105	93	75.0	4	0|1|3|5	4600
EIF3D	ENSCJAG00000013831	NTIC01000001.1	ENSCJAT00000053467	ENSCJAE00000184789	1	1	5390411	5390608	1	198	AAGA	5390483	5390486	right	ATTTTTAAGGTTTTGGAAGATGG	23	5390467	5390489	75	123	25.0	0	0|0|1|19	8200
EIF3D	ENSCJAG00000013831	NTIC01000001.1	ENSCJAT00000053467	ENSCJAE00000184789	1	1	5390411	5390608	1	198	CAGG	5390526	5390529	right	CAGGACAACCCCTCAGGCTGGGG	23	5390513	5390535	118	80	65.0	2	0|0|0|6	2400
EIF3D	ENSCJAG00000013831	NTIC01000001.1	ENSCJAT00000053467	ENSCJAE00000184789	1	1	5390411	5390608	1	198	AAGG	5390473	5390476	right	ATTTTTAAGGTTTTGGAAGATGG	23	5390467	5390489	65	133	25.0	0	0|0|1|19	8200
EIF3D	ENSCJAG00000013831	NTIC01000001.1	ENSCJAT00000053467	ENSCJAE00000184789	1	1	5390411	5390608	1	198	CAGG	5390526	5390529	left	CCTCAGGCTGGGGTCCCTGTGCG	23	5390523	5390545	118	80	75.0	4	0|1|3|5	4600
EIF3D	ENSCJAG00000013831	NTIC01000001.1	ENSCJAT00000053467	ENSCJAE00000184789	1	1	5390411	5390608	1	198	CAGG	5390513	5390516	right	GTGATCCAGGACAACCCCTCAGG	23	5390507	5390529	105	93	60.0	0	0|1|0|3	2000
EIF3D	ENSCJAG00000013831	NTIC01000001.1	ENSCJAT00000053467	ENSCJAE00000184789	1	1	5390411	5390608	1	198	CAGG	5390526	5390529	left	CCCTCAGGCTGGGGTCCCTGTGC	23	5390522	5390544	118	80	70.0	4	0|1|1|16	7800
EIF3D	ENSCJAG00000013831	NTIC01000001.1	ENSCJAT00000053467	ENSCJAE00000184789	1	1	5390411	5390608	1	198	CAGG	5390526	5390529	left	CCCTGTGCGGTTCCCGAGCAGTT	23	5390537	5390559	118	80	60.0	0	1|0|0|1	1400
EIF3D	ENSCJAG00000013831	NTIC01000001.1	ENSCJAT00000053467	ENSCJAE00000184789	1	1	5390411	5390608	1	198	CAGG	5390526	5390529	left	CCTGTGCGGTTCCCGAGCAGTTT	23	5390538	5390560	118	80	60.0	0	1|0|0|1	1400
EIF3D	ENSCJAG00000013831	NTIC01000001.1	ENSCJAT00000053467	ENSCJAE00000184789	1	1	5390411	5390608	1	198	CAGG	5390513	5390516	left	CCCTCAGGCTGGGGTCCCTGTGC	23	5390522	5390544	105	93	70.0	4	0|1|1|16	7800
EIF3D	ENSCJAG00000013831	NTIC01000001.1	ENSCJAT00000053467	ENSCJAE00000184789	1	1	5390411	5390608	1	198	CAGG	5390526	5390529	left	CCCCTCAGGCTGGGGTCCCTGTG	23	5390521	5390543	118	80	70.0	4	0|0|1|11	5000
EIF3D	ENSCJAG00000013831	NTIC01000001.1	ENSCJAT00000053467	ENSCJAE00000184789	1	1	5390411	5390608	1	198	CAGG	5390526	5390529	right	TCCAGGACAACCCCTCAGGCTGG	23	5390511	5390533	118	80	65.0	0	0|1|1|9	5000
EIF3D	ENSCJAG00000013831	NTIC01000001.1	ENSCJAT00000053467	ENSCJAE00000184789	1	1	5390411	5390608	1	198	CAGG	5390526	5390529	left	CCAGGACAACCCCTCAGGCTGGG	23	5390512	5390534	118	80	70.0	2	0|1|0|8	4000
EIF3D	ENSCJAG00000013831	NTIC01000001.1	ENSCJAT00000053467	ENSCJAE00000184789	1	1	5390411	5390608	1	198	CAGG	5390513	5390516	left	CCCCTCAGGCTGGGGTCCCTGTG	23	5390521	5390543	105	93	70.0	4	0|0|1|11	5000
EIF3D	ENSCJAG00000013831	NTIC01000001.1	ENSCJAT00000053467	ENSCJAE00000184789	1	1	5390411	5390608	1	198	CAGG	5390513	5390516	left	CCGTGATCCAGGACAACCCCTCA	23	5390505	5390527	105	93	55.00000000000001	0	0|0|0|1	400
EIF3D	ENSCJAG00000013831	NTIC01000001.1	ENSCJAT00000053467	ENSCJAE00000184789	1	1	5390411	5390608	1	198	CAGG	5390513	5390516	left	CCAGGACAACCCCTCAGGCTGGG	23	5390512	5390534	105	93	70.0	2	0|1|0|8	4000
EIF3D	ENSCJAG00000013831	NTIC01000001.1	ENSCJAT00000053467	ENSCJAE00000184789	1	1	5390411	5390608	1	198	AAGG	5390473	5390476	right	CATTTCTATTTTTAAGGTTTTGG	23	5390460	5390482	65	133	20.0	0	0|0|4|63	20000
EIF3D	ENSCJAG00000013831	NTIC01000001.1	ENSCJAT00000053467	ENSCJAE00000184789	1	1	5390411	5390608	1	198	CAGG	5390526	5390529	right	CCAGGACAACCCCTCAGGCTGGG	23	5390512	5390534	118	80	65.0	1	0|1|0|8	4000
EIF3D	ENSCJAG00000013831	NTIC01000001.1	ENSCJAT00000053467	ENSCJAE00000184789	1	1	5390411	5390608	1	198	AAGA	5390483	5390486	right	TCACATCATTTCTATTTTTAAGG	23	5390454	5390476	75	123	20.0	0	0|0|0|16	6400
POU4F1	ENSCJAG00000040854	NTIC01000001.1	ENSCJAT00000075304	ENSCJAE00000437912	2	1	174989630	174988018	-1	1613	CAGG	174989429	174989426	left	CCAGGCGCTCGAGCCTGGCGACC	23	174989430	174989408	939	204	80.0	0	0|0|1|0	600
POU4F1	ENSCJAG00000040854	NTIC01000001.1	ENSCJAT00000075304	ENSCJAE00000437912	2	1	174989630	174988018	-1	1613	AAGA	174989540	174989537	left	CCCAGGGCAAGAGCCATCCTTTC	23	174989548	174989526	1050	93	55.00000000000001	0	0|0|0|6	2400
POU4F1	ENSCJAG00000040854	NTIC01000001.1	ENSCJAT00000075304	ENSCJAE00000437912	2	1	174989630	174988018	-1	1613	AAGA	174989540	174989537	right	AGTGGACATCGCCGTGTCCCAGG	23	174989565	174989543	1050	93	65.0	4	0|0|0|1	400
POU4F1	ENSCJAG00000040854	NTIC01000001.1	ENSCJAT00000075304	ENSCJAE00000437912	2	1	174989630	174988018	-1	1613	AAGA	174989540	174989537	left	CCTTTCAAGCCGGACGCCACGTA	23	174989531	174989509	1050	93	60.0	0	0|0|0|2	800
POU4F1	ENSCJAG00000040854	NTIC01000001.1	ENSCJAT00000075304	ENSCJAE00000437912	2	1	174989630	174988018	-1	1613	AAGA	174989540	174989537	left	CCAGGGCAAGAGCCATCCTTTCA	23	174989547	174989525	1050	93	55.00000000000001	0	0|0|0|20	8000
POU4F1	ENSCJAG00000040854	NTIC01000001.1	ENSCJAT00000075304	ENSCJAE00000437912	2	1	174989630	174988018	-1	1613	CAGG	174989546	174989543	left	CCCAGGGCAAGAGCCATCCTTTC	23	174989548	174989526	1056	87	55.00000000000001	0	0|0|0|6	2400
POU4F1	ENSCJAG00000040854	NTIC01000001.1	ENSCJAT00000075304	ENSCJAE00000437912	2	1	174989630	174988018	-1	1613	CAGG	174989546	174989543	left	CCAGGGCAAGAGCCATCCTTTCA	23	174989547	174989525	1056	87	55.00000000000001	0	0|0|0|20	8000
POU4F1	ENSCJAG00000040854	NTIC01000001.1	ENSCJAT00000075304	ENSCJAE00000437912	2	1	174989630	174988018	-1	1613	CAGG	174989429	174989426	left	CCACCAGGCGCTCGAGCCTGGCG	23	174989433	174989411	939	204	80.0	3	0|0|0|2	800
POU4F1	ENSCJAG00000040854	NTIC01000001.1	ENSCJAT00000075304	ENSCJAE00000437912	2	1	174989630	174988018	-1	1613	AAGA	174989540	174989537	left	CCGTGTCCCAGGGCAAGAGCCAT	23	174989554	174989532	1050	93	60.0	1	0|0|0|2	800
POU4F1	ENSCJAG00000040854	NTIC01000001.1	ENSCJAT00000075304	ENSCJAE00000437912	2	1	174989630	174988018	-1	1613	CAGG	174989429	174989426	right	CACCACCAGGCGCTCGAGCCTGG	23	174989435	174989413	939	204	75.0	1	0|0|0|1	400
POU4F1	ENSCJAG00000040854	NTIC01000001.1	ENSCJAT00000075304	ENSCJAE00000437912	2	1	174989630	174988018	-1	1613	AAGA	174989540	174989537	left	CCATCCTTTCAAGCCGGACGCCA	23	174989535	174989513	1050	93	60.0	0	0|0|1|1	1000
POU4F1	ENSCJAG00000040854	NTIC01000001.1	ENSCJAT00000075304	ENSCJAE00000437912	2	1	174989630	174988018	-1	1613	CAGG	174989546	174989543	left	CCATCCTTTCAAGCCGGACGCCA	23	174989535	174989513	1056	87	60.0	0	0|0|1|1	1000
POU4F1	ENSCJAG00000040854	NTIC01000001.1	ENSCJAT00000075304	ENSCJAE00000437912	2	1	174989630	174988018	-1	1613	CAGG	174989429	174989426	left	CCTGGCGACCTGCTGGACCACAT	23	174989417	174989395	939	204	65.0	0	0|0|0|2	800
POU4F1	ENSCJAG00000040854	NTIC01000001.1	ENSCJAT00000075304	ENSCJAE00000437912	2	1	174989630	174988018	-1	1613	CAGG	174989429	174989426	left	CCACCACCACCAGGCGCTCGAGC	23	174989439	174989417	939	204	75.0	1	0|0|0|6	2400
POU4F1	ENSCJAG00000040854	NTIC01000001.1	ENSCJAT00000075304	ENSCJAE00000437912	2	1	174989630	174988018	-1	1613	CAGG	174989546	174989543	right	GTGGACATCGCCGTGTCCCAGGG	23	174989564	174989542	1056	87	65.0	4	0|0|0|1	400
POU4F1	ENSCJAG00000040854	NTIC01000001.1	ENSCJAT00000075304	ENSCJAE00000437912	2	1	174989630	174988018	-1	1613	CAGG	174989429	174989426	left	CCACCACCAGGCGCTCGAGCCTG	23	174989436	174989414	939	204	75.0	2	0|0|0|1	400
POU4F1	ENSCJAG00000040854	NTIC01000001.1	ENSCJAT00000075304	ENSCJAE00000437912	2	1	174989630	174988018	-1	1613	CAGG	174989546	174989543	left	CCGTGTCCCAGGGCAAGAGCCAT	23	174989554	174989532	1056	87	60.0	1	0|0|0|2	800
POU4F1	ENSCJAG00000040854	NTIC01000001.1	ENSCJAT00000075304	ENSCJAE00000437912	2	1	174989630	174988018	-1	1613	AAGA	174989540	174989537	right	GTGGACATCGCCGTGTCCCAGGG	23	174989564	174989542	1050	93	65.0	4	0|0|0|1	400
POU4F1	ENSCJAG00000040854	NTIC01000001.1	ENSCJAT00000075304	ENSCJAE00000437912	2	1	174989630	174988018	-1	1613	CAGG	174989429	174989426	left	CCACCACCACCACCAGGCGCTCG	23	174989442	174989420	939	204	75.0	1	0|0|2|20	9200
FGF14	ENSCJAG00000045288	NTIC01000001.1	ENSCJAT00000075259	ENSCJAE00000454303	1		198942814	198942607	-1	208	CAGG	198942737	198942734	right	CAAGGATCTCTTCTTTCTCAGGG	23	198942755	198942733	128	80	40.0	0	0|0|1|12	5400
FGF14	ENSCJAG00000045288	NTIC01000001.1	ENSCJAT00000075259	ENSCJAE00000454303	1		198942814	198942607	-1	208	AAGG	198942754	198942751	left	CCACAAGGATCTCTTCTTTCTCA	23	198942758	198942736	145	63	40.0	0	0|0|0|5	2000
GPR152	ENSCJAG00000000943	NTIC01001113.1	ENSCJAT00000001710	ENSCJAE00000011372	1	1	119639807	119638344	-1	1464	CAGG	119639159	119639156	left	CCAGGCCTTTGCCTGTCACAGCT	23	119639160	119639138	813	651	60.0	1	0|0|3|11	6200
GPR152	ENSCJAG00000000943	NTIC01001113.1	ENSCJAT00000001710	ENSCJAE00000011372	1	1	119639807	119638344	-1	1464	CAGA	119639546	119639543	left	CCTTCCAGATCCTGGAGATCCAG	23	119639551	119639529	1200	264	55.00000000000001	5	0|0|0|11	4400
GPR152	ENSCJAG00000000943	NTIC01001113.1	ENSCJAT00000001710	ENSCJAE00000011372	1	1	119639807	119638344	-1	1464	CAGG	119639723	119639720	right	CTCCTACCCCCAGGGTGGCTGGG	23	119639733	119639711	1377	87	70.0	1	0|0|0|9	3600
GPR152	ENSCJAG00000000943	NTIC01001113.1	ENSCJAT00000001710	ENSCJAE00000011372	1	1	119639807	119638344	-1	1464	CAGA	119639546	119639543	left	CCTGGAGATCCAGCATGGAGGGC	23	119639541	119639519	1200	264	65.0	1	0|0|0|10	4000
GPR152	ENSCJAG00000000943	NTIC01001113.1	ENSCJAT00000001710	ENSCJAE00000011372	1	1	119639807	119638344	-1	1464	CAGA	119639546	119639543	right	GGCAGCGGCCTTCCAGATCCTGG	23	119639559	119639537	1200	264	70.0	0	0|0|0|8	3200
GPR152	ENSCJAG00000000943	NTIC01001113.1	ENSCJAT00000001710	ENSCJAE00000011372	1	1	119639807	119638344	-1	1464	CAGG	119639636	119639633	left	CCCAGGCCCGGCACGGAGCAGGC	23	119639638	119639616	1290	174	80.0	1	0|1|8|24	15200
GPR152	ENSCJAG00000000943	NTIC01001113.1	ENSCJAT00000001710	ENSCJAE00000011372	1	1	119639807	119638344	-1	1464	CAGG	119639723	119639720	left	CCCCCAGGGTGGCTGGGACACAG	23	119639727	119639705	1377	87	70.0	2	0|0|3|23	11000
GPR152	ENSCJAG00000000943	NTIC01001113.1	ENSCJAT00000001710	ENSCJAE00000011372	1	1	119639807	119638344	-1	1464	CAGG	119639723	119639720	left	CCTACCCCCAGGGTGGCTGGGAC	23	119639731	119639709	1377	87	75.0	4	0|0|0|6	2400
GPR152	ENSCJAG00000000943	NTIC01001113.1	ENSCJAT00000001710	ENSCJAE00000011372	1	1	119639807	119638344	-1	1464	CAGG	119639636	119639633	left	CCGGCACGGAGCAGGCACACGTC	23	119639631	119639609	1290	174	70.0	1	0|0|0|1	400
GPR152	ENSCJAG00000000943	NTIC01001113.1	ENSCJAT00000001710	ENSCJAE00000011372	1	1	119639807	119638344	-1	1464	CAGG	119639723	119639720	right	ACTCCTACCCCCAGGGTGGCTGG	23	119639734	119639712	1377	87	70.0	1	0|0|0|6	2400
GPR152	ENSCJAG00000000943	NTIC01001113.1	ENSCJAT00000001710	ENSCJAE00000011372	1	1	119639807	119638344	-1	1464	CAGG	119639620	119639617	left	CCCGGCACGGAGCAGGCACACGT	23	119639632	119639610	1274	190	70.0	1	0|0|0|1	400
GPR152	ENSCJAG00000000943	NTIC01001113.1	ENSCJAT00000001710	ENSCJAE00000011372	1	1	119639807	119638344	-1	1464	CAGG	119639088	119639085	right	CTGCCGGGGCTTCGCCCGTGTGG	23	119639112	119639090	742	722	80.0	4	0|0|0|4	1600
GPR152	ENSCJAG00000000943	NTIC01001113.1	ENSCJAT00000001710	ENSCJAE00000011372	1	1	119639807	119638344	-1	1464	CAGG	119639088	119639085	left	CCATTCTGTCAGCCTACGTGGTC	23	119639083	119639061	742	722	55.00000000000001	0	0|0|0|3	1200
GPR152	ENSCJAG00000000943	NTIC01001113.1	ENSCJAT00000001710	ENSCJAE00000011372	1	1	119639807	119638344	-1	1464	CAGG	119639159	119639156	left	CCACGTGCTCACCCAGGCCTTTG	23	119639172	119639150	813	651	65.0	1	0|0|0|6	2400
GPR152	ENSCJAG00000000943	NTIC01001113.1	ENSCJAT00000001710	ENSCJAE00000011372	1	1	119639807	119638344	-1	1464	CAGG	119639636	119639633	right	GGGCTGATGGCATGGCTGGCTGG	23	119639663	119639641	1290	174	70.0	2	0|0|1|9	4200
GPR152	ENSCJAG00000000943	NTIC01001113.1	ENSCJAT00000001710	ENSCJAE00000011372	1	1	119639807	119638344	-1	1464	CAGG	119639723	119639720	right	GATGAGGACTCCTACCCCCAGGG	23	119639741	119639719	1377	87	60.0	1	0|0|0|5	2000
GPR152	ENSCJAG00000000943	NTIC01001113.1	ENSCJAT00000001710	ENSCJAE00000011372	1	1	119639807	119638344	-1	1464	CAGG	119639088	119639085	left	CCCGTGTGGCCAGGACCATTCTG	23	119639098	119639076	742	722	60.0	0	0|0|0|2	800
GPR152	ENSCJAG00000000943	NTIC01001113.1	ENSCJAT00000001710	ENSCJAE00000011372	1	1	119639807	119638344	-1	1464	CAGG	119639636	119639633	left	CCCGGCACGGAGCAGGCACACGT	23	119639632	119639610	1290	174	70.0	1	0|0|0|1	400
GPR152	ENSCJAG00000000943	NTIC01001113.1	ENSCJAT00000001710	ENSCJAE00000011372	1	1	119639807	119638344	-1	1464	CAGG	119639723	119639720	right	GAGGACTCCTACCCCCAGGGTGG	23	119639738	119639716	1377	87	70.0	1	0|0|0|1	400
GPR152	ENSCJAG00000000943	NTIC01001113.1	ENSCJAT00000001710	ENSCJAE00000011372	1	1	119639807	119638344	-1	1464	CAGG	119639088	119639085	left	CCGTGTGGCCAGGACCATTCTGT	23	119639097	119639075	742	722	55.00000000000001	0	0|0|0|1	400
GPR152	ENSCJAG00000000943	NTIC01001113.1	ENSCJAT00000001710	ENSCJAE00000011372	1	1	119639807	119638344	-1	1464	CAGG	119639636	119639633	right	GCTGGCTCCCAGGCCCGGCACGG	23	119639645	119639623	1290	174	80.0	3	0|0|0|8	3200
GPR152	ENSCJAG00000000943	NTIC01001113.1	ENSCJAT00000001710	ENSCJAE00000011372	1	1	119639807	119638344	-1	1464	CAGG	119639159	119639156	left	CCTGTCACAGCTGCCGCCACCAA	23	119639149	119639127	813	651	65.0	0	0|0|0|5	2000
GPR152	ENSCJAG00000000943	NTIC01001113.1	ENSCJAT00000001710	ENSCJAE00000011372	1	1	119639807	119638344	-1	1464	CAGG	119639159	119639156	left	CCCAGGCCTTTGCCTGTCACAGC	23	119639161	119639139	813	651	60.0	2	0|0|1|11	5000
GPR152	ENSCJAG00000000943	NTIC01001113.1	ENSCJAT00000001710	ENSCJAE00000011372	1	1	119639807	119638344	-1	1464	CAGG	119639088	119639085	left	CCAGGACCATTCTGTCAGCCTAC	23	119639089	119639067	742	722	55.00000000000001	0	0|0|0|3	1200
GPR152	ENSCJAG00000000943	NTIC01001113.1	ENSCJAT00000001710	ENSCJAE00000011372	1	1	119639807	119638344	-1	1464	CAGG	119639159	119639156	left	CCTTTGCCTGTCACAGCTGCCGC	23	119639155	119639133	813	651	65.0	1	0|0|0|3	1200
GPR152	ENSCJAG00000000943	NTIC01001113.1	ENSCJAT00000001710	ENSCJAE00000011372	1	1	119639807	119638344	-1	1464	CAGG	119639636	119639633	right	GGCTGGCTGGCTCCCAGGCCCGG	23	119639650	119639628	1290	174	80.0	6	0|0|0|9	3600
GPR152	ENSCJAG00000000943	NTIC01001113.1	ENSCJAT00000001710	ENSCJAE00000011372	1	1	119639807	119638344	-1	1464	CAGA	119639546	119639543	right	CTTCTTGTTCCTGGCGGCAGCGG	23	119639574	119639552	1200	264	60.0	0	0|0|0|1	400
GPR152	ENSCJAG00000000943	NTIC01001113.1	ENSCJAT00000001710	ENSCJAE00000011372	1	1	119639807	119638344	-1	1464	CAGG	119639620	119639617	right	GCTGGCTCCCAGGCCCGGCACGG	23	119639645	119639623	1274	190	80.0	3	0|0|0|8	3200
GPR152	ENSCJAG00000000943	NTIC01001113.1	ENSCJAT00000001710	ENSCJAE00000011372	1	1	119639807	119638344	-1	1464	CAGG	119639723	119639720	left	CCCAGGGTGGCTGGGACACAGTC	23	119639725	119639703	1377	87	65.0	1	0|0|0|19	7600
GPR152	ENSCJAG00000000943	NTIC01001113.1	ENSCJAT00000001710	ENSCJAE00000011372	1	1	119639807	119638344	-1	1464	CAGG	119639723	119639720	left	CCCCAGGGTGGCTGGGACACAGT	23	119639726	119639704	1377	87	65.0	1	0|0|0|9	3600
GPR152	ENSCJAG00000000943	NTIC01001113.1	ENSCJAT00000001710	ENSCJAE00000011372	1	1	119639807	119638344	-1	1464	CAGG	119639636	119639633	left	CCAGGCCCGGCACGGAGCAGGCA	23	119639637	119639615	1290	174	80.0	1	0|0|8|20	12800
GPR152	ENSCJAG00000000943	NTIC01001113.1	ENSCJAT00000001710	ENSCJAE00000011372	1	1	119639807	119638344	-1	1464	CAGG	119639723	119639720	left	CCAGGGTGGCTGGGACACAGTCT	23	119639724	119639702	1377	87	65.0	2	0|0|4|21	10800
GPR152	ENSCJAG00000000943	NTIC01001113.1	ENSCJAT00000001710	ENSCJAE00000011372	1	1	119639807	119638344	-1	1464	CAGA	119639546	119639543	left	CCAGATCCTGGAGATCCAGCATG	23	119639547	119639525	1200	264	55.00000000000001	3	0|0|2|10	5200
GPR152	ENSCJAG00000000943	NTIC01001113.1	ENSCJAT00000001710	ENSCJAE00000011372	1	1	119639807	119638344	-1	1464	CAGG	119639620	119639617	right	GCACGGAGCAGGCACACGTCTGG	23	119639628	119639606	1274	190	70.0	1	0|0|0|2	800
GPR152	ENSCJAG00000000943	NTIC01001113.1	ENSCJAT00000001710	ENSCJAE00000011372	1	1	119639807	119638344	-1	1464	CAGG	119639620	119639617	left	CCGGCACGGAGCAGGCACACGTC	23	119639631	119639609	1274	190	70.0	1	0|0|0|1	400
NIBAN2	ENSCJAG00000018109	NTIC01000001.1	ENSCJAT00000035411	ENSCJAE00000242568	3	1	40946902	40947030	1	129	AAGA	40946962	40946965	right	AGGAGGACAGCAAGAAGTGGAGG	23	40946951	40946973	63	66	55.00000000000001	0	0|0|5|19	10600
NIBAN2	ENSCJAG00000018109	NTIC01000001.1	ENSCJAT00000035411	ENSCJAE00000242568	3	1	40946902	40947030	1	129	AAGA	40946962	40946965	right	ACCAGGAGGACAGCAAGAAGTGG	23	40946948	40946970	63	66	55.00000000000001	0	0|0|0|9	3600
NIBAN2	ENSCJAG00000018109	NTIC01000001.1	ENSCJAT00000035411	ENSCJAE00000242568	3	1	40946902	40947030	1	129	AAGA	40946962	40946965	right	GAACCTCTTCCAGTACCAGGAGG	23	40946934	40946956	63	66	55.00000000000001	0	0|0|0|3	1200
NIBAN2	ENSCJAG00000018109	NTIC01000001.1	ENSCJAT00000035411	ENSCJAE00000242568	3	1	40946902	40947030	1	129	AAGA	40946962	40946965	left	CCAGGAGGACAGCAAGAAGTGGA	23	40946949	40946971	63	66	55.00000000000001	0	0|0|1|7	3400
NIBAN2	ENSCJAG00000018109	NTIC01000001.1	ENSCJAT00000035411	ENSCJAE00000242610	5	1	40950330	40950497	1	168	CAGA	40950435	40950438	right	CATGATGACAGAAGCTGAGCAGG	23	40950427	40950449	108	60	50.0	0	0|0|1|7	3400
NIBAN2	ENSCJAG00000018109	NTIC01000001.1	ENSCJAT00000035411	ENSCJAE00000242661	8	1	40957079	40957241	1	163	CAGG	40957154	40957157	right	TAGCCAAGGTGCAGCAGGCGCGG	23	40957140	40957162	78	85	65.0	1	0|0|0|3	1200
NIBAN2	ENSCJAG00000018109	NTIC01000001.1	ENSCJAT00000035411	ENSCJAE00000242661	8	1	40957079	40957241	1	163	CAGG	40957154	40957157	right	CTTCGAGGAGGTGCTAGCCAAGG	23	40957126	40957148	78	85	60.0	2	0|0|0|2	800
NIBAN2	ENSCJAG00000018109	NTIC01000001.1	ENSCJAT00000035411	ENSCJAE00000242661	8	1	40957079	40957241	1	163	AAGG	40957145	40957148	left	CCAAGGTGCAGCAGGCGCGGCCG	23	40957143	40957165	69	94	80.0	1	0|0|1|4	2200
NIBAN2	ENSCJAG00000018109	NTIC01000001.1	ENSCJAT00000035411	ENSCJAE00000242661	8	1	40957079	40957241	1	163	AAGG	40957172	40957175	right	CAAGGTGCAGCAGGCGCGGCCGG	23	40957144	40957166	96	67	75.0	1	0|0|0|7	2800
NIBAN2	ENSCJAG00000018109	NTIC01000001.1	ENSCJAT00000035411	ENSCJAE00000242661	8	1	40957079	40957241	1	163	AAGG	40957172	40957175	left	CCATGAAGGCCGTCATCCGCACA	23	40957167	40957189	96	67	60.0	3	0|0|0|1	400
NIBAN2	ENSCJAG00000018109	NTIC01000001.1	ENSCJAT00000035411	ENSCJAE00000242661	8	1	40957079	40957241	1	163	CAGG	40957154	40957157	right	CAAGGTGCAGCAGGCGCGGCCGG	23	40957144	40957166	78	85	75.0	1	0|0|0|7	2800
NIBAN2	ENSCJAG00000018109	NTIC01000001.1	ENSCJAT00000035411	ENSCJAE00000242661	8	1	40957079	40957241	1	163	CAGG	40957154	40957157	left	CCGGCCATGAAGGCCGTCATCCG	23	40957163	40957185	78	85	65.0	3	0|0|0|0	0
NIBAN2	ENSCJAG00000018109	NTIC01000001.1	ENSCJAT00000035411	ENSCJAE00000242661	8	1	40957079	40957241	1	163	AAGG	40957145	40957148	right	GGTGCTAGCCAAGGTGCAGCAGG	23	40957135	40957157	69	94	65.0	2	0|0|0|6	2400
NIBAN2	ENSCJAG00000018109	NTIC01000001.1	ENSCJAT00000035411	ENSCJAE00000242661	8	1	40957079	40957241	1	163	AAGG	40957172	40957175	left	CCGTCATCCGCACAGACATGGAC	23	40957176	40957198	96	67	55.00000000000001	1	0|0|0|3	1200
NIBAN2	ENSCJAG00000018109	NTIC01000001.1	ENSCJAT00000035411	ENSCJAE00000242661	8	1	40957079	40957241	1	163	AAGG	40957172	40957175	left	CCGGCCATGAAGGCCGTCATCCG	23	40957163	40957185	96	67	65.0	3	0|0|0|0	0
NIBAN2	ENSCJAG00000018109	NTIC01000001.1	ENSCJAT00000035411	ENSCJAE00000242661	8	1	40957079	40957241	1	163	AAGG	40957145	40957148	right	TAGCCAAGGTGCAGCAGGCGCGG	23	40957140	40957162	69	94	65.0	1	0|0|0|3	1200
NIBAN2	ENSCJAG00000018109	NTIC01000001.1	ENSCJAT00000035411	ENSCJAE00000242661	8	1	40957079	40957241	1	163	AAGG	40957172	40957175	left	CCGCACAGACATGGACCAAATCA	23	40957183	40957205	96	67	45.0	0	0|0|0|1	400
NIBAN2	ENSCJAG00000018109	NTIC01000001.1	ENSCJAT00000035411	ENSCJAE00000242661	8	1	40957079	40957241	1	163	CAGG	40957154	40957157	left	CCAAGGTGCAGCAGGCGCGGCCG	23	40957143	40957165	78	85	80.0	1	0|0|1|4	2200
NIBAN2	ENSCJAG00000018109	NTIC01000001.1	ENSCJAT00000035411	ENSCJAE00000242691	9	1	40965013	40965200	1	188	CAGG	40965105	40965108	left	CCCACCAGCCAGGGCTTCACTGA	23	40965096	40965118	95	93	60.0	2	0|0|1|7	3400
NIBAN2	ENSCJAG00000018109	NTIC01000001.1	ENSCJAT00000035411	ENSCJAE00000242691	9	1	40965013	40965200	1	188	CAGG	40965105	40965108	left	CCACCAGCCAGGGCTTCACTGAA	23	40965097	40965119	95	93	60.0	3	0|0|1|13	5800
NIBAN2	ENSCJAG00000018109	NTIC01000001.1	ENSCJAT00000035411	ENSCJAE00000242691	9	1	40965013	40965200	1	188	CAGG	40965105	40965108	left	CCAGGGCTTCACTGAAGTGCGCG	23	40965104	40965126	95	93	65.0	4	0|0|0|3	1200
NIBAN2	ENSCJAG00000018109	NTIC01000001.1	ENSCJAT00000035411	ENSCJAE00000242691	9	1	40965013	40965200	1	188	CAGG	40965105	40965108	left	CCAGCCAGGGCTTCACTGAAGTG	23	40965100	40965122	95	93	60.0	4	0|0|0|3	1200
NIBAN2	ENSCJAG00000018109	NTIC01000001.1	ENSCJAT00000035411	ENSCJAE00000242691	9	1	40965013	40965200	1	188	CAGG	40965105	40965108	right	CTGATGGTGCCCACCAGCCAGGG	23	40965087	40965109	95	93	65.0	2	0|0|0|9	3600
NIBAN2	ENSCJAG00000018109	NTIC01000001.1	ENSCJAT00000035411	ENSCJAE00000242691	9	1	40965013	40965200	1	188	AAGG	40965138	40965141	right	CGTCTTCTTCAAGGAGGTCACGG	23	40965128	40965150	128	60	50.0	0	0|0|0|1	400
NIBAN2	ENSCJAG00000018109	NTIC01000001.1	ENSCJAT00000035411	ENSCJAE00000242691	9	1	40965013	40965200	1	188	AAGG	40965138	40965141	right	GCGCGACGTCTTCTTCAAGGAGG	23	40965122	40965144	128	60	60.0	0	0|0|0|1	400
CABP4	ENSCJAG00000000939	NTIC01001113.1	ENSCJAT00000001700	ENSCJAE00000011321	1	1	119642931	119643287	1	357	CAGG	119643163	119643166	left	CCTGCATCCCCTGGGCCAGCCTC	23	119643174	119643196	235	122	75.0	1	0|0|1|29	12200
CABP4	ENSCJAG00000000939	NTIC01001113.1	ENSCJAT00000001700	ENSCJAE00000011321	1	1	119642931	119643287	1	357	CAGA	119643016	119643019	right	GACTCCCAAGAGTGATGCAGAGG	23	119642999	119643021	88	269	55.00000000000001	1	0|0|1|7	3400
CABP4	ENSCJAG00000000939	NTIC01001113.1	ENSCJAT00000001700	ENSCJAE00000011321	1	1	119642931	119643287	1	357	AAGA	119643132	119643135	left	CCTCCCAGGACTGGAGAGGGGCC	23	119643138	119643160	204	153	75.0	1	0|0|0|15	6000
CABP4	ENSCJAG00000000939	NTIC01001113.1	ENSCJAT00000001700	ENSCJAE00000011321	1	1	119642931	119643287	1	357	AAGA	119643132	119643135	left	CCCAGGGAGCAGCAAGAACCCTC	23	119643119	119643141	204	153	60.0	1	0|0|4|10	6400
CABP4	ENSCJAG00000000939	NTIC01001113.1	ENSCJAT00000001700	ENSCJAE00000011321	1	1	119642931	119643287	1	357	CAGG	119643035	119643038	left	CCAGGAAGAGGAGCAAGAAGGAG	23	119643034	119643056	107	250	55.00000000000001	0	0|0|6|25	13600
CABP4	ENSCJAG00000000939	NTIC01001113.1	ENSCJAT00000001700	ENSCJAE00000011321	1	1	119642931	119643287	1	357	AAGA	119642988	119642991	left	CCCCTGTGACTCCCAAGAGTGAT	23	119642992	119643014	60	297	50.0	1	0|0|1|2	1400
CABP4	ENSCJAG00000000939	NTIC01001113.1	ENSCJAT00000001700	ENSCJAE00000011321	1	1	119642931	119643287	1	357	CAGG	119643102	119643105	right	CGGAAGCGCGCTGGCAGCTCTGG	23	119643075	119643097	174	183	75.0	1	0|0|0|4	1600
CABP4	ENSCJAG00000000939	NTIC01001113.1	ENSCJAT00000001700	ENSCJAE00000011321	1	1	119642931	119643287	1	357	CAGA	119643016	119643019	left	CCAAGAGTGATGCAGAGGAGCCC	23	119643004	119643026	88	269	60.0	0	0|0|0|3	1200
CABP4	ENSCJAG00000000939	NTIC01001113.1	ENSCJAT00000001700	ENSCJAE00000011321	1	1	119642931	119643287	1	357	AAGA	119642988	119642991	left	CCTGGCCCTCAGAAGACCCCTGT	23	119642976	119642998	60	297	65.0	0	0|0|4|17	9200
CABP4	ENSCJAG00000000939	NTIC01001113.1	ENSCJAT00000001700	ENSCJAE00000011321	1	1	119642931	119643287	1	357	AAGA	119643048	119643051	right	AAGAGGAGCAAGAAGGAGAGGGG	23	119643039	119643061	120	237	50.0	0	0|0|7|84	20000
CABP4	ENSCJAG00000000939	NTIC01001113.1	ENSCJAT00000001700	ENSCJAE00000011321	1	1	119642931	119643287	1	357	CAGG	119643121	119643124	right	CTCTGGGGACCAGGCAGGCCCGG	23	119643092	119643114	193	164	75.0	3	0|0|0|11	4400
CABP4	ENSCJAG00000000939	NTIC01001113.1	ENSCJAT00000001700	ENSCJAE00000011321	1	1	119642931	119643287	1	357	CAGG	119643163	119643166	left	CCGCAGGGGTACCCCCTGCATCC	23	119643160	119643182	235	122	70.0	3	0|0|0|1	400
CABP4	ENSCJAG00000000939	NTIC01001113.1	ENSCJAT00000001700	ENSCJAE00000011321	1	1	119642931	119643287	1	357	CAGG	119643163	119643166	left	CCCTGCATCCCCTGGGCCAGCCT	23	119643173	119643195	235	122	70.0	1	0|1|5|29	15400
CABP4	ENSCJAG00000000939	NTIC01001113.1	ENSCJAT00000001700	ENSCJAE00000011321	1	1	119642931	119643287	1	357	CAGA	119643016	119643019	left	CCCCCGATGACCAGGAAGAGGAG	23	119643024	119643046	88	269	60.0	0	0|0|0|9	3600
CABP4	ENSCJAG00000000939	NTIC01001113.1	ENSCJAT00000001700	ENSCJAE00000011321	1	1	119642931	119643287	1	357	AAGA	119642988	119642991	left	CCCTCAGAAGACCCCTGTGACTC	23	119642981	119643003	60	297	55.00000000000001	0	0|0|0|0	0
CABP4	ENSCJAG00000000939	NTIC01001113.1	ENSCJAT00000001700	ENSCJAE00000011321	1	1	119642931	119643287	1	357	CAGG	119643106	119643109	left	CCGGAGGCCCCAGGGAGCAGCAA	23	119643111	119643133	178	179	70.0	1	0|0|1|13	5800
CABP4	ENSCJAG00000000939	NTIC01001113.1	ENSCJAT00000001700	ENSCJAE00000011321	1	1	119642931	119643287	1	357	AAGA	119642988	119642991	left	CCTGTGACTCCCAAGAGTGATGC	23	119642994	119643016	60	297	55.00000000000001	1	0|0|1|7	3400
CABP4	ENSCJAG00000000939	NTIC01001113.1	ENSCJAT00000001700	ENSCJAE00000011321	1	1	119642931	119643287	1	357	AAGA	119643006	119643009	left	CCCCTGTGACTCCCAAGAGTGAT	23	119642992	119643014	78	279	50.0	1	0|0|1|2	1400
CABP4	ENSCJAG00000000939	NTIC01001113.1	ENSCJAT00000001700	ENSCJAE00000011321	1	1	119642931	119643287	1	357	CAGG	119643106	119643109	right	TGGGGACCAGGCAGGCCCGGAGG	23	119643095	119643117	178	179	80.0	2	0|0|0|22	8800
CABP4	ENSCJAG00000000939	NTIC01001113.1	ENSCJAT00000001700	ENSCJAE00000011321	1	1	119642931	119643287	1	357	AAGG	119643051	119643054	right	AAGAGGAGCAAGAAGGAGAGGGG	23	119643039	119643061	123	234	50.0	0	0|0|7|84	20000
CABP4	ENSCJAG00000000939	NTIC01001113.1	ENSCJAT00000001700	ENSCJAE00000011321	1	1	119642931	119643287	1	357	CAGG	119643102	119643105	left	CCCGGAGGCCCCAGGGAGCAGCA	23	119643110	119643132	174	183	75.0	1	0|0|6|14	9200
CABP4	ENSCJAG00000000939	NTIC01001113.1	ENSCJAT00000001700	ENSCJAE00000011321	1	1	119642931	119643287	1	357	CAGG	119643102	119643105	right	GGAAGCGCGCTGGCAGCTCTGGG	23	119643076	119643098	174	183	70.0	1	0|0|0|2	800
CABP4	ENSCJAG00000000939	NTIC01001113.1	ENSCJAT00000001700	ENSCJAE00000011321	1	1	119642931	119643287	1	357	AAGG	119643067	119643070	right	GAAGAGGAGCAAGAAGGAGAGGG	23	119643038	119643060	139	218	50.0	0	0|0|13|183	20000
CABP4	ENSCJAG00000000939	NTIC01001113.1	ENSCJAT00000001700	ENSCJAE00000011321	1	1	119642931	119643287	1	357	AAGA	119643048	119643051	right	GAAGAGGAGCAAGAAGGAGAGGG	23	119643038	119643060	120	237	50.0	0	0|0|13|183	20000
CABP4	ENSCJAG00000000939	NTIC01001113.1	ENSCJAT00000001700	ENSCJAE00000011321	1	1	119642931	119643287	1	357	CAGG	119643143	119643146	right	GAACCCTCCCAGGACTGGAGAGG	23	119643134	119643156	215	142	65.0	2	0|0|1|8	3800
CABP4	ENSCJAG00000000939	NTIC01001113.1	ENSCJAT00000001700	ENSCJAE00000011321	1	1	119642931	119643287	1	357	CAGG	119643035	119643038	left	CCGATGACCAGGAAGAGGAGCAA	23	119643027	119643049	107	250	50.0	0	0|0|1|2	1400
CABP4	ENSCJAG00000000939	NTIC01001113.1	ENSCJAT00000001700	ENSCJAE00000011321	1	1	119642931	119643287	1	357	CAGG	119643106	119643109	left	CCAGGCAGGCCCGGAGGCCCCAG	23	119643101	119643123	178	179	85.0	3	0|0|2|21	9600
CABP4	ENSCJAG00000000939	NTIC01001113.1	ENSCJAT00000001700	ENSCJAE00000011321	1	1	119642931	119643287	1	357	AAGA	119642988	119642991	left	CCCTGGCCCTCAGAAGACCCCTG	23	119642975	119642997	60	297	65.0	0	0|0|2|14	6800
CABP4	ENSCJAG00000000939	NTIC01001113.1	ENSCJAT00000001700	ENSCJAE00000011321	1	1	119642931	119643287	1	357	CAGG	119643106	119643109	right	CTCTGGGGACCAGGCAGGCCCGG	23	119643092	119643114	178	179	75.0	3	0|0|0|11	4400
CABP4	ENSCJAG00000000939	NTIC01001113.1	ENSCJAT00000001700	ENSCJAE00000011321	1	1	119642931	119643287	1	357	CAGA	119643016	119643019	left	CCCGATGACCAGGAAGAGGAGCA	23	119643026	119643048	88	269	55.00000000000001	0	0|0|1|5	2600
CABP4	ENSCJAG00000000939	NTIC01001113.1	ENSCJAT00000001700	ENSCJAE00000011321	1	1	119642931	119643287	1	357	CAGG	119643106	119643109	right	GAAGCGCGCTGGCAGCTCTGGGG	23	119643077	119643099	178	179	70.0	1	0|0|0|2	800
CABP4	ENSCJAG00000000939	NTIC01001113.1	ENSCJAT00000001700	ENSCJAE00000011321	1	1	119642931	119643287	1	357	CAGG	119643163	119643166	right	GAACCCTCCCAGGACTGGAGAGG	23	119643134	119643156	235	122	65.0	2	0|0|1|8	3800
CABP4	ENSCJAG00000000939	NTIC01001113.1	ENSCJAT00000001700	ENSCJAE00000011321	1	1	119642931	119643287	1	357	CAGG	119643102	119643105	left	CCGGAGGCCCCAGGGAGCAGCAA	23	119643111	119643133	174	183	70.0	1	0|0|1|13	5800
CABP4	ENSCJAG00000000939	NTIC01001113.1	ENSCJAT00000001700	ENSCJAE00000011321	1	1	119642931	119643287	1	357	CAGA	119643016	119643019	left	CCGATGACCAGGAAGAGGAGCAA	23	119643027	119643049	88	269	50.0	0	0|0|1|2	1400
CABP4	ENSCJAG00000000939	NTIC01001113.1	ENSCJAT00000001700	ENSCJAE00000011321	1	1	119642931	119643287	1	357	AAGA	119643006	119643009	left	CCAAGAGTGATGCAGAGGAGCCC	23	119643004	119643026	78	279	60.0	0	0|0|0|3	1200
CABP4	ENSCJAG00000000939	NTIC01001113.1	ENSCJAT00000001700	ENSCJAE00000011321	1	1	119642931	119643287	1	357	AAGA	119642988	119642991	left	CCCCTGGCCCTCAGAAGACCCCT	23	119642974	119642996	60	297	65.0	0	0|0|0|8	3200
CABP4	ENSCJAG00000000939	NTIC01001113.1	ENSCJAT00000001700	ENSCJAE00000011321	1	1	119642931	119643287	1	357	CAGG	119643102	119643105	right	TGGGGACCAGGCAGGCCCGGAGG	23	119643095	119643117	174	183	80.0	2	0|0|0|22	8800
CABP4	ENSCJAG00000000939	NTIC01001113.1	ENSCJAT00000001700	ENSCJAE00000011321	1	1	119642931	119643287	1	357	AAGA	119643039	119643042	left	CCAGGAAGAGGAGCAAGAAGGAG	23	119643034	119643056	111	246	55.00000000000001	0	0|0|6|25	13600
CABP4	ENSCJAG00000000939	NTIC01001113.1	ENSCJAT00000001700	ENSCJAE00000011321	1	1	119642931	119643287	1	357	CAGG	119643106	119643109	left	CCCGGAGGCCCCAGGGAGCAGCA	23	119643110	119643132	178	179	75.0	1	0|0|6|14	9200
CABP4	ENSCJAG00000000939	NTIC01001113.1	ENSCJAT00000001700	ENSCJAE00000011321	1	1	119642931	119643287	1	357	AAGA	119643039	119643042	right	GACCAGGAAGAGGAGCAAGAAGG	23	119643032	119643054	111	246	55.00000000000001	0	0|0|2|41	17600
CABP4	ENSCJAG00000000939	NTIC01001113.1	ENSCJAT00000001700	ENSCJAE00000011321	1	1	119642931	119643287	1	357	AAGG	119643067	119643070	left	CCGGAAGCGCGCTGGCAGCTCTG	23	119643074	119643096	139	218	70.0	1	0|0|0|2	800
CABP4	ENSCJAG00000000939	NTIC01001113.1	ENSCJAT00000001700	ENSCJAE00000011321	1	1	119642931	119643287	1	357	CAGG	119643102	119643105	left	CCAGGCAGGCCCGGAGGCCCCAG	23	119643101	119643123	174	183	85.0	3	0|0|2|21	9600
CABP4	ENSCJAG00000000939	NTIC01001113.1	ENSCJAT00000001700	ENSCJAE00000011321	1	1	119642931	119643287	1	357	CAGG	119643143	119643146	right	ACCCTCCCAGGACTGGAGAGGGG	23	119643136	119643158	215	142	65.0	2	0|0|1|12	5400
CABP4	ENSCJAG00000000939	NTIC01001113.1	ENSCJAT00000001700	ENSCJAE00000011321	1	1	119642931	119643287	1	357	CAGG	119643035	119643038	right	AGCCCCCGATGACCAGGAAGAGG	23	119643022	119643044	107	250	65.0	0	0|0|0|3	1200
CABP4	ENSCJAG00000000939	NTIC01001113.1	ENSCJAT00000001700	ENSCJAE00000011321	1	1	119642931	119643287	1	357	AAGA	119643039	119643042	left	CCGATGACCAGGAAGAGGAGCAA	23	119643027	119643049	111	246	50.0	0	0|0|1|2	1400
CABP4	ENSCJAG00000000939	NTIC01001113.1	ENSCJAT00000001700	ENSCJAE00000011321	1	1	119642931	119643287	1	357	AAGA	119643039	119643042	left	CCCCGATGACCAGGAAGAGGAGC	23	119643025	119643047	111	246	60.0	0	0|0|0|4	1600
CABP4	ENSCJAG00000000939	NTIC01001113.1	ENSCJAT00000001700	ENSCJAE00000011321	1	1	119642931	119643287	1	357	AAGG	119643067	119643070	left	CCCGGAAGCGCGCTGGCAGCTCT	23	119643073	119643095	139	218	70.0	1	0|0|0|2	800
CABP4	ENSCJAG00000000939	NTIC01001113.1	ENSCJAT00000001700	ENSCJAE00000011321	1	1	119642931	119643287	1	357	AAGA	119643132	119643135	left	CCCAGGACTGGAGAGGGGCCCGC	23	119643141	119643163	204	153	75.0	0	0|0|0|2	800
CABP4	ENSCJAG00000000939	NTIC01001113.1	ENSCJAT00000001700	ENSCJAE00000011321	1	1	119642931	119643287	1	357	CAGG	119643121	119643124	right	AGGCAGGCCCGGAGGCCCCAGGG	23	119643103	119643125	193	164	80.0	4	0|0|0|22	8800
CABP4	ENSCJAG00000000939	NTIC01001113.1	ENSCJAT00000001700	ENSCJAE00000011321	1	1	119642931	119643287	1	357	AAGG	119643051	119643054	right	GGAAGAGGAGCAAGAAGGAGAGG	23	119643037	119643059	123	234	55.00000000000001	0	0|0|32|304	20000
CABP4	ENSCJAG00000000939	NTIC01001113.1	ENSCJAT00000001700	ENSCJAE00000011321	1	1	119642931	119643287	1	357	AAGA	119643048	119643051	right	AGCCCCCGATGACCAGGAAGAGG	23	119643022	119643044	120	237	65.0	0	0|0|0|3	1200
CABP4	ENSCJAG00000000939	NTIC01001113.1	ENSCJAT00000001700	ENSCJAE00000011321	1	1	119642931	119643287	1	357	AAGG	119643067	119643070	right	AGAGGAGCAAGAAGGAGAGGGGG	23	119643040	119643062	139	218	55.00000000000001	0	0|0|4|79	20000
CABP4	ENSCJAG00000000939	NTIC01001113.1	ENSCJAT00000001700	ENSCJAE00000011321	1	1	119642931	119643287	1	357	CAGG	119643143	119643146	left	CCTCCCAGGACTGGAGAGGGGCC	23	119643138	119643160	215	142	75.0	1	0|0|0|15	6000
CABP4	ENSCJAG00000000939	NTIC01001113.1	ENSCJAT00000001700	ENSCJAE00000011321	1	1	119642931	119643287	1	357	AAGA	119643048	119643051	right	GGAAGAGGAGCAAGAAGGAGAGG	23	119643037	119643059	120	237	55.00000000000001	0	0|0|32|304	20000
CABP4	ENSCJAG00000000939	NTIC01001113.1	ENSCJAT00000001700	ENSCJAE00000011321	1	1	119642931	119643287	1	357	CAGG	119643102	119643105	right	GAAGCGCGCTGGCAGCTCTGGGG	23	119643077	119643099	174	183	70.0	1	0|0|0|2	800
CABP4	ENSCJAG00000000939	NTIC01001113.1	ENSCJAT00000001700	ENSCJAE00000011321	1	1	119642931	119643287	1	357	AAGG	119643051	119643054	right	AGAGGAGCAAGAAGGAGAGGGGG	23	119643040	119643062	123	234	55.00000000000001	0	0|0|4|79	20000
CABP4	ENSCJAG00000000939	NTIC01001113.1	ENSCJAT00000001700	ENSCJAE00000011321	1	1	119642931	119643287	1	357	AAGA	119643006	119643009	right	GACTCCCAAGAGTGATGCAGAGG	23	119642999	119643021	78	279	55.00000000000001	1	0|0|1|7	3400
CABP4	ENSCJAG00000000939	NTIC01001113.1	ENSCJAT00000001700	ENSCJAE00000011321	1	1	119642931	119643287	1	357	AAGA	119643006	119643009	left	CCCTGTGACTCCCAAGAGTGATG	23	119642993	119643015	78	279	50.0	1	0|0|1|2	1400
CABP4	ENSCJAG00000000939	NTIC01001113.1	ENSCJAT00000001700	ENSCJAE00000011321	1	1	119642931	119643287	1	357	CAGG	119643163	119643166	right	AACCCTCCCAGGACTGGAGAGGG	23	119643135	119643157	235	122	60.0	2	0|0|0|7	2800
CABP4	ENSCJAG00000000939	NTIC01001113.1	ENSCJAT00000001700	ENSCJAE00000011321	1	1	119642931	119643287	1	357	CAGG	119643106	119643109	left	CCCCAGGGAGCAGCAAGAACCCT	23	119643118	119643140	178	179	60.0	1	0|0|2|12	6000
CABP4	ENSCJAG00000000939	NTIC01001113.1	ENSCJAT00000001700	ENSCJAE00000011321	1	1	119642931	119643287	1	357	CAGA	119643016	119643019	left	CCCAAGAGTGATGCAGAGGAGCC	23	119643003	119643025	88	269	55.00000000000001	0	0|0|0|5	2000
CABP4	ENSCJAG00000000939	NTIC01001113.1	ENSCJAT00000001700	ENSCJAE00000011321	1	1	119642931	119643287	1	357	AAGA	119643048	119643051	right	GACCAGGAAGAGGAGCAAGAAGG	23	119643032	119643054	120	237	55.00000000000001	0	0|0|2|41	17600
CABP4	ENSCJAG00000000939	NTIC01001113.1	ENSCJAT00000001700	ENSCJAE00000011321	1	1	119642931	119643287	1	357	CAGG	119643035	119643038	left	CCCCGATGACCAGGAAGAGGAGC	23	119643025	119643047	107	250	60.0	0	0|0|0|4	1600
CABP4	ENSCJAG00000000939	NTIC01001113.1	ENSCJAT00000001700	ENSCJAE00000011321	1	1	119642931	119643287	1	357	AAGA	119643132	119643135	left	CCAGGACTGGAGAGGGGCCCGCA	23	119643142	119643164	204	153	75.0	0	0|0|0|5	2000
CABP4	ENSCJAG00000000939	NTIC01001113.1	ENSCJAT00000001700	ENSCJAE00000011321	1	1	119642931	119643287	1	357	AAGA	119643048	119643051	left	CCAGGAAGAGGAGCAAGAAGGAG	23	119643034	119643056	120	237	55.00000000000001	0	0|0|6|25	13600
CABP4	ENSCJAG00000000939	NTIC01001113.1	ENSCJAT00000001700	ENSCJAE00000011321	1	1	119642931	119643287	1	357	AAGA	119643039	119643042	right	CAGAGGAGCCCCCGATGACCAGG	23	119643016	119643038	111	246	70.0	0	0|0|0|3	1200
CABP4	ENSCJAG00000000939	NTIC01001113.1	ENSCJAT00000001700	ENSCJAE00000011321	1	1	119642931	119643287	1	357	AAGG	119643051	119643054	right	AGCCCCCGATGACCAGGAAGAGG	23	119643022	119643044	123	234	65.0	0	0|0|0|3	1200
CABP4	ENSCJAG00000000939	NTIC01001113.1	ENSCJAT00000001700	ENSCJAE00000011321	1	1	119642931	119643287	1	357	CAGG	119643121	119643124	left	CCCCAGGGAGCAGCAAGAACCCT	23	119643118	119643140	193	164	60.0	1	0|0|2|12	6000
CABP4	ENSCJAG00000000939	NTIC01001113.1	ENSCJAT00000001700	ENSCJAE00000011321	1	1	119642931	119643287	1	357	AAGG	119643067	119643070	left	CCAAGGGTCCCGGAAGCGCGCTG	23	119643065	119643087	139	218	75.0	1	0|0|0|0	0
CABP4	ENSCJAG00000000939	NTIC01001113.1	ENSCJAT00000001700	ENSCJAE00000011321	1	1	119642931	119643287	1	357	CAGG	119643163	119643166	right	ACCCTCCCAGGACTGGAGAGGGG	23	119643136	119643158	235	122	65.0	2	0|0|1|12	5400
CABP4	ENSCJAG00000000939	NTIC01001113.1	ENSCJAT00000001700	ENSCJAE00000011321	1	1	119642931	119643287	1	357	CAGA	119643016	119643019	left	CCCCGATGACCAGGAAGAGGAGC	23	119643025	119643047	88	269	60.0	0	0|0|0|4	1600
CABP4	ENSCJAG00000000939	NTIC01001113.1	ENSCJAT00000001700	ENSCJAE00000011321	1	1	119642931	119643287	1	357	AAGA	119643006	119643009	left	CCTGTGACTCCCAAGAGTGATGC	23	119642994	119643016	78	279	55.00000000000001	1	0|0|1|7	3400
CABP4	ENSCJAG00000000939	NTIC01001113.1	ENSCJAT00000001700	ENSCJAE00000011321	1	1	119642931	119643287	1	357	CAGG	119643163	119643166	left	CCCCTGCATCCCCTGGGCCAGCC	23	119643172	119643194	235	122	75.0	1	0|0|3|19	9400
CABP4	ENSCJAG00000000939	NTIC01001113.1	ENSCJAT00000001700	ENSCJAE00000011321	1	1	119642931	119643287	1	357	CAGG	119643163	119643166	right	GACTGGAGAGGGGCCCGCAGGGG	23	119643146	119643168	235	122	75.0	0	0|0|1|14	6200
CABP4	ENSCJAG00000000939	NTIC01001113.1	ENSCJAT00000001700	ENSCJAE00000011321	1	1	119642931	119643287	1	357	CAGG	119643121	119643124	left	CCAGGGAGCAGCAAGAACCCTCC	23	119643120	119643142	193	164	65.0	1	0|0|1|16	7000
CABP4	ENSCJAG00000000939	NTIC01001113.1	ENSCJAT00000001700	ENSCJAE00000011321	1	1	119642931	119643287	1	357	CAGG	119643163	119643166	right	GGACTGGAGAGGGGCCCGCAGGG	23	119643145	119643167	235	122	75.0	0	0|0|0|18	7200
CABP4	ENSCJAG00000000939	NTIC01001113.1	ENSCJAT00000001700	ENSCJAE00000011321	1	1	119642931	119643287	1	357	CAGG	119643143	119643146	left	CCAGGACTGGAGAGGGGCCCGCA	23	119643142	119643164	215	142	75.0	0	0|0|0|5	2000
CABP4	ENSCJAG00000000939	NTIC01001113.1	ENSCJAT00000001700	ENSCJAE00000011321	1	1	119642931	119643287	1	357	CAGG	119643121	119643124	right	TGGGGACCAGGCAGGCCCGGAGG	23	119643095	119643117	193	164	80.0	2	0|0|0|22	8800
CABP4	ENSCJAG00000000939	NTIC01001113.1	ENSCJAT00000001700	ENSCJAE00000011321	1	1	119642931	119643287	1	357	AAGG	119643067	119643070	right	AGAGGGGGCTCCAAGGGTCCCGG	23	119643055	119643077	139	218	70.0	1	0|0|0|5	2000
CABP4	ENSCJAG00000000939	NTIC01001113.1	ENSCJAT00000001700	ENSCJAE00000011321	1	1	119642931	119643287	1	357	CAGG	119643143	119643146	left	CCCAGGACTGGAGAGGGGCCCGC	23	119643141	119643163	215	142	75.0	0	0|0|0|2	800
CABP4	ENSCJAG00000000939	NTIC01001113.1	ENSCJAT00000001700	ENSCJAE00000011321	1	1	119642931	119643287	1	357	CAGG	119643163	119643166	left	CCCGCAGGGGTACCCCCTGCATC	23	119643159	119643181	235	122	70.0	4	0|0|0|7	2800
CABP4	ENSCJAG00000000939	NTIC01001113.1	ENSCJAT00000001700	ENSCJAE00000011321	1	1	119642931	119643287	1	357	AAGA	119643132	119643135	right	GGAGCAGCAAGAACCCTCCCAGG	23	119643124	119643146	204	153	65.0	1	0|0|2|10	5200
CABP4	ENSCJAG00000000939	NTIC01001113.1	ENSCJAT00000001700	ENSCJAE00000011321	1	1	119642931	119643287	1	357	CAGG	119643106	119643109	right	CGCTGGCAGCTCTGGGGACCAGG	23	119643083	119643105	178	179	75.0	1	0|0|2|5	3200
CABP4	ENSCJAG00000000939	NTIC01001113.1	ENSCJAT00000001700	ENSCJAE00000011321	1	1	119642931	119643287	1	357	CAGG	119643035	119643038	left	CCCGATGACCAGGAAGAGGAGCA	23	119643026	119643048	107	250	55.00000000000001	0	0|0|1|5	2600
CABP4	ENSCJAG00000000939	NTIC01001113.1	ENSCJAT00000001700	ENSCJAE00000011321	1	1	119642931	119643287	1	357	AAGA	119643132	119643135	left	CCCTCCCAGGACTGGAGAGGGGC	23	119643137	119643159	204	153	70.0	1	0|0|0|13	5200
CABP4	ENSCJAG00000000939	NTIC01001113.1	ENSCJAT00000001700	ENSCJAE00000011321	1	1	119642931	119643287	1	357	AAGA	119642988	119642991	left	CCCTGTGACTCCCAAGAGTGATG	23	119642993	119643015	60	297	50.0	1	0|0|1|2	1400
CABP4	ENSCJAG00000000939	NTIC01001113.1	ENSCJAT00000001700	ENSCJAE00000011321	1	1	119642931	119643287	1	357	AAGA	119643132	119643135	right	AGGCAGGCCCGGAGGCCCCAGGG	23	119643103	119643125	204	153	80.0	4	0|0|0|22	8800
CABP4	ENSCJAG00000000939	NTIC01001113.1	ENSCJAT00000001700	ENSCJAE00000011321	1	1	119642931	119643287	1	357	CAGG	119643121	119643124	left	CCCGGAGGCCCCAGGGAGCAGCA	23	119643110	119643132	193	164	75.0	1	0|0|6|14	9200
CABP4	ENSCJAG00000000939	NTIC01001113.1	ENSCJAT00000001700	ENSCJAE00000011321	1	1	119642931	119643287	1	357	AAGA	119643132	119643135	left	CCAGGGAGCAGCAAGAACCCTCC	23	119643120	119643142	204	153	65.0	1	0|0|1|16	7000
CABP4	ENSCJAG00000000939	NTIC01001113.1	ENSCJAT00000001700	ENSCJAE00000011321	1	1	119642931	119643287	1	357	AAGA	119643048	119643051	right	AGAGGAGCAAGAAGGAGAGGGGG	23	119643040	119643062	120	237	55.00000000000001	0	0|0|4|79	20000
CABP4	ENSCJAG00000000939	NTIC01001113.1	ENSCJAT00000001700	ENSCJAE00000011321	1	1	119642931	119643287	1	357	CAGG	119643121	119643124	left	CCCAGGGAGCAGCAAGAACCCTC	23	119643119	119643141	193	164	60.0	1	0|0|4|10	6400
CABP4	ENSCJAG00000000939	NTIC01001113.1	ENSCJAT00000001700	ENSCJAE00000011321	1	1	119642931	119643287	1	357	AAGA	119643039	119643042	right	AGCCCCCGATGACCAGGAAGAGG	23	119643022	119643044	111	246	65.0	0	0|0|0|3	1200
CABP4	ENSCJAG00000000939	NTIC01001113.1	ENSCJAT00000001700	ENSCJAE00000011321	1	1	119642931	119643287	1	357	CAGG	119643121	119643124	left	CCGGAGGCCCCAGGGAGCAGCAA	23	119643111	119643133	193	164	70.0	1	0|0|1|13	5800
CABP4	ENSCJAG00000000939	NTIC01001113.1	ENSCJAT00000001700	ENSCJAE00000011321	1	1	119642931	119643287	1	357	AAGG	119643067	119643070	right	AAGAGGAGCAAGAAGGAGAGGGG	23	119643039	119643061	139	218	50.0	0	0|0|7|84	20000
CABP4	ENSCJAG00000000939	NTIC01001113.1	ENSCJAT00000001700	ENSCJAE00000011321	1	1	119642931	119643287	1	357	CAGG	119643143	119643146	left	CCCTCCCAGGACTGGAGAGGGGC	23	119643137	119643159	215	142	70.0	1	0|0|0|13	5200
CABP4	ENSCJAG00000000939	NTIC01001113.1	ENSCJAT00000001700	ENSCJAE00000011321	1	1	119642931	119643287	1	357	CAGG	119643143	119643146	right	AACCCTCCCAGGACTGGAGAGGG	23	119643135	119643157	215	142	60.0	2	0|0|0|7	2800
CABP4	ENSCJAG00000000939	NTIC01001113.1	ENSCJAT00000001700	ENSCJAE00000011321	1	1	119642931	119643287	1	357	CAGG	119643163	119643166	left	CCCCCTGCATCCCCTGGGCCAGC	23	119643171	119643193	235	122	75.0	1	0|0|0|16	6400
CABP4	ENSCJAG00000000939	NTIC01001113.1	ENSCJAT00000001700	ENSCJAE00000011321	1	1	119642931	119643287	1	357	CAGG	119643143	119643146	right	AGCAAGAACCCTCCCAGGACTGG	23	119643129	119643151	215	142	60.0	0	0|0|0|2	800
CABP4	ENSCJAG00000000939	NTIC01001113.1	ENSCJAT00000001700	ENSCJAE00000011321	1	1	119642931	119643287	1	357	AAGG	119643051	119643054	right	GAAGAGGAGCAAGAAGGAGAGGG	23	119643038	119643060	123	234	50.0	0	0|0|13|183	20000
CABP4	ENSCJAG00000000939	NTIC01001113.1	ENSCJAT00000001700	ENSCJAE00000011321	1	1	119642931	119643287	1	357	CAGG	119643035	119643038	left	CCCCCGATGACCAGGAAGAGGAG	23	119643024	119643046	107	250	60.0	0	0|0|0|9	3600
CABP4	ENSCJAG00000000939	NTIC01001113.1	ENSCJAT00000001700	ENSCJAE00000011321	1	1	119642931	119643287	1	357	AAGA	119643006	119643009	left	CCCAAGAGTGATGCAGAGGAGCC	23	119643003	119643025	78	279	55.00000000000001	0	0|0|0|5	2000
CABP4	ENSCJAG00000000939	NTIC01001113.1	ENSCJAT00000001700	ENSCJAE00000011321	1	1	119642931	119643287	1	357	AAGA	119642988	119642991	left	CCTCAGAAGACCCCTGTGACTCC	23	119642982	119643004	60	297	60.0	0	0|0|1|3	1800
CABP4	ENSCJAG00000000939	NTIC01001113.1	ENSCJAT00000001700	ENSCJAE00000011321	1	1	119642931	119643287	1	357	CAGG	119643102	119643105	right	GGCAGCTCTGGGGACCAGGCAGG	23	119643087	119643109	174	183	75.0	1	0|0|3|38	17000
CABP4	ENSCJAG00000000939	NTIC01001113.1	ENSCJAT00000001700	ENSCJAE00000011321	1	1	119642931	119643287	1	357	AAGG	119643067	119643070	right	AGAAGGAGAGGGGGCTCCAAGGG	23	119643049	119643071	139	218	60.0	2	0|0|1|11	5000
CABP4	ENSCJAG00000000939	NTIC01001113.1	ENSCJAT00000001700	ENSCJAE00000011321	1	1	119642931	119643287	1	357	AAGA	119643132	119643135	left	CCCCAGGGAGCAGCAAGAACCCT	23	119643118	119643140	204	153	60.0	1	0|0|2|12	6000
CABP4	ENSCJAG00000000939	NTIC01001113.1	ENSCJAT00000001700	ENSCJAE00000011321	1	1	119642931	119643287	1	357	AAGA	119643039	119643042	left	CCCGATGACCAGGAAGAGGAGCA	23	119643026	119643048	111	246	55.00000000000001	0	0|0|1|5	2600
CABP4	ENSCJAG00000000939	NTIC01001113.1	ENSCJAT00000001700	ENSCJAE00000011321	1	1	119642931	119643287	1	357	CAGG	119643102	119643105	right	CTCTGGGGACCAGGCAGGCCCGG	23	119643092	119643114	174	183	75.0	3	0|0|0|11	4400
TGFBR1	ENSCJAG00000011244	NTIC01000001.1	ENSCJAT00000021911	ENSCJAE00000149532	2	1	69547201	69546956	-1	246	CAGA	69547114	69547111	left	CCACAGACAAAGTTATACACAAC	23	69547117	69547095	156	90	35.0	0	0|0|0|15	6000
TGFBR1	ENSCJAG00000011244	NTIC01000001.1	ENSCJAT00000021911	ENSCJAE00000149532	2	1	69547201	69546956	-1	246	CAGA	69547114	69547111	right	GCTCTGCTTTGTCTCTGTCACGG	23	69547143	69547121	156	90	50.0	0	0|0|0|3	1200
TGFBR1	ENSCJAG00000011244	NTIC01000001.1	ENSCJAT00000021911	ENSCJAE00000449194	3		69543659	69543417	-1	243	AAGA	69543509	69543506	right	CCATCGAGTGCCTAATGAAGAGG	23	69543526	69543504	90	153	50.0	0	1|0|0|0	1000
TGFBR1	ENSCJAG00000011244	NTIC01000001.1	ENSCJAT00000021911	ENSCJAE00000449194	3		69543659	69543417	-1	243	AAGA	69543509	69543506	left	CCTTCATTAGATCGCCCTTTTAT	23	69543501	69543479	90	153	35.0	0	0|0|0|6	2400
TGFBR1	ENSCJAG00000011244	NTIC01000001.1	ENSCJAT00000021911	ENSCJAE00000449194	3		69543659	69543417	-1	243	AAGA	69543509	69543506	left	CCTAATGAAGAGGATCCTTCATT	23	69543516	69543494	90	153	35.0	4	0|0|0|3	1200
TGFBR1	ENSCJAG00000011244	NTIC01000001.1	ENSCJAT00000021911	ENSCJAE00000149545	4	1	69538437	69538207	-1	231	CAGA	69538275	69538272	left	CCGTGAGGCAGAGATTTATCAAA	23	69538283	69538261	66	165	35.0	1	0|0|0|3	1200
TGFBR1	ENSCJAG00000011244	NTIC01000001.1	ENSCJAT00000021911	ENSCJAE00000149545	4	1	69538437	69538207	-1	231	AAGG	69538374	69538371	right	AGCATTGGCAAAGGTCGATTTGG	23	69538384	69538362	165	66	45.0	0	0|0|0|4	1600
TGFBR1	ENSCJAG00000011244	NTIC01000001.1	ENSCJAT00000021911	ENSCJAE00000149545	4	1	69538437	69538207	-1	231	AAGA	69538332	69538329	right	AGTTTGGAGAGGAAAGTGGAGGG	23	69538358	69538336	123	108	45.0	0	0|0|3|22	10600
TGFBR1	ENSCJAG00000011244	NTIC01000001.1	ENSCJAT00000021911	ENSCJAE00000149545	4	1	69538437	69538207	-1	231	AAGA	69538332	69538329	right	GTTTGGAGAGGAAAGTGGAGGGG	23	69538357	69538335	123	108	50.0	0	0|0|1|22	9400
TGFBR1	ENSCJAG00000011244	NTIC01000001.1	ENSCJAT00000021911	ENSCJAE00000149545	4	1	69538437	69538207	-1	231	AAGA	69538332	69538329	right	AAGTTTGGAGAGGAAAGTGGAGG	23	69538359	69538337	123	108	45.0	0	0|0|2|28	12400
TGFBR1	ENSCJAG00000011244	NTIC01000001.1	ENSCJAT00000021911	ENSCJAE00000149545	4	1	69538437	69538207	-1	231	AAGG	69538374	69538371	right	ATTGTGTTACAAGAAAGCATTGG	23	69538399	69538377	165	66	30.0	1	0|0|1|4	2200
TGFBR1	ENSCJAG00000011244	NTIC01000001.1	ENSCJAT00000021911	ENSCJAE00000149545	4	1	69538437	69538207	-1	231	AAGA	69538318	69538315	left	CCTCTAGAGAAGAACGTTCATGG	23	69538308	69538286	109	122	45.0	1	0|0|0|2	800
TGFBR1	ENSCJAG00000011244	NTIC01000001.1	ENSCJAT00000021911	ENSCJAE00000149545	4	1	69538437	69538207	-1	231	CAGA	69538275	69538272	right	AGAACGTTCATGGTTCCGTGAGG	23	69538298	69538276	66	165	50.0	3	0|0|0|0	0
TGFBR1	ENSCJAG00000011244	NTIC01000001.1	ENSCJAT00000021911	ENSCJAE00000149545	4	1	69538437	69538207	-1	231	AAGA	69538299	69538296	right	CCTCTAGAGAAGAACGTTCATGG	23	69538308	69538286	90	141	45.0	1	0|0|0|2	800
TGFBR1	ENSCJAG00000011244	NTIC01000001.1	ENSCJAT00000021911	ENSCJAE00000149545	4	1	69538437	69538207	-1	231	AAGA	69538299	69538296	left	CCTCTAGAGAAGAACGTTCATGG	23	69538308	69538286	90	141	45.0	1	0|0|0|2	800
KLF4	ENSCJAG00000016955	NTIC01000001.1	ENSCJAT00000091787	ENSCJAE00000226438	2		61041025	61041991	1	967	CAGG	61041374	61041377	left	CCCAGGCGTGGCGCCGGGCAGCA	23	61041372	61041394	352	615	80.0	2	0|0|0|8	3200
KLF4	ENSCJAG00000016955	NTIC01000001.1	ENSCJAT00000091787	ENSCJAE00000226438	2		61041025	61041991	1	967	CAGG	61041417	61041420	right	ACGGGTGGAGGCCTCCTCTATGG	23	61041394	61041416	395	572	65.0	3	0|0|0|0	0
KLF4	ENSCJAG00000016955	NTIC01000001.1	ENSCJAT00000091787	ENSCJAE00000226438	2		61041025	61041991	1	967	CAGA	61041245	61041248	left	CCGCCACCGTGTCCTCGTCAGCA	23	61041257	61041279	223	744	65.0	2	0|0|0|0	0
KLF4	ENSCJAG00000016955	NTIC01000001.1	ENSCJAT00000091787	ENSCJAE00000226438	2		61041025	61041991	1	967	CAGG	61041557	61041560	left	CCAGGTGGCGGGCTGATGGGCAA	23	61041556	61041578	535	432	70.0	1	0|0|0|3	1200
KLF4	ENSCJAG00000016955	NTIC01000001.1	ENSCJAT00000091787	ENSCJAE00000226438	2		61041025	61041991	1	967	CAGA	61041113	61041116	left	CCTGGAGAGCGGCGGAGCCGGTG	23	61041117	61041139	91	876	80.0	1	0|0|0|4	1600
KLF4	ENSCJAG00000016955	NTIC01000001.1	ENSCJAT00000091787	ENSCJAE00000226438	2		61041025	61041991	1	967	CAGA	61041245	61041248	right	GCTGTCCCATCCAGAGTCGGTGG	23	61041234	61041256	223	744	65.0	2	0|0|0|2	800
KLF4	ENSCJAG00000016955	NTIC01000001.1	ENSCJAT00000091787	ENSCJAE00000226438	2		61041025	61041991	1	967	CAGA	61041113	61041116	right	GTGGCCACAGACCTGGAGAGCGG	23	61041106	61041128	91	876	65.0	0	0|0|0|7	2800
KLF4	ENSCJAG00000016955	NTIC01000001.1	ENSCJAT00000091787	ENSCJAE00000226438	2		61041025	61041991	1	967	CAGG	61041417	61041420	right	TGGAGGCCTCCTCTATGGCAGGG	23	61041399	61041421	395	572	60.0	3	0|0|0|8	3200
KLF4	ENSCJAG00000016955	NTIC01000001.1	ENSCJAT00000091787	ENSCJAE00000226438	2		61041025	61041991	1	967	CAGA	61041113	61041116	left	CCACAGACCTGGAGAGCGGCGGA	23	61041110	61041132	91	876	70.0	0	0|0|0|4	1600
KLF4	ENSCJAG00000016955	NTIC01000001.1	ENSCJAT00000091787	ENSCJAE00000226438	2		61041025	61041991	1	967	CAGG	61041374	61041377	right	GAGCGACCCAGGCGTGGCGCCGG	23	61041366	61041388	352	615	80.0	1	0|0|0|1	400
KLF4	ENSCJAG00000016955	NTIC01000001.1	ENSCJAT00000091787	ENSCJAE00000226438	2		61041025	61041991	1	967	CAGG	61041374	61041377	left	CCGGGCAGCACGGGTGGAGGCCT	23	61041385	61041407	352	615	75.0	1	0|0|0|1	400
KLF4	ENSCJAG00000016955	NTIC01000001.1	ENSCJAT00000091787	ENSCJAE00000226438	2		61041025	61041991	1	967	CAGA	61041245	61041248	right	TTCGCTGTCCCATCCAGAGTCGG	23	61041231	61041253	223	744	55.00000000000001	1	0|0|0|1	400
KLF4	ENSCJAG00000016955	NTIC01000001.1	ENSCJAT00000091787	ENSCJAE00000226438	2		61041025	61041991	1	967	CAGG	61041374	61041377	right	GGCCGGGAGCGACCCAGGCGTGG	23	61041360	61041382	352	615	85.0	1	0|0|1|6	3000
KLF4	ENSCJAG00000016955	NTIC01000001.1	ENSCJAT00000091787	ENSCJAE00000226438	2		61041025	61041991	1	967	CAGG	61041557	61041560	right	AGCCGCAGCCGCCAGGTGGCGGG	23	61041545	61041567	535	432	80.0	1	0|0|0|9	3600
KLF4	ENSCJAG00000016955	NTIC01000001.1	ENSCJAT00000091787	ENSCJAE00000226438	2		61041025	61041991	1	967	CAGA	61041245	61041248	left	CCATCCAGAGTCGGTGGCCGCCA	23	61041240	61041262	223	744	70.0	2	0|0|0|0	0
KLF4	ENSCJAG00000016955	NTIC01000001.1	ENSCJAT00000091787	ENSCJAE00000226438	2		61041025	61041991	1	967	CAGG	61041374	61041377	left	CCAGGCGTGGCGCCGGGCAGCAC	23	61041373	61041395	352	615	85.0	1	0|0|0|3	1200
KLF4	ENSCJAG00000016955	NTIC01000001.1	ENSCJAT00000091787	ENSCJAE00000226438	2		61041025	61041991	1	967	CAGG	61041557	61041560	right	CAGCCGCAGCCGCCAGGTGGCGG	23	61041544	61041566	535	432	80.0	0	0|0|0|8	3200
KLF4	ENSCJAG00000016955	NTIC01000001.1	ENSCJAT00000091787	ENSCJAE00000226438	2		61041025	61041991	1	967	CAGA	61041245	61041248	left	CCCATCCAGAGTCGGTGGCCGCC	23	61041239	61041261	223	744	70.0	1	0|0|0|0	0
KLF4	ENSCJAG00000016955	NTIC01000001.1	ENSCJAT00000091787	ENSCJAE00000226438	2		61041025	61041991	1	967	CAGG	61041557	61041560	left	CCGCAGCCGCCAGGTGGCGGGCT	23	61041547	61041569	535	432	80.0	4	0|0|0|4	1600
KLF4	ENSCJAG00000016955	NTIC01000001.1	ENSCJAT00000091787	ENSCJAE00000226438	2		61041025	61041991	1	967	CAGG	61041417	61041420	left	CCTCTATGGCAGGGAGTCCGCTC	23	61041408	61041430	395	572	65.0	3	0|0|0|1	400
KLF4	ENSCJAG00000016955	NTIC01000001.1	ENSCJAT00000091787	ENSCJAE00000226438	2		61041025	61041991	1	967	CAGG	61041557	61041560	right	GCCGCCAGGTGGCGGGCTGATGG	23	61041552	61041574	535	432	80.0	4	0|0|0|3	1200
KLF4	ENSCJAG00000016955	NTIC01000001.1	ENSCJAT00000091787	ENSCJAE00000226438	2		61041025	61041991	1	967	CAGG	61041374	61041377	left	CCGGGAGCGACCCAGGCGTGGCG	23	61041362	61041384	352	615	80.0	1	0|0|0|2	800
KLF4	ENSCJAG00000016955	NTIC01000001.1	ENSCJAT00000091787	ENSCJAE00000226438	2		61041025	61041991	1	967	CAGG	61041417	61041420	left	CCGCTCCCCCTCCGACAGCTCCC	23	61041425	61041447	395	572	75.0	1	0|0|0|10	4000
KLF4	ENSCJAG00000016955	NTIC01000001.1	ENSCJAT00000091787	ENSCJAE00000226438	2		61041025	61041991	1	967	AAGG	61041589	61041592	left	CCCCCTGGCAGCGAGTACGGCAG	23	61041601	61041623	567	400	70.0	0	0|0|0|1	400
KLF4	ENSCJAG00000016955	NTIC01000001.1	ENSCJAT00000091787	ENSCJAE00000226438	2		61041025	61041991	1	967	CAGA	61041113	61041116	left	CCGTGGCCACAGACCTGGAGAGC	23	61041104	61041126	91	876	65.0	0	0|0|0|3	1200
KLF4	ENSCJAG00000016955	NTIC01000001.1	ENSCJAT00000091787	ENSCJAE00000226438	2		61041025	61041991	1	967	CAGA	61041113	61041116	right	CGACCTGGCGGCGGCTACCGTGG	23	61041087	61041109	91	876	80.0	2	0|0|0|1	400
KLF4	ENSCJAG00000016955	NTIC01000001.1	ENSCJAT00000091787	ENSCJAE00000226438	2		61041025	61041991	1	967	CAGA	61041245	61041248	left	CCAGAGTCGGTGGCCGCCACCGT	23	61041244	61041266	223	744	75.0	5	0|0|0|1	400
KLF4	ENSCJAG00000016955	NTIC01000001.1	ENSCJAT00000091787	ENSCJAE00000226438	2		61041025	61041991	1	967	CAGG	61041417	61041420	left	CCTCCTCTATGGCAGGGAGTCCG	23	61041405	61041427	395	572	65.0	2	0|0|0|3	1200
KLF4	ENSCJAG00000016955	NTIC01000001.1	ENSCJAT00000091787	ENSCJAE00000226438	2		61041025	61041991	1	967	CAGG	61041557	61041560	left	CCGCCAGGTGGCGGGCTGATGGG	23	61041553	61041575	535	432	75.0	1	0|0|0|2	800
KLF4	ENSCJAG00000016955	NTIC01000001.1	ENSCJAT00000091787	ENSCJAE00000226438	2		61041025	61041991	1	967	CAGG	61041374	61041377	right	AGCGACCCAGGCGTGGCGCCGGG	23	61041367	61041389	352	615	80.0	2	0|0|0|4	1600
KLF4	ENSCJAG00000016955	NTIC01000001.1	ENSCJAT00000091787	ENSCJAE00000226438	2		61041025	61041991	1	967	CAGA	61041113	61041116	right	GGCTACCGTGGCCACAGACCTGG	23	61041099	61041121	91	876	70.0	3	0|0|0|4	1600
KLF4	ENSCJAG00000016955	NTIC01000001.1	ENSCJAT00000091787	ENSCJAE00000226438	2		61041025	61041991	1	967	CAGG	61041557	61041560	right	CAGCAGCCGCAGCCGCCAGGTGG	23	61041541	61041563	535	432	80.0	0	0|0|2|12	6000
C12orf42	ENSCJAG00000014347	NTIC01000002.1	ENSCJAT00000107551	ENSCJAE00000536686	1		28628376	28628991	1	616	CAGA	28628855	28628858	left	CCTGCTCCAGATTCATTAATCAC	23	28628848	28628870	104	134	40.0	1	0|0|0|2	800
C12orf42	ENSCJAG00000014347	NTIC01000002.1	ENSCJAT00000107551	ENSCJAE00000536686	1		28628376	28628991	1	616	CAGA	28628855	28628858	left	CCCTGCTCCAGATTCATTAATCA	23	28628847	28628869	104	134	35.0	1	0|0|0|5	2000
C12orf42	ENSCJAG00000014347	NTIC01000002.1	ENSCJAT00000107551	ENSCJAE00000536686	1		28628376	28628991	1	616	AAGA	28628834	28628837	left	CCTCGTTATGAAAGAACTGCAGT	23	28628823	28628845	83	155	40.0	0	0|0|0|2	800
C12orf42	ENSCJAG00000014347	NTIC01000002.1	ENSCJAT00000107551	ENSCJAE00000536686	1		28628376	28628991	1	616	CAGA	28628855	28628858	left	CCAGATTCATTAATCACATGAAG	23	28628854	28628876	104	134	30.0	3	0|0|1|7	3400
C12orf42	ENSCJAG00000014347	NTIC01000002.1	ENSCJAT00000107551	ENSCJAE00000536686	1		28628376	28628991	1	616	AAGA	28628834	28628837	left	CCCTCGTTATGAAAGAACTGCAG	23	28628822	28628844	83	155	40.0	0	0|0|0|0	0
C12orf42	ENSCJAG00000014347	NTIC01000002.1	ENSCJAT00000107551	ENSCJAE00000364007	2	1	28688957	28689328	1	372	CAGA	28689159	28689162	right	ACTGCCAGAGGAGAAACTGAGGG	23	28689130	28689152	205	167	50.0	0	0|0|1|10	4600
C12orf42	ENSCJAG00000014347	NTIC01000002.1	ENSCJAT00000107551	ENSCJAE00000364007	2	1	28688957	28689328	1	372	AAGA	28689200	28689203	left	CCAGTAAAAAAGCCTAACTGGGT	23	28689205	28689227	246	126	40.0	0	0|0|0|8	3200
C12orf42	ENSCJAG00000014347	NTIC01000002.1	ENSCJAT00000107551	ENSCJAE00000364007	2	1	28688957	28689328	1	372	CAGA	28689159	28689162	right	CTGCCAGAGGAGAAACTGAGGGG	23	28689131	28689153	205	167	55.00000000000001	0	0|0|0|10	4000
C12orf42	ENSCJAG00000014347	NTIC01000002.1	ENSCJAT00000107551	ENSCJAE00000364007	2	1	28688957	28689328	1	372	CAGA	28689135	28689138	left	CCAGAGGAGAAACTGAGGGGAGA	23	28689134	28689156	181	191	55.00000000000001	0	0|0|1|20	8600
C12orf42	ENSCJAG00000014347	NTIC01000002.1	ENSCJAT00000107551	ENSCJAE00000364007	2	1	28688957	28689328	1	372	CAGA	28689135	28689138	right	ACTGCCAGAGGAGAAACTGAGGG	23	28689130	28689152	181	191	50.0	0	0|0|1|10	4600
C12orf42	ENSCJAG00000014347	NTIC01000002.1	ENSCJAT00000107551	ENSCJAE00000364007	2	1	28688957	28689328	1	372	CAGA	28689027	28689030	left	CCCAGATCTTCTGTAAGCGCAGT	23	28689025	28689047	73	299	45.0	0	0|0|0|3	1200
C12orf42	ENSCJAG00000014347	NTIC01000002.1	ENSCJAT00000107551	ENSCJAE00000364007	2	1	28688957	28689328	1	372	CAGA	28689159	28689162	left	CCAGAGGAACACCCAAGCAAGCT	23	28689158	28689180	205	167	55.00000000000001	0	0|0|0|2	800
C12orf42	ENSCJAG00000014347	NTIC01000002.1	ENSCJAT00000107551	ENSCJAE00000364007	2	1	28688957	28689328	1	372	CAGA	28689159	28689162	left	CCCAAGCAAGCTTGGAACTGTTC	23	28689169	28689191	205	167	45.0	2	0|0|0|2	800
C12orf42	ENSCJAG00000014347	NTIC01000002.1	ENSCJAT00000107551	ENSCJAE00000364007	2	1	28688957	28689328	1	372	CAGA	28689135	28689138	right	CCACTGATTTTCACTGCCAGAGG	23	28689118	28689140	181	191	50.0	0	0|0|0|7	2800
C12orf42	ENSCJAG00000014347	NTIC01000002.1	ENSCJAT00000107551	ENSCJAE00000364007	2	1	28688957	28689328	1	372	CAGA	28689027	28689030	left	CCAGATCTTCTGTAAGCGCAGTT	23	28689026	28689048	73	299	45.0	0	0|0|0|3	1200
C12orf42	ENSCJAG00000014347	NTIC01000002.1	ENSCJAT00000107551	ENSCJAE00000364007	2	1	28688957	28689328	1	372	CAGA	28689159	28689162	left	CCAAGCAAGCTTGGAACTGTTCA	23	28689170	28689192	205	167	45.0	1	0|0|0|1	400
C12orf42	ENSCJAG00000014347	NTIC01000002.1	ENSCJAT00000107551	ENSCJAE00000364007	2	1	28688957	28689328	1	372	CAGA	28689159	28689162	right	GAAACTGAGGGGAGAGCCAGAGG	23	28689142	28689164	205	167	60.0	0	0|0|2|10	5200
C12orf42	ENSCJAG00000014347	NTIC01000002.1	ENSCJAT00000107551	ENSCJAE00000364007	2	1	28688957	28689328	1	372	AAGA	28689200	28689203	right	AGCTTGGAACTGTTCATTTTTGG	23	28689177	28689199	246	126	35.0	1	0|0|0|9	3600
C12orf42	ENSCJAG00000014347	NTIC01000002.1	ENSCJAT00000107551	ENSCJAE00000364007	2	1	28688957	28689328	1	372	CAGA	28689027	28689030	left	CCCCAGATCTTCTGTAAGCGCAG	23	28689024	28689046	73	299	50.0	1	0|0|0|5	2000
C12orf42	ENSCJAG00000014347	NTIC01000002.1	ENSCJAT00000107551	ENSCJAE00000364007	2	1	28688957	28689328	1	372	CAGA	28689135	28689138	right	CACTGCCAGAGGAGAAACTGAGG	23	28689129	28689151	181	191	55.00000000000001	0	0|1|2|19	9600
C12orf42	ENSCJAG00000014347	NTIC01000002.1	ENSCJAT00000107551	ENSCJAE00000364007	2	1	28688957	28689328	1	372	AAGA	28689071	28689074	left	CCTCTTCAGCACCATCCAGTGAA	23	28689083	28689105	117	255	50.0	1	0|0|0|4	1600
SLC22A6	ENSCJAG00000018534	NTIC01001113.1	ENSCJAT00000036371	ENSCJAE00000249068	1	1	115405976	115405608	-1	369	CAGA	115405865	115405862	left	CCTGCAGAACTTCACCGCCGCCA	23	115405869	115405847	255	114	65.0	0	0|0|0|1	400
SLC22A6	ENSCJAG00000018534	NTIC01001113.1	ENSCJAT00000036371	ENSCJAE00000249068	1	1	115405976	115405608	-1	369	CAGG	115405763	115405760	left	CCCCAGGACAGGCAGGGGCGGCC	23	115405775	115405753	153	216	80.0	1	0|0|1|10	4600
SLC22A6	ENSCJAG00000018534	NTIC01001113.1	ENSCJAT00000036371	ENSCJAE00000249068	1	1	115405976	115405608	-1	369	CAGA	115405672	115405669	left	CCGATGGATGGATCTATGACAAC	23	115405660	115405638	62	307	40.0	0	0|0|0|0	0
SLC22A6	ENSCJAG00000018534	NTIC01001113.1	ENSCJAT00000036371	ENSCJAE00000249068	1	1	115405976	115405608	-1	369	CAGG	115405772	115405769	right	AGGCCTGGCTGCCCCAGGACAGG	23	115405786	115405764	162	207	75.0	4	0|0|3|19	9400
SLC22A6	ENSCJAG00000018534	NTIC01001113.1	ENSCJAT00000036371	ENSCJAE00000249068	1	1	115405976	115405608	-1	369	CAGA	115405672	115405669	left	CCCTGCACCGATGGATGGATCTA	23	115405667	115405645	62	307	50.0	0	0|0|0|2	800
SLC22A6	ENSCJAG00000018534	NTIC01001113.1	ENSCJAT00000036371	ENSCJAE00000249068	1	1	115405976	115405608	-1	369	CAGA	115405865	115405862	left	CCCTGCAGAACTTCACCGCCGCC	23	115405870	115405848	255	114	65.0	0	0|0|1|3	1800
SLC22A6	ENSCJAG00000018534	NTIC01001113.1	ENSCJAT00000036371	ENSCJAE00000249068	1	1	115405976	115405608	-1	369	CAGG	115405772	115405769	right	TGCCCCAGGACAGGCAGGGGCGG	23	115405777	115405755	162	207	75.0	3	0|0|8|8	8000
SLC22A6	ENSCJAG00000018534	NTIC01001113.1	ENSCJAT00000036371	ENSCJAE00000249068	1	1	115405976	115405608	-1	369	CAGG	115405763	115405760	left	CCTGAATCGTGCCTCCGCTTCAC	23	115405754	115405732	153	216	60.0	1	0|0|0|2	800
SLC22A6	ENSCJAG00000018534	NTIC01001113.1	ENSCJAT00000036371	ENSCJAE00000249068	1	1	115405976	115405608	-1	369	CAGA	115405696	115405693	left	CCCAATGGCACAGAAGCCAATGG	23	115405706	115405684	86	283	50.0	1	0|0|0|4	1600
SLC22A6	ENSCJAG00000018534	NTIC01001113.1	ENSCJAT00000036371	ENSCJAE00000249068	1	1	115405976	115405608	-1	369	CAGA	115405672	115405669	right	CACAGAAGCCAATGGCACAGGGG	23	115405698	115405676	62	307	55.00000000000001	1	0|0|0|10	4000
SLC22A6	ENSCJAG00000018534	NTIC01001113.1	ENSCJAT00000036371	ENSCJAE00000249068	1	1	115405976	115405608	-1	369	CAGA	115405696	115405693	right	TGGGGACCACCCTTTCCCAATGG	23	115405721	115405699	86	283	60.0	2	0|0|1|3	1800
SLC22A6	ENSCJAG00000018534	NTIC01001113.1	ENSCJAT00000036371	ENSCJAE00000249068	1	1	115405976	115405608	-1	369	AAGG	115405802	115405799	right	GCCAACCTCAGCAAGGATGGGGG	23	115405814	115405792	192	177	60.0	0	0|0|0|3	1200
SLC22A6	ENSCJAG00000018534	NTIC01001113.1	ENSCJAT00000036371	ENSCJAE00000249068	1	1	115405976	115405608	-1	369	CAGA	115405672	115405669	right	GGCACAGAAGCCAATGGCACAGG	23	115405700	115405678	62	307	60.0	1	0|0|1|12	5400
SLC22A6	ENSCJAG00000018534	NTIC01001113.1	ENSCJAT00000036371	ENSCJAE00000249068	1	1	115405976	115405608	-1	369	CAGG	115405767	115405764	right	GCTGGAGGCCTGGCTGCCCCAGG	23	115405791	115405769	157	212	80.0	2	N/A	N/A
SLC22A6	ENSCJAG00000018534	NTIC01001113.1	ENSCJAT00000036371	ENSCJAE00000249068	1	1	115405976	115405608	-1	369	CAGA	115405865	115405862	left	CCGCCGCCATCCCCACCCACCAC	23	115405855	115405833	255	114	75.0	0	0|0|2|31	13600
SLC22A6	ENSCJAG00000018534	NTIC01001113.1	ENSCJAT00000036371	ENSCJAE00000249068	1	1	115405976	115405608	-1	369	CAGG	115405767	115405764	right	TGCCCCAGGACAGGCAGGGGCGG	23	115405777	115405755	157	212	75.0	3	0|0|8|8	8000
SLC22A6	ENSCJAG00000018534	NTIC01001113.1	ENSCJAT00000036371	ENSCJAE00000249068	1	1	115405976	115405608	-1	369	AAGG	115405802	115405799	right	CCAACCTCAGCAAGGATGGGGGG	23	115405813	115405791	192	177	60.0	0	0|0|0|2	800
SLC22A6	ENSCJAG00000018534	NTIC01001113.1	ENSCJAT00000036371	ENSCJAE00000249068	1	1	115405976	115405608	-1	369	CAGG	115405767	115405764	left	CCCCAGGACAGGCAGGGGCGGCC	23	115405775	115405753	157	212	80.0	1	0|0|1|10	4600
SLC22A6	ENSCJAG00000018534	NTIC01001113.1	ENSCJAT00000036371	ENSCJAE00000249068	1	1	115405976	115405608	-1	369	CAGG	115405772	115405769	left	CCAGGACAGGCAGGGGCGGCCTG	23	115405773	115405751	162	207	80.0	3	0|0|1|17	7400
SLC22A6	ENSCJAG00000018534	NTIC01001113.1	ENSCJAT00000036371	ENSCJAE00000249068	1	1	115405976	115405608	-1	369	CAGG	115405772	115405769	left	CCCCAGGACAGGCAGGGGCGGCC	23	115405775	115405753	162	207	80.0	1	0|0|1|10	4600
SLC22A6	ENSCJAG00000018534	NTIC01001113.1	ENSCJAT00000036371	ENSCJAE00000249068	1	1	115405976	115405608	-1	369	CAGG	115405681	115405678	left	CCAATGGCACAGGGGCCACAGAG	23	115405690	115405668	71	298	65.0	1	0|0|0|11	4400
SLC22A6	ENSCJAG00000018534	NTIC01001113.1	ENSCJAT00000036371	ENSCJAE00000249068	1	1	115405976	115405608	-1	369	CAGG	115405772	115405769	left	CCCAGGACAGGCAGGGGCGGCCT	23	115405774	115405752	162	207	75.0	1	0|0|3|14	7400
SLC22A6	ENSCJAG00000018534	NTIC01001113.1	ENSCJAT00000036371	ENSCJAE00000249068	1	1	115405976	115405608	-1	369	AAGG	115405802	115405799	right	AGCCAACCTCAGCAAGGATGGGG	23	115405815	115405793	192	177	55.00000000000001	0	0|0|1|5	2600
SLC22A6	ENSCJAG00000018534	NTIC01001113.1	ENSCJAT00000036371	ENSCJAE00000249068	1	1	115405976	115405608	-1	369	CAGG	115405763	115405760	left	CCCAGGACAGGCAGGGGCGGCCT	23	115405774	115405752	153	216	75.0	1	0|0|3|14	7400
SLC22A6	ENSCJAG00000018534	NTIC01001113.1	ENSCJAT00000036371	ENSCJAE00000249068	1	1	115405976	115405608	-1	369	CAGA	115405672	115405669	right	GCACAGAAGCCAATGGCACAGGG	23	115405699	115405677	62	307	55.00000000000001	1	0|0|2|8	4400
SLC22A6	ENSCJAG00000018534	NTIC01001113.1	ENSCJAT00000036371	ENSCJAE00000249068	1	1	115405976	115405608	-1	369	CAGA	115405696	115405693	left	CCAATGGCACAGAAGCCAATGGC	23	115405705	115405683	86	283	55.00000000000001	2	0|0|0|6	2400
SLC22A6	ENSCJAG00000018534	NTIC01001113.1	ENSCJAT00000036371	ENSCJAE00000249068	1	1	115405976	115405608	-1	369	CAGG	115405763	115405760	right	TGGCTGCCCCAGGACAGGCAGGG	23	115405781	115405759	153	216	70.0	3	0|0|0|27	10800
SLC22A6	ENSCJAG00000018534	NTIC01001113.1	ENSCJAT00000036371	ENSCJAE00000249068	1	1	115405976	115405608	-1	369	CAGG	115405763	115405760	right	TGCCCCAGGACAGGCAGGGGCGG	23	115405777	115405755	153	216	75.0	3	0|0|8|8	8000
SLC22A6	ENSCJAG00000018534	NTIC01001113.1	ENSCJAT00000036371	ENSCJAE00000249068	1	1	115405976	115405608	-1	369	CAGG	115405772	115405769	left	CCTGGCTGCCCCAGGACAGGCAG	23	115405783	115405761	162	207	75.0	4	0|0|2|41	17600
SLC22A6	ENSCJAG00000018534	NTIC01001113.1	ENSCJAT00000036371	ENSCJAE00000249068	1	1	115405976	115405608	-1	369	CAGG	115405681	115405678	left	CCACAGAGCCCTGCACCGATGGA	23	115405675	115405653	71	298	65.0	0	0|0|0|4	1600
SLC22A6	ENSCJAG00000018534	NTIC01001113.1	ENSCJAT00000036371	ENSCJAE00000249068	1	1	115405976	115405608	-1	369	AAGG	115405802	115405799	left	CCTCAGCAAGGATGGGGGGCTGG	23	115405809	115405787	192	177	70.0	2	0|0|0|11	4400
SLC22A6	ENSCJAG00000018534	NTIC01001113.1	ENSCJAT00000036371	ENSCJAE00000249068	1	1	115405976	115405608	-1	369	CAGG	115405681	115405678	right	GCACAGAAGCCAATGGCACAGGG	23	115405699	115405677	71	298	55.00000000000001	1	0|0|2|8	4400
SLC22A6	ENSCJAG00000018534	NTIC01001113.1	ENSCJAT00000036371	ENSCJAE00000249068	1	1	115405976	115405608	-1	369	CAGG	115405919	115405916	right	CCAGCAGATCCAGGTCACCCTGG	23	115405929	115405907	309	60	65.0	0	0|1|1|56	20000
SLC22A6	ENSCJAG00000018534	NTIC01001113.1	ENSCJAT00000036371	ENSCJAE00000249068	1	1	115405976	115405608	-1	369	AAGG	115405802	115405799	right	AAGCCAACCTCAGCAAGGATGGG	23	115405816	115405794	192	177	50.0	0	0|0|0|9	3600
SLC22A6	ENSCJAG00000018534	NTIC01001113.1	ENSCJAT00000036371	ENSCJAE00000249068	1	1	115405976	115405608	-1	369	CAGG	115405919	115405916	left	CCAGGTCACCCTGGTGGTCCTCC	23	115405920	115405898	309	60	70.0	2	0|0|2|6	3600
SLC22A6	ENSCJAG00000018534	NTIC01001113.1	ENSCJAT00000036371	ENSCJAE00000249068	1	1	115405976	115405608	-1	369	CAGG	115405767	115405764	left	CCAGGACAGGCAGGGGCGGCCTG	23	115405773	115405751	157	212	80.0	3	0|0|1|17	7400
SLC22A6	ENSCJAG00000018534	NTIC01001113.1	ENSCJAT00000036371	ENSCJAE00000249068	1	1	115405976	115405608	-1	369	CAGA	115405696	115405693	right	CCCAATGGCACAGAAGCCAATGG	23	115405706	115405684	86	283	55.00000000000001	1	0|0|0|4	1600
SLC22A6	ENSCJAG00000018534	NTIC01001113.1	ENSCJAT00000036371	ENSCJAE00000249068	1	1	115405976	115405608	-1	369	CAGG	115405772	115405769	right	TGGCTGCCCCAGGACAGGCAGGG	23	115405781	115405759	162	207	70.0	3	0|0|0|27	10800
SLC22A6	ENSCJAG00000018534	NTIC01001113.1	ENSCJAT00000036371	ENSCJAE00000249068	1	1	115405976	115405608	-1	369	CAGA	115405672	115405669	left	CCACAGAGCCCTGCACCGATGGA	23	115405675	115405653	62	307	65.0	0	0|0|0|4	1600
SLC22A6	ENSCJAG00000018534	NTIC01001113.1	ENSCJAT00000036371	ENSCJAE00000249068	1	1	115405976	115405608	-1	369	CAGG	115405767	115405764	right	GGCTGCCCCAGGACAGGCAGGGG	23	115405780	115405758	157	212	75.0	4	0|0|1|29	12200
SLC22A6	ENSCJAG00000018534	NTIC01001113.1	ENSCJAT00000036371	ENSCJAE00000249068	1	1	115405976	115405608	-1	369	CAGG	115405767	115405764	right	CTGGCTGCCCCAGGACAGGCAGG	23	115405782	115405760	157	212	75.0	2	0|0|3|38	17000
SLC22A6	ENSCJAG00000018534	NTIC01001113.1	ENSCJAT00000036371	ENSCJAE00000249068	1	1	115405976	115405608	-1	369	CAGG	115405767	115405764	left	CCCAGGACAGGCAGGGGCGGCCT	23	115405774	115405752	157	212	75.0	1	0|0|3|14	7400
SLC22A6	ENSCJAG00000018534	NTIC01001113.1	ENSCJAT00000036371	ENSCJAE00000249068	1	1	115405976	115405608	-1	369	CAGG	115405681	115405678	right	CACAGAAGCCAATGGCACAGGGG	23	115405698	115405676	71	298	55.00000000000001	1	0|0|0|10	4000
SLC22A6	ENSCJAG00000018534	NTIC01001113.1	ENSCJAT00000036371	ENSCJAE00000249068	1	1	115405976	115405608	-1	369	CAGG	115405763	115405760	right	GCTGGAGGCCTGGCTGCCCCAGG	23	115405791	115405769	153	216	80.0	2	N/A	N/A
SLC22A6	ENSCJAG00000018534	NTIC01001113.1	ENSCJAT00000036371	ENSCJAE00000249068	1	1	115405976	115405608	-1	369	CAGG	115405763	115405760	right	AGGCCTGGCTGCCCCAGGACAGG	23	115405786	115405764	153	216	75.0	4	0|0|3|19	9400
SLC22A6	ENSCJAG00000018534	NTIC01001113.1	ENSCJAT00000036371	ENSCJAE00000249068	1	1	115405976	115405608	-1	369	CAGG	115405772	115405769	right	GGCTGCCCCAGGACAGGCAGGGG	23	115405780	115405758	162	207	75.0	4	0|0|1|29	12200
SLC22A6	ENSCJAG00000018534	NTIC01001113.1	ENSCJAT00000036371	ENSCJAE00000249068	1	1	115405976	115405608	-1	369	CAGG	115405767	115405764	right	TGGCTGCCCCAGGACAGGCAGGG	23	115405781	115405759	157	212	70.0	3	0|0|0|27	10800
SLC22A6	ENSCJAG00000018534	NTIC01001113.1	ENSCJAT00000036371	ENSCJAE00000249068	1	1	115405976	115405608	-1	369	AAGG	115405802	115405799	right	CAAGCCAACCTCAGCAAGGATGG	23	115405817	115405795	192	177	55.00000000000001	0	0|0|0|7	2800
SLC22A6	ENSCJAG00000018534	NTIC01001113.1	ENSCJAT00000036371	ENSCJAE00000249068	1	1	115405976	115405608	-1	369	CAGG	115405919	115405916	left	CCCTGGTGGTCCTCCCCCTGCTC	23	115405912	115405890	309	60	70.0	1	0|0|2|11	5600
SLC22A6	ENSCJAG00000018534	NTIC01001113.1	ENSCJAT00000036371	ENSCJAE00000249068	1	1	115405976	115405608	-1	369	CAGG	115405919	115405916	left	CCAGCAGATCCAGGTCACCCTGG	23	115405929	115405907	309	60	65.0	2	0|1|1|56	20000
SLC22A6	ENSCJAG00000018534	NTIC01001113.1	ENSCJAT00000036371	ENSCJAE00000249068	1	1	115405976	115405608	-1	369	CAGA	115405672	115405669	left	CCTGCACCGATGGATGGATCTAT	23	115405666	115405644	62	307	50.0	0	0|0|0|3	1200
SLC22A6	ENSCJAG00000018534	NTIC01001113.1	ENSCJAT00000036371	ENSCJAE00000249068	1	1	115405976	115405608	-1	369	CAGG	115405772	115405769	right	AGGATGGGGGGCTGGAGGCCTGG	23	115405801	115405779	162	207	75.0	2	0|0|2|47	20000
SLC22A6	ENSCJAG00000018534	NTIC01001113.1	ENSCJAT00000036371	ENSCJAE00000249068	1	1	115405976	115405608	-1	369	CAGG	115405919	115405916	left	CCTGGTGGTCCTCCCCCTGCTCC	23	115405911	115405889	309	60	75.0	1	0|0|1|18	7800
SLC22A6	ENSCJAG00000018534	NTIC01001113.1	ENSCJAT00000036371	ENSCJAE00000249068	1	1	115405976	115405608	-1	369	AAGG	115405802	115405799	right	CCTCAGCAAGGATGGGGGGCTGG	23	115405809	115405787	192	177	70.0	0	0|0|0|11	4400
SLC22A6	ENSCJAG00000018534	NTIC01001113.1	ENSCJAT00000036371	ENSCJAE00000249068	1	1	115405976	115405608	-1	369	AAGG	115405802	115405799	left	CCAACCTCAGCAAGGATGGGGGG	23	115405813	115405791	192	177	65.0	0	0|0|0|2	800
SLC22A6	ENSCJAG00000018534	NTIC01001113.1	ENSCJAT00000036371	ENSCJAE00000249068	1	1	115405976	115405608	-1	369	CAGG	115405763	115405760	left	CCAGGACAGGCAGGGGCGGCCTG	23	115405773	115405751	153	216	80.0	3	0|0|1|17	7400
SLC22A6	ENSCJAG00000018534	NTIC01001113.1	ENSCJAT00000036371	ENSCJAE00000249068	1	1	115405976	115405608	-1	369	CAGG	115405772	115405769	right	CTGGCTGCCCCAGGACAGGCAGG	23	115405782	115405760	162	207	75.0	2	0|0|3|38	17000
SLC22A6	ENSCJAG00000018534	NTIC01001113.1	ENSCJAT00000036371	ENSCJAE00000249068	1	1	115405976	115405608	-1	369	CAGG	115405681	115405678	right	CCCAATGGCACAGAAGCCAATGG	23	115405706	115405684	71	298	55.00000000000001	1	0|0|0|4	1600
SLC22A6	ENSCJAG00000018534	NTIC01001113.1	ENSCJAT00000036371	ENSCJAE00000249068	1	1	115405976	115405608	-1	369	CAGA	115405696	115405693	left	CCAATGGCACAGGGGCCACAGAG	23	115405690	115405668	86	283	65.0	1	0|0|0|11	4400
SLC22A6	ENSCJAG00000018534	NTIC01001113.1	ENSCJAT00000036371	ENSCJAE00000249068	1	1	115405976	115405608	-1	369	CAGG	115405919	115405916	right	GCAGATCCAGGTCACCCTGGTGG	23	115405926	115405904	309	60	65.0	2	0|1|0|7	3600
SLC22A6	ENSCJAG00000018534	NTIC01001113.1	ENSCJAT00000036371	ENSCJAE00000249068	1	1	115405976	115405608	-1	369	CAGG	115405763	115405760	right	GGCTGCCCCAGGACAGGCAGGGG	23	115405780	115405758	153	216	75.0	4	0|0|1|29	12200
FOXRED2	ENSCJAG00000013822	NTIC01000001.1	ENSCJAT00000026874	ENSCJAE00000184640	1	1	5408591	5409117	1	527	CAGA	5408720	5408723	left	CCGCGGGCCTGCAGATGGCCTAC	23	5408709	5408731	132	395	70.0	1	0|0|0|0	0
FOXRED2	ENSCJAG00000013822	NTIC01000001.1	ENSCJAT00000026874	ENSCJAE00000184640	1	1	5408591	5409117	1	527	CAGA	5408923	5408926	left	CCCCGGTTGCTCTTCAGACACTA	23	5408909	5408931	335	192	50.0	0	0|0|0|2	800
FOXRED2	ENSCJAG00000013822	NTIC01000001.1	ENSCJAT00000026874	ENSCJAE00000184640	1	1	5408591	5409117	1	527	CAGA	5408777	5408780	left	CCCGGCAGCTTCTTCACGCGCTA	23	5408783	5408805	189	338	60.0	0	0|0|0|1	400
FOXRED2	ENSCJAG00000013822	NTIC01000001.1	ENSCJAT00000026874	ENSCJAE00000184640	1	1	5408591	5409117	1	527	CAGA	5408720	5408723	right	GTCCTGGGCGCGGGGCCCGCGGG	23	5408693	5408715	132	395	90.0	4	0|0|1|9	4200
FOXRED2	ENSCJAG00000013822	NTIC01000001.1	ENSCJAT00000026874	ENSCJAE00000184640	1	1	5408591	5409117	1	527	AAGG	5409047	5409050	right	CACCATCACCCACGTGACTCTGG	23	5409022	5409044	459	68	60.0	1	0|0|0|4	1600
FOXRED2	ENSCJAG00000013822	NTIC01000001.1	ENSCJAT00000026874	ENSCJAE00000184640	1	1	5408591	5409117	1	527	CAGA	5408720	5408723	left	CCTACTTCCTGCAGCGCGCCGGG	23	5408727	5408749	132	395	75.0	0	0|0|0|1	400
FOXRED2	ENSCJAG00000013822	NTIC01000001.1	ENSCJAT00000026874	ENSCJAE00000184640	1	1	5408591	5409117	1	527	CAGA	5408777	5408780	left	CCGGCAGCTTCTTCACGCGCTAC	23	5408784	5408806	189	338	60.0	1	0|0|0|0	0
FOXRED2	ENSCJAG00000013822	NTIC01000001.1	ENSCJAT00000026874	ENSCJAE00000184640	1	1	5408591	5409117	1	527	AAGG	5409047	5409050	right	TGACTCTGGACAAGGACCAACGG	23	5409036	5409058	459	68	50.0	0	0|0|1|0	600
FOXRED2	ENSCJAG00000013822	NTIC01000001.1	ENSCJAT00000026874	ENSCJAE00000184640	1	1	5408591	5409117	1	527	CAGA	5408777	5408780	right	CAGTGTTCGAGCGCACCCAGAGG	23	5408760	5408782	189	338	65.0	0	0|0|0|0	0
FOXRED2	ENSCJAG00000013822	NTIC01000001.1	ENSCJAT00000026874	ENSCJAE00000184640	1	1	5408591	5409117	1	527	CAGA	5408720	5408723	right	GGGGCCCGCGGGCCTGCAGATGG	23	5408704	5408726	132	395	85.0	2	0|0|1|5	2600
FOXRED2	ENSCJAG00000013822	NTIC01000001.1	ENSCJAT00000026874	ENSCJAE00000184640	1	1	5408591	5409117	1	527	CAGA	5408777	5408780	left	CCAGAGGCCCGGCAGCTTCTTCA	23	5408776	5408798	189	338	65.0	1	0|0|0|4	1600
FOXRED2	ENSCJAG00000013822	NTIC01000001.1	ENSCJAT00000026874	ENSCJAE00000184640	1	1	5408591	5409117	1	527	CAGA	5408720	5408723	left	CCTGCAGATGGCCTACTTCCTGC	23	5408716	5408738	132	395	60.0	1	0|0|6|17	10400
FOXRED2	ENSCJAG00000013822	NTIC01000001.1	ENSCJAT00000026874	ENSCJAE00000184640	1	1	5408591	5409117	1	527	CAGA	5408720	5408723	left	CCCGCGGGCCTGCAGATGGCCTA	23	5408708	5408730	132	395	70.0	1	0|0|0|0	0
FOXRED2	ENSCJAG00000013822	NTIC01000001.1	ENSCJAT00000026874	ENSCJAE00000184640	1	1	5408591	5409117	1	527	AAGG	5409047	5409050	left	CCAACGGGCCTGGAATGGCCACC	23	5409052	5409074	459	68	70.0	1	0|0|0|4	1600
FOXRED2	ENSCJAG00000013822	NTIC01000001.1	ENSCJAT00000026874	ENSCJAE00000184640	1	1	5408591	5409117	1	527	CAGA	5408777	5408780	left	CCCAGAGGCCCGGCAGCTTCTTC	23	5408775	5408797	189	338	65.0	1	0|0|1|11	5000
FOXRED2	ENSCJAG00000013822	NTIC01000001.1	ENSCJAT00000026874	ENSCJAE00000184640	1	1	5408591	5409117	1	527	AAGG	5409047	5409050	right	TGGACAAGGACCAACGGGCCTGG	23	5409042	5409064	459	68	65.0	0	0|0|0|2	800
FOXRED2	ENSCJAG00000013822	NTIC01000001.1	ENSCJAT00000026874	ENSCJAE00000184640	1	1	5408591	5409117	1	527	CAGA	5408923	5408926	left	CCCGGTTGCTCTTCAGACACTAC	23	5408910	5408932	335	192	50.0	0	0|0|0|0	0
FOXRED2	ENSCJAG00000013822	NTIC01000001.1	ENSCJAT00000026874	ENSCJAE00000184640	1	1	5408591	5409117	1	527	CAGA	5408720	5408723	right	CGTCCTGGGCGCGGGGCCCGCGG	23	5408692	5408714	132	395	90.0	3	0|0|1|10	4600
FOXRED2	ENSCJAG00000013822	NTIC01000001.1	ENSCJAT00000026874	ENSCJAE00000184640	1	1	5408591	5409117	1	527	CAGA	5408777	5408780	right	TTCGAGCGCACCCAGAGGCCCGG	23	5408765	5408787	189	338	70.0	1	0|0|0|0	0
FOXRED2	ENSCJAG00000013822	NTIC01000001.1	ENSCJAT00000026874	ENSCJAE00000184640	1	1	5408591	5409117	1	527	CAGA	5408923	5408926	left	CCGGTTGCTCTTCAGACACTACT	23	5408911	5408933	335	192	45.0	0	0|0|0|4	1600
FOXRED2	ENSCJAG00000013822	NTIC01000001.1	ENSCJAT00000026874	ENSCJAE00000184640	1	1	5408591	5409117	1	527	AAGG	5409047	5409050	right	GACTCTGGACAAGGACCAACGGG	23	5409037	5409059	459	68	55.00000000000001	0	0|0|1|1	1000
FOXRED2	ENSCJAG00000013822	NTIC01000001.1	ENSCJAT00000026874	ENSCJAE00000184657	2	1	5411469	5411720	1	252	CAGA	5411627	5411630	right	GAGACAGCAGACAACATCTTGGG	23	5411620	5411642	161	91	45.0	0	0|0|0|2	800
FOXRED2	ENSCJAG00000013822	NTIC01000001.1	ENSCJAT00000026874	ENSCJAE00000184657	2	1	5411469	5411720	1	252	CAGA	5411627	5411630	right	TGAGACAGCAGACAACATCTTGG	23	5411619	5411641	161	91	45.0	0	0|0|1|6	3000
FOXRED2	ENSCJAG00000013822	NTIC01000001.1	ENSCJAT00000026874	ENSCJAE00000184657	2	1	5411469	5411720	1	252	CAGA	5411581	5411584	left	CCAGAATGTGCTGATCCTGGGCC	23	5411580	5411602	115	137	60.0	0	0|0|0|4	1600
FOXRED2	ENSCJAG00000013822	NTIC01000001.1	ENSCJAT00000026874	ENSCJAE00000184657	2	1	5411469	5411720	1	252	CAGA	5411627	5411630	left	CCTTTGAGACAGCAGACAACATC	23	5411615	5411637	161	91	45.0	0	0|0|0|6	2400
FOXRED2	ENSCJAG00000013822	NTIC01000001.1	ENSCJAT00000026874	ENSCJAE00000184657	2	1	5411469	5411720	1	252	CAGA	5411581	5411584	right	GTGGACCCTGAGGACTTCGTAGG	23	5411557	5411579	115	137	60.0	0	0|0|0|5	2000
FOXRED2	ENSCJAG00000013822	NTIC01000001.1	ENSCJAT00000026874	ENSCJAE00000184665	3	1	5411867	5412136	1	270	CAGA	5412018	5412021	left	CCGACTCCATCCCCCTCCCCCAG	23	5412025	5412047	154	116	70.0	0	0|0|1|12	5400
FOXRED2	ENSCJAG00000013822	NTIC01000001.1	ENSCJAT00000026874	ENSCJAE00000184665	3	1	5411867	5412136	1	270	CAGG	5412045	5412048	left	CCCCCAGGACGACAACGACAACT	23	5412041	5412063	181	89	55.00000000000001	0	0|0|0|0	0
FOXRED2	ENSCJAG00000013822	NTIC01000001.1	ENSCJAT00000026874	ENSCJAE00000184665	3	1	5411867	5412136	1	270	AAGG	5411955	5411958	left	CCATCCTGAAGGACAGCAAAGGC	23	5411947	5411969	91	179	55.00000000000001	1	0|0|0|10	4000
FOXRED2	ENSCJAG00000013822	NTIC01000001.1	ENSCJAT00000026874	ENSCJAE00000184665	3	1	5411867	5412136	1	270	CAGA	5412018	5412021	left	CCGGCAGCAACCAGAGTGCCGAC	23	5412007	5412029	154	116	65.0	0	0|0|0|2	800
FOXRED2	ENSCJAG00000013822	NTIC01000001.1	ENSCJAT00000026874	ENSCJAE00000184665	3	1	5411867	5412136	1	270	AAGA	5412001	5412004	right	TGTCACCCTGAAATTCTTCCTGG	23	5411978	5412000	137	133	45.0	0	0|0|0|6	2400
FOXRED2	ENSCJAG00000013822	NTIC01000001.1	ENSCJAT00000026874	ENSCJAE00000184665	3	1	5411867	5412136	1	270	CAGG	5412045	5412048	left	CCCCTCCCCCAGGACGACAACGA	23	5412036	5412058	181	89	65.0	0	0|0|0|3	1200
FOXRED2	ENSCJAG00000013822	NTIC01000001.1	ENSCJAT00000026874	ENSCJAE00000184665	3	1	5411867	5412136	1	270	CAGG	5412045	5412048	left	CCTCCCCCAGGACGACAACGACA	23	5412038	5412060	181	89	65.0	0	0|0|0|2	800
FOXRED2	ENSCJAG00000013822	NTIC01000001.1	ENSCJAT00000026874	ENSCJAE00000184665	3	1	5411867	5412136	1	270	CAGA	5412018	5412021	left	CCAGAGTGCCGACTCCATCCCCC	23	5412017	5412039	154	116	70.0	1	0|0|3|3	3000
FOXRED2	ENSCJAG00000013822	NTIC01000001.1	ENSCJAT00000026874	ENSCJAE00000184665	3	1	5411867	5412136	1	270	AAGG	5411965	5411968	left	CCATGTCACCCTGAAATTCTTCC	23	5411975	5411997	101	169	45.0	0	0|0|0|5	2000
FOXRED2	ENSCJAG00000013822	NTIC01000001.1	ENSCJAT00000026874	ENSCJAE00000184665	3	1	5411867	5412136	1	270	AAGG	5411955	5411958	right	GCCATCCTGAAGGACAGCAAAGG	23	5411946	5411968	91	179	55.00000000000001	1	0|0|0|7	2800
FOXRED2	ENSCJAG00000013822	NTIC01000001.1	ENSCJAT00000026874	ENSCJAE00000184665	3	1	5411867	5412136	1	270	AAGA	5412001	5412004	right	AAATTCTTCCTGGAAGAAGCCGG	23	5411988	5412010	137	133	40.0	4	0|0|1|3	1800
FOXRED2	ENSCJAG00000013822	NTIC01000001.1	ENSCJAT00000026874	ENSCJAE00000184665	3	1	5411867	5412136	1	270	AAGA	5412001	5412004	left	CCTGGAAGAAGCCGGCAGCAACC	23	5411996	5412018	137	133	65.0	0	0|0|0|2	800
FOXRED2	ENSCJAG00000013822	NTIC01000001.1	ENSCJAT00000026874	ENSCJAE00000184665	3	1	5411867	5412136	1	270	AAGG	5411955	5411958	left	CCTGAAGGACAGCAAAGGCAAGT	23	5411951	5411973	91	179	50.0	1	0|0|0|12	4800
FOXRED2	ENSCJAG00000013822	NTIC01000001.1	ENSCJAT00000026874	ENSCJAE00000184665	3	1	5411867	5412136	1	270	CAGG	5412045	5412048	left	CCCCAGGACGACAACGACAACTT	23	5412042	5412064	181	89	50.0	0	0|0|0|0	0
FOXRED2	ENSCJAG00000013822	NTIC01000001.1	ENSCJAT00000026874	ENSCJAE00000184665	3	1	5411867	5412136	1	270	AAGA	5412001	5412004	left	CCGGCAGCAACCAGAGTGCCGAC	23	5412007	5412029	137	133	65.0	0	0|0|0|2	800
FOXRED2	ENSCJAG00000013822	NTIC01000001.1	ENSCJAT00000026874	ENSCJAE00000184665	3	1	5411867	5412136	1	270	CAGG	5412045	5412048	left	CCATCCCCCTCCCCCAGGACGAC	23	5412031	5412053	181	89	75.0	0	0|0|0|8	3200
FOXRED2	ENSCJAG00000013822	NTIC01000001.1	ENSCJAT00000026874	ENSCJAE00000184665	3	1	5411867	5412136	1	270	AAGG	5411965	5411968	right	GACGGATCTGGCCATCCTGAAGG	23	5411936	5411958	101	169	60.0	1	0|0|0|0	0
FOXRED2	ENSCJAG00000013822	NTIC01000001.1	ENSCJAT00000026874	ENSCJAE00000184665	3	1	5411867	5412136	1	270	CAGG	5412045	5412048	left	CCCTCCCCCAGGACGACAACGAC	23	5412037	5412059	181	89	65.0	0	0|0|0|1	400
FOXRED2	ENSCJAG00000013822	NTIC01000001.1	ENSCJAT00000026874	ENSCJAE00000184665	3	1	5411867	5412136	1	270	AAGG	5411965	5411968	left	CCTGAAGGACAGCAAAGGCAAGT	23	5411951	5411973	101	169	50.0	1	0|0|0|12	4800
FOXRED2	ENSCJAG00000013822	NTIC01000001.1	ENSCJAT00000026874	ENSCJAE00000184665	3	1	5411867	5412136	1	270	CAGG	5412045	5412048	left	CCCCCTCCCCCAGGACGACAACG	23	5412035	5412057	181	89	70.0	0	0|0|1|5	2600
FOXRED2	ENSCJAG00000013822	NTIC01000001.1	ENSCJAT00000026874	ENSCJAE00000184665	3	1	5411867	5412136	1	270	CAGG	5412045	5412048	left	CCAGGACGACAACGACAACTTTG	23	5412044	5412066	181	89	50.0	0	0|0|0|0	0
FOXRED2	ENSCJAG00000013822	NTIC01000001.1	ENSCJAT00000026874	ENSCJAE00000184665	3	1	5411867	5412136	1	270	CAGG	5412045	5412048	left	CCCAGGACGACAACGACAACTTT	23	5412043	5412065	181	89	45.0	0	0|0|0|2	800
SPON1	ENSCJAG00000010055	NTIC01001113.1	ENSCJAT00000059562	ENSCJAE00000339741	1	1	75369316	75370750	1	1435	CAGA	75370631	75370634	right	GACAAAGTGCCCAAGTCAGAGGG	23	75370615	75370637	502	117	50.0	1	0|0|1|8	3800
SPON1	ENSCJAG00000010055	NTIC01001113.1	ENSCJAT00000059562	ENSCJAE00000339741	1	1	75369316	75370750	1	1435	AAGG	75370474	75370477	left	CCGCGGCACAAAGTTGGGGGCCG	23	75370485	75370507	345	274	70.0	1	0|0|0|0	0
SPON1	ENSCJAG00000010055	NTIC01001113.1	ENSCJAT00000059562	ENSCJAE00000339741	1	1	75369316	75370750	1	1435	CAGA	75370631	75370634	right	GGACAAAGTGCCCAAGTCAGAGG	23	75370614	75370636	502	117	55.00000000000001	1	0|0|0|7	2800
SPON1	ENSCJAG00000010055	NTIC01001113.1	ENSCJAT00000059562	ENSCJAE00000339741	1	1	75369316	75370750	1	1435	AAGA	75370459	75370462	right	CACTTCGGGCAAGAGTCGCGTGG	23	75370449	75370471	330	289	65.0	1	0|0|0|0	0
SPON1	ENSCJAG00000010055	NTIC01001113.1	ENSCJAT00000059562	ENSCJAE00000339741	1	1	75369316	75370750	1	1435	CAGG	75370427	75370430	left	CCCGAGCTCCGCCAGGTCGCACC	23	75370415	75370437	298	321	75.0	1	0|0|0|0	0
SPON1	ENSCJAG00000010055	NTIC01001113.1	ENSCJAT00000059562	ENSCJAE00000339741	1	1	75369316	75370750	1	1435	CAGG	75370663	75370666	left	CCCAGGGCACGCGGCGCGAGGGC	23	75370661	75370683	534	85	85.0	1	0|0|0|4	1600
SPON1	ENSCJAG00000010055	NTIC01001113.1	ENSCJAT00000059562	ENSCJAE00000339741	1	1	75369316	75370750	1	1435	AAGG	75370474	75370477	right	AGTCGCGTGGCGAAGGCCGGCGG	23	75370462	75370484	345	274	75.0	3	0|0|0|1	400
SPON1	ENSCJAG00000010055	NTIC01001113.1	ENSCJAT00000059562	ENSCJAE00000339741	1	1	75369316	75370750	1	1435	AAGG	75370474	75370477	right	GTGGCGAAGGCCGGCGGCCGCGG	23	75370468	75370490	345	274	85.0	4	0|0|0|2	800
SPON1	ENSCJAG00000010055	NTIC01001113.1	ENSCJAT00000059562	ENSCJAE00000339741	1	1	75369316	75370750	1	1435	CAGG	75370663	75370666	right	TCCTGCGCGCCCAGGGCACGCGG	23	75370652	75370674	534	85	80.0	2	0|0|0|1	400
SPON1	ENSCJAG00000010055	NTIC01001113.1	ENSCJAT00000059562	ENSCJAE00000339741	1	1	75369316	75370750	1	1435	CAGA	75370631	75370634	left	CCAAGTCAGAGGGCTACTGCAGC	23	75370625	75370647	502	117	60.0	3	0|0|0|2	800
SPON1	ENSCJAG00000010055	NTIC01001113.1	ENSCJAT00000059562	ENSCJAE00000339741	1	1	75369316	75370750	1	1435	CAGG	75370663	75370666	right	AGCCGGATCCTGCGCGCCCAGGG	23	75370645	75370667	534	85	75.0	0	0|0|2|4	2800
SPON1	ENSCJAG00000010055	NTIC01001113.1	ENSCJAT00000059562	ENSCJAE00000339741	1	1	75369316	75370750	1	1435	CAGG	75370427	75370430	left	CCAGGTCGCACCTTCGTCGGGAC	23	75370426	75370448	298	321	70.0	0	0|0|0|1	400
SPON1	ENSCJAG00000010055	NTIC01001113.1	ENSCJAT00000059562	ENSCJAE00000339741	1	1	75369316	75370750	1	1435	CAGA	75370631	75370634	left	CCCAAGTCAGAGGGCTACTGCAG	23	75370624	75370646	502	117	55.00000000000001	3	0|0|0|5	2000
SPON1	ENSCJAG00000010055	NTIC01001113.1	ENSCJAT00000059562	ENSCJAE00000339741	1	1	75369316	75370750	1	1435	AAGA	75370459	75370462	left	CCACTTCGGGCAAGAGTCGCGTG	23	75370448	75370470	330	289	65.0	1	0|0|0|0	0
SPON1	ENSCJAG00000010055	NTIC01001113.1	ENSCJAT00000059562	ENSCJAE00000339741	1	1	75369316	75370750	1	1435	CAGG	75370427	75370430	left	CCGCCAGGTCGCACCTTCGTCGG	23	75370423	75370445	298	321	70.0	1	0|0|0|0	0
SPON1	ENSCJAG00000010055	NTIC01001113.1	ENSCJAT00000059562	ENSCJAE00000339741	1	1	75369316	75370750	1	1435	CAGG	75370427	75370430	left	CCTTCGTCGGGACCACTTCGGGC	23	75370436	75370458	298	321	70.0	0	0|0|0|0	0
SPON1	ENSCJAG00000010055	NTIC01001113.1	ENSCJAT00000059562	ENSCJAE00000339741	1	1	75369316	75370750	1	1435	AAGA	75370459	75370462	right	ACCTTCGTCGGGACCACTTCGGG	23	75370435	75370457	330	289	60.0	0	0|0|0|0	0
SPON1	ENSCJAG00000010055	NTIC01001113.1	ENSCJAT00000059562	ENSCJAE00000339741	1	1	75369316	75370750	1	1435	CAGG	75370663	75370666	left	CCAGGGCACGCGGCGCGAGGGCT	23	75370662	75370684	534	85	85.0	1	0|0|0|2	800
SPON1	ENSCJAG00000010055	NTIC01001113.1	ENSCJAT00000059562	ENSCJAE00000339741	1	1	75369316	75370750	1	1435	AAGG	75370474	75370477	right	AAGAGTCGCGTGGCGAAGGCCGG	23	75370459	75370481	345	274	65.0	2	0|0|0|0	0
SPON1	ENSCJAG00000010055	NTIC01001113.1	ENSCJAT00000059562	ENSCJAE00000339741	1	1	75369316	75370750	1	1435	AAGA	75370459	75370462	right	CACCTTCGTCGGGACCACTTCGG	23	75370434	75370456	330	289	60.0	0	0|0|0|1	400
SPON1	ENSCJAG00000010055	NTIC01001113.1	ENSCJAT00000059562	ENSCJAE00000339741	1	1	75369316	75370750	1	1435	AAGG	75370474	75370477	left	CCGGCGGCCGCGGCACAAAGTTG	23	75370478	75370500	345	274	70.0	0	0|0|0|0	0
SPON1	ENSCJAG00000010055	NTIC01001113.1	ENSCJAT00000059562	ENSCJAE00000339741	1	1	75369316	75370750	1	1435	AAGG	75370474	75370477	right	CACTTCGGGCAAGAGTCGCGTGG	23	75370449	75370471	345	274	65.0	1	0|0|0|0	0
SPON1	ENSCJAG00000010055	NTIC01001113.1	ENSCJAT00000059562	ENSCJAE00000339741	1	1	75369316	75370750	1	1435	CAGG	75370427	75370430	left	CCGAGCTCCGCCAGGTCGCACCT	23	75370416	75370438	298	321	70.0	2	0|0|0|0	0
SPON1	ENSCJAG00000010055	NTIC01001113.1	ENSCJAT00000059562	ENSCJAE00000339741	1	1	75369316	75370750	1	1435	CAGG	75370663	75370666	left	CCTGCGCGCCCAGGGCACGCGGC	23	75370653	75370675	534	85	90.0	2	0|0|0|4	1600
SPON1	ENSCJAG00000010055	NTIC01001113.1	ENSCJAT00000059562	ENSCJAE00000449157	6	1	75547663	75547811	1	149	AAGG	75547747	75547750	left	CCAGTGAAGGCGTCAAACAAGTT	23	75547741	75547763	87	62	45.0	1	0|0|0|3	1200
SPON1	ENSCJAG00000010055	NTIC01001113.1	ENSCJAT00000059562	ENSCJAE00000133395	8	1	75649212	75649413	1	202	AAGA	75649319	75649322	right	TGCAGAAGATCTGTGCACCAAGG	23	75649314	75649336	110	92	50.0	2	0|0|0|3	1200
SPON1	ENSCJAG00000010055	NTIC01001113.1	ENSCJAT00000059562	ENSCJAE00000133395	8	1	75649212	75649413	1	202	CAGA	75649292	75649295	left	CCAGACTGGAACGTAGGCTTATC	23	75649291	75649313	83	119	50.0	2	0|0|0|1	400
SPON1	ENSCJAG00000010055	NTIC01001113.1	ENSCJAT00000059562	ENSCJAE00000133395	8	1	75649212	75649413	1	202	CAGA	75649292	75649295	left	CCTAGTCCAGACTGGAACGTAGG	23	75649285	75649307	83	119	55.00000000000001	4	0|0|0|2	800
SPON1	ENSCJAG00000010055	NTIC01001113.1	ENSCJAT00000059562	ENSCJAE00000133395	8	1	75649212	75649413	1	202	CAGA	75649292	75649295	right	CCTAGTCCAGACTGGAACGTAGG	23	75649285	75649307	83	119	55.00000000000001	6	0|0|0|2	800
SPON1	ENSCJAG00000010055	NTIC01001113.1	ENSCJAT00000059562	ENSCJAE00000133395	8	1	75649212	75649413	1	202	AAGG	75649333	75649336	right	GATCTGTGCACCAAGGAATGCGG	23	75649321	75649343	124	78	50.0	0	0|0|1|4	2200
SPON1	ENSCJAG00000010055	NTIC01001113.1	ENSCJAT00000059562	ENSCJAE00000133395	8	1	75649212	75649413	1	202	AAGA	75649319	75649322	left	CCAAGGAATGCGGCTGGGTCCAG	23	75649331	75649353	110	92	65.0	3	0|0|1|3	1800
SPON1	ENSCJAG00000010055	NTIC01001113.1	ENSCJAT00000059562	ENSCJAE00000133395	8	1	75649212	75649413	1	202	AAGG	75649333	75649336	right	TGTGCACCAAGGAATGCGGCTGG	23	75649325	75649347	124	78	60.0	0	0|0|1|2	1400
SPON1	ENSCJAG00000010055	NTIC01001113.1	ENSCJAT00000059562	ENSCJAE00000133395	8	1	75649212	75649413	1	202	CAGA	75649292	75649295	right	TGATGGGCCCTAGTCCAGACTGG	23	75649277	75649299	83	119	60.0	4	0|0|1|2	1400
SPON1	ENSCJAG00000010055	NTIC01001113.1	ENSCJAT00000059562	ENSCJAE00000133395	8	1	75649212	75649413	1	202	CAGA	75649292	75649295	left	CCCTAGTCCAGACTGGAACGTAG	23	75649284	75649306	83	119	50.0	5	0|0|0|0	0
SPON1	ENSCJAG00000010055	NTIC01001113.1	ENSCJAT00000059562	ENSCJAE00000133395	8	1	75649212	75649413	1	202	AAGG	75649333	75649336	left	CCAAGGAATGCGGCTGGGTCCAG	23	75649331	75649353	124	78	65.0	3	0|0|1|3	1800
SPON1	ENSCJAG00000010055	NTIC01001113.1	ENSCJAT00000059562	ENSCJAE00000133395	8	1	75649212	75649413	1	202	AAGG	75649333	75649336	right	GTGCACCAAGGAATGCGGCTGGG	23	75649326	75649348	124	78	60.0	0	0|0|1|4	2200
ASCC2	ENSCJAG00000019822	NTIC01000001.1	ENSCJAT00000038920	ENSCJAE00000265792	3	1	17422917	17423087	1	171	CAGA	17423022	17423025	left	CCTCCATCGAAGTGTTTTTCTCA	23	17423030	17423052	108	63	40.0	0	0|0|0|2	800
ASCC2	ENSCJAG00000019822	NTIC01000001.1	ENSCJAT00000038920	ENSCJAE00000265792	3	1	17422917	17423087	1	171	CAGA	17423022	17423025	left	CCATCGAAGTGTTTTTCTCACCT	23	17423033	17423055	108	63	40.0	0	0|0|0|3	1200
ASCC2	ENSCJAG00000019822	NTIC01000001.1	ENSCJAT00000038920	ENSCJAE00000265796	4		17426113	17426242	1	130	AAGA	17426179	17426182	left	CCTGGACCTCTGCGTGCTCTTTG	23	17426184	17426206	69	61	60.0	0	0|0|0|4	1600
ASCC2	ENSCJAG00000019822	NTIC01000001.1	ENSCJAT00000038920	ENSCJAE00000265796	4		17426113	17426242	1	130	AAGA	17426179	17426182	left	CCCAAAGATCCTGGACCTCTGCG	23	17426175	17426197	69	61	55.00000000000001	0	0|0|0|4	1600
ASCC2	ENSCJAG00000019822	NTIC01000001.1	ENSCJAT00000038920	ENSCJAE00000265796	4		17426113	17426242	1	130	AAGA	17426179	17426182	left	CCTCTGCGTGCTCTTTGGAAAAG	23	17426190	17426212	69	61	50.0	1	0|0|0|4	1600
ASCC2	ENSCJAG00000019822	NTIC01000001.1	ENSCJAT00000038920	ENSCJAE00000265796	4		17426113	17426242	1	130	AAGA	17426179	17426182	right	CTTTGACATCCCAAAGATCCTGG	23	17426166	17426188	69	61	45.0	2	0|0|2|8	4400
ASCC2	ENSCJAG00000019822	NTIC01000001.1	ENSCJAT00000038920	ENSCJAE00000265796	4		17426113	17426242	1	130	AAGA	17426179	17426182	left	CCAAAGATCCTGGACCTCTGCGT	23	17426176	17426198	69	61	55.00000000000001	0	0|0|0|3	1200
OR5B3	ENSCJAG00000069307	NTIC01001113.1	ENSCJAT00000078361	ENSCJAE00000481955	1	1	111052818	111051880	-1	939	AAGA	111052562	111052559	right	TGGATTCCTTATAGAAGACAAGG	23	111052576	111052554	680	259	35.0	0	0|0|0|8	3200
OR5B3	ENSCJAG00000069307	NTIC01001113.1	ENSCJAT00000078361	ENSCJAE00000481955	1	1	111052818	111051880	-1	939	AAGG	111052557	111052554	left	CCTTATAGAAGACAAGGTCATCT	23	111052570	111052548	675	264	35.0	0	0|0|2|3	2400
OR5B3	ENSCJAG00000069307	NTIC01001113.1	ENSCJAT00000078361	ENSCJAE00000481955	1	1	111052818	111051880	-1	939	AAGG	111052557	111052554	left	CCTACCATGCATGTGCTGCTCAA	23	111052547	111052525	675	264	50.0	0	0|1|1|10	5400
OR5B3	ENSCJAG00000069307	NTIC01001113.1	ENSCJAT00000078361	ENSCJAE00000481955	1	1	111052818	111051880	-1	939	AAGA	111052562	111052559	left	CCTTATAGAAGACAAGGTCATCT	23	111052570	111052548	680	259	35.0	0	0|0|2|3	2400
OR5B2	ENSCJAG00000038493	NTIC01001113.1	ENSCJAT00000067015	ENSCJAE00000465335	1	1	111063950	111063021	-1	930	CAGG	111063697	111063694	left	CCTTACAGGAGACAAGGTCATCT	23	111063702	111063680	674	256	45.0	0	0|0|1|4	2200
OR5B2	ENSCJAG00000038493	NTIC01001113.1	ENSCJAT00000067015	ENSCJAE00000465335	1	1	111063950	111063021	-1	930	CAGG	111063887	111063884	left	CCTCGGAACTACAGGTCCCCCTC	23	111063898	111063876	864	66	65.0	1	0|0|0|4	1600
OR5B2	ENSCJAG00000038493	NTIC01001113.1	ENSCJAT00000067015	ENSCJAE00000465335	1	1	111063950	111063021	-1	930	AAGG	111063689	111063686	right	GTCATGGCTGAGTTCCTTACAGG	23	111063716	111063694	666	264	50.0	1	0|0|1|2	1400
OR5B2	ENSCJAG00000038493	NTIC01001113.1	ENSCJAT00000067015	ENSCJAE00000465335	1	1	111063950	111063021	-1	930	CAGG	111063887	111063884	left	CCCTCTTTATCTTGTTTACCCTC	23	111063880	111063858	864	66	35.0	0	0|0|5|21	11400
OR5B2	ENSCJAG00000038493	NTIC01001113.1	ENSCJAT00000067015	ENSCJAE00000465335	1	1	111063950	111063021	-1	930	CAGG	111063697	111063694	right	TGAGTTCCTTACAGGAGACAAGG	23	111063708	111063686	674	256	45.0	1	0|0|0|6	2400
OR5B2	ENSCJAG00000038493	NTIC01001113.1	ENSCJAT00000067015	ENSCJAE00000465335	1	1	111063950	111063021	-1	930	AAGG	111063719	111063716	left	CCCAAGGTCATGGCTGAGTTCCT	23	111063722	111063700	696	234	50.0	1	0|0|0|10	4000
OR5B2	ENSCJAG00000038493	NTIC01001113.1	ENSCJAT00000067015	ENSCJAE00000465335	1	1	111063950	111063021	-1	930	CAGG	111063887	111063884	left	CCCCCTCTTTATCTTGTTTACCC	23	111063882	111063860	864	66	40.0	0	0|0|0|8	3200
OR5B2	ENSCJAG00000038493	NTIC01001113.1	ENSCJAT00000067015	ENSCJAE00000465335	1	1	111063950	111063021	-1	930	CAGG	111063887	111063884	left	CCTCTTTATCTTGTTTACCCTCA	23	111063879	111063857	864	66	35.0	0	0|0|3|34	15400
OR5B2	ENSCJAG00000038493	NTIC01001113.1	ENSCJAT00000067015	ENSCJAE00000465335	1	1	111063950	111063021	-1	930	AAGG	111063689	111063686	left	CCTACAATGCATGTGCTGTTCAG	23	111063679	111063657	666	264	45.0	0	0|0|5|9	6600
OR5B2	ENSCJAG00000038493	NTIC01001113.1	ENSCJAT00000067015	ENSCJAE00000465335	1	1	111063950	111063021	-1	930	CAGG	111063887	111063884	right	TCTAGGATTAACCGATGCCTCGG	23	111063915	111063893	864	66	45.0	1	1|0|0|0	1000
OR5B2	ENSCJAG00000038493	NTIC01001113.1	ENSCJAT00000067015	ENSCJAE00000465335	1	1	111063950	111063021	-1	930	AAGG	111063689	111063686	left	CCTTACAGGAGACAAGGTCATCT	23	111063702	111063680	666	264	45.0	0	0|0|1|4	2200
OR5B2	ENSCJAG00000038493	NTIC01001113.1	ENSCJAT00000067015	ENSCJAE00000465335	1	1	111063950	111063021	-1	930	AAGG	111063719	111063716	right	AGCTGTCACTCCCAAGGTCATGG	23	111063732	111063710	696	234	55.00000000000001	0	0|1|2|3	3200
OR5B2	ENSCJAG00000038493	NTIC01001113.1	ENSCJAT00000067015	ENSCJAE00000465335	1	1	111063950	111063021	-1	930	CAGG	111063887	111063884	left	CCCCTCTTTATCTTGTTTACCCT	23	111063881	111063859	864	66	35.0	0	0|0|2|17	8000
OR5B2	ENSCJAG00000038493	NTIC01001113.1	ENSCJAT00000067015	ENSCJAE00000465335	1	1	111063950	111063021	-1	930	AAGG	111063719	111063716	left	CCAAGGTCATGGCTGAGTTCCTT	23	111063721	111063699	696	234	50.0	1	0|0|1|4	2200
TIRAP	ENSCJAG00000008886	NTIC01001113.1	ENSCJAT00000017199	ENSCJAE00000117853	2	1	23850933	23851511	1	579	CAGA	23851166	23851169	left	CCTGGTCTCCTACCTGGAAGGCA	23	23851171	23851193	236	343	60.0	1	0|0|0|8	3200
TIRAP	ENSCJAG00000008886	NTIC01001113.1	ENSCJAT00000017199	ENSCJAE00000117853	2	1	23850933	23851511	1	579	CAGG	23851022	23851025	left	CCGTACCCCCAAGCCACAGCTCA	23	23851032	23851054	92	487	60.0	0	0|0|0|3	1200
TIRAP	ENSCJAG00000008886	NTIC01001113.1	ENSCJAT00000017199	ENSCJAE00000117853	2	1	23850933	23851511	1	579	AAGA	23851149	23851152	left	CCTGGTGGCCGCCCAGAACCTGG	23	23851153	23851175	219	360	75.0	1	0|0|1|3	1800
TIRAP	ENSCJAG00000008886	NTIC01001113.1	ENSCJAT00000017199	ENSCJAE00000117853	2	1	23850933	23851511	1	579	AAGG	23851188	23851191	left	CCAGCCTGCGTTGCTTCCTACAG	23	23851200	23851222	258	321	60.0	0	0|0|0|7	2800
TIRAP	ENSCJAG00000008886	NTIC01001113.1	ENSCJAT00000017199	ENSCJAE00000117853	2	1	23850933	23851511	1	579	CAGA	23851166	23851169	left	CCGCCCAGAACCTGGTCTCCTAC	23	23851161	23851183	236	343	60.0	1	0|0|0|0	0
TIRAP	ENSCJAG00000008886	NTIC01001113.1	ENSCJAT00000017199	ENSCJAE00000117853	2	1	23850933	23851511	1	579	CAGA	23851166	23851169	left	CCTGGTGGCCGCCCAGAACCTGG	23	23851153	23851175	236	343	75.0	1	0|0|1|3	1800
TIRAP	ENSCJAG00000008886	NTIC01001113.1	ENSCJAT00000017199	ENSCJAE00000117853	2	1	23850933	23851511	1	579	CAGG	23851022	23851025	left	CCTACCTCACAGGATAGCTCCGT	23	23851013	23851035	92	487	55.00000000000001	1	0|0|0|3	1200
TIRAP	ENSCJAG00000008886	NTIC01001113.1	ENSCJAT00000017199	ENSCJAE00000117853	2	1	23850933	23851511	1	579	AAGA	23851149	23851152	left	CCACAGTGAAGAAGACCTGGTGG	23	23851138	23851160	219	360	55.00000000000001	0	0|0|0|5	2000
TIRAP	ENSCJAG00000008886	NTIC01001113.1	ENSCJAT00000017199	ENSCJAE00000117853	2	1	23850933	23851511	1	579	CAGA	23851166	23851169	left	CCAGAACCTGGTCTCCTACCTGG	23	23851165	23851187	236	343	60.0	0	0|0|1|7	3400
TIRAP	ENSCJAG00000008886	NTIC01001113.1	ENSCJAT00000017199	ENSCJAE00000117853	2	1	23850933	23851511	1	579	AAGG	23851188	23851191	left	CCTACCTGGAAGGCAGCACTGCC	23	23851179	23851201	258	321	65.0	3	0|0|1|6	3000
TIRAP	ENSCJAG00000008886	NTIC01001113.1	ENSCJAT00000017199	ENSCJAE00000117853	2	1	23850933	23851511	1	579	AAGA	23851146	23851149	right	CCACAGTGAAGAAGACCTGGTGG	23	23851138	23851160	216	363	55.00000000000001	0	0|0|0|5	2000
TIRAP	ENSCJAG00000008886	NTIC01001113.1	ENSCJAT00000017199	ENSCJAE00000117853	2	1	23850933	23851511	1	579	AAGG	23851188	23851191	right	CCAGAACCTGGTCTCCTACCTGG	23	23851165	23851187	258	321	60.0	1	0|0|1|7	3400
TIRAP	ENSCJAG00000008886	NTIC01001113.1	ENSCJAT00000017199	ENSCJAE00000117853	2	1	23850933	23851511	1	579	CAGA	23851166	23851169	left	CCCAGAACCTGGTCTCCTACCTG	23	23851164	23851186	236	343	55.00000000000001	0	0|0|0|7	2800
TIRAP	ENSCJAG00000008886	NTIC01001113.1	ENSCJAT00000017199	ENSCJAE00000117853	2	1	23850933	23851511	1	579	CAGA	23851166	23851169	right	CCTGGTGGCCGCCCAGAACCTGG	23	23851153	23851175	236	343	75.0	1	0|0|1|3	1800
TIRAP	ENSCJAG00000008886	NTIC01001113.1	ENSCJAT00000017199	ENSCJAE00000117853	2	1	23850933	23851511	1	579	CAGA	23851166	23851169	right	CCACAGTGAAGAAGACCTGGTGG	23	23851138	23851160	236	343	55.00000000000001	0	0|0|0|5	2000
TIRAP	ENSCJAG00000008886	NTIC01001113.1	ENSCJAT00000017199	ENSCJAE00000117853	2	1	23850933	23851511	1	579	AAGA	23851146	23851149	left	CCACAGTGAAGAAGACCTGGTGG	23	23851138	23851160	216	363	55.00000000000001	0	0|0|0|5	2000
TIRAP	ENSCJAG00000008886	NTIC01001113.1	ENSCJAT00000017199	ENSCJAE00000117853	2	1	23850933	23851511	1	579	AAGA	23851149	23851152	right	CCACAGTGAAGAAGACCTGGTGG	23	23851138	23851160	219	360	55.00000000000001	0	0|0|0|5	2000
TIRAP	ENSCJAG00000008886	NTIC01001113.1	ENSCJAT00000017199	ENSCJAE00000117853	2	1	23850933	23851511	1	579	AAGA	23851116	23851119	right	GTGACAGCGGCAGTATTCGCTGG	23	23851089	23851111	186	393	60.0	0	0|0|0|0	0
TIRAP	ENSCJAG00000008886	NTIC01001113.1	ENSCJAT00000017199	ENSCJAE00000117853	2	1	23850933	23851511	1	579	AAGA	23851149	23851152	left	CCGCCCAGAACCTGGTCTCCTAC	23	23851161	23851183	219	360	60.0	1	0|0|0|0	0
TIRAP	ENSCJAG00000008886	NTIC01001113.1	ENSCJAT00000017199	ENSCJAE00000117853	2	1	23850933	23851511	1	579	AAGA	23851146	23851149	left	CCTGGTGGCCGCCCAGAACCTGG	23	23851153	23851175	216	363	75.0	1	0|0|1|3	1800
TIRAP	ENSCJAG00000008886	NTIC01001113.1	ENSCJAT00000017199	ENSCJAE00000117853	2	1	23850933	23851511	1	579	CAGG	23851022	23851025	left	CCTCACAGGATAGCTCCGTACCC	23	23851017	23851039	92	487	60.0	2	0|0|0|1	400
TIRAP	ENSCJAG00000008886	NTIC01001113.1	ENSCJAT00000017199	ENSCJAE00000117853	2	1	23850933	23851511	1	579	AAGA	23851146	23851149	right	GTGCCACAGTGAAGAAGACCTGG	23	23851135	23851157	216	363	55.00000000000001	0	0|0|2|10	5200
TIRAP	ENSCJAG00000008886	NTIC01001113.1	ENSCJAT00000017199	ENSCJAE00000117853	2	1	23850933	23851511	1	579	AAGA	23851149	23851152	right	GTGCCACAGTGAAGAAGACCTGG	23	23851135	23851157	219	360	55.00000000000001	0	0|0|2|10	5200
TIRAP	ENSCJAG00000008886	NTIC01001113.1	ENSCJAT00000017199	ENSCJAE00000117853	2	1	23850933	23851511	1	579	AAGG	23851188	23851191	left	CCTGGAAGGCAGCACTGCCAGCC	23	23851183	23851205	258	321	70.0	3	0|0|2|16	7600
B4GALNT1	ENSCJAG00000006905	NTIC01000002.1	ENSCJAT00000077257	ENSCJAE00000093358	1	1	72138386	72138169	-1	218	CAGA	72138232	72138229	left	CCTGAGCTGCCAGATCTTGCTCC	23	72138242	72138220	61	157	60.0	1	0|0|2|4	2800
B4GALNT1	ENSCJAG00000006905	NTIC01000002.1	ENSCJAT00000077257	ENSCJAE00000093358	1	1	72138386	72138169	-1	218	CAGA	72138257	72138254	left	CCGCAGAGCCCCCGCAGGCCTGA	23	72138260	72138238	86	132	75.0	1	0|0|0|8	3200
B4GALNT1	ENSCJAG00000006905	NTIC01000002.1	ENSCJAT00000077257	ENSCJAE00000093358	1	1	72138386	72138169	-1	218	CAGA	72138257	72138254	left	CCCCGCAGAGCCCCCGCAGGCCT	23	72138262	72138240	86	132	80.0	1	0|0|0|13	5200
B4GALNT1	ENSCJAG00000006905	NTIC01000002.1	ENSCJAT00000077257	ENSCJAE00000093358	1	1	72138386	72138169	-1	218	CAGA	72138257	72138254	left	CCCCGCAGGCCTGAGCTGCCAGA	23	72138251	72138229	86	132	70.0	2	0|0|1|5	2600
B4GALNT1	ENSCJAG00000006905	NTIC01000002.1	ENSCJAT00000077257	ENSCJAE00000093358	1	1	72138386	72138169	-1	218	CAGA	72138257	72138254	left	CCCCCGCAGGCCTGAGCTGCCAG	23	72138252	72138230	86	132	75.0	2	0|0|0|7	2800
B4GALNT1	ENSCJAG00000006905	NTIC01000002.1	ENSCJAT00000077257	ENSCJAE00000093358	1	1	72138386	72138169	-1	218	CAGG	72138246	72138243	left	CCCCGCAGGCCTGAGCTGCCAGA	23	72138251	72138229	75	143	70.0	2	0|0|1|5	2600
B4GALNT1	ENSCJAG00000006905	NTIC01000002.1	ENSCJAT00000077257	ENSCJAE00000093358	1	1	72138386	72138169	-1	218	CAGA	72138257	72138254	left	CCCGCAGAGCCCCCGCAGGCCTG	23	72138261	72138239	86	132	80.0	1	0|0|1|10	4600
B4GALNT1	ENSCJAG00000006905	NTIC01000002.1	ENSCJAT00000077257	ENSCJAE00000093358	1	1	72138386	72138169	-1	218	CAGA	72138257	72138254	left	CCCGCAGGCCTGAGCTGCCAGAT	23	72138250	72138228	86	132	65.0	2	0|0|1|2	1400
B4GALNT1	ENSCJAG00000006905	NTIC01000002.1	ENSCJAT00000077257	ENSCJAE00000093358	1	1	72138386	72138169	-1	218	CAGG	72138246	72138243	left	CCCCCGCAGGCCTGAGCTGCCAG	23	72138252	72138230	75	143	75.0	2	0|0|0|7	2800
B4GALNT1	ENSCJAG00000006905	NTIC01000002.1	ENSCJAT00000077257	ENSCJAE00000093358	1	1	72138386	72138169	-1	218	CAGG	72138246	72138243	left	CCCGCAGGCCTGAGCTGCCAGAT	23	72138250	72138228	75	143	65.0	2	0|0|1|2	1400
B4GALNT1	ENSCJAG00000006905	NTIC01000002.1	ENSCJAT00000077257	ENSCJAE00000093358	1	1	72138386	72138169	-1	218	CAGG	72138246	72138243	left	CCTGAGCTGCCAGATCTTGCTCC	23	72138242	72138220	75	143	60.0	1	0|0|2|4	2800
B4GALNT1	ENSCJAG00000006905	NTIC01000002.1	ENSCJAT00000077257	ENSCJAE00000093358	1	1	72138386	72138169	-1	218	CAGA	72138232	72138229	left	CCTGAGCCCCGCTACGCACACAT	23	72138221	72138199	61	157	65.0	1	0|0|0|6	2400
B4GALNT1	ENSCJAG00000006905	NTIC01000002.1	ENSCJAT00000077257	ENSCJAE00000093358	1	1	72138386	72138169	-1	218	CAGA	72138257	72138254	left	CCGCAGGCCTGAGCTGCCAGATC	23	72138249	72138227	86	132	65.0	1	0|0|0|6	2400
B4GALNT1	ENSCJAG00000006905	NTIC01000002.1	ENSCJAT00000077257	ENSCJAE00000093358	1	1	72138386	72138169	-1	218	CAGG	72138246	72138243	left	CCGCAGAGCCCCCGCAGGCCTGA	23	72138260	72138238	75	143	75.0	1	0|0|0|8	3200
B4GALNT1	ENSCJAG00000006905	NTIC01000002.1	ENSCJAT00000077257	ENSCJAE00000093358	1	1	72138386	72138169	-1	218	CAGA	72138257	72138254	right	CGCCCCCGCAGAGCCCCCGCAGG	23	72138265	72138243	86	132	90.0	0	0|0|0|6	2400
B4GALNT1	ENSCJAG00000006905	NTIC01000002.1	ENSCJAT00000077257	ENSCJAE00000093358	1	1	72138386	72138169	-1	218	CAGA	72138257	72138254	left	CCCCCGCAGAGCCCCCGCAGGCC	23	72138263	72138241	86	132	85.0	1	0|0|0|4	1600
B4GALNT1	ENSCJAG00000006905	NTIC01000002.1	ENSCJAT00000077257	ENSCJAE00000093358	1	1	72138386	72138169	-1	218	CAGA	72138232	72138229	left	CCAGATCTTGCTCCTGAGCCCCG	23	72138233	72138211	61	157	65.0	1	0|0|0|7	2800
B4GALNT1	ENSCJAG00000006905	NTIC01000002.1	ENSCJAT00000077257	ENSCJAE00000093358	1	1	72138386	72138169	-1	218	CAGG	72138246	72138243	left	CCGCAGGCCTGAGCTGCCAGATC	23	72138249	72138227	75	143	65.0	1	0|0|0|6	2400
B4GALNT1	ENSCJAG00000006905	NTIC01000002.1	ENSCJAT00000077257	ENSCJAE00000427414	2		72137622	72137458	-1	165	CAGA	72137561	72137558	left	CCGTTCCAGAAACAAGTCCAAGC	23	72137567	72137545	101	64	45.0	2	N/A	N/A
B4GALNT1	ENSCJAG00000006905	NTIC01000002.1	ENSCJAT00000077257	ENSCJAE00000427414	2		72137622	72137458	-1	165	AAGG	72137531	72137528	left	CCTGCAGAGCTGAGGACTGCCTC	23	72137519	72137497	71	94	65.0	2	0|0|1|13	5800
B4GALNT1	ENSCJAG00000006905	NTIC01000002.1	ENSCJAT00000077257	ENSCJAE00000427414	2		72137622	72137458	-1	165	CAGA	72137561	72137558	left	CCCTCCCGTTCCAGAAACAAGTC	23	72137572	72137550	101	64	50.0	1	0|0|0|3	1200
B4GALNT1	ENSCJAG00000006905	NTIC01000002.1	ENSCJAT00000077257	ENSCJAE00000427414	2		72137622	72137458	-1	165	CAGA	72137561	72137558	left	CCAAGCCATTGACCTCACCAAGG	23	72137550	72137528	101	64	55.00000000000001	0	0|0|0|3	1200
B4GALNT1	ENSCJAG00000006905	NTIC01000002.1	ENSCJAT00000077257	ENSCJAE00000427414	2		72137622	72137458	-1	165	AAGG	72137531	72137528	left	CCTCACCAAGGCCTTTGACCCTG	23	72137538	72137516	71	94	60.0	1	0|0|0|12	4800
B4GALNT1	ENSCJAG00000006905	NTIC01000002.1	ENSCJAT00000077257	ENSCJAE00000427414	2		72137622	72137458	-1	165	AAGG	72137531	72137528	left	CCAAGGCCTTTGACCCTGCAGAG	23	72137533	72137511	71	94	60.0	1	0|0|0|10	4000
B4GALNT1	ENSCJAG00000006905	NTIC01000002.1	ENSCJAT00000077257	ENSCJAE00000427414	2		72137622	72137458	-1	165	AAGG	72137531	72137528	left	CCTTTGACCCTGCAGAGCTGAGG	23	72137527	72137505	71	94	60.0	0	0|0|0|20	8000
B4GALNT1	ENSCJAG00000006905	NTIC01000002.1	ENSCJAT00000077257	ENSCJAE00000427414	2		72137622	72137458	-1	165	CAGA	72137561	72137558	left	CCCGTTCCAGAAACAAGTCCAAG	23	72137568	72137546	101	64	45.0	2	0|0|0|1	400
B4GALNT1	ENSCJAG00000006905	NTIC01000002.1	ENSCJAT00000077257	ENSCJAE00000427414	2		72137622	72137458	-1	165	CAGA	72137561	72137558	left	CCTCCCGTTCCAGAAACAAGTCC	23	72137571	72137549	101	64	55.00000000000001	2	0|0|0|3	1200
B4GALNT1	ENSCJAG00000006905	NTIC01000002.1	ENSCJAT00000077257	ENSCJAE00000427414	2		72137622	72137458	-1	165	CAGA	72137561	72137558	left	CCCCTCCCGTTCCAGAAACAAGT	23	72137573	72137551	101	64	50.0	1	0|0|0|6	2400
B4GALNT1	ENSCJAG00000006905	NTIC01000002.1	ENSCJAT00000077257	ENSCJAE00000427414	2		72137622	72137458	-1	165	CAGA	72137561	72137558	left	CCAGAAACAAGTCCAAGCCATTG	23	72137562	72137540	101	64	45.0	2	0|0|0|3	1200
B4GALNT1	ENSCJAG00000006905	NTIC01000002.1	ENSCJAT00000077257	ENSCJAE00000427414	2		72137622	72137458	-1	165	AAGG	72137531	72137528	left	CCCTGCAGAGCTGAGGACTGCCT	23	72137520	72137498	71	94	60.0	1	0|0|2|13	6400
B4GALNT1	ENSCJAG00000006905	NTIC01000002.1	ENSCJAT00000077257	ENSCJAE00000427414	2		72137622	72137458	-1	165	AAGG	72137531	72137528	left	CCATTGACCTCACCAAGGCCTTT	23	72137545	72137523	71	94	50.0	1	0|0|1|7	3400
B4GALNT1	ENSCJAG00000006905	NTIC01000002.1	ENSCJAT00000077257	ENSCJAE00000093265	5	1	72136599	72136419	-1	181	CAGA	72136520	72136517	right	GAGTGACTCTCACTGGAGAGGGG	23	72136547	72136525	99	82	55.00000000000001	5	0|0|0|11	4400
B4GALNT1	ENSCJAG00000006905	NTIC01000002.1	ENSCJAT00000077257	ENSCJAE00000093265	5	1	72136599	72136419	-1	181	CAGG	72136524	72136521	right	GGAGTGACTCTCACTGGAGAGGG	23	72136548	72136526	103	78	55.00000000000001	4	0|0|0|7	2800
B4GALNT1	ENSCJAG00000006905	NTIC01000002.1	ENSCJAT00000077257	ENSCJAE00000093265	5	1	72136599	72136419	-1	181	CAGA	72136520	72136517	right	GGAGTGACTCTCACTGGAGAGGG	23	72136548	72136526	99	82	55.00000000000001	4	0|0|0|7	2800
B4GALNT1	ENSCJAG00000006905	NTIC01000002.1	ENSCJAT00000077257	ENSCJAE00000093265	5	1	72136599	72136419	-1	181	CAGG	72136499	72136496	left	CCTTGTCAGCTCAGGGCTGGACC	23	72136510	72136488	78	103	65.0	2	0|0|0|4	1600
B4GALNT1	ENSCJAG00000006905	NTIC01000002.1	ENSCJAT00000077257	ENSCJAE00000093265	5	1	72136599	72136419	-1	181	CAGG	72136499	72136496	right	CACCCTTGTCAGCTCAGGGCTGG	23	72136513	72136491	78	103	65.0	1	0|0|0|2	800
B4GALNT1	ENSCJAG00000006905	NTIC01000002.1	ENSCJAT00000077257	ENSCJAE00000093265	5	1	72136599	72136419	-1	181	CAGA	72136520	72136517	right	GACTCTCACTGGAGAGGGGCAGG	23	72136543	72136521	99	82	65.0	2	0|1|1|3	2600
B4GALNT1	ENSCJAG00000006905	NTIC01000002.1	ENSCJAT00000077257	ENSCJAE00000093265	5	1	72136599	72136419	-1	181	CAGG	72136499	72136496	right	AGCTCACCCTTGTCAGCTCAGGG	23	72136517	72136495	78	103	55.00000000000001	1	0|0|0|4	1600
B4GALNT1	ENSCJAG00000006905	NTIC01000002.1	ENSCJAT00000077257	ENSCJAE00000093265	5	1	72136599	72136419	-1	181	CAGG	72136524	72136521	right	TGGAGTGACTCTCACTGGAGAGG	23	72136549	72136527	103	78	55.00000000000001	3	0|0|0|4	1600
B4GALNT1	ENSCJAG00000006905	NTIC01000002.1	ENSCJAT00000077257	ENSCJAE00000093265	5	1	72136599	72136419	-1	181	CAGA	72136520	72136517	left	CCCTTGTCAGCTCAGGGCTGGAC	23	72136511	72136489	99	82	60.0	2	0|0|0|2	800
B4GALNT1	ENSCJAG00000006905	NTIC01000002.1	ENSCJAT00000077257	ENSCJAE00000093265	5	1	72136599	72136419	-1	181	CAGG	72136499	72136496	left	CCAACTCAACAGGCAACTACAAC	23	72136489	72136467	78	103	45.0	1	0|0|0|3	1200
B4GALNT1	ENSCJAG00000006905	NTIC01000002.1	ENSCJAT00000077257	ENSCJAE00000093265	5	1	72136599	72136419	-1	181	CAGA	72136520	72136517	right	TGGAGTGACTCTCACTGGAGAGG	23	72136549	72136527	99	82	55.00000000000001	3	0|0|0|4	1600
B4GALNT1	ENSCJAG00000006905	NTIC01000002.1	ENSCJAT00000077257	ENSCJAE00000093265	5	1	72136599	72136419	-1	181	CAGA	72136520	72136517	left	CCTTGTCAGCTCAGGGCTGGACC	23	72136510	72136488	99	82	65.0	2	0|0|0|4	1600
B4GALNT1	ENSCJAG00000006905	NTIC01000002.1	ENSCJAT00000077257	ENSCJAE00000093265	5	1	72136599	72136419	-1	181	CAGG	72136499	72136496	left	CCCTTGTCAGCTCAGGGCTGGAC	23	72136511	72136489	78	103	60.0	2	0|0|0|2	800
B4GALNT1	ENSCJAG00000006905	NTIC01000002.1	ENSCJAT00000077257	ENSCJAE00000093265	5	1	72136599	72136419	-1	181	CAGG	72136524	72136521	right	GAGTGACTCTCACTGGAGAGGGG	23	72136547	72136525	103	78	55.00000000000001	5	0|0|0|11	4400
BRD1	ENSCJAG00000016639	NTIC01000001.1	ENSCJAT00000032421	ENSCJAE00000487606	1	1	10165716	10164336	-1	1381	AAGA	10164421	10164418	left	CCAAAGTCAGGAAGAAAGCGAAA	23	10164432	10164410	83	1284	40.0	1	0|0|0|17	6800
BRD1	ENSCJAG00000016639	NTIC01000001.1	ENSCJAT00000032421	ENSCJAE00000487606	1	1	10165716	10164336	-1	1381	CAGG	10165093	10165090	right	CACTGCGAGAACCAGAAGCAGGG	23	10165111	10165089	755	612	55.00000000000001	0	0|0|0|5	2000
BRD1	ENSCJAG00000016639	NTIC01000001.1	ENSCJAT00000032421	ENSCJAE00000487606	1	1	10165716	10164336	-1	1381	CAGA	10164566	10164563	left	CCGTCAGAAAGACCGCTTACTGT	23	10164570	10164548	228	1139	45.0	0	0|0|0|2	800
BRD1	ENSCJAG00000016639	NTIC01000001.1	ENSCJAT00000032421	ENSCJAE00000487606	1	1	10165716	10164336	-1	1381	CAGA	10165156	10165153	left	CCCGCCGTGTCACAGAGCATGTT	23	10165168	10165146	818	549	55.00000000000001	1	0|0|0|4	1600
BRD1	ENSCJAG00000016639	NTIC01000001.1	ENSCJAT00000032421	ENSCJAE00000487606	1	1	10165716	10164336	-1	1381	CAGG	10164531	10164528	left	CCCGGAGGCCTCTGAACATTTAC	23	10164522	10164500	193	1174	50.0	1	0|0|0|1	400
BRD1	ENSCJAG00000016639	NTIC01000001.1	ENSCJAT00000032421	ENSCJAE00000487606	1	1	10165716	10164336	-1	1381	CAGA	10164566	10164563	left	CCACCTTCTCCGTCAGAAAGACC	23	10164579	10164557	228	1139	55.00000000000001	3	0|0|0|1	400
BRD1	ENSCJAG00000016639	NTIC01000001.1	ENSCJAT00000032421	ENSCJAE00000487606	1	1	10165716	10164336	-1	1381	AAGG	10164634	10164631	left	CCTGTACATGAAAATGGAGCCCG	23	10164626	10164604	296	1071	50.0	0	0|0|0|3	1200
BRD1	ENSCJAG00000016639	NTIC01000001.1	ENSCJAT00000032421	ENSCJAE00000487606	1	1	10165716	10164336	-1	1381	AAGA	10164562	10164559	left	CCGCTTACTGTGACGTCCACACA	23	10164558	10164536	224	1143	50.0	2	0|0|0|2	800
BRD1	ENSCJAG00000016639	NTIC01000001.1	ENSCJAT00000032421	ENSCJAE00000487606	1	1	10165716	10164336	-1	1381	AAGG	10165569	10165566	right	TGGTGGAGATAGAGATTGAAGGG	23	10165587	10165565	1231	136	40.0	0	0|0|1|18	7800
BRD1	ENSCJAG00000016639	NTIC01000001.1	ENSCJAT00000032421	ENSCJAE00000487606	1	1	10165716	10164336	-1	1381	AAGG	10165342	10165339	left	CCCAAGGTGCGCGTTGTGGAGTA	23	10165345	10165323	1004	363	55.00000000000001	0	0|0|0|0	0
BRD1	ENSCJAG00000016639	NTIC01000001.1	ENSCJAT00000032421	ENSCJAE00000487606	1	1	10165716	10164336	-1	1381	AAGG	10164874	10164871	right	TGTGTGCTGTGCCCCAACAAGGG	23	10164892	10164870	536	831	55.00000000000001	0	0|0|0|7	2800
BRD1	ENSCJAG00000016639	NTIC01000001.1	ENSCJAT00000032421	ENSCJAE00000487606	1	1	10165716	10164336	-1	1381	CAGA	10164637	10164634	left	CCTGTACATGAAAATGGAGCCCG	23	10164626	10164604	299	1068	50.0	0	0|0|0|3	1200
BRD1	ENSCJAG00000016639	NTIC01000001.1	ENSCJAT00000032421	ENSCJAE00000487606	1	1	10165716	10164336	-1	1381	AAGG	10164874	10164871	left	CCCAACAAGGGCGGTGCCTTCAA	23	10164880	10164858	536	831	55.00000000000001	1	0|1|0|2	1600
BRD1	ENSCJAG00000016639	NTIC01000001.1	ENSCJAT00000032421	ENSCJAE00000487606	1	1	10165716	10164336	-1	1381	CAGG	10164976	10164973	right	CCGTGCACCAGGAGTGCTACGGG	23	10164984	10164962	638	729	65.0	3	0|0|0|0	0
BRD1	ENSCJAG00000016639	NTIC01000001.1	ENSCJAT00000032421	ENSCJAE00000487606	1	1	10165716	10164336	-1	1381	CAGA	10165594	10165591	left	CCTACGCTCAGGCTCAGAGGATG	23	10165608	10165586	1256	111	60.0	2	0|0|0|3	1200
BRD1	ENSCJAG00000016639	NTIC01000001.1	ENSCJAT00000032421	ENSCJAE00000487606	1	1	10165716	10164336	-1	1381	CAGG	10165600	10165597	left	CCTACGCTCAGGCTCAGAGGATG	23	10165608	10165586	1262	105	60.0	2	0|0|0|3	1200
BRD1	ENSCJAG00000016639	NTIC01000001.1	ENSCJAT00000032421	ENSCJAE00000487606	1	1	10165716	10164336	-1	1381	CAGG	10165304	10165301	right	GTCCGCCCCCAGGCGGCCTCCGG	23	10165313	10165291	966	401	85.0	5	0|0|0|4	1600
BRD1	ENSCJAG00000016639	NTIC01000001.1	ENSCJAT00000032421	ENSCJAE00000487606	1	1	10165716	10164336	-1	1381	AAGG	10165342	10165339	left	CCCTCCCGGAGCCCAAGGTGCGC	23	10165356	10165334	1004	363	75.0	0	0|0|0|5	2000
BRD1	ENSCJAG00000016639	NTIC01000001.1	ENSCJAT00000032421	ENSCJAE00000487606	1	1	10165716	10164336	-1	1381	AAGA	10164403	10164400	left	CCAAGAAAGCTCTGGCCGAGCCT	23	10164405	10164383	65	1302	60.0	1	0|0|1|2	1400
BRD1	ENSCJAG00000016639	NTIC01000001.1	ENSCJAT00000032421	ENSCJAE00000487606	1	1	10165716	10164336	-1	1381	CAGG	10165501	10165498	left	CCTCACTGCTCAGGAGATGAGTG	23	10165511	10165489	1163	204	55.00000000000001	2	0|0|0|3	1200
BRD1	ENSCJAG00000016639	NTIC01000001.1	ENSCJAT00000032421	ENSCJAE00000487606	1	1	10165716	10164336	-1	1381	AAGG	10164706	10164703	right	CCTCTGTAAGCAGAAGGGCGTGG	23	10164719	10164697	368	999	60.0	1	0|0|0|3	1200
BRD1	ENSCJAG00000016639	NTIC01000001.1	ENSCJAT00000032421	ENSCJAE00000487606	1	1	10165716	10164336	-1	1381	CAGG	10165600	10165597	right	CTACGCTCAGGCTCAGAGGATGG	23	10165607	10165585	1262	105	60.0	2	0|0|1|3	1800
BRD1	ENSCJAG00000016639	NTIC01000001.1	ENSCJAT00000032421	ENSCJAE00000487606	1	1	10165716	10164336	-1	1381	CAGA	10165594	10165591	right	CTACGCTCAGGCTCAGAGGATGG	23	10165607	10165585	1256	111	60.0	2	0|0|1|3	1800
BRD1	ENSCJAG00000016639	NTIC01000001.1	ENSCJAT00000032421	ENSCJAE00000487606	1	1	10165716	10164336	-1	1381	CAGG	10165304	10165301	left	CCTCCGGCCTACTACAAGTTCAT	23	10165297	10165275	966	401	50.0	0	0|0|0|0	0
BRD1	ENSCJAG00000016639	NTIC01000001.1	ENSCJAT00000032421	ENSCJAE00000487606	1	1	10165716	10164336	-1	1381	CAGA	10164637	10164634	right	CCATGTGACGTGTGCCCAGAAGG	23	10164653	10164631	299	1068	60.0	0	0|0|1|4	2200
BRD1	ENSCJAG00000016639	NTIC01000001.1	ENSCJAT00000032421	ENSCJAE00000487606	1	1	10165716	10164336	-1	1381	CAGA	10164637	10164634	right	GTGACGTGTGCCCAGAAGGCCGG	23	10164649	10164627	299	1068	65.0	0	0|0|0|5	2000
BRD1	ENSCJAG00000016639	NTIC01000001.1	ENSCJAT00000032421	ENSCJAE00000487606	1	1	10165716	10164336	-1	1381	CAGG	10165556	10165553	left	CCTGCACAGGATCAGTATTTTTG	23	10165562	10165540	1218	149	40.0	0	0|0|0|5	2000
BRD1	ENSCJAG00000016639	NTIC01000001.1	ENSCJAT00000032421	ENSCJAE00000487606	1	1	10165716	10164336	-1	1381	CAGA	10164566	10164563	left	CCTTCTCCGTCAGAAAGACCGCT	23	10164576	10164554	228	1139	55.00000000000001	2	0|0|0|0	0
BRD1	ENSCJAG00000016639	NTIC01000001.1	ENSCJAT00000032421	ENSCJAE00000487606	1	1	10165716	10164336	-1	1381	CAGA	10165594	10165591	right	AGAAACACTGACCTACGCTCAGG	23	10165619	10165597	1256	111	50.0	0	0|0|0|2	800
BRD1	ENSCJAG00000016639	NTIC01000001.1	ENSCJAT00000032421	ENSCJAE00000487606	1	1	10165716	10164336	-1	1381	CAGG	10164531	10164528	right	ACACACCTCCAGGCTGCACCCGG	23	10164540	10164518	193	1174	65.0	2	0|0|0|3	1200
BRD1	ENSCJAG00000016639	NTIC01000001.1	ENSCJAT00000032421	ENSCJAE00000487606	1	1	10165716	10164336	-1	1381	AAGG	10165342	10165339	left	CCGGAGCCCAAGGTGCGCGTTGT	23	10165351	10165329	1004	363	65.0	0	0|0|0|0	0
BRD1	ENSCJAG00000016639	NTIC01000001.1	ENSCJAT00000032421	ENSCJAE00000487606	1	1	10165716	10164336	-1	1381	AAGG	10165183	10165180	right	ATTGTCAACGAGAAGCGCAAGGG	23	10165201	10165179	845	522	45.0	0	1|0|0|2	1800
BRD1	ENSCJAG00000016639	NTIC01000001.1	ENSCJAT00000032421	ENSCJAE00000487606	1	1	10165716	10164336	-1	1381	CAGG	10164425	10164422	left	CCACGTCCAAAGTCAGGAAGAAA	23	10164438	10164416	87	1280	45.0	2	0|0|0|7	2800
BRD1	ENSCJAG00000016639	NTIC01000001.1	ENSCJAT00000032421	ENSCJAE00000487606	1	1	10165716	10164336	-1	1381	CAGA	10165027	10165024	left	CCAGAACAGCAACGTGATCCTCT	23	10165028	10165006	689	678	50.0	0	0|0|1|0	600
BRD1	ENSCJAG00000016639	NTIC01000001.1	ENSCJAT00000032421	ENSCJAE00000487606	1	1	10165716	10164336	-1	1381	CAGG	10164443	10164440	left	CCAAAGTCAGGAAGAAAGCGAAA	23	10164432	10164410	105	1262	40.0	1	0|0|0|17	6800
BRD1	ENSCJAG00000016639	NTIC01000001.1	ENSCJAT00000032421	ENSCJAE00000487606	1	1	10165716	10164336	-1	1381	AAGG	10164634	10164631	left	CCCAGAAGGCCGGCCTGTACATG	23	10164639	10164617	296	1071	60.0	1	0|0|0|3	1200
BRD1	ENSCJAG00000016639	NTIC01000001.1	ENSCJAT00000032421	ENSCJAE00000487606	1	1	10165716	10164336	-1	1381	CAGG	10165304	10165301	left	CCGCCGTCCGCCCCCAGGCGGCC	23	10165318	10165296	966	401	90.0	6	0|0|0|6	2400
BRD1	ENSCJAG00000016639	NTIC01000001.1	ENSCJAT00000032421	ENSCJAE00000487606	1	1	10165716	10164336	-1	1381	AAGG	10165569	10165566	right	AGATTGAAGGGCGCCTGCACAGG	23	10165575	10165553	1231	136	60.0	0	0|0|0|1	400
BRD1	ENSCJAG00000016639	NTIC01000001.1	ENSCJAT00000032421	ENSCJAE00000487606	1	1	10165716	10164336	-1	1381	AAGG	10165342	10165339	left	CCAAGGTGCGCGTTGTGGAGTAC	23	10165344	10165322	1004	363	60.0	0	0|0|0|0	0
BRD1	ENSCJAG00000016639	NTIC01000001.1	ENSCJAT00000032421	ENSCJAE00000487606	1	1	10165716	10164336	-1	1381	CAGA	10164566	10164563	left	CCGCTTACTGTGACGTCCACACA	23	10164558	10164536	228	1139	50.0	2	0|0|0|2	800
BRD1	ENSCJAG00000016639	NTIC01000001.1	ENSCJAT00000032421	ENSCJAE00000487606	1	1	10165716	10164336	-1	1381	AAGA	10164403	10164400	right	AGTCAGGAAGAAAGCGAAAAAGG	23	10164428	10164406	65	1302	40.0	1	0|0|0|45	18000
BRD1	ENSCJAG00000016639	NTIC01000001.1	ENSCJAT00000032421	ENSCJAE00000487606	1	1	10165716	10164336	-1	1381	AAGG	10164601	10164598	right	CCCGTGAAGGAACTGACTGGTGG	23	10164607	10164585	263	1104	60.0	1	1|0|0|4	2600
BRD1	ENSCJAG00000016639	NTIC01000001.1	ENSCJAT00000032421	ENSCJAE00000487606	1	1	10165716	10164336	-1	1381	AAGG	10164634	10164631	left	CCGGCCTGTACATGAAAATGGAG	23	10164630	10164608	296	1071	45.0	0	0|0|0|1	400
BRD1	ENSCJAG00000016639	NTIC01000001.1	ENSCJAT00000032421	ENSCJAE00000487606	1	1	10165716	10164336	-1	1381	CAGA	10165594	10165591	right	TGACCTACGCTCAGGCTCAGAGG	23	10165611	10165589	1256	111	60.0	2	0|0|1|2	1400
BRD1	ENSCJAG00000016639	NTIC01000001.1	ENSCJAT00000032421	ENSCJAE00000487606	1	1	10165716	10164336	-1	1381	CAGG	10165600	10165597	right	TGACCTACGCTCAGGCTCAGAGG	23	10165611	10165589	1262	105	60.0	2	0|0|1|2	1400
BRD1	ENSCJAG00000016639	NTIC01000001.1	ENSCJAT00000032421	ENSCJAE00000487606	1	1	10165716	10164336	-1	1381	CAGG	10164531	10164528	left	CCTCCAGGCTGCACCCGGAGGCC	23	10164535	10164513	193	1174	80.0	3	0|0|0|9	3600
BRD1	ENSCJAG00000016639	NTIC01000001.1	ENSCJAT00000032421	ENSCJAE00000487606	1	1	10165716	10164336	-1	1381	CAGA	10164709	10164706	right	GTGCTACCTCTGTAAGCAGAAGG	23	10164725	10164703	371	996	50.0	3	0|0|1|2	1400
BRD1	ENSCJAG00000016639	NTIC01000001.1	ENSCJAT00000032421	ENSCJAE00000487606	1	1	10165716	10164336	-1	1381	AAGG	10165569	10165566	left	CCTGCACAGGATCAGTATTTTTG	23	10165562	10165540	1231	136	40.0	0	0|0|0|5	2000
BRD1	ENSCJAG00000016639	NTIC01000001.1	ENSCJAT00000032421	ENSCJAE00000487606	1	1	10165716	10164336	-1	1381	AAGG	10165342	10165339	right	GGAGCCCAAGGTGCGCGTTGTGG	23	10165349	10165327	1004	363	70.0	0	1|0|0|0	1000
BRD1	ENSCJAG00000016639	NTIC01000001.1	ENSCJAT00000032421	ENSCJAE00000487606	1	1	10165716	10164336	-1	1381	CAGA	10164709	10164706	right	TGCTACCTCTGTAAGCAGAAGGG	23	10164724	10164702	371	996	45.0	3	0|0|1|3	1800
BRD1	ENSCJAG00000016639	NTIC01000001.1	ENSCJAT00000032421	ENSCJAE00000487606	1	1	10165716	10164336	-1	1381	AAGG	10165342	10165339	right	GGCCTCGGCCAGTGCCCTCCCGG	23	10165370	10165348	1004	363	80.0	1	0|0|0|7	2800
BRD1	ENSCJAG00000016639	NTIC01000001.1	ENSCJAT00000032421	ENSCJAE00000487606	1	1	10165716	10164336	-1	1381	CAGG	10165304	10165301	left	CCGTCCGCCCCCAGGCGGCCTCC	23	10165315	10165293	966	401	85.0	4	0|0|1|9	4200
BRD1	ENSCJAG00000016639	NTIC01000001.1	ENSCJAT00000032421	ENSCJAE00000487606	1	1	10165716	10164336	-1	1381	AAGA	10165442	10165439	left	CCTGTCTGCCTAAGAACTAAGCG	23	10165453	10165431	1104	263	50.0	0	0|0|0|2	800
BRD1	ENSCJAG00000016639	NTIC01000001.1	ENSCJAT00000032421	ENSCJAE00000487606	1	1	10165716	10164336	-1	1381	CAGA	10164709	10164706	right	CTCTGTAAGCAGAAGGGCGTGGG	23	10164718	10164696	371	996	55.00000000000001	1	0|0|0|5	2000
BRD1	ENSCJAG00000016639	NTIC01000001.1	ENSCJAT00000032421	ENSCJAE00000487606	1	1	10165716	10164336	-1	1381	AAGG	10164874	10164871	left	CCAACAAGGGCGGTGCCTTCAAA	23	10164879	10164857	536	831	55.00000000000001	1	0|0|0|2	800
BRD1	ENSCJAG00000016639	NTIC01000001.1	ENSCJAT00000032421	ENSCJAE00000487606	1	1	10165716	10164336	-1	1381	AAGG	10164706	10164703	right	CTCTGTAAGCAGAAGGGCGTGGG	23	10164718	10164696	368	999	55.00000000000001	1	0|0|0|5	2000
BRD1	ENSCJAG00000016639	NTIC01000001.1	ENSCJAT00000032421	ENSCJAE00000487606	1	1	10165716	10164336	-1	1381	AAGA	10165442	10165439	left	CCTAAGAACTAAGCGGCACAAAA	23	10165445	10165423	1104	263	40.0	0	0|0|0|2	800
BRD1	ENSCJAG00000016639	NTIC01000001.1	ENSCJAT00000032421	ENSCJAE00000487606	1	1	10165716	10164336	-1	1381	AAGA	10164421	10164418	right	AGTCAGGAAGAAAGCGAAAAAGG	23	10164428	10164406	83	1284	40.0	1	0|0|0|45	18000
BRD1	ENSCJAG00000016639	NTIC01000001.1	ENSCJAT00000032421	ENSCJAE00000487606	1	1	10165716	10164336	-1	1381	CAGA	10164852	10164849	right	AAAAGACAGACGATGACCGCTGG	23	10164858	10164836	514	853	50.0	0	1|0|0|0	1000
BRD1	ENSCJAG00000016639	NTIC01000001.1	ENSCJAT00000032421	ENSCJAE00000487606	1	1	10165716	10164336	-1	1381	AAGG	10164874	10164871	left	CCTTCAAAAAGACAGACGATGAC	23	10164864	10164842	536	831	40.0	0	0|0|0|4	1600
BRD1	ENSCJAG00000016639	NTIC01000001.1	ENSCJAT00000032421	ENSCJAE00000487606	1	1	10165716	10164336	-1	1381	AAGG	10165342	10165339	left	CCCGGAGCCCAAGGTGCGCGTTG	23	10165352	10165330	1004	363	70.0	0	0|0|0|2	800
BRD1	ENSCJAG00000016639	NTIC01000001.1	ENSCJAT00000032421	ENSCJAE00000487606	1	1	10165716	10164336	-1	1381	CAGG	10164531	10164528	right	CACCTCCAGGCTGCACCCGGAGG	23	10164537	10164515	193	1174	75.0	2	0|0|0|7	2800
BRD1	ENSCJAG00000016639	NTIC01000001.1	ENSCJAT00000032421	ENSCJAE00000487606	1	1	10165716	10164336	-1	1381	CAGG	10164443	10164440	left	CCACGTCCAAAGTCAGGAAGAAA	23	10164438	10164416	105	1262	45.0	2	0|0|0|7	2800
BRD1	ENSCJAG00000016639	NTIC01000001.1	ENSCJAT00000032421	ENSCJAE00000487606	1	1	10165716	10164336	-1	1381	CAGG	10164976	10164973	left	CCTGGCCGTGCACCAGGAGTGCT	23	10164989	10164967	638	729	70.0	2	0|0|1|2	1400
BRD1	ENSCJAG00000016639	NTIC01000001.1	ENSCJAT00000032421	ENSCJAE00000487606	1	1	10165716	10164336	-1	1381	CAGG	10165304	10165301	left	CCCAGGCGGCCTCCGGCCTACTA	23	10165306	10165284	966	401	70.0	3	0|0|0|1	400
BRD1	ENSCJAG00000016639	NTIC01000001.1	ENSCJAT00000032421	ENSCJAE00000487606	1	1	10165716	10164336	-1	1381	CAGA	10165156	10165153	left	CCCCGCCGTGTCACAGAGCATGT	23	10165169	10165147	818	549	60.0	1	0|0|0|2	800
BRD1	ENSCJAG00000016639	NTIC01000001.1	ENSCJAT00000032421	ENSCJAE00000487606	1	1	10165716	10164336	-1	1381	AAGG	10165474	10165471	right	GCAATAAGGAAAACAGCGAACGG	23	10165479	10165457	1136	231	40.0	0	1|0|0|2	1800
BRD1	ENSCJAG00000016639	NTIC01000001.1	ENSCJAT00000032421	ENSCJAE00000487606	1	1	10165716	10164336	-1	1381	CAGA	10165156	10165153	left	CCGCCGTGTCACAGAGCATGTTT	23	10165167	10165145	818	549	50.0	1	0|0|0|4	1600
BRD1	ENSCJAG00000016639	NTIC01000001.1	ENSCJAT00000032421	ENSCJAE00000487606	1	1	10165716	10164336	-1	1381	CAGA	10165099	10165096	right	GCACTGCGAGAACCAGAAGCAGG	23	10165112	10165090	761	606	60.0	0	0|0|0|12	4800
BRD1	ENSCJAG00000016639	NTIC01000001.1	ENSCJAT00000032421	ENSCJAE00000487606	1	1	10165716	10164336	-1	1381	CAGA	10164709	10164706	left	CCTCTGTAAGCAGAAGGGCGTGG	23	10164719	10164697	371	996	60.0	0	0|0|0|3	1200
BRD1	ENSCJAG00000016639	NTIC01000001.1	ENSCJAT00000032421	ENSCJAE00000487606	1	1	10165716	10164336	-1	1381	AAGG	10164634	10164631	left	CCAGAAGGCCGGCCTGTACATGA	23	10164638	10164616	296	1071	60.0	1	0|0|0|2	800
BRD1	ENSCJAG00000016639	NTIC01000001.1	ENSCJAT00000032421	ENSCJAE00000487606	1	1	10165716	10164336	-1	1381	CAGA	10164637	10164634	left	CCAGAAGGCCGGCCTGTACATGA	23	10164638	10164616	299	1068	60.0	1	0|0|0|2	800
BRD1	ENSCJAG00000016639	NTIC01000001.1	ENSCJAT00000032421	ENSCJAE00000487606	1	1	10165716	10164336	-1	1381	AAGA	10164421	10164418	right	TCAGGTCCACGTCCAAAGTCAGG	23	10164444	10164422	83	1284	55.00000000000001	2	0|0|1|4	2200
BRD1	ENSCJAG00000016639	NTIC01000001.1	ENSCJAT00000032421	ENSCJAE00000487606	1	1	10165716	10164336	-1	1381	AAGG	10164706	10164703	right	TGCTACCTCTGTAAGCAGAAGGG	23	10164724	10164702	368	999	45.0	3	0|0|1|3	1800
BRD1	ENSCJAG00000016639	NTIC01000001.1	ENSCJAT00000032421	ENSCJAE00000487606	1	1	10165716	10164336	-1	1381	CAGG	10164425	10164422	left	CCAAAGTCAGGAAGAAAGCGAAA	23	10164432	10164410	87	1280	40.0	1	0|0|0|17	6800
BRD1	ENSCJAG00000016639	NTIC01000001.1	ENSCJAT00000032421	ENSCJAE00000487606	1	1	10165716	10164336	-1	1381	AAGG	10164706	10164703	left	CCTCTGTAAGCAGAAGGGCGTGG	23	10164719	10164697	368	999	60.0	0	0|0|0|3	1200
BRD1	ENSCJAG00000016639	NTIC01000001.1	ENSCJAT00000032421	ENSCJAE00000487606	1	1	10165716	10164336	-1	1381	CAGG	10164531	10164528	left	CCGGAGGCCTCTGAACATTTACG	23	10164521	10164499	193	1174	50.0	1	0|0|0|0	0
BRD1	ENSCJAG00000016639	NTIC01000001.1	ENSCJAT00000032421	ENSCJAE00000487606	1	1	10165716	10164336	-1	1381	AAGA	10165442	10165439	right	CTGTCTGCCTAAGAACTAAGCGG	23	10165452	10165430	1104	263	45.0	0	0|0|0|1	400
BRD1	ENSCJAG00000016639	NTIC01000001.1	ENSCJAT00000032421	ENSCJAE00000487606	1	1	10165716	10164336	-1	1381	AAGG	10164874	10164871	left	CCCCAACAAGGGCGGTGCCTTCA	23	10164881	10164859	536	831	60.0	1	0|1|0|3	2000
BRD1	ENSCJAG00000016639	NTIC01000001.1	ENSCJAT00000032421	ENSCJAE00000487606	1	1	10165716	10164336	-1	1381	CAGA	10165594	10165591	right	CGCTCAGGCTCAGAGGATGGTGG	23	10165604	10165582	1256	111	65.0	2	0|0|0|8	3200
BRD1	ENSCJAG00000016639	NTIC01000001.1	ENSCJAT00000032421	ENSCJAE00000487606	1	1	10165716	10164336	-1	1381	AAGA	10164465	10164462	right	TGTCTGTCGAAAAGAGAGCTCGG	23	10164476	10164454	127	1240	45.0	0	0|0|0|2	800
BRD1	ENSCJAG00000016639	NTIC01000001.1	ENSCJAT00000032421	ENSCJAE00000487606	1	1	10165716	10164336	-1	1381	AAGG	10165120	10165117	left	CCGCTTCGAGAAGGAGTCGCACT	23	10165130	10165108	782	585	55.00000000000001	2	0|0|0|0	0
BRD1	ENSCJAG00000016639	NTIC01000001.1	ENSCJAT00000032421	ENSCJAE00000487606	1	1	10165716	10164336	-1	1381	CAGA	10165099	10165096	left	CCAGAAGCAGGGCGAGCAGCAGT	23	10165100	10165078	761	606	65.0	0	0|0|0|11	4400
BRD1	ENSCJAG00000016639	NTIC01000001.1	ENSCJAT00000032421	ENSCJAE00000487606	1	1	10165716	10164336	-1	1381	CAGA	10164852	10164849	left	CCGCTGGGGCCACGTGGTGTGTG	23	10164842	10164820	514	853	70.0	0	0|0|2|1	1600
BRD1	ENSCJAG00000016639	NTIC01000001.1	ENSCJAT00000032421	ENSCJAE00000487606	1	1	10165716	10164336	-1	1381	CAGG	10164976	10164973	left	CCGTGCACCAGGAGTGCTACGGG	23	10164984	10164962	638	729	65.0	2	0|0|0|0	0
BRD1	ENSCJAG00000016639	NTIC01000001.1	ENSCJAT00000032421	ENSCJAE00000487606	1	1	10165716	10164336	-1	1381	AAGG	10164634	10164631	right	GTGACGTGTGCCCAGAAGGCCGG	23	10164649	10164627	296	1071	65.0	0	0|0|0|5	2000
BRD1	ENSCJAG00000016639	NTIC01000001.1	ENSCJAT00000032421	ENSCJAE00000487606	1	1	10165716	10164336	-1	1381	CAGG	10164976	10164973	right	GCCGTGCACCAGGAGTGCTACGG	23	10164985	10164963	638	729	65.0	2	0|1|1|0	1400
BRD1	ENSCJAG00000016639	NTIC01000001.1	ENSCJAT00000032421	ENSCJAE00000487606	1	1	10165716	10164336	-1	1381	AAGA	10164403	10164400	right	GAAAAAGGCCAAGAAAGCTCTGG	23	10164413	10164391	65	1302	45.0	1	0|0|2|19	8800
BRD1	ENSCJAG00000016639	NTIC01000001.1	ENSCJAT00000032421	ENSCJAE00000487606	1	1	10165716	10164336	-1	1381	AAGG	10164601	10164598	left	CCCGTGAAGGAACTGACTGGTGG	23	10164607	10164585	263	1104	55.00000000000001	0	1|0|0|4	2600
BRD1	ENSCJAG00000016639	NTIC01000001.1	ENSCJAT00000032421	ENSCJAE00000487606	1	1	10165716	10164336	-1	1381	AAGG	10164601	10164598	right	GAGCCCGTGAAGGAACTGACTGG	23	10164610	10164588	263	1104	60.0	1	0|0|0|5	2000
BRD1	ENSCJAG00000016639	NTIC01000001.1	ENSCJAT00000032421	ENSCJAE00000487606	1	1	10165716	10164336	-1	1381	CAGA	10164852	10164849	right	AAAGACAGACGATGACCGCTGGG	23	10164857	10164835	514	853	50.0	0	1|0|0|0	1000
BRD1	ENSCJAG00000016639	NTIC01000001.1	ENSCJAT00000032421	ENSCJAE00000487606	1	1	10165716	10164336	-1	1381	AAGG	10164601	10164598	left	CCGTGAAGGAACTGACTGGTGGC	23	10164606	10164584	263	1104	55.00000000000001	0	0|0|0|2	800
BRD1	ENSCJAG00000016639	NTIC01000001.1	ENSCJAT00000032421	ENSCJAE00000487606	1	1	10165716	10164336	-1	1381	AAGG	10164874	10164871	right	GTGCTGTGCCCCAACAAGGGCGG	23	10164889	10164867	536	831	65.0	0	0|0|0|4	1600
BRD1	ENSCJAG00000016639	NTIC01000001.1	ENSCJAT00000032421	ENSCJAE00000487606	1	1	10165716	10164336	-1	1381	CAGG	10165304	10165301	left	CCCCCAGGCGGCCTCCGGCCTAC	23	10165308	10165286	966	401	80.0	3	0|0|0|1	400
BRD1	ENSCJAG00000016639	NTIC01000001.1	ENSCJAT00000032421	ENSCJAE00000487606	1	1	10165716	10164336	-1	1381	CAGA	10165156	10165153	left	CCGTGTCACAGAGCATGTTTGAG	23	10165164	10165142	818	549	45.0	0	0|0|0|5	2000
BRD1	ENSCJAG00000016639	NTIC01000001.1	ENSCJAT00000032421	ENSCJAE00000487606	1	1	10165716	10164336	-1	1381	CAGG	10165304	10165301	left	CCGGCCTACTACAAGTTCATCGA	23	10165294	10165272	966	401	45.0	0	0|0|0|0	0
BRD1	ENSCJAG00000016639	NTIC01000001.1	ENSCJAT00000032421	ENSCJAE00000487606	1	1	10165716	10164336	-1	1381	CAGG	10165304	10165301	left	CCGCCCCCAGGCGGCCTCCGGCC	23	10165311	10165289	966	401	90.0	3	0|0|1|12	5400
BRD1	ENSCJAG00000016639	NTIC01000001.1	ENSCJAT00000032421	ENSCJAE00000487606	1	1	10165716	10164336	-1	1381	CAGG	10164976	10164973	right	CGTGCACCAGGAGTGCTACGGGG	23	10164983	10164961	638	729	65.0	2	0|0|0|0	0
BRD1	ENSCJAG00000016639	NTIC01000001.1	ENSCJAT00000032421	ENSCJAE00000487606	1	1	10165716	10164336	-1	1381	CAGA	10165099	10165096	right	CACTGCGAGAACCAGAAGCAGGG	23	10165111	10165089	761	606	55.00000000000001	0	0|0|0|5	2000
BRD1	ENSCJAG00000016639	NTIC01000001.1	ENSCJAT00000032421	ENSCJAE00000487606	1	1	10165716	10164336	-1	1381	CAGG	10165304	10165301	right	GTCCGCCGTCCGCCCCCAGGCGG	23	10165320	10165298	966	401	85.0	5	0|0|1|1	1000
BRD1	ENSCJAG00000016639	NTIC01000001.1	ENSCJAT00000032421	ENSCJAE00000487606	1	1	10165716	10164336	-1	1381	CAGG	10165304	10165301	left	CCCCAGGCGGCCTCCGGCCTACT	23	10165307	10165285	966	401	75.0	3	0|0|0|4	1600
BRD1	ENSCJAG00000016639	NTIC01000001.1	ENSCJAT00000032421	ENSCJAE00000487606	1	1	10165716	10164336	-1	1381	CAGG	10164531	10164528	left	CCAGGCTGCACCCGGAGGCCTCT	23	10164532	10164510	193	1174	75.0	2	0|0|0|5	2000
BRD1	ENSCJAG00000016639	NTIC01000001.1	ENSCJAT00000032421	ENSCJAE00000487606	1	1	10165716	10164336	-1	1381	CAGA	10164637	10164634	left	CCGGCCTGTACATGAAAATGGAG	23	10164630	10164608	299	1068	45.0	0	0|0|0|1	400
BRD1	ENSCJAG00000016639	NTIC01000001.1	ENSCJAT00000032421	ENSCJAE00000487606	1	1	10165716	10164336	-1	1381	CAGG	10164531	10164528	left	CCACACACCTCCAGGCTGCACCC	23	10164542	10164520	193	1174	70.0	2	0|0|2|20	9200
BRD1	ENSCJAG00000016639	NTIC01000001.1	ENSCJAT00000032421	ENSCJAE00000487606	1	1	10165716	10164336	-1	1381	AAGG	10165342	10165339	left	CCTCCCGGAGCCCAAGGTGCGCG	23	10165355	10165333	1004	363	80.0	0	0|0|1|2	1400
BRD1	ENSCJAG00000016639	NTIC01000001.1	ENSCJAT00000032421	ENSCJAE00000487606	1	1	10165716	10164336	-1	1381	AAGA	10165518	10165515	left	CCTCACTGCTCAGGAGATGAGTG	23	10165511	10165489	1180	187	55.00000000000001	2	0|0|0|3	1200
BRD1	ENSCJAG00000016639	NTIC01000001.1	ENSCJAT00000032421	ENSCJAE00000487606	1	1	10165716	10164336	-1	1381	AAGA	10165442	10165439	left	CCCCTGTCTGCCTAAGAACTAAG	23	10165455	10165433	1104	263	45.0	0	0|0|0|2	800
BRD1	ENSCJAG00000016639	NTIC01000001.1	ENSCJAT00000032421	ENSCJAE00000487606	1	1	10165716	10164336	-1	1381	CAGA	10164637	10164634	left	CCCAGAAGGCCGGCCTGTACATG	23	10164639	10164617	299	1068	60.0	1	0|0|0|3	1200
BRD1	ENSCJAG00000016639	NTIC01000001.1	ENSCJAT00000032421	ENSCJAE00000487606	1	1	10165716	10164336	-1	1381	CAGA	10164709	10164706	right	CCTCTGTAAGCAGAAGGGCGTGG	23	10164719	10164697	371	996	60.0	1	0|0|0|3	1200
BRD1	ENSCJAG00000016639	NTIC01000001.1	ENSCJAT00000032421	ENSCJAE00000487606	1	1	10165716	10164336	-1	1381	CAGA	10164852	10164849	left	CCTTCAAAAAGACAGACGATGAC	23	10164864	10164842	514	853	40.0	0	0|0|0|4	1600
BRD1	ENSCJAG00000016639	NTIC01000001.1	ENSCJAT00000032421	ENSCJAE00000487606	1	1	10165716	10164336	-1	1381	AAGA	10164856	10164853	left	CCTTCAAAAAGACAGACGATGAC	23	10164864	10164842	518	849	40.0	0	0|0|0|4	1600
BRD1	ENSCJAG00000016639	NTIC01000001.1	ENSCJAT00000032421	ENSCJAE00000487606	1	1	10165716	10164336	-1	1381	AAGA	10164562	10164559	left	CCGTCAGAAAGACCGCTTACTGT	23	10164570	10164548	224	1143	45.0	0	0|0|0|2	800
BRD1	ENSCJAG00000016639	NTIC01000001.1	ENSCJAT00000032421	ENSCJAE00000487606	1	1	10165716	10164336	-1	1381	AAGG	10164409	10164406	left	CCAAGAAAGCTCTGGCCGAGCCT	23	10164405	10164383	71	1296	60.0	1	0|0|1|2	1400
BRD1	ENSCJAG00000016639	NTIC01000001.1	ENSCJAT00000032421	ENSCJAE00000487606	1	1	10165716	10164336	-1	1381	CAGG	10164443	10164440	right	AAAAGAGAGCTCGGTCAAAACGG	23	10164467	10164445	105	1262	40.0	0	0|0|0|1	400
BRD1	ENSCJAG00000016639	NTIC01000001.1	ENSCJAT00000032421	ENSCJAE00000487606	1	1	10165716	10164336	-1	1381	AAGA	10165442	10165439	left	CCCTGTCTGCCTAAGAACTAAGC	23	10165454	10165432	1104	263	45.0	0	0|0|0|5	2000
BRD1	ENSCJAG00000016639	NTIC01000001.1	ENSCJAT00000032421	ENSCJAE00000487606	1	1	10165716	10164336	-1	1381	CAGG	10165304	10165301	left	CCAGGCGGCCTCCGGCCTACTAC	23	10165305	10165283	966	401	75.0	2	0|0|0|4	1600
BRD1	ENSCJAG00000016639	NTIC01000001.1	ENSCJAT00000032421	ENSCJAE00000487606	1	1	10165716	10164336	-1	1381	CAGG	10164976	10164973	left	CCAGGAGTGCTACGGGGTGCCCT	23	10164977	10164955	638	729	70.0	1	0|0|1|4	2200
BRD1	ENSCJAG00000016639	NTIC01000001.1	ENSCJAT00000032421	ENSCJAE00000487606	1	1	10165716	10164336	-1	1381	AAGA	10165442	10165439	left	CCCCCTGTCTGCCTAAGAACTAA	23	10165456	10165434	1104	263	45.0	0	0|0|0|0	0
BRD1	ENSCJAG00000016639	NTIC01000001.1	ENSCJAT00000032421	ENSCJAE00000487606	1	1	10165716	10164336	-1	1381	AAGA	10164562	10164559	left	CCTTCTCCGTCAGAAAGACCGCT	23	10164576	10164554	224	1143	55.00000000000001	2	0|0|0|0	0
BRD1	ENSCJAG00000016639	NTIC01000001.1	ENSCJAT00000032421	ENSCJAE00000487606	1	1	10165716	10164336	-1	1381	CAGG	10165093	10165090	left	CCAGAAGCAGGGCGAGCAGCAGT	23	10165100	10165078	755	612	65.0	0	0|0|0|11	4400
BRD1	ENSCJAG00000016639	NTIC01000001.1	ENSCJAT00000032421	ENSCJAE00000314582	2	1	10150788	10150632	-1	157	AAGG	10150698	10150695	left	CCCCCCTGCTGCGGCGGCTCCAG	23	10150687	10150665	64	93	80.0	1	0|0|1|7	3400
BRD1	ENSCJAG00000016639	NTIC01000001.1	ENSCJAT00000032421	ENSCJAE00000314582	2	1	10150788	10150632	-1	157	AAGG	10150698	10150695	right	ACAGCTACTGGCTGCTGAAGCGG	23	10150726	10150704	64	93	55.00000000000001	3	0|0|0|4	1600
BRD1	ENSCJAG00000016639	NTIC01000001.1	ENSCJAT00000032421	ENSCJAE00000314582	2	1	10150788	10150632	-1	157	AAGG	10150698	10150695	left	CCCCCTGCTGCGGCGGCTCCAGT	23	10150686	10150664	64	93	75.0	1	0|0|0|6	2400
BRD1	ENSCJAG00000016639	NTIC01000001.1	ENSCJAT00000032421	ENSCJAE00000314582	2	1	10150788	10150632	-1	157	AAGG	10150698	10150695	right	CTGAAGCGGCTGTCAAGGAACGG	23	10150712	10150690	64	93	55.00000000000001	1	1|0|0|0	1000
ASCL1	ENSCJAG00000014345	NTIC01000002.1	ENSCJAT00000056203	ENSCJAE00000403398	1	1	28962150	28961452	-1	699	CAGG	28961939	28961936	right	TGGCCGACGGCCAGCCCTCAGGG	23	28961957	28961935	485	214	75.0	3	N/A	N/A
ASCL1	ENSCJAG00000014345	NTIC01000002.1	ENSCJAT00000056203	ENSCJAE00000403398	1	1	28962150	28961452	-1	699	CAGG	28961939	28961936	left	CCAGCCCTCAGGGGGCGGTCACA	23	28961947	28961925	485	214	75.0	2	0|0|0|9	3600
ASCL1	ENSCJAG00000014345	NTIC01000002.1	ENSCJAT00000056203	ENSCJAE00000403398	1	1	28962150	28961452	-1	699	CAGA	28962009	28962006	left	CCGCACAGAGCGCGCAGCAGCAG	23	28962014	28961992	555	144	70.0	0	0|0|0|1	400
ASCL1	ENSCJAG00000014345	NTIC01000002.1	ENSCJAT00000056203	ENSCJAE00000403398	1	1	28962150	28961452	-1	699	CAGA	28962009	28962006	left	CCGCAGCGGCCGCACAGAGCGCG	23	28962023	28962001	555	144	80.0	0	0|0|0|3	1200
ASCL1	ENSCJAG00000014345	NTIC01000002.1	ENSCJAT00000056203	ENSCJAE00000403398	1	1	28962150	28961452	-1	699	CAGG	28961939	28961936	right	GACGGCCAGCCCTCAGGGGGCGG	23	28961952	28961930	485	214	80.0	1	0|0|0|4	1600
ASCL1	ENSCJAG00000014345	NTIC01000002.1	ENSCJAT00000056203	ENSCJAE00000403398	1	1	28962150	28961452	-1	699	CAGG	28961939	28961936	left	CCCTCAGGGGGCGGTCACAAGTC	23	28961943	28961921	485	214	65.0	0	0|0|0|2	800
ASCL1	ENSCJAG00000014345	NTIC01000002.1	ENSCJAT00000056203	ENSCJAE00000403398	1	1	28962150	28961452	-1	699	CAGG	28961979	28961976	left	CCGCAGCTGAGACCGGTGGCCGA	23	28961973	28961951	525	174	70.0	0	0|0|0|0	0
ASCL1	ENSCJAG00000014345	NTIC01000002.1	ENSCJAT00000056203	ENSCJAE00000403398	1	1	28962150	28961452	-1	699	CAGG	28961939	28961936	right	GGCCGACGGCCAGCCCTCAGGGG	23	28961956	28961934	485	214	80.0	2	1|0|0|6	3400
ASCL1	ENSCJAG00000014345	NTIC01000002.1	ENSCJAT00000056203	ENSCJAE00000403398	1	1	28962150	28961452	-1	699	CAGA	28962009	28962006	right	GGCGGCGGCCGCAGCCGCAGCGG	23	28962037	28962015	555	144	90.0	4	0|1|45|331	20000
ASCL1	ENSCJAG00000014345	NTIC01000002.1	ENSCJAT00000056203	ENSCJAE00000403398	1	1	28962150	28961452	-1	699	CAGG	28961939	28961936	left	CCTCAGGGGGCGGTCACAAGTCA	23	28961942	28961920	485	214	65.0	1	0|0|0|1	400
ASCL1	ENSCJAG00000014345	NTIC01000002.1	ENSCJAT00000056203	ENSCJAE00000403398	1	1	28962150	28961452	-1	699	CAGG	28961939	28961936	right	GCCGACGGCCAGCCCTCAGGGGG	23	28961955	28961933	485	214	80.0	1	0|0|1|3	1800
FGD6	ENSCJAG00000002776	NTIC01000002.1	ENSCJAT00000005362	ENSCJAE00000036878	2		36481323	36483750	1	2428	CAGA	36481923	36481926	left	CCCAGAAATGAATGGTGACTGTA	23	36481921	36481943	603	1825	35.0	0	0|0|1|5	2600
FGD6	ENSCJAG00000002776	NTIC01000002.1	ENSCJAT00000005362	ENSCJAE00000036878	2		36481323	36483750	1	2428	CAGA	36483308	36483311	right	CTCTCTGGTGGGGAGCAGAAGGG	23	36483293	36483315	1988	440	60.0	1	0|0|1|3	1800
FGD6	ENSCJAG00000002776	NTIC01000002.1	ENSCJAT00000005362	ENSCJAE00000036878	2		36481323	36483750	1	2428	AAGA	36481805	36481808	right	AAAGGCCAAGAACCATGGTGGGG	23	36481798	36481820	485	1943	50.0	1	0|0|0|2	800
FGD6	ENSCJAG00000002776	NTIC01000002.1	ENSCJAT00000005362	ENSCJAE00000036878	2		36481323	36483750	1	2428	AAGG	36482631	36482634	left	CCAGTTTTATAAGATGTAGTACT	23	36482637	36482659	1311	1117	25.0	1	0|0|0|5	2000
FGD6	ENSCJAG00000002776	NTIC01000002.1	ENSCJAT00000005362	ENSCJAE00000036878	2		36481323	36483750	1	2428	CAGG	36482075	36482078	left	CCCAGGATGATAGTGAAAAAAGC	23	36482073	36482095	755	1673	35.0	1	0|0|0|7	2800
[truncated: 458,219 more rows]
