# Supplementary material for: SCON—a Short Conditional intrON for conditional knockout with one-step zygote injection
Source: Exp Mol Med. 2022 Dec 9;54(12):2188–99. doi: 10.1038/s12276-022-00891-0 (PMC9794761; doi:10.1038/s12276-022-00891-0)
Supplement: Supplementary file 6 — Dataset 5 [file 12276_2022_891_MOESM6_ESM.csv]

#Gene_name	Gene	Chromosome	Transcript	Exon	Putative_rank	Exon_usage	Exon_start	Exon_end	Exon_strand	Exon_size	Insertion_sequence	Insertion_start	Insertion_end	PAM_position	Target_sequence	Target_length	Tartget_start	Tartget_end	Left_remain	Right_remain	GC	Self_complement	Mismatch	MM_score
tox2	ENSORLG00000005944	5	ENSORLT00000039936	ENSORLE00000066747	3	1	11911595	11911825	1	231	AAGG	11911667	11911670	left	CCCCAATGAACCGACGAAGCCCG	23	11911672	11911694	75	156	60.0	0	0|0|0|0	0
tox2	ENSORLG00000005944	5	ENSORLT00000039936	ENSORLE00000066747	3	1	11911595	11911825	1	231	AAGG	11911739	11911742	left	CCCAACGCCACCTTTGGAGACGT	23	11911751	11911773	147	84	55.00000000000001	0	0|0|2|1	1600
tox2	ENSORLG00000005944	5	ENSORLT00000039936	ENSORLE00000066747	3	1	11911595	11911825	1	231	CAGA	11911745	11911748	right	GGACACCCAGGCGGCCATCAAGG	23	11911720	11911742	153	78	70.0	1	0|0|0|0	0
tox2	ENSORLG00000005944	5	ENSORLT00000039936	ENSORLE00000066747	3	1	11911595	11911825	1	231	CAGG	11911717	11911720	right	CCTGTTCTTCAGGGACACCCAGG	23	11911708	11911730	125	106	60.0	1	1|0|2|2	3000
tox2	ENSORLG00000005944	5	ENSORLT00000039936	ENSORLE00000066747	3	1	11911595	11911825	1	231	AAGG	11911739	11911742	right	ACACCCAGGCGGCCATCAAGGGG	23	11911722	11911744	147	84	65.0	1	0|0|0|1	400
tox2	ENSORLG00000005944	5	ENSORLT00000039936	ENSORLE00000066747	3	1	11911595	11911825	1	231	AAGA	11911655	11911658	left	CCCAAAGAAGAAGAAAAAGAAGG	23	11911648	11911670	63	168	30.0	0	0|0|9|46	20000
tox2	ENSORLG00000005944	5	ENSORLT00000039936	ENSORLE00000066747	3	1	11911595	11911825	1	231	CAGG	11911717	11911720	left	CCCAGGCGGCCATCAAGGGGCAG	23	11911725	11911747	125	106	70.0	1	0|0|0|3	1200
tox2	ENSORLG00000005944	5	ENSORLT00000039936	ENSORLE00000066747	3	1	11911595	11911825	1	231	CAGG	11911727	11911730	left	CCCAGGCGGCCATCAAGGGGCAG	23	11911725	11911747	135	96	70.0	1	0|0|0|3	1200
tox2	ENSORLG00000005944	5	ENSORLT00000039936	ENSORLE00000066747	3	1	11911595	11911825	1	231	CAGG	11911717	11911720	left	CCTGTTCTTCAGGGACACCCAGG	23	11911708	11911730	125	106	60.0	0	1|0|2|2	3000
tox2	ENSORLG00000005944	5	ENSORLT00000039936	ENSORLE00000066747	3	1	11911595	11911825	1	231	CAGA	11911745	11911748	left	CCAACGCCACCTTTGGAGACGTC	23	11911752	11911774	153	78	60.0	0	0|0|1|1	1000
tox2	ENSORLG00000005944	5	ENSORLT00000039936	ENSORLE00000066747	3	1	11911595	11911825	1	231	AAGA	11911658	11911661	left	CCCCAAAGAAGAAGAAAAAGAAG	23	11911647	11911669	66	165	30.0	0	0|1|10|43	20000
tox2	ENSORLG00000005944	5	ENSORLT00000039936	ENSORLE00000066747	3	1	11911595	11911825	1	231	AAGA	11911664	11911667	right	CCCAAAGAAGAAGAAAAAGAAGG	23	11911648	11911670	72	159	35.0	0	0|0|9|46	20000
tox2	ENSORLG00000005944	5	ENSORLT00000039936	ENSORLE00000066747	3	1	11911595	11911825	1	231	AAGA	11911652	11911655	left	CCCCCAAAGAAGAAGAAAAAGAA	23	11911646	11911668	60	171	30.0	0	0|1|11|61	20000
tox2	ENSORLG00000005944	5	ENSORLT00000039936	ENSORLE00000066747	3	1	11911595	11911825	1	231	AAGG	11911739	11911742	right	GACACCCAGGCGGCCATCAAGGG	23	11911721	11911743	147	84	65.0	1	0|0|1|2	1400
tox2	ENSORLG00000005944	5	ENSORLT00000039936	ENSORLE00000066747	3	1	11911595	11911825	1	231	CAGG	11911727	11911730	right	GGCGTACGCCCTGTTCTTCAGGG	23	11911699	11911721	135	96	60.0	1	0|0|1|1	1000
tox2	ENSORLG00000005944	5	ENSORLT00000039936	ENSORLE00000066747	3	1	11911595	11911825	1	231	AAGG	11911667	11911670	left	CCAATGAACCGACGAAGCCCGTG	23	11911674	11911696	75	156	60.0	1	0|0|0|2	800
tox2	ENSORLG00000005944	5	ENSORLT00000039936	ENSORLE00000066747	3	1	11911595	11911825	1	231	AAGG	11911667	11911670	left	CCCAATGAACCGACGAAGCCCGT	23	11911673	11911695	75	156	55.00000000000001	0	0|0|0|0	0
tox2	ENSORLG00000005944	5	ENSORLT00000039936	ENSORLE00000066747	3	1	11911595	11911825	1	231	AAGA	11911664	11911667	left	CCCCAATGAACCGACGAAGCCCG	23	11911672	11911694	72	159	60.0	0	0|0|0|0	0
tox2	ENSORLG00000005944	5	ENSORLT00000039936	ENSORLE00000066747	3	1	11911595	11911825	1	231	CAGA	11911745	11911748	left	CCATCAAGGGGCAGAACCCCAAC	23	11911734	11911756	153	78	60.0	1	0|0|0|0	0
tox2	ENSORLG00000005944	5	ENSORLT00000039936	ENSORLE00000066747	3	1	11911595	11911825	1	231	AAGA	11911658	11911661	left	CCAAAGAAGAAGAAAAAGAAGGA	23	11911649	11911671	66	165	30.0	0	0|1|12|63	20000
tox2	ENSORLG00000005944	5	ENSORLT00000039936	ENSORLE00000066747	3	1	11911595	11911825	1	231	CAGA	11911745	11911748	right	ACACCCAGGCGGCCATCAAGGGG	23	11911722	11911744	153	78	65.0	1	0|0|0|1	400
tox2	ENSORLG00000005944	5	ENSORLT00000039936	ENSORLE00000066747	3	1	11911595	11911825	1	231	CAGG	11911727	11911730	right	GACACCCAGGCGGCCATCAAGGG	23	11911721	11911743	135	96	65.0	1	0|0|1|2	1400
tox2	ENSORLG00000005944	5	ENSORLT00000039936	ENSORLE00000066747	3	1	11911595	11911825	1	231	AAGA	11911658	11911661	left	CCCCCAAAGAAGAAGAAAAAGAA	23	11911646	11911668	66	165	30.0	0	0|1|11|61	20000
tox2	ENSORLG00000005944	5	ENSORLT00000039936	ENSORLE00000066747	3	1	11911595	11911825	1	231	AAGA	11911658	11911661	left	CCCAAAGAAGAAGAAAAAGAAGG	23	11911648	11911670	66	165	30.0	0	0|0|9|46	20000
tox2	ENSORLG00000005944	5	ENSORLT00000039936	ENSORLE00000066747	3	1	11911595	11911825	1	231	CAGG	11911727	11911730	left	CCATCAAGGGGCAGAACCCCAAC	23	11911734	11911756	135	96	60.0	1	0|0|0|0	0
tox2	ENSORLG00000005944	5	ENSORLT00000039936	ENSORLE00000066747	3	1	11911595	11911825	1	231	AAGA	11911655	11911658	left	CCAAAGAAGAAGAAAAAGAAGGA	23	11911649	11911671	63	168	30.0	0	0|1|12|63	20000
tox2	ENSORLG00000005944	5	ENSORLT00000039936	ENSORLE00000066747	3	1	11911595	11911825	1	231	CAGG	11911727	11911730	right	ACACCCAGGCGGCCATCAAGGGG	23	11911722	11911744	135	96	65.0	1	0|0|0|1	400
tox2	ENSORLG00000005944	5	ENSORLT00000039936	ENSORLE00000066747	3	1	11911595	11911825	1	231	AAGA	11911655	11911658	left	CCAAACCCCCAAAGAAGAAGAAA	23	11911641	11911663	63	168	40.0	0	0|0|2|10	5200
tox2	ENSORLG00000005944	5	ENSORLT00000039936	ENSORLE00000066747	3	1	11911595	11911825	1	231	CAGG	11911727	11911730	right	CGGCGTACGCCCTGTTCTTCAGG	23	11911698	11911720	135	96	65.0	1	0|0|1|1	1000
tox2	ENSORLG00000005944	5	ENSORLT00000039936	ENSORLE00000066747	3	1	11911595	11911825	1	231	CAGA	11911745	11911748	left	CCCCAACGCCACCTTTGGAGACG	23	11911750	11911772	153	78	60.0	0	0|0|2|1	1600
tox2	ENSORLG00000005944	5	ENSORLT00000039936	ENSORLE00000066747	3	1	11911595	11911825	1	231	CAGG	11911717	11911720	left	CCCTGTTCTTCAGGGACACCCAG	23	11911707	11911729	125	106	55.00000000000001	0	1|0|1|3	2800
tox2	ENSORLG00000005944	5	ENSORLT00000039936	ENSORLE00000066747	3	1	11911595	11911825	1	231	CAGG	11911717	11911720	left	CCAGGCGGCCATCAAGGGGCAGA	23	11911726	11911748	125	106	70.0	0	0|0|0|3	1200
tox2	ENSORLG00000005944	5	ENSORLT00000039936	ENSORLE00000066747	3	1	11911595	11911825	1	231	CAGG	11911727	11911730	right	GGACACCCAGGCGGCCATCAAGG	23	11911720	11911742	135	96	70.0	1	0|0|0|0	0
tox2	ENSORLG00000005944	5	ENSORLT00000039936	ENSORLE00000066747	3	1	11911595	11911825	1	231	CAGG	11911727	11911730	left	CCAGGCGGCCATCAAGGGGCAGA	23	11911726	11911748	135	96	70.0	0	0|0|0|3	1200
tox2	ENSORLG00000005944	5	ENSORLT00000039936	ENSORLE00000066747	3	1	11911595	11911825	1	231	AAGA	11911655	11911658	left	CCCCCAAAGAAGAAGAAAAAGAA	23	11911646	11911668	63	168	30.0	0	0|1|11|61	20000
tox2	ENSORLG00000005944	5	ENSORLT00000039936	ENSORLE00000066747	3	1	11911595	11911825	1	231	CAGG	11911727	11911730	right	GTTCTTCAGGGACACCCAGGCGG	23	11911711	11911733	135	96	60.0	0	0|0|0|1	400
tox2	ENSORLG00000005944	5	ENSORLT00000039936	ENSORLE00000066747	3	1	11911595	11911825	1	231	CAGG	11911717	11911720	right	GTTCTTCAGGGACACCCAGGCGG	23	11911711	11911733	125	106	60.0	0	0|0|0|1	400
tox2	ENSORLG00000005944	5	ENSORLT00000039936	ENSORLE00000066747	3	1	11911595	11911825	1	231	AAGG	11911739	11911742	left	CCCCAACGCCACCTTTGGAGACG	23	11911750	11911772	147	84	60.0	0	0|0|2|1	1600
tox2	ENSORLG00000005944	5	ENSORLT00000039936	ENSORLE00000066747	3	1	11911595	11911825	1	231	CAGA	11911745	11911748	left	CCCAACGCCACCTTTGGAGACGT	23	11911751	11911773	153	78	55.00000000000001	0	0|0|2|1	1600
tox2	ENSORLG00000005944	5	ENSORLT00000039936	ENSORLE00000066747	3	1	11911595	11911825	1	231	AAGA	11911664	11911667	left	CCAATGAACCGACGAAGCCCGTG	23	11911674	11911696	72	159	60.0	1	0|0|0|2	800
tox2	ENSORLG00000005944	5	ENSORLT00000039936	ENSORLE00000066747	3	1	11911595	11911825	1	231	AAGA	11911655	11911658	right	CCCAAAGAAGAAGAAAAAGAAGG	23	11911648	11911670	63	168	35.0	0	0|0|9|46	20000
tox2	ENSORLG00000005944	5	ENSORLT00000039936	ENSORLE00000066747	3	1	11911595	11911825	1	231	AAGG	11911739	11911742	left	CCATCAAGGGGCAGAACCCCAAC	23	11911734	11911756	147	84	60.0	1	0|0|0|0	0
tox2	ENSORLG00000005944	5	ENSORLT00000039936	ENSORLE00000066747	3	1	11911595	11911825	1	231	AAGG	11911739	11911742	right	GTTCTTCAGGGACACCCAGGCGG	23	11911711	11911733	147	84	60.0	0	0|0|0|1	400
tox2	ENSORLG00000005944	5	ENSORLT00000039936	ENSORLE00000066747	3	1	11911595	11911825	1	231	AAGA	11911664	11911667	left	CCCAATGAACCGACGAAGCCCGT	23	11911673	11911695	72	159	55.00000000000001	0	0|0|0|0	0
tox2	ENSORLG00000005944	5	ENSORLT00000039936	ENSORLE00000066747	3	1	11911595	11911825	1	231	CAGA	11911745	11911748	right	GACACCCAGGCGGCCATCAAGGG	23	11911721	11911743	153	78	65.0	1	0|0|1|2	1400
tox2	ENSORLG00000005944	5	ENSORLT00000039936	ENSORLE00000066747	3	1	11911595	11911825	1	231	AAGA	11911652	11911655	left	CCCCAAAGAAGAAGAAAAAGAAG	23	11911647	11911669	60	171	30.0	0	0|1|10|43	20000
tox2	ENSORLG00000005944	5	ENSORLT00000039936	ENSORLE00000066747	3	1	11911595	11911825	1	231	AAGA	11911652	11911655	left	CCAAAGAAGAAGAAAAAGAAGGA	23	11911649	11911671	60	171	30.0	0	0|1|12|63	20000
tox2	ENSORLG00000005944	5	ENSORLT00000039936	ENSORLE00000066747	3	1	11911595	11911825	1	231	AAGA	11911652	11911655	left	CCAAACCCCCAAAGAAGAAGAAA	23	11911641	11911663	60	171	40.0	0	0|0|2|10	5200
tox2	ENSORLG00000005944	5	ENSORLT00000039936	ENSORLE00000066747	3	1	11911595	11911825	1	231	AAGA	11911655	11911658	left	CCCCAAAGAAGAAGAAAAAGAAG	23	11911647	11911669	63	168	30.0	0	0|1|10|43	20000
tox2	ENSORLG00000005944	5	ENSORLT00000039936	ENSORLE00000066747	3	1	11911595	11911825	1	231	AAGG	11911739	11911742	left	CCAGGCGGCCATCAAGGGGCAGA	23	11911726	11911748	147	84	70.0	0	0|0|0|3	1200
tox2	ENSORLG00000005944	5	ENSORLT00000039936	ENSORLE00000066747	3	1	11911595	11911825	1	231	AAGA	11911652	11911655	left	CCCAAAGAAGAAGAAAAAGAAGG	23	11911648	11911670	60	171	30.0	0	0|0|9|46	20000
tox2	ENSORLG00000005944	5	ENSORLT00000039936	ENSORLE00000066747	3	1	11911595	11911825	1	231	AAGA	11911658	11911661	right	CCCAAAGAAGAAGAAAAAGAAGG	23	11911648	11911670	66	165	35.0	0	0|0|9|46	20000
tox2	ENSORLG00000005944	5	ENSORLT00000039936	ENSORLE00000066747	3	1	11911595	11911825	1	231	AAGA	11911652	11911655	left	CCCAAACCCCCAAAGAAGAAGAA	23	11911640	11911662	60	171	40.0	0	0|0|1|12	5400
tox2	ENSORLG00000005944	5	ENSORLT00000039936	ENSORLE00000066747	3	1	11911595	11911825	1	231	AAGG	11911739	11911742	left	CCCAGGCGGCCATCAAGGGGCAG	23	11911725	11911747	147	84	70.0	1	0|0|0|3	1200
tox2	ENSORLG00000005944	5	ENSORLT00000039936	ENSORLE00000066747	3	1	11911595	11911825	1	231	CAGG	11911717	11911720	right	GGCGTACGCCCTGTTCTTCAGGG	23	11911699	11911721	125	106	60.0	1	0|0|1|1	1000
otud5a	ENSORLG00000026537	7	ENSORLT00000043172	ENSORLE00000311159	1	1	31790671	31791643	1	973	CAGG	31791281	31791284	left	CCGCCCGTCGGTTCTGTTTCTCC	23	31791293	31791315	228	360	60.0	1	0|0|0|2	800
otud5a	ENSORLG00000026537	7	ENSORLT00000043172	ENSORLE00000311159	1	1	31790671	31791643	1	973	CAGG	31791247	31791250	left	CCTCTAGGGACGACAGGCGGAGC	23	31791234	31791256	194	394	70.0	2	0|0|0|2	800
otud5a	ENSORLG00000026537	7	ENSORLT00000043172	ENSORLE00000311159	1	1	31790671	31791643	1	973	CAGG	31791461	31791464	right	CCGGGCCTGGGCTCAGCAAGCGG	23	31791432	31791454	408	180	75.0	1	0|0|0|1	400
otud5a	ENSORLG00000026537	7	ENSORLT00000043172	ENSORLE00000311159	1	1	31790671	31791643	1	973	CAGG	31791465	31791468	right	CTGGGCTCAGCAAGCGGCGGCGG	23	31791438	31791460	412	176	75.0	1	0|0|0|0	0
otud5a	ENSORLG00000026537	7	ENSORLT00000043172	ENSORLE00000311159	1	1	31790671	31791643	1	973	CAGG	31791465	31791468	right	GCTCAGCAAGCGGCGGCGGCAGG	23	31791442	31791464	412	176	80.0	0	0|0|0|1	400
otud5a	ENSORLG00000026537	7	ENSORLT00000043172	ENSORLE00000311159	1	1	31790671	31791643	1	973	CAGG	31791247	31791250	right	AGGGCGCTCCGCAGTCCTCTAGG	23	31791219	31791241	194	394	70.0	3	0|0|0|2	800
otud5a	ENSORLG00000026537	7	ENSORLT00000043172	ENSORLE00000311159	1	1	31790671	31791643	1	973	CAGG	31791465	31791468	left	CCTGCTCCGGCGGAGTGGTAGCG	23	31791471	31791493	412	176	75.0	2	0|0|0|0	0
otud5a	ENSORLG00000026537	7	ENSORLT00000043172	ENSORLE00000311159	1	1	31790671	31791643	1	973	CAGG	31791531	31791534	right	GGAGGCCAGCCCGGGGTGACCGG	23	31791506	31791528	478	110	80.0	1	0|0|0|0	0
otud5a	ENSORLG00000026537	7	ENSORLT00000043172	ENSORLE00000311159	1	1	31790671	31791643	1	973	CAGG	31791281	31791284	left	CCGGCCGCAGCAGGCCTCTCCGC	23	31791271	31791293	228	360	80.0	2	0|0|0|0	0
otud5a	ENSORLG00000026537	7	ENSORLT00000043172	ENSORLE00000311159	1	1	31790671	31791643	1	973	CAGG	31791551	31791554	right	TCTAGCCAGGACACAGAGGACGG	23	31791545	31791567	498	90	55.00000000000001	1	0|0|0|0	0
otud5a	ENSORLG00000026537	7	ENSORLT00000043172	ENSORLE00000311159	1	1	31790671	31791643	1	973	CAGG	31791461	31791464	right	AGCAAGCGGCGGCGGCAGGCAGG	23	31791446	31791468	408	180	80.0	0	0|0|0|2	800
otud5a	ENSORLG00000026537	7	ENSORLT00000043172	ENSORLE00000311159	1	1	31790671	31791643	1	973	CAGG	31791551	31791554	right	TGACCGGACCAGGAAGCGTTGGG	23	31791522	31791544	498	90	60.0	0	0|0|0|0	0
otud5a	ENSORLG00000026537	7	ENSORLT00000043172	ENSORLE00000311159	1	1	31790671	31791643	1	973	CAGG	31791218	31791221	left	CCGCAGTCCTCTAGGGACGACAG	23	31791227	31791249	165	423	60.0	3	0|0|0|0	0
otud5a	ENSORLG00000026537	7	ENSORLT00000043172	ENSORLE00000311159	1	1	31790671	31791643	1	973	CAGG	31791190	31791193	right	GCGAACCGGCGCCCGACCCAGGG	23	31791172	31791194	137	451	80.0	0	0|0|0|0	0
otud5a	ENSORLG00000026537	7	ENSORLT00000043172	ENSORLE00000311159	1	1	31790671	31791643	1	973	CAGG	31791551	31791554	left	CCAGGACACAGAGGACGGAGCTG	23	31791550	31791572	498	90	65.0	0	0|0|0|3	1200
otud5a	ENSORLG00000026537	7	ENSORLT00000043172	ENSORLE00000311159	1	1	31790671	31791643	1	973	CAGG	31791247	31791250	right	AGTCCTCTAGGGACGACAGGCGG	23	31791231	31791253	194	394	60.0	3	0|0|0|0	0
otud5a	ENSORLG00000026537	7	ENSORLT00000043172	ENSORLE00000311159	1	1	31790671	31791643	1	973	CAGG	31791281	31791284	left	CCCGGCCGCAGCAGGCCTCTCCG	23	31791270	31791292	228	360	80.0	2	0|0|0|2	800
otud5a	ENSORLG00000026537	7	ENSORLT00000043172	ENSORLE00000311159	1	1	31790671	31791643	1	973	CAGA	31791558	31791561	right	AGGAAGCGTTGGGTCTAGCCAGG	23	31791532	31791554	505	83	60.0	1	0|0|0|0	0
otud5a	ENSORLG00000026537	7	ENSORLT00000043172	ENSORLE00000311159	1	1	31790671	31791643	1	973	CAGG	31791281	31791284	left	CCGCAGCAGGCCTCTCCGCCGCC	23	31791275	31791297	228	360	80.0	2	0|0|0|10	4000
otud5a	ENSORLG00000026537	7	ENSORLT00000043172	ENSORLE00000311159	1	1	31790671	31791643	1	973	CAGG	31791190	31791193	left	CCTCCGCCGTGGTCATACCAGGG	23	31791200	31791222	137	451	70.0	2	0|0|0|0	0
otud5a	ENSORLG00000026537	7	ENSORLT00000043172	ENSORLE00000311159	1	1	31790671	31791643	1	973	CAGA	31791558	31791561	left	CCAGGACACAGAGGACGGAGCTG	23	31791550	31791572	505	83	65.0	0	0|0|0|3	1200
otud5a	ENSORLG00000026537	7	ENSORLT00000043172	ENSORLE00000311159	1	1	31790671	31791643	1	973	CAGG	31791531	31791534	right	TGACCGGACCAGGAAGCGTTGGG	23	31791522	31791544	478	110	60.0	0	0|0|0|0	0
otud5a	ENSORLG00000026537	7	ENSORLT00000043172	ENSORLE00000311159	1	1	31790671	31791643	1	973	CAGG	31791218	31791221	left	CCGTGGTCATACCAGGGCGCTCC	23	31791206	31791228	165	423	65.0	1	0|0|0|0	0
otud5a	ENSORLG00000026537	7	ENSORLT00000043172	ENSORLE00000311159	1	1	31790671	31791643	1	973	CAGG	31791531	31791534	left	CCAGGAAGCGTTGGGTCTAGCCA	23	31791530	31791552	478	110	60.0	1	0|0|0|0	0
otud5a	ENSORLG00000026537	7	ENSORLT00000043172	ENSORLE00000311159	1	1	31790671	31791643	1	973	CAGA	31791558	31791561	right	TGGGTCTAGCCAGGACACAGAGG	23	31791541	31791563	505	83	60.0	1	0|0|0|1	400
otud5a	ENSORLG00000026537	7	ENSORLT00000043172	ENSORLE00000311159	1	1	31790671	31791643	1	973	CAGG	31791218	31791221	right	CCTCCGCCGTGGTCATACCAGGG	23	31791200	31791222	165	423	65.0	3	0|0|0|0	0
otud5a	ENSORLG00000026537	7	ENSORLT00000043172	ENSORLE00000311159	1	1	31790671	31791643	1	973	CAGG	31791461	31791464	left	CCTGCTCCGGCGGAGTGGTAGCG	23	31791471	31791493	408	180	75.0	2	0|0|0|0	0
otud5a	ENSORLG00000026537	7	ENSORLT00000043172	ENSORLE00000311159	1	1	31790671	31791643	1	973	CAGG	31791531	31791534	left	CCGGACCAGGAAGCGTTGGGTCT	23	31791525	31791547	478	110	60.0	1	0|0|0|0	0
otud5a	ENSORLG00000026537	7	ENSORLT00000043172	ENSORLE00000311159	1	1	31790671	31791643	1	973	CAGG	31791281	31791284	right	GGAGCATCGAAGCGAGCTCCCGG	23	31791252	31791274	228	360	65.0	2	0|0|0|0	0
otud5a	ENSORLG00000026537	7	ENSORLT00000043172	ENSORLE00000311159	1	1	31790671	31791643	1	973	CAGG	31791190	31791193	left	CCAGGGCTTCACCTCCGCCGTGG	23	31791189	31791211	137	451	75.0	3	0|0|0|1	400
otud5a	ENSORLG00000026537	7	ENSORLT00000043172	ENSORLE00000311159	1	1	31790671	31791643	1	973	CAGG	31791461	31791464	right	CTGGGCTCAGCAAGCGGCGGCGG	23	31791438	31791460	408	180	75.0	1	0|0|0|0	0
otud5a	ENSORLG00000026537	7	ENSORLT00000043172	ENSORLE00000311159	1	1	31790671	31791643	1	973	CAGG	31791465	31791468	right	CGGCAGGCAGGCACCTGCTCCGG	23	31791458	31791480	412	176	75.0	6	0|0|0|0	0
otud5a	ENSORLG00000026537	7	ENSORLT00000043172	ENSORLE00000311159	1	1	31790671	31791643	1	973	CAGG	31791551	31791554	right	TGGGTCTAGCCAGGACACAGAGG	23	31791541	31791563	498	90	60.0	1	0|0|0|1	400
otud5a	ENSORLG00000026537	7	ENSORLT00000043172	ENSORLE00000311159	1	1	31790671	31791643	1	973	CAGG	31791247	31791250	right	GGGCGCTCCGCAGTCCTCTAGGG	23	31791220	31791242	194	394	70.0	3	0|0|0|0	0
otud5a	ENSORLG00000026537	7	ENSORLT00000043172	ENSORLE00000311159	1	1	31790671	31791643	1	973	CAGA	31791558	31791561	right	CAGGACACAGAGGACGGAGCTGG	23	31791551	31791573	505	83	65.0	0	0|0|0|4	1600
otud5a	ENSORLG00000026537	7	ENSORLT00000043172	ENSORLE00000311159	1	1	31790671	31791643	1	973	CAGG	31791190	31791193	left	CCCAGGGCTTCACCTCCGCCGTG	23	31791188	31791210	137	451	70.0	3	0|0|0|2	800
otud5a	ENSORLG00000026537	7	ENSORLT00000043172	ENSORLE00000311159	1	1	31790671	31791643	1	973	CAGG	31791531	31791534	right	GTGACCGGACCAGGAAGCGTTGG	23	31791521	31791543	478	110	65.0	0	0|0|0|1	400
otud5a	ENSORLG00000026537	7	ENSORLT00000043172	ENSORLE00000311159	1	1	31790671	31791643	1	973	CAGG	31791218	31791221	left	CCAGGGCGCTCCGCAGTCCTCTA	23	31791217	31791239	165	423	70.0	3	0|0|0|1	400
otud5a	ENSORLG00000026537	7	ENSORLT00000043172	ENSORLE00000311159	1	1	31790671	31791643	1	973	CAGG	31791218	31791221	right	CCAGGGCTTCACCTCCGCCGTGG	23	31791189	31791211	165	423	75.0	2	0|0|0|1	400
otud5a	ENSORLG00000026537	7	ENSORLT00000043172	ENSORLE00000311159	1	1	31790671	31791643	1	973	CAGG	31791190	31791193	left	CCGGCGCCCGACCCAGGGCTTCA	23	31791177	31791199	137	451	75.0	2	0|0|0|1	400
otud5a	ENSORLG00000026537	7	ENSORLT00000043172	ENSORLE00000311159	1	1	31790671	31791643	1	973	CAGA	31791558	31791561	right	TCTAGCCAGGACACAGAGGACGG	23	31791545	31791567	505	83	55.00000000000001	1	0|0|0|0	0
otud5a	ENSORLG00000026537	7	ENSORLT00000043172	ENSORLE00000311159	1	1	31790671	31791643	1	973	CAGG	31791465	31791468	left	CCGGCGGAGTGGTAGCGGCTCTG	23	31791477	31791499	412	176	70.0	1	0|0|0|1	400
otud5a	ENSORLG00000026537	7	ENSORLT00000043172	ENSORLE00000311159	1	1	31790671	31791643	1	973	CAGG	31791190	31791193	left	CCCGACCCAGGGCTTCACCTCCG	23	31791183	31791205	137	451	70.0	1	0|0|0|0	0
otud5a	ENSORLG00000026537	7	ENSORLT00000043172	ENSORLE00000311159	1	1	31790671	31791643	1	973	CAGG	31791461	31791464	right	GGCCTGGGCTCAGCAAGCGGCGG	23	31791435	31791457	408	180	75.0	1	0|0|0|0	0
otud5a	ENSORLG00000026537	7	ENSORLT00000043172	ENSORLE00000311159	1	1	31790671	31791643	1	973	CAGG	31791281	31791284	left	CCGCCGCCCGTCGGTTCTGTTTC	23	31791290	31791312	228	360	65.0	1	0|0|0|0	0
otud5a	ENSORLG00000026537	7	ENSORLT00000043172	ENSORLE00000311159	1	1	31790671	31791643	1	973	CAGG	31791190	31791193	left	CCGACCCAGGGCTTCACCTCCGC	23	31791184	31791206	137	451	70.0	2	0|0|0|2	800
otud5a	ENSORLG00000026537	7	ENSORLT00000043172	ENSORLE00000311159	1	1	31790671	31791643	1	973	CAGG	31791281	31791284	left	CCTCTCCGCCGCCCGTCGGTTCT	23	31791285	31791307	228	360	75.0	2	0|0|0|1	400
otud5a	ENSORLG00000026537	7	ENSORLT00000043172	ENSORLE00000209934	4	1	31813679	31813835	1	157	CAGG	31813738	31813741	right	CCACATACATCAACAGGAAGAGG	23	31813725	31813747	62	95	45.0	0	0|0|0|7	2800
otud5a	ENSORLG00000026537	7	ENSORLT00000043172	ENSORLE00000209934	4	1	31813679	31813835	1	157	AAGA	31813742	31813745	right	CCACATACATCAACAGGAAGAGG	23	31813725	31813747	66	91	45.0	0	0|0|0|7	2800
otud5a	ENSORLG00000026537	7	ENSORLT00000043172	ENSORLE00000209934	4	1	31813679	31813835	1	157	AAGA	31813742	31813745	right	ACTTCACCACATACATCAACAGG	23	31813719	31813741	66	91	40.0	0	0|0|0|0	0
otud5a	ENSORLG00000026537	7	ENSORLT00000043172	ENSORLE00000209934	4	1	31813679	31813835	1	157	CAGG	31813738	31813741	left	CCACATACATCAACAGGAAGAGG	23	31813725	31813747	62	95	45.0	0	0|0|0|7	2800
plod1a	ENSORLG00000018904	7	ENSORLT00000028077	ENSORLE00000210854	3	1	31483989	31484122	1	134	CAGA	31484049	31484052	right	TGCTCCTGGTGGAGGACAGAAGG	23	31484033	31484055	63	71	60.0	2	0|0|0|0	0
plod1a	ENSORLG00000018904	7	ENSORLT00000028077	ENSORLE00000210854	3	1	31483989	31484122	1	134	CAGA	31484049	31484052	right	CTGGTGGAGGACAGAAGGTGCGG	23	31484038	31484060	63	71	60.0	0	0|0|0|2	800
plod1a	ENSORLG00000018904	7	ENSORLT00000028077	ENSORLE00000210854	3	1	31483989	31484122	1	134	AAGG	31484052	31484055	right	CTGGTGGAGGACAGAAGGTGCGG	23	31484038	31484060	66	68	60.0	0	0|0|0|2	800
plod1a	ENSORLG00000018904	7	ENSORLT00000028077	ENSORLE00000210854	3	1	31483989	31484122	1	134	AAGG	31484052	31484055	right	TACATGTCTGCTCCTGGTGGAGG	23	31484025	31484047	66	68	55.00000000000001	0	0|0|0|36	14400
plod1a	ENSORLG00000018904	7	ENSORLT00000028077	ENSORLE00000210854	3	1	31483989	31484122	1	134	CAGA	31484049	31484052	left	CCTGGTGGAGGACAGAAGGTGCG	23	31484037	31484059	63	71	65.0	0	0|0|0|0	0
plod1a	ENSORLG00000018904	7	ENSORLT00000028077	ENSORLE00000210854	3	1	31483989	31484122	1	134	CAGA	31484049	31484052	right	GACTACATGTCTGCTCCTGGTGG	23	31484022	31484044	63	71	55.00000000000001	0	0|0|0|3	1200
plod1a	ENSORLG00000018904	7	ENSORLT00000028077	ENSORLE00000210854	3	1	31483989	31484122	1	134	CAGA	31484049	31484052	right	TACATGTCTGCTCCTGGTGGAGG	23	31484025	31484047	63	71	55.00000000000001	0	0|0|0|36	14400
plod1a	ENSORLG00000018904	7	ENSORLT00000028077	ENSORLE00000210857	4	1	31484943	31485106	1	164	AAGG	31485007	31485010	left	CCAAGCACAAGGTGGTGTTCTCC	23	31484999	31485021	67	97	55.00000000000001	0	0|0|0|0	0
plod1a	ENSORLG00000018904	7	ENSORLT00000028077	ENSORLE00000210857	4	1	31484943	31485106	1	164	AAGG	31485007	31485010	right	CCAGCAAGCCAAGCACAAGGTGG	23	31484991	31485013	67	97	60.0	0	0|0|0|1	400
mthfr	ENSORLG00000018951	7	ENSORLT00000023653	ENSORLE00000211202	1	1	31459891	31459636	-1	256	AAGA	31459730	31459727	right	AGACCGTGGGGACAGGCTGCGGG	23	31459755	31459733	92	150	70.0	3	1|0|0|0	1000
mthfr	ENSORLG00000018951	7	ENSORLT00000023653	ENSORLE00000211202	1	1	31459891	31459636	-1	256	CAGG	31459743	31459740	right	GCTGCCGGACTCAGACCGTGGGG	23	31459767	31459745	105	137	70.0	1	0|0|0|1	400
mthfr	ENSORLG00000018951	7	ENSORLT00000023653	ENSORLE00000211202	1	1	31459891	31459636	-1	256	CAGG	31459743	31459740	right	CCGCTGCCGGACTCAGACCGTGG	23	31459769	31459747	105	137	75.0	0	0|0|0|1	400
mthfr	ENSORLG00000018951	7	ENSORLT00000023653	ENSORLE00000211202	1	1	31459891	31459636	-1	256	AAGA	31459730	31459727	right	ACAGGCTGCGGGACAAGATGCGG	23	31459744	31459722	92	150	60.0	2	1|0|0|0	1000
mthfr	ENSORLG00000018951	7	ENSORLT00000023653	ENSORLE00000211202	1	1	31459891	31459636	-1	256	AAGA	31459730	31459727	right	GGCTGCGGGACAAGATGCGGCGG	23	31459741	31459719	92	150	70.0	1	0|0|0|1	400
mthfr	ENSORLG00000018951	7	ENSORLT00000023653	ENSORLE00000211202	1	1	31459891	31459636	-1	256	CAGA	31459756	31459753	left	CCGTGGGGACAGGCTGCGGGACA	23	31459752	31459730	118	124	70.0	2	0|0|0|0	0
mthfr	ENSORLG00000018951	7	ENSORLT00000023653	ENSORLE00000211202	1	1	31459891	31459636	-1	256	CAGA	31459756	31459753	right	CCGCTGCCGGACTCAGACCGTGG	23	31459769	31459747	118	124	75.0	0	0|0|0|1	400
mthfr	ENSORLG00000018951	7	ENSORLT00000023653	ENSORLE00000211202	1	1	31459891	31459636	-1	256	AAGG	31459793	31459790	left	CCCGCTGCTCCACGCCGCTGCCG	23	31459783	31459761	155	87	80.0	0	0|0|0|1	400
mthfr	ENSORLG00000018951	7	ENSORLT00000023653	ENSORLE00000211202	1	1	31459891	31459636	-1	256	CAGG	31459743	31459740	right	CGCTGCCGGACTCAGACCGTGGG	23	31459768	31459746	105	137	70.0	0	1|0|0|0	1000
mthfr	ENSORLG00000018951	7	ENSORLT00000023653	ENSORLE00000211202	1	1	31459891	31459636	-1	256	CAGA	31459756	31459753	right	GCTGCCGGACTCAGACCGTGGGG	23	31459767	31459745	118	124	70.0	1	0|0|0|1	400
mthfr	ENSORLG00000018951	7	ENSORLT00000023653	ENSORLE00000211202	1	1	31459891	31459636	-1	256	CAGA	31459756	31459753	left	CCGGACTCAGACCGTGGGGACAG	23	31459763	31459741	118	124	65.0	1	0|0|0|0	0
mthfr	ENSORLG00000018951	7	ENSORLT00000023653	ENSORLE00000211202	1	1	31459891	31459636	-1	256	CAGA	31459756	31459753	right	CCGCTGCTCCACGCCGCTGCCGG	23	31459782	31459760	118	124	80.0	0	1|0|0|0	1000
mthfr	ENSORLG00000018951	7	ENSORLT00000023653	ENSORLE00000211202	1	1	31459891	31459636	-1	256	CAGG	31459743	31459740	right	CAGACCGTGGGGACAGGCTGCGG	23	31459756	31459734	105	137	70.0	3	0|0|0|0	0
mthfr	ENSORLG00000018951	7	ENSORLT00000023653	ENSORLE00000211202	1	1	31459891	31459636	-1	256	CAGG	31459743	31459740	left	CCGTGGGGACAGGCTGCGGGACA	23	31459752	31459730	105	137	70.0	2	0|0|0|0	0
mthfr	ENSORLG00000018951	7	ENSORLT00000023653	ENSORLE00000211202	1	1	31459891	31459636	-1	256	CAGG	31459743	31459740	right	AGACCGTGGGGACAGGCTGCGGG	23	31459755	31459733	105	137	70.0	3	1|0|0|0	1000
mthfr	ENSORLG00000018951	7	ENSORLT00000023653	ENSORLE00000211202	1	1	31459891	31459636	-1	256	AAGA	31459730	31459727	right	TGCGGGACAAGATGCGGCGGAGG	23	31459738	31459716	92	150	70.0	0	1|0|0|0	1000
mthfr	ENSORLG00000018951	7	ENSORLT00000023653	ENSORLE00000211202	1	1	31459891	31459636	-1	256	CAGA	31459756	31459753	right	CGGACTCAGACCGTGGGGACAGG	23	31459762	31459740	118	124	70.0	1	1|0|0|0	1000
mthfr	ENSORLG00000018951	7	ENSORLT00000023653	ENSORLE00000211202	1	1	31459891	31459636	-1	256	AAGG	31459793	31459790	left	CCAAGGACAGCTCCCGCTGCTCC	23	31459795	31459773	155	87	70.0	1	0|0|0|4	1600
mthfr	ENSORLG00000018951	7	ENSORLT00000023653	ENSORLE00000211202	1	1	31459891	31459636	-1	256	AAGA	31459730	31459727	right	CAGACCGTGGGGACAGGCTGCGG	23	31459756	31459734	92	150	70.0	3	0|0|0|0	0
mthfr	ENSORLG00000018951	7	ENSORLT00000023653	ENSORLE00000211202	1	1	31459891	31459636	-1	256	AAGG	31459793	31459790	left	CCGCTGCTCCACGCCGCTGCCGG	23	31459782	31459760	155	87	80.0	0	1|0|0|0	1000
mthfr	ENSORLG00000018951	7	ENSORLT00000023653	ENSORLE00000211202	1	1	31459891	31459636	-1	256	CAGA	31459756	31459753	right	CGCTGCCGGACTCAGACCGTGGG	23	31459768	31459746	118	124	70.0	0	1|0|0|0	1000
mthfr	ENSORLG00000018951	7	ENSORLT00000023653	ENSORLE00000211202	1	1	31459891	31459636	-1	256	CAGA	31459756	31459753	left	CCGCTGCCGGACTCAGACCGTGG	23	31459769	31459747	118	124	70.0	1	0|0|0|1	400
mthfr	ENSORLG00000018951	7	ENSORLT00000023653	ENSORLE00000211215	2	1	31457910	31457672	-1	239	CAGA	31457839	31457836	right	TGGCACCCAGCAGGAGACCCTGG	23	31457864	31457842	165	74	70.0	0	1|0|0|4	2600
mthfr	ENSORLG00000018951	7	ENSORLT00000023653	ENSORLE00000211215	2	1	31457910	31457672	-1	239	CAGA	31457839	31457836	left	CCCTGGCTCAGATAAGGAGACCT	23	31457847	31457825	165	74	50.0	1	0|0|0|0	0
mthfr	ENSORLG00000018951	7	ENSORLT00000023653	ENSORLE00000211215	2	1	31457910	31457672	-1	239	CAGA	31457839	31457836	left	CCTGGCTCAGATAAGGAGACCTC	23	31457846	31457824	165	74	55.00000000000001	1	0|0|0|1	400
mthfr	ENSORLG00000018951	7	ENSORLT00000023653	ENSORLE00000211215	2	1	31457910	31457672	-1	239	AAGA	31457738	31457735	left	CCAAACCAAGGAGAAGATCACAG	23	31457751	31457729	64	175	45.0	0	0|0|0|0	0
mthfr	ENSORLG00000018951	7	ENSORLT00000023653	ENSORLE00000211215	2	1	31457910	31457672	-1	239	AAGA	31457738	31457735	right	CAAACCAAGGAGAAGATCACAGG	23	31457750	31457728	64	175	45.0	0	0|0|1|1	1000
mthfr	ENSORLG00000018951	7	ENSORLT00000023653	ENSORLE00000211215	2	1	31457910	31457672	-1	239	CAGA	31457839	31457836	left	CCTCCTCCATGATGATTGCAAGC	23	31457827	31457805	165	74	50.0	0	0|0|0|1	400
mthfr	ENSORLG00000018951	7	ENSORLT00000023653	ENSORLE00000211215	2	1	31457910	31457672	-1	239	AAGG	31457834	31457831	left	CCTCCATGATGATTGCAAGCACT	23	31457824	31457802	160	79	45.0	0	0|0|0|0	0
mthfr	ENSORLG00000018951	7	ENSORLT00000023653	ENSORLE00000211215	2	1	31457910	31457672	-1	239	CAGA	31457839	31457836	right	AGGAGACCCTGGCTCAGATAAGG	23	31457853	31457831	165	74	55.00000000000001	1	0|0|0|2	800
mthfr	ENSORLG00000018951	7	ENSORLT00000023653	ENSORLE00000211215	2	1	31457910	31457672	-1	239	AAGG	31457744	31457741	left	CCAAACCAAGGAGAAGATCACAG	23	31457751	31457729	70	169	45.0	0	0|0|0|0	0
mthfr	ENSORLG00000018951	7	ENSORLT00000023653	ENSORLE00000211215	2	1	31457910	31457672	-1	239	AAGG	31457834	31457831	left	CCCTGGCTCAGATAAGGAGACCT	23	31457847	31457825	160	79	50.0	1	0|0|0|0	0
mthfr	ENSORLG00000018951	7	ENSORLT00000023653	ENSORLE00000211215	2	1	31457910	31457672	-1	239	AAGG	31457834	31457831	left	CCTGGCTCAGATAAGGAGACCTC	23	31457846	31457824	160	79	55.00000000000001	1	0|0|0|1	400
mthfr	ENSORLG00000018951	7	ENSORLT00000023653	ENSORLE00000211215	2	1	31457910	31457672	-1	239	AAGA	31457738	31457735	left	CCAAGGAGAAGATCACAGGCTAC	23	31457746	31457724	64	175	50.0	3	0|0|0|0	0
mthfr	ENSORLG00000018951	7	ENSORLT00000023653	ENSORLE00000211215	2	1	31457910	31457672	-1	239	AAGA	31457738	31457735	right	GACCTGCTGCAACCAAACCAAGG	23	31457763	31457741	64	175	55.00000000000001	0	0|0|0|0	0
mthfr	ENSORLG00000018951	7	ENSORLT00000023653	ENSORLE00000211215	2	1	31457910	31457672	-1	239	AAGG	31457744	31457741	right	CAAACCAAGGAGAAGATCACAGG	23	31457750	31457728	70	169	45.0	0	0|0|1|1	1000
mthfr	ENSORLG00000018951	7	ENSORLT00000023653	ENSORLE00000211215	2	1	31457910	31457672	-1	239	AAGG	31457744	31457741	left	CCAAGGAGAAGATCACAGGCTAC	23	31457746	31457724	70	169	50.0	3	0|0|0|0	0
mthfr	ENSORLG00000018951	7	ENSORLT00000023653	ENSORLE00000211215	2	1	31457910	31457672	-1	239	AAGG	31457834	31457831	left	CCTCCTCCATGATGATTGCAAGC	23	31457827	31457805	160	79	50.0	0	0|0|0|1	400
mthfr	ENSORLG00000018951	7	ENSORLT00000023653	ENSORLE00000211232	4	1	31454886	31454693	-1	194	CAGA	31454775	31454772	right	CATCACGCAGTTGTTCTTCAGGG	23	31454798	31454776	80	114	45.0	0	0|0|0|0	0
mthfr	ENSORLG00000018951	7	ENSORLT00000023653	ENSORLE00000211232	4	1	31454886	31454693	-1	194	CAGA	31454775	31454772	left	CCTCAAGTTTCTGGATGACTGCA	23	31454765	31454743	80	114	45.0	0	0|0|0|0	0
mthfr	ENSORLG00000018951	7	ENSORLT00000023653	ENSORLE00000211232	4	1	31454886	31454693	-1	194	CAGA	31454775	31454772	right	TCATCACGCAGTTGTTCTTCAGG	23	31454799	31454777	80	114	45.0	0	0|0|1|0	600
mthfr	ENSORLG00000018951	7	ENSORLT00000023653	ENSORLE00000211232	4	1	31454886	31454693	-1	194	CAGG	31454780	31454777	right	CATCACGCAGTTGTTCTTCAGGG	23	31454798	31454776	85	109	45.0	0	0|0|0|0	0
mthfr	ENSORLG00000018951	7	ENSORLT00000023653	ENSORLE00000211232	4	1	31454886	31454693	-1	194	CAGG	31454780	31454777	left	CCTTCCTCAAGTTTCTGGATGAC	23	31454769	31454747	85	109	45.0	0	0|0|0|4	1600
mthfr	ENSORLG00000018951	7	ENSORLT00000023653	ENSORLE00000211232	4	1	31454886	31454693	-1	194	CAGA	31454775	31454772	left	CCTTCCTCAAGTTTCTGGATGAC	23	31454769	31454747	80	114	45.0	0	0|0|0|4	1600
mthfr	ENSORLG00000018951	7	ENSORLT00000023653	ENSORLE00000211232	4	1	31454886	31454693	-1	194	CAGA	31454808	31454805	right	CTGAAGGACAAAGTGGATGCTGG	23	31454833	31454811	113	81	50.0	0	1|0|0|2	1800
mthfr	ENSORLG00000018951	7	ENSORLT00000023653	ENSORLE00000211235	5	1	31448729	31448479	-1	251	AAGG	31448648	31448645	left	CCCATTAAGGACAATGATGCTGC	23	31448654	31448632	167	84	40.0	0	0|0|0|0	0
mthfr	ENSORLG00000018951	7	ENSORLT00000023653	ENSORLE00000211235	5	1	31448729	31448479	-1	251	AAGG	31448648	31448645	left	CCATTAAGGACAATGATGCTGCG	23	31448653	31448631	167	84	45.0	0	0|0|0|1	400
shisa4	ENSORLG00000005773	5	ENSORLT00000007255	ENSORLE00000064867	1	1	11427230	11427506	1	277	CAGA	11427412	11427415	right	CGACTCTTTCAGATTTAGGATGG	23	11427403	11427425	185	92	40.0	0	0|0|0|0	0
shisa4	ENSORLG00000005773	5	ENSORLT00000007255	ENSORLE00000064867	1	1	11427230	11427506	1	277	CAGA	11427310	11427313	left	CCAAACAGAGGATGCGCGAGGAC	23	11427305	11427327	83	194	60.0	0	0|0|0|0	0
shisa4	ENSORLG00000005773	5	ENSORLT00000007255	ENSORLE00000064867	1	1	11427230	11427506	1	277	CAGA	11427412	11427415	right	AACACGACTCTTTCAGATTTAGG	23	11427399	11427421	185	92	35.0	0	0|0|0|2	800
shisa4	ENSORLG00000005773	5	ENSORLT00000007255	ENSORLE00000064867	1	1	11427230	11427506	1	277	CAGG	11427438	11427441	right	ATGGAACTCGCCTTTTCAGGAGG	23	11427422	11427444	211	66	50.0	0	0|0|1|0	600
shisa4	ENSORLG00000005773	5	ENSORLT00000007255	ENSORLE00000064867	1	1	11427230	11427506	1	277	CAGA	11427310	11427313	right	AACCAAACAGAGGATGCGCGAGG	23	11427303	11427325	83	194	55.00000000000001	0	0|0|0|0	0
shisa4	ENSORLG00000005773	5	ENSORLT00000007255	ENSORLE00000064867	1	1	11427230	11427506	1	277	CAGA	11427310	11427313	left	CCAACCAAACAGAGGATGCGCGA	23	11427301	11427323	83	194	55.00000000000001	0	0|0|0|0	0
shisa4	ENSORLG00000005773	5	ENSORLT00000007255	ENSORLE00000064867	1	1	11427230	11427506	1	277	CAGA	11427310	11427313	right	TCGTTTCACCAACCAAACAGAGG	23	11427293	11427315	83	194	45.0	1	0|0|0|2	800
shisa4	ENSORLG00000005773	5	ENSORLT00000007255	ENSORLE00000064867	1	1	11427230	11427506	1	277	CAGG	11427438	11427441	left	CCTTTTCAGGAGGAAATATGCAA	23	11427432	11427454	211	66	35.0	1	0|0|1|1	1000
ccdc22	ENSORLG00000019256	7	ENSORLT00000023989	ENSORLE00000213132	2	1	31344834	31345011	1	178	CAGG	31344900	31344903	right	ACCAGCGAGCTGCTGGTGGAGGG	23	31344871	31344893	69	109	65.0	3	0|0|0|5	2000
ccdc22	ENSORLG00000019256	7	ENSORLT00000023989	ENSORLE00000213132	2	1	31344834	31345011	1	178	CAGG	31344900	31344903	right	CGAGCTGCTGGTGGAGGGCGTGG	23	31344876	31344898	69	109	75.0	0	0|0|0|5	2000
ccdc22	ENSORLG00000019256	7	ENSORLT00000023989	ENSORLE00000213136	6		31347732	31347901	1	170	CAGA	31347828	31347831	left	CCGCTCAGGAGTGGGACGGCGAG	23	31347840	31347862	99	71	70.0	0	0|0|0|0	0
ccdc22	ENSORLG00000019256	7	ENSORLT00000023989	ENSORLE00000213136	6		31347732	31347901	1	170	CAGA	31347828	31347831	left	CCGCAGAGCTGAGCGCCGCTCAG	23	31347825	31347847	99	71	70.0	5	0|0|0|0	0
ccdc22	ENSORLG00000019256	7	ENSORLT00000023989	ENSORLE00000213137	7		31347992	31348207	1	216	CAGA	31348129	31348132	left	CCTTCAGAGCCTCCGCCCCCACT	23	31348125	31348147	140	76	70.0	1	0|0|0|2	800
ccdc22	ENSORLG00000019256	7	ENSORLT00000023989	ENSORLE00000213137	7		31347992	31348207	1	216	CAGA	31348129	31348132	left	CCAGTCCTTCAGAGCCTCCGCCC	23	31348120	31348142	140	76	70.0	2	0|0|0|1	400
ccdc22	ENSORLG00000019256	7	ENSORLT00000023989	ENSORLE00000213137	7		31347992	31348207	1	216	CAGA	31348129	31348132	left	CCCCCACTGAACATGTTCTAAAG	23	31348140	31348162	140	76	40.0	1	0|0|0|0	0
ccdc22	ENSORLG00000019256	7	ENSORLT00000023989	ENSORLE00000213137	7		31347992	31348207	1	216	CAGA	31348129	31348132	left	CCCCACTGAACATGTTCTAAAGA	23	31348141	31348163	140	76	35.0	1	0|0|0|1	400
ccdc22	ENSORLG00000019256	7	ENSORLT00000023989	ENSORLE00000213137	7		31347992	31348207	1	216	CAGA	31348129	31348132	left	CCGCCCCCACTGAACATGTTCTA	23	31348137	31348159	140	76	50.0	1	0|0|0|1	400
ccdc22	ENSORLG00000019256	7	ENSORLT00000023989	ENSORLE00000213137	7		31347992	31348207	1	216	CAGA	31348129	31348132	left	CCTCCAGTCCTTCAGAGCCTCCG	23	31348117	31348139	140	76	65.0	2	0|0|0|4	1600
ccdc22	ENSORLG00000019256	7	ENSORLT00000023989	ENSORLE00000213137	7		31347992	31348207	1	216	CAGA	31348129	31348132	left	CCTCCGCCCCCACTGAACATGTT	23	31348134	31348156	140	76	60.0	0	0|0|0|20	8000
prelid3b	ENSORLG00000005656	5	ENSORLT00000037947	ENSORLE00000063604	2	1	11358401	11358233	-1	169	CAGA	11358314	11358311	left	CCACCGGGGTCGCCTCCACAGTA	23	11358302	11358280	79	90	70.0	0	0|0|0|2	800
prelid3b	ENSORLG00000005656	5	ENSORLT00000037947	ENSORLE00000063604	2	1	11358401	11358233	-1	169	CAGA	11358314	11358311	right	GGATGTTCTAGACAGACGCGTGG	23	11358326	11358304	79	90	55.00000000000001	1	1|0|0|2	1800
si:dkeyp-104h9.5	ENSORLG00000019460	7	ENSORLT00000024221	ENSORLE00000214433	1	1	31197599	31198550	1	952	CAGG	31198466	31198469	right	TGGAGCCAAGCAGGAACTGGGGG	23	31198456	31198478	870	82	60.0	0	0|0|0|0	0
si:dkeyp-104h9.5	ENSORLG00000019460	7	ENSORLT00000024221	ENSORLE00000214433	1	1	31197599	31198550	1	952	CAGG	31198099	31198102	right	GGACTGCCTCTCCATCAGGGAGG	23	31198084	31198106	503	449	65.0	0	0|0|0|1	400
si:dkeyp-104h9.5	ENSORLG00000019460	7	ENSORLT00000024221	ENSORLE00000214433	1	1	31197599	31198550	1	952	CAGA	31198450	31198453	left	CCAAGCAGGAACTGGGGGATCTG	23	31198461	31198483	854	98	60.0	0	0|0|0|1	400
si:dkeyp-104h9.5	ENSORLG00000019460	7	ENSORLT00000024221	ENSORLE00000214433	1	1	31197599	31198550	1	952	CAGG	31197927	31197930	left	CCAGCCAGGCTCTGCCCCCGTGC	23	31197922	31197944	331	621	80.0	3	0|0|0|4	1600
si:dkeyp-104h9.5	ENSORLG00000019460	7	ENSORLT00000024221	ENSORLE00000214433	1	1	31197599	31198550	1	952	CAGA	31198126	31198129	left	CCCAACGTGTTCCTGCAGCGAGT	23	31198130	31198152	530	422	55.00000000000001	0	0|0|0|2	800
si:dkeyp-104h9.5	ENSORLG00000019460	7	ENSORLT00000024221	ENSORLE00000214433	1	1	31197599	31198550	1	952	CAGA	31197964	31197967	left	CCAGAGTGGGCATTCAATTGGAT	23	31197963	31197985	368	584	45.0	0	0|0|0|0	0
si:dkeyp-104h9.5	ENSORLG00000019460	7	ENSORLT00000024221	ENSORLE00000214433	1	1	31197599	31198550	1	952	CAGG	31197927	31197930	left	CCCCCGTGCACCAGACCGACTAC	23	31197936	31197958	331	621	65.0	1	0|0|0|0	0
si:dkeyp-104h9.5	ENSORLG00000019460	7	ENSORLT00000024221	ENSORLE00000214433	1	1	31197599	31198550	1	952	CAGG	31197927	31197930	left	CCAGGCTCTGCCCCCGTGCACCA	23	31197926	31197948	331	621	75.0	2	0|0|0|0	0
si:dkeyp-104h9.5	ENSORLG00000019460	7	ENSORLT00000024221	ENSORLE00000214433	1	1	31197599	31198550	1	952	AAGG	31198028	31198031	right	AGGCGCGCGCCAGCATGCTGTGG	23	31197999	31198021	432	520	75.0	3	0|0|0|1	400
si:dkeyp-104h9.5	ENSORLG00000019460	7	ENSORLT00000024221	ENSORLE00000214433	1	1	31197599	31198550	1	952	AAGA	31198160	31198163	right	AGTCCACATCAAGAACCCGACGG	23	31198150	31198172	564	388	50.0	2	0|0|0|1	400
si:dkeyp-104h9.5	ENSORLG00000019460	7	ENSORLT00000024221	ENSORLE00000214433	1	1	31197599	31198550	1	952	CAGG	31198466	31198469	right	ATGGAGCCAAGCAGGAACTGGGG	23	31198455	31198477	870	82	55.00000000000001	0	0|0|0|4	1600
si:dkeyp-104h9.5	ENSORLG00000019460	7	ENSORLT00000024221	ENSORLE00000214433	1	1	31197599	31198550	1	952	AAGG	31198330	31198333	left	CCAAAAGGCTGAGCAGCAGGATC	23	31198326	31198348	734	218	55.00000000000001	3	0|0|0|2	800
si:dkeyp-104h9.5	ENSORLG00000019460	7	ENSORLT00000024221	ENSORLE00000214433	1	1	31197599	31198550	1	952	CAGG	31198466	31198469	right	AGATGGAGCCAAGCAGGAACTGG	23	31198453	31198475	870	82	55.00000000000001	0	0|0|0|3	1200
si:dkeyp-104h9.5	ENSORLG00000019460	7	ENSORLT00000024221	ENSORLE00000214433	1	1	31197599	31198550	1	952	CAGG	31197927	31197930	left	CCCGTGCACCAGACCGACTACTC	23	31197938	31197960	331	621	60.0	0	0|0|0|1	400
si:dkeyp-104h9.5	ENSORLG00000019460	7	ENSORLT00000024221	ENSORLE00000214433	1	1	31197599	31198550	1	952	CAGG	31198247	31198250	left	CCGGGAGGTGCTGCTGTCCTCCG	23	31198255	31198277	651	301	70.0	3	0|0|0|3	1200
si:dkeyp-104h9.5	ENSORLG00000019460	7	ENSORLT00000024221	ENSORLE00000214433	1	1	31197599	31198550	1	952	AAGG	31198028	31198031	left	CCGGAAGGGCTCCGTGCTGTCCG	23	31198024	31198046	432	520	70.0	4	0|0|0|1	400
si:dkeyp-104h9.5	ENSORLG00000019460	7	ENSORLT00000024221	ENSORLE00000214433	1	1	31197599	31198550	1	952	CAGG	31198349	31198352	right	TGACCAAAAGGCTGAGCAGCAGG	23	31198323	31198345	753	199	55.00000000000001	3	0|0|1|1	1000
si:dkeyp-104h9.5	ENSORLG00000019460	7	ENSORLT00000024221	ENSORLE00000214433	1	1	31197599	31198550	1	952	CAGA	31198450	31198453	left	CCTCAGAGATGGAGCCAAGCAGG	23	31198447	31198469	854	98	60.0	0	0|0|1|5	2600
si:dkeyp-104h9.5	ENSORLG00000019460	7	ENSORLT00000024221	ENSORLE00000214433	1	1	31197599	31198550	1	952	CAGG	31198247	31198250	right	CTCCAAGTTCTCCACCAGCACGG	23	31198219	31198241	651	301	55.00000000000001	0	0|0|0|3	1200
si:dkeyp-104h9.5	ENSORLG00000019460	7	ENSORLT00000024221	ENSORLE00000214433	1	1	31197599	31198550	1	952	CAGA	31198450	31198453	left	CCTTCAGTGCCCTCAGAGATGGA	23	31198437	31198459	854	98	55.00000000000001	0	0|0|0|2	800
si:dkeyp-104h9.5	ENSORLG00000019460	7	ENSORLT00000024221	ENSORLE00000214433	1	1	31197599	31198550	1	952	CAGG	31198342	31198345	left	CCAGGTCCCTGCTAAATCTGAGC	23	31198348	31198370	746	206	55.00000000000001	2	0|0|0|0	0
si:dkeyp-104h9.5	ENSORLG00000019460	7	ENSORLT00000024221	ENSORLE00000214433	1	1	31197599	31198550	1	952	CAGA	31198126	31198129	left	CCGCAGCAGACCCAACGTGTTCC	23	31198120	31198142	530	422	60.0	0	0|0|0|1	400
si:dkeyp-104h9.5	ENSORLG00000019460	7	ENSORLT00000024221	ENSORLE00000214433	1	1	31197599	31198550	1	952	CAGG	31197927	31197930	left	CCCCGTGCACCAGACCGACTACT	23	31197937	31197959	331	621	60.0	0	0|0|0|0	0
si:dkeyp-104h9.5	ENSORLG00000019460	7	ENSORLT00000024221	ENSORLE00000214433	1	1	31197599	31198550	1	952	CAGG	31197833	31197836	right	CAGCTCCCCCCAGGACCGGCTGG	23	31197823	31197845	237	715	80.0	0	0|0|0|0	0
si:dkeyp-104h9.5	ENSORLG00000019460	7	ENSORLT00000024221	ENSORLE00000214433	1	1	31197599	31198550	1	952	CAGG	31198349	31198352	left	CCTGCTAAATCTGAGCACAAGGA	23	31198355	31198377	753	199	45.0	1	0|0|0|0	0
si:dkeyp-104h9.5	ENSORLG00000019460	7	ENSORLT00000024221	ENSORLE00000214433	1	1	31197599	31198550	1	952	CAGG	31197833	31197836	left	CCCCCAGGACCGGCTGGATGCGC	23	31197829	31197851	237	715	75.0	2	0|0|0|1	400
si:dkeyp-104h9.5	ENSORLG00000019460	7	ENSORLT00000024221	ENSORLE00000214433	1	1	31197599	31198550	1	952	CAGG	31198466	31198469	right	GATGGAGCCAAGCAGGAACTGGG	23	31198454	31198476	870	82	55.00000000000001	0	0|0|1|2	1400
si:dkeyp-104h9.5	ENSORLG00000019460	7	ENSORLT00000024221	ENSORLE00000214433	1	1	31197599	31198550	1	952	CAGG	31198349	31198352	left	CCAGGTCCCTGCTAAATCTGAGC	23	31198348	31198370	753	199	55.00000000000001	2	0|0|0|0	0
si:dkeyp-104h9.5	ENSORLG00000019460	7	ENSORLT00000024221	ENSORLE00000214433	1	1	31197599	31198550	1	952	CAGG	31197833	31197836	left	CCCCCCAGGACCGGCTGGATGCG	23	31197828	31197850	237	715	75.0	2	0|0|0|0	0
si:dkeyp-104h9.5	ENSORLG00000019460	7	ENSORLT00000024221	ENSORLE00000214433	1	1	31197599	31198550	1	952	CAGG	31198247	31198250	left	CCAGCACGGAGAAGCAGGAGGAC	23	31198233	31198255	651	301	65.0	0	0|0|0|3	1200
si:dkeyp-104h9.5	ENSORLG00000019460	7	ENSORLT00000024221	ENSORLE00000214433	1	1	31197599	31198550	1	952	CAGG	31197927	31197930	left	CCCAGCCAGGCTCTGCCCCCGTG	23	31197921	31197943	331	621	75.0	4	0|0|0|0	0
si:dkeyp-104h9.5	ENSORLG00000019460	7	ENSORLT00000024221	ENSORLE00000214433	1	1	31197599	31198550	1	952	CAGA	31197964	31197967	left	CCCCAGAGTGGGCATTCAATTGG	23	31197961	31197983	368	584	50.0	0	0|0|0|0	0
si:dkeyp-104h9.5	ENSORLG00000019460	7	ENSORLT00000024221	ENSORLE00000214433	1	1	31197599	31198550	1	952	CAGA	31198433	31198436	left	CCTTCAGTGCCCTCAGAGATGGA	23	31198437	31198459	837	115	55.00000000000001	0	0|0|0|2	800
si:dkeyp-104h9.5	ENSORLG00000019460	7	ENSORLT00000024221	ENSORLE00000214433	1	1	31197599	31198550	1	952	CAGG	31198247	31198250	right	GGAGAAGCAGGAGGACCGGGAGG	23	31198240	31198262	651	301	70.0	0	0|0|4|92	20000
si:dkeyp-104h9.5	ENSORLG00000019460	7	ENSORLT00000024221	ENSORLE00000214433	1	1	31197599	31198550	1	952	AAGA	31198160	31198163	left	CCCGACGGACACCGCGGCGTCTT	23	31198165	31198187	564	388	70.0	1	0|0|0|0	0
si:dkeyp-104h9.5	ENSORLG00000019460	7	ENSORLT00000024221	ENSORLE00000214433	1	1	31197599	31198550	1	952	AAGG	31198373	31198376	left	CCTGTCAGTGGTGTGGACCTCCG	23	31198384	31198406	777	175	65.0	0	0|0|0|1	400
si:dkeyp-104h9.5	ENSORLG00000019460	7	ENSORLT00000024221	ENSORLE00000214433	1	1	31197599	31198550	1	952	CAGG	31198099	31198102	right	CCGGGACTGCCTCTCCATCAGGG	23	31198081	31198103	503	449	65.0	0	0|0|0|1	400
si:dkeyp-104h9.5	ENSORLG00000019460	7	ENSORLT00000024221	ENSORLE00000214433	1	1	31197599	31198550	1	952	AAGG	31198028	31198031	right	GCGCCAGCATGCTGTGGTTCCGG	23	31198005	31198027	432	520	65.0	1	0|0|0|0	0
si:dkeyp-104h9.5	ENSORLG00000019460	7	ENSORLT00000024221	ENSORLE00000214433	1	1	31197599	31198550	1	952	CAGG	31198349	31198352	left	CCCTGCTAAATCTGAGCACAAGG	23	31198354	31198376	753	199	45.0	2	0|0|0|1	400
si:dkeyp-104h9.5	ENSORLG00000019460	7	ENSORLT00000024221	ENSORLE00000214433	1	1	31197599	31198550	1	952	CAGA	31197964	31197967	right	GACCGACTACTCCCCCAGAGTGG	23	31197949	31197971	368	584	65.0	0	0|0|0|1	400
si:dkeyp-104h9.5	ENSORLG00000019460	7	ENSORLT00000024221	ENSORLE00000214433	1	1	31197599	31198550	1	952	CAGA	31198450	31198453	right	ACCTTCAGTGCCCTCAGAGATGG	23	31198436	31198458	854	98	55.00000000000001	0	0|0|0|1	400
si:dkeyp-104h9.5	ENSORLG00000019460	7	ENSORLT00000024221	ENSORLE00000214433	1	1	31197599	31198550	1	952	AAGG	31198330	31198333	right	TGACCAAAAGGCTGAGCAGCAGG	23	31198323	31198345	734	218	55.00000000000001	3	0|0|1|1	1000
si:dkeyp-104h9.5	ENSORLG00000019460	7	ENSORLT00000024221	ENSORLE00000214433	1	1	31197599	31198550	1	952	CAGG	31197833	31197836	right	TGTACAGCTCCCCCCAGGACCGG	23	31197819	31197841	237	715	65.0	0	0|0|0|0	0
si:dkeyp-104h9.5	ENSORLG00000019460	7	ENSORLT00000024221	ENSORLE00000214433	1	1	31197599	31198550	1	952	CAGG	31198279	31198282	left	CCGGCAGGGTTCCCGTGGAGAAC	23	31198275	31198297	683	269	65.0	2	0|0|0|0	0
si:dkeyp-104h9.5	ENSORLG00000019460	7	ENSORLT00000024221	ENSORLE00000214433	1	1	31197599	31198550	1	952	CAGG	31198279	31198282	right	GTCCTCCGGCAGGGTTCCCGTGG	23	31198270	31198292	683	269	75.0	2	0|0|0|14	5600
si:dkeyp-104h9.5	ENSORLG00000019460	7	ENSORLT00000024221	ENSORLE00000214433	1	1	31197599	31198550	1	952	CAGG	31198279	31198282	right	GGTGCTGCTGTCCTCCGGCAGGG	23	31198261	31198283	683	269	70.0	2	0|0|0|3	1200
si:dkeyp-104h9.5	ENSORLG00000019460	7	ENSORLT00000024221	ENSORLE00000214433	1	1	31197599	31198550	1	952	CAGG	31198279	31198282	left	CCCGTGGAGAACAACCGCATGGT	23	31198286	31198308	683	269	55.00000000000001	0	0|0|0|1	400
si:dkeyp-104h9.5	ENSORLG00000019460	7	ENSORLT00000024221	ENSORLE00000214433	1	1	31197599	31198550	1	952	CAGA	31197947	31197950	left	CCAGACCGACTACTCCCCCAGAG	23	31197946	31197968	351	601	65.0	0	0|0|0|0	0
si:dkeyp-104h9.5	ENSORLG00000019460	7	ENSORLT00000024221	ENSORLE00000214433	1	1	31197599	31198550	1	952	CAGA	31197964	31197967	left	CCGACTACTCCCCCAGAGTGGGC	23	31197951	31197973	368	584	65.0	2	0|0|0|1	400
si:dkeyp-104h9.5	ENSORLG00000019460	7	ENSORLT00000024221	ENSORLE00000214433	1	1	31197599	31198550	1	952	CAGG	31198466	31198469	left	CCAAGCAGGAACTGGGGGATCTG	23	31198461	31198483	870	82	60.0	0	0|0|0|1	400
si:dkeyp-104h9.5	ENSORLG00000019460	7	ENSORLT00000024221	ENSORLE00000214433	1	1	31197599	31198550	1	952	CAGA	31198433	31198436	left	CCTCCAAGCTGGAACAGACCTTC	23	31198419	31198441	837	115	55.00000000000001	0	0|0|0|1	400
si:dkeyp-104h9.5	ENSORLG00000019460	7	ENSORLT00000024221	ENSORLE00000214433	1	1	31197599	31198550	1	952	CAGG	31198099	31198102	left	CCATCAGGGAGGAGTTCGTCGTT	23	31198095	31198117	503	449	55.00000000000001	0	0|0|0|0	0
si:dkeyp-104h9.5	ENSORLG00000019460	7	ENSORLT00000024221	ENSORLE00000214433	1	1	31197599	31198550	1	952	CAGG	31197833	31197836	left	CCCAGGACCGGCTGGATGCGCCT	23	31197831	31197853	237	715	70.0	1	0|0|0|0	0
si:dkeyp-104h9.5	ENSORLG00000019460	7	ENSORLT00000024221	ENSORLE00000214433	1	1	31197599	31198550	1	952	CAGG	31198279	31198282	left	CCGTGGAGAACAACCGCATGGTG	23	31198287	31198309	683	269	55.00000000000001	0	0|0|0|1	400
si:dkeyp-104h9.5	ENSORLG00000019460	7	ENSORLT00000024221	ENSORLE00000214433	1	1	31197599	31198550	1	952	CAGG	31198279	31198282	left	CCTCCGGCAGGGTTCCCGTGGAG	23	31198272	31198294	683	269	75.0	1	0|0|0|0	0
si:dkeyp-104h9.5	ENSORLG00000019460	7	ENSORLT00000024221	ENSORLE00000214433	1	1	31197599	31198550	1	952	CAGG	31198279	31198282	right	CGGGAGGTGCTGCTGTCCTCCGG	23	31198256	31198278	683	269	70.0	2	0|0|0|1	400
si:dkeyp-104h9.5	ENSORLG00000019460	7	ENSORLT00000024221	ENSORLE00000214433	1	1	31197599	31198550	1	952	CAGG	31198247	31198250	right	GCACGGAGAAGCAGGAGGACCGG	23	31198236	31198258	651	301	65.0	0	0|0|0|1	400
si:dkeyp-104h9.5	ENSORLG00000019460	7	ENSORLT00000024221	ENSORLE00000214433	1	1	31197599	31198550	1	952	CAGG	31198247	31198250	right	CACCAGCACGGAGAAGCAGGAGG	23	31198231	31198253	651	301	65.0	0	0|0|1|5	2600
si:dkeyp-104h9.5	ENSORLG00000019460	7	ENSORLT00000024221	ENSORLE00000214433	1	1	31197599	31198550	1	952	CAGA	31197964	31197967	left	CCCCCAGAGTGGGCATTCAATTG	23	31197960	31197982	368	584	50.0	0	0|0|0|0	0
si:dkeyp-104h9.5	ENSORLG00000019460	7	ENSORLT00000024221	ENSORLE00000214433	1	1	31197599	31198550	1	952	CAGG	31197927	31197930	left	CCTCCTCCCAGCCAGGCTCTGCC	23	31197915	31197937	331	621	75.0	3	0|0|0|6	2400
si:dkeyp-104h9.5	ENSORLG00000019460	7	ENSORLT00000024221	ENSORLE00000214433	1	1	31197599	31198550	1	952	CAGG	31198247	31198250	right	CACGGAGAAGCAGGAGGACCGGG	23	31198237	31198259	651	301	65.0	0	0|0|0|6	2400
si:dkeyp-104h9.5	ENSORLG00000019460	7	ENSORLT00000024221	ENSORLE00000214433	1	1	31197599	31198550	1	952	CAGG	31198342	31198345	left	CCCTGCTAAATCTGAGCACAAGG	23	31198354	31198376	746	206	45.0	2	0|0|0|1	400
si:dkeyp-104h9.5	ENSORLG00000019460	7	ENSORLT00000024221	ENSORLE00000214433	1	1	31197599	31198550	1	952	CAGA	31197964	31197967	right	ACCGACTACTCCCCCAGAGTGGG	23	31197950	31197972	368	584	60.0	1	0|0|0|0	0
si:dkeyp-104h9.5	ENSORLG00000019460	7	ENSORLT00000024221	ENSORLE00000214433	1	1	31197599	31198550	1	952	CAGA	31198433	31198436	left	CCAAGCTGGAACAGACCTTCAGT	23	31198422	31198444	837	115	50.0	0	0|0|0|1	400
si:dkeyp-104h9.5	ENSORLG00000019460	7	ENSORLT00000024221	ENSORLE00000214433	1	1	31197599	31198550	1	952	CAGG	31197927	31197930	left	CCGTGCACCAGACCGACTACTCC	23	31197939	31197961	331	621	60.0	0	0|0|0|0	0
si:dkeyp-104h9.5	ENSORLG00000019460	7	ENSORLT00000024221	ENSORLE00000214433	1	1	31197599	31198550	1	952	AAGG	31198028	31198031	right	AGCATGCTGTGGTTCCGGAAGGG	23	31198010	31198032	432	520	55.00000000000001	1	0|0|0|0	0
si:dkeyp-104h9.5	ENSORLG00000019460	7	ENSORLT00000024221	ENSORLE00000214433	1	1	31197599	31198550	1	952	CAGA	31197964	31197967	left	CCCAGAGTGGGCATTCAATTGGA	23	31197962	31197984	368	584	45.0	0	0|0|0|1	400
si:dkeyp-104h9.5	ENSORLG00000019460	7	ENSORLT00000024221	ENSORLE00000214433	1	1	31197599	31198550	1	952	CAGG	31197927	31197930	left	CCTCCCAGCCAGGCTCTGCCCCC	23	31197918	31197940	331	621	80.0	3	0|0|0|4	1600
si:dkeyp-104h9.5	ENSORLG00000019460	7	ENSORLT00000024221	ENSORLE00000214433	1	1	31197599	31198550	1	952	CAGG	31198099	31198102	left	CCTCTCCATCAGGGAGGAGTTCG	23	31198090	31198112	503	449	60.0	1	0|0|0|1	400
si:dkeyp-104h9.5	ENSORLG00000019460	7	ENSORLT00000024221	ENSORLE00000214433	1	1	31197599	31198550	1	952	CAGG	31197833	31197836	left	CCGGCTGGATGCGCCTTTCGTTT	23	31197838	31197860	237	715	55.00000000000001	0	0|0|0|0	0
si:dkeyp-104h9.5	ENSORLG00000019460	7	ENSORLT00000024221	ENSORLE00000214433	1	1	31197599	31198550	1	952	CAGG	31197833	31197836	left	CCCCAGGACCGGCTGGATGCGCC	23	31197830	31197852	237	715	75.0	1	0|0|0|0	0
si:dkeyp-104h9.5	ENSORLG00000019460	7	ENSORLT00000024221	ENSORLE00000214433	1	1	31197599	31198550	1	952	CAGG	31198342	31198345	right	AAGGCTGAGCAGCAGGATCCAGG	23	31198330	31198352	746	206	60.0	3	0|0|0|10	4000
si:dkeyp-104h9.5	ENSORLG00000019460	7	ENSORLT00000024221	ENSORLE00000214433	1	1	31197599	31198550	1	952	CAGA	31197947	31197950	left	CCCCGTGCACCAGACCGACTACT	23	31197937	31197959	351	601	60.0	0	0|0|0|0	0
si:dkeyp-104h9.5	ENSORLG00000019460	7	ENSORLT00000024221	ENSORLE00000214433	1	1	31197599	31198550	1	952	CAGA	31198433	31198436	right	GCCCATCGAGTCCTCCAAGCTGG	23	31198408	31198430	837	115	65.0	2	0|0|0|1	400
si:dkeyp-104h9.5	ENSORLG00000019460	7	ENSORLT00000024221	ENSORLE00000214433	1	1	31197599	31198550	1	952	AAGA	31198160	31198163	left	CCACATCAAGAACCCGACGGACA	23	31198153	31198175	564	388	55.00000000000001	0	0|0|0|1	400
si:dkeyp-104h9.5	ENSORLG00000019460	7	ENSORLT00000024221	ENSORLE00000214433	1	1	31197599	31198550	1	952	CAGA	31198450	31198453	left	CCCTCAGAGATGGAGCCAAGCAG	23	31198446	31198468	854	98	55.00000000000001	0	0|0|1|1	1000
si:dkeyp-104h9.5	ENSORLG00000019460	7	ENSORLT00000024221	ENSORLE00000214433	1	1	31197599	31198550	1	952	CAGA	31197947	31197950	left	CCCGTGCACCAGACCGACTACTC	23	31197938	31197960	351	601	60.0	0	0|0|0|1	400
si:dkeyp-104h9.5	ENSORLG00000019460	7	ENSORLT00000024221	ENSORLE00000214433	1	1	31197599	31198550	1	952	CAGG	31197833	31197836	left	CCAGGACCGGCTGGATGCGCCTT	23	31197832	31197854	237	715	70.0	1	0|0|0|1	400
si:dkeyp-104h9.5	ENSORLG00000019460	7	ENSORLT00000024221	ENSORLE00000214433	1	1	31197599	31198550	1	952	CAGA	31197947	31197950	left	CCGTGCACCAGACCGACTACTCC	23	31197939	31197961	351	601	60.0	0	0|0|0|0	0
si:dkeyp-104h9.5	ENSORLG00000019460	7	ENSORLT00000024221	ENSORLE00000214433	1	1	31197599	31198550	1	952	CAGA	31197947	31197950	left	CCGACTACTCCCCCAGAGTGGGC	23	31197951	31197973	351	601	65.0	2	0|0|0|1	400
si:dkeyp-104h9.5	ENSORLG00000019460	7	ENSORLT00000024221	ENSORLE00000214433	1	1	31197599	31198550	1	952	AAGG	31198028	31198031	left	CCGTGCTGTCCGTCCGCTGCGCG	23	31198035	31198057	432	520	75.0	5	0|0|0|0	0
si:dkeyp-104h9.5	ENSORLG00000019460	7	ENSORLT00000024221	ENSORLE00000214433	1	1	31197599	31198550	1	952	CAGA	31198126	31198129	left	CCAACGTGTTCCTGCAGCGAGTC	23	31198131	31198153	530	422	60.0	0	0|0|0|2	800
si:dkeyp-104h9.5	ENSORLG00000019460	7	ENSORLT00000024221	ENSORLE00000214433	1	1	31197599	31198550	1	952	CAGA	31197947	31197950	left	CCCCCGTGCACCAGACCGACTAC	23	31197936	31197958	351	601	65.0	1	0|0|0|0	0
si:dkeyp-104h9.5	ENSORLG00000019460	7	ENSORLT00000024221	ENSORLE00000214433	1	1	31197599	31198550	1	952	AAGA	31198160	31198163	left	CCGACGGACACCGCGGCGTCTTT	23	31198166	31198188	564	388	65.0	0	0|0|0|0	0
shmt2	ENSORLG00000005536	5	ENSORLT00000006971	ENSORLE00000062367	2	1	11114825	11115016	1	192	AAGA	11114901	11114904	left	CCTGGACCGGTCAGGAGAGCCTG	23	11114910	11114932	79	113	70.0	1	0|0|0|1	400
shmt2	ENSORLG00000005536	5	ENSORLT00000006971	ENSORLE00000062367	2	1	11114825	11115016	1	192	CAGG	11114921	11114924	left	CCTGGCTGAGGATGACCCTGAAA	23	11114929	11114951	99	93	55.00000000000001	1	0|0|0|1	400
shmt2	ENSORLG00000005536	5	ENSORLT00000006971	ENSORLE00000062367	2	1	11114825	11115016	1	192	CAGG	11114921	11114924	left	CCTGGACCGGTCAGGAGAGCCTG	23	11114910	11114932	99	93	70.0	1	0|0|0|1	400
shmt2	ENSORLG00000005536	5	ENSORLT00000006971	ENSORLE00000062367	2	1	11114825	11115016	1	192	AAGA	11114901	11114904	right	CCACGCTGCCACCTGCACTGCGG	23	11114875	11114897	79	113	70.0	0	0|0|0|1	400
shmt2	ENSORLG00000005536	5	ENSORLT00000006971	ENSORLE00000062367	2	1	11114825	11115016	1	192	CAGG	11114921	11114924	right	GATGAAGATCGCTCCTGGACCGG	23	11114897	11114919	99	93	55.00000000000001	0	0|0|0|0	0
shmt2	ENSORLG00000005536	5	ENSORLT00000006971	ENSORLE00000062367	2	1	11114825	11115016	1	192	CAGG	11114921	11114924	right	CTGCGGATGAAGATCGCTCCTGG	23	11114892	11114914	99	93	60.0	0	0|0|0|1	400
shmt2	ENSORLG00000005536	5	ENSORLT00000006971	ENSORLE00000062367	2	1	11114825	11115016	1	192	CAGG	11114921	11114924	left	CCGGTCAGGAGAGCCTGGCTGAG	23	11114916	11114938	99	93	65.0	4	0|0|0|0	0
shmt2	ENSORLG00000005536	5	ENSORLT00000006971	ENSORLE00000062367	2	1	11114825	11115016	1	192	AAGA	11114901	11114904	right	CTGCGGATGAAGATCGCTCCTGG	23	11114892	11114914	79	113	60.0	0	0|0|0|1	400
shmt2	ENSORLG00000005536	5	ENSORLT00000006971	ENSORLE00000062367	2	1	11114825	11115016	1	192	CAGG	11114921	11114924	right	CTGGACCGGTCAGGAGAGCCTGG	23	11114911	11114933	99	93	70.0	0	0|0|0|0	0
shmt2	ENSORLG00000005536	5	ENSORLT00000006971	ENSORLE00000062372	4	1	11119986	11120186	1	201	CAGA	11120066	11120069	left	CCCAGAAAAGTGGGGCATCAACG	23	11120064	11120086	83	118	50.0	0	0|0|0|0	0
shmt2	ENSORLG00000005536	5	ENSORLT00000006971	ENSORLE00000062372	4	1	11119986	11120186	1	201	CAGA	11120066	11120069	right	TTGACTTGGACCCAGAAAAGTGG	23	11120054	11120076	83	118	45.0	0	0|0|0|1	400
shmt2	ENSORLG00000005536	5	ENSORLT00000006971	ENSORLE00000062372	4	1	11119986	11120186	1	201	CAGA	11120066	11120069	left	CCAGAAAAGTGGGGCATCAACGT	23	11120065	11120087	83	118	50.0	0	0|0|0|0	0
shmt2	ENSORLG00000005536	5	ENSORLT00000006971	ENSORLE00000062372	4	1	11119986	11120186	1	201	CAGA	11120066	11120069	right	GACTTGGACCCAGAAAAGTGGGG	23	11120056	11120078	83	118	50.0	1	0|0|0|1	400
shmt2	ENSORLG00000005536	5	ENSORLT00000006971	ENSORLE00000062372	4	1	11119986	11120186	1	201	CAGA	11120066	11120069	right	TGACTTGGACCCAGAAAAGTGGG	23	11120055	11120077	83	118	45.0	1	0|0|0|1	400
shmt2	ENSORLG00000005536	5	ENSORLT00000006971	ENSORLE00000062372	4	1	11119986	11120186	1	201	CAGA	11120066	11120069	right	AGCTCTGGAAGCCTTTGACTTGG	23	11120040	11120062	83	118	50.0	0	0|0|0|0	0
lama5	ENSORLG00000019677	7	ENSORLT00000024501	ENSORLE00000269730	1	1	31149901	31149638	-1	264	CAGG	31149700	31149697	left	CCTCTACTGCAAGCTGGTCGGTG	23	31149695	31149673	60	204	60.0	0	0|0|0|1	400
lama5	ENSORLG00000019677	7	ENSORLT00000024501	ENSORLE00000269730	1	1	31149901	31149638	-1	264	CAGG	31149823	31149820	right	CACCACGGCACAGGAGCTTCCGG	23	31149833	31149811	183	81	65.0	0	0|0|0|1	400
lama5	ENSORLG00000019677	7	ENSORLT00000024501	ENSORLE00000269730	1	1	31149901	31149638	-1	264	AAGA	31149751	31149748	right	GCCTTACTTCAACCTGGCAGAGG	23	31149779	31149757	111	153	55.00000000000001	0	0|0|1|0	600
lama5	ENSORLG00000019677	7	ENSORLT00000024501	ENSORLE00000269730	1	1	31149901	31149638	-1	264	AAGA	31149751	31149748	left	CCACCGCGACCTGCGGGCTGGAC	23	31149741	31149719	111	153	80.0	2	0|0|0|1	400
lama5	ENSORLG00000019677	7	ENSORLT00000024501	ENSORLE00000269730	1	1	31149901	31149638	-1	264	CAGA	31149762	31149759	left	CCAAGATCACCGCCACCGCGACC	23	31149753	31149731	122	142	70.0	0	0|0|0|0	0
lama5	ENSORLG00000019677	7	ENSORLT00000024501	ENSORLE00000269730	1	1	31149901	31149638	-1	264	CAGA	31149762	31149759	right	CCTTACTTCAACCTGGCAGAGGG	23	31149778	31149756	122	142	50.0	0	0|0|1|0	600
lama5	ENSORLG00000019677	7	ENSORLT00000024501	ENSORLE00000269730	1	1	31149901	31149638	-1	264	CAGG	31149710	31149707	right	ACCTGCGGGCTGGACGACGCCGG	23	31149733	31149711	70	194	75.0	1	1|0|0|2	1800
lama5	ENSORLG00000019677	7	ENSORLT00000024501	ENSORLE00000269730	1	1	31149901	31149638	-1	264	AAGA	31149751	31149748	right	CCTTACTTCAACCTGGCAGAGGG	23	31149778	31149756	111	153	50.0	0	0|0|1|0	600
lama5	ENSORLG00000019677	7	ENSORLT00000024501	ENSORLE00000269730	1	1	31149901	31149638	-1	264	CAGG	31149710	31149707	left	CCGGCAGGAGCATACAGGACCTC	23	31149714	31149692	70	194	60.0	0	0|0|0|0	0
lama5	ENSORLG00000019677	7	ENSORLT00000024501	ENSORLE00000269730	1	1	31149901	31149638	-1	264	AAGA	31149751	31149748	left	CCGCCACCGCGACCTGCGGGCTG	23	31149744	31149722	111	153	80.0	2	0|0|0|1	400
lama5	ENSORLG00000019677	7	ENSORLT00000024501	ENSORLE00000269730	1	1	31149901	31149638	-1	264	CAGG	31149823	31149820	right	GACCTGCTGCTGGTGCACCACGG	23	31149848	31149826	183	81	65.0	1	0|0|1|8	3800
lama5	ENSORLG00000019677	7	ENSORLT00000024501	ENSORLE00000269730	1	1	31149901	31149638	-1	264	CAGG	31149700	31149697	left	CCGGCAGGAGCATACAGGACCTC	23	31149714	31149692	60	204	60.0	0	0|0|0|0	0
lama5	ENSORLG00000019677	7	ENSORLT00000024501	ENSORLE00000269730	1	1	31149901	31149638	-1	264	CAGA	31149762	31149759	right	GCCTTACTTCAACCTGGCAGAGG	23	31149779	31149757	122	142	55.00000000000001	0	0|0|1|0	600
lama5	ENSORLG00000019677	7	ENSORLT00000024501	ENSORLE00000269730	1	1	31149901	31149638	-1	264	CAGA	31149762	31149759	right	GCACCCGCCTTACTTCAACCTGG	23	31149785	31149763	122	142	60.0	0	0|0|0|1	400
lama5	ENSORLG00000019677	7	ENSORLT00000024501	ENSORLE00000269730	1	1	31149901	31149638	-1	264	CAGG	31149823	31149820	left	CCACGGCACAGGAGCTTCCGGCC	23	31149831	31149809	183	81	75.0	1	0|0|0|0	0
lama5	ENSORLG00000019677	7	ENSORLT00000024501	ENSORLE00000269730	1	1	31149901	31149638	-1	264	CAGG	31149700	31149697	right	GCGGGCTGGACGACGCCGGCAGG	23	31149729	31149707	60	204	85.0	1	1|0|0|0	1000
lama5	ENSORLG00000019677	7	ENSORLT00000024501	ENSORLE00000269730	1	1	31149901	31149638	-1	264	CAGG	31149823	31149820	left	CCGGCCAACGGACTGAACGGGTA	23	31149814	31149792	183	81	60.0	0	0|0|0|0	0
lama5	ENSORLG00000019677	7	ENSORLT00000024501	ENSORLE00000269730	1	1	31149901	31149638	-1	264	CAGA	31149762	31149759	left	CCTGGCAGAGGGCACCAAGATCA	23	31149767	31149745	122	142	60.0	0	0|0|0|1	400
lama5	ENSORLG00000019677	7	ENSORLT00000024501	ENSORLE00000269730	1	1	31149901	31149638	-1	264	AAGA	31149751	31149748	left	CCAAGATCACCGCCACCGCGACC	23	31149753	31149731	111	153	70.0	0	0|0|0|0	0
lama5	ENSORLG00000019677	7	ENSORLT00000024501	ENSORLE00000269730	1	1	31149901	31149638	-1	264	CAGG	31149710	31149707	right	CGACGCCGGCAGGAGCATACAGG	23	31149719	31149697	70	194	70.0	0	0|0|0|2	800
lama5	ENSORLG00000019677	7	ENSORLT00000024501	ENSORLE00000216007	2	1	31139433	31139281	-1	153	CAGA	31139360	31139357	right	CCCATCACCAACGCCATCGACGG	23	31139385	31139363	77	76	60.0	0	0|0|0|1	400
lama5	ENSORLG00000019677	7	ENSORLT00000024501	ENSORLE00000216007	2	1	31139433	31139281	-1	153	CAGA	31139360	31139357	right	CCATCACCAACGCCATCGACGGG	23	31139384	31139362	77	76	60.0	0	1|0|0|0	1000
lama5	ENSORLG00000019677	7	ENSORLT00000024501	ENSORLE00000216007	2	1	31139433	31139281	-1	153	CAGA	31139346	31139343	left	CCTGTCTCGCAGCACAGAGTACA	23	31139335	31139313	63	90	55.00000000000001	0	0|0|0|1	400
lama5	ENSORLG00000019677	7	ENSORLT00000024501	ENSORLE00000216007	2	1	31139433	31139281	-1	153	CAGA	31139360	31139357	left	CCATCGACGGGACAGAGCGATGG	23	31139372	31139350	77	76	65.0	0	0|0|0|1	400
lama5	ENSORLG00000019677	7	ENSORLT00000024501	ENSORLE00000216007	2	1	31139433	31139281	-1	153	CAGA	31139346	31139343	right	CCATCGACGGGACAGAGCGATGG	23	31139372	31139350	63	90	65.0	0	0|0|0|1	400
lama5	ENSORLG00000019677	7	ENSORLT00000024501	ENSORLE00000216007	2	1	31139433	31139281	-1	153	CAGA	31139346	31139343	right	TCGACGGGACAGAGCGATGGTGG	23	31139369	31139347	63	90	65.0	0	0|0|0|1	400
lama5	ENSORLG00000019677	7	ENSORLT00000024501	ENSORLE00000216007	2	1	31139433	31139281	-1	153	CAGA	31139346	31139343	left	CCCTGTCTCGCAGCACAGAGTAC	23	31139336	31139314	63	90	55.00000000000001	0	0|0|0|0	0
lama5	ENSORLG00000019677	7	ENSORLT00000024501	ENSORLE00000216007	2	1	31139433	31139281	-1	153	CAGA	31139346	31139343	left	CCACCCCTGTCTCGCAGCACAGA	23	31139340	31139318	63	90	65.0	1	0|0|0|1	400
lama5	ENSORLG00000019677	7	ENSORLT00000024501	ENSORLE00000216007	2	1	31139433	31139281	-1	153	CAGA	31139346	31139343	left	CCCCTGTCTCGCAGCACAGAGTA	23	31139337	31139315	63	90	55.00000000000001	1	0|0|0|0	0
lama5	ENSORLG00000019677	7	ENSORLT00000024501	ENSORLE00000216007	2	1	31139433	31139281	-1	153	CAGA	31139360	31139357	right	CCATCGACGGGACAGAGCGATGG	23	31139372	31139350	77	76	65.0	0	0|0|0|1	400
lama5	ENSORLG00000019677	7	ENSORLT00000024501	ENSORLE00000216007	2	1	31139433	31139281	-1	153	CAGA	31139346	31139343	left	CCCACCCCTGTCTCGCAGCACAG	23	31139341	31139319	63	90	65.0	1	0|0|0|1	400
lama5	ENSORLG00000019677	7	ENSORLT00000024501	ENSORLE00000216007	2	1	31139433	31139281	-1	153	CAGA	31139360	31139357	right	TCGACGGGACAGAGCGATGGTGG	23	31139369	31139347	77	76	65.0	0	0|0|0|1	400
lama5	ENSORLG00000019677	7	ENSORLT00000024501	ENSORLE00000216013	5	1	31108468	31108298	-1	171	AAGG	31108393	31108390	left	CCAAGGCCACCAACATCCGGCTG	23	31108395	31108373	93	78	65.0	3	0|0|0|0	0
lama5	ENSORLG00000019677	7	ENSORLT00000024501	ENSORLE00000216013	5	1	31108468	31108298	-1	171	AAGG	31108393	31108390	left	CCAACATCCGGCTGCGCTTCCTG	23	31108386	31108364	93	78	65.0	2	0|0|0|5	2000
lama5	ENSORLG00000019677	7	ENSORLT00000024501	ENSORLE00000216013	5	1	31108468	31108298	-1	171	AAGG	31108393	31108390	right	TTACCAAGGCCACCAACATCCGG	23	31108398	31108376	93	78	50.0	1	1|0|0|0	1000
lama5	ENSORLG00000019677	7	ENSORLT00000024501	ENSORLE00000216013	5	1	31108468	31108298	-1	171	AAGG	31108393	31108390	left	CCACCAACATCCGGCTGCGCTTC	23	31108389	31108367	93	78	65.0	2	0|0|0|3	1200
lama5	ENSORLG00000019677	7	ENSORLT00000024501	ENSORLE00000216025	12	1	31092457	31092330	-1	128	CAGG	31092392	31092389	right	ATCTGTAAACCAGGATTCACCGG	23	31092402	31092380	60	68	40.0	0	0|0|0|0	0
lama5	ENSORLG00000019677	7	ENSORLT00000024501	ENSORLE00000216025	12	1	31092457	31092330	-1	128	CAGG	31092392	31092389	right	TCTGTAAACCAGGATTCACCGGG	23	31092401	31092379	60	68	45.0	0	1|0|0|0	1000
lama5	ENSORLG00000019677	7	ENSORLT00000024501	ENSORLE00000216025	12	1	31092457	31092330	-1	128	CAGG	31092392	31092389	right	CTGTAAACCAGGATTCACCGGGG	23	31092400	31092378	60	68	50.0	0	0|0|0|1	400
lama5	ENSORLG00000019677	7	ENSORLT00000024501	ENSORLE00000216025	12	1	31092457	31092330	-1	128	CAGG	31092392	31092389	left	CCGGGGACCACTGCGACACCTGC	23	31092383	31092361	60	68	70.0	0	0|0|0|0	0
lama5	ENSORLG00000019677	7	ENSORLT00000024501	ENSORLE00000216025	12	1	31092457	31092330	-1	128	CAGG	31092392	31092389	left	CCAGGATTCACCGGGGACCACTG	23	31092393	31092371	60	68	65.0	0	0|0|0|0	0
lama5	ENSORLG00000019677	7	ENSORLT00000024501	ENSORLE00000216027	14	1	31091654	31091520	-1	135	CAGA	31091585	31091582	right	TTGTGCAGGCCAGAATTTCAGGG	23	31091595	31091573	63	72	45.0	1	1|0|0|2	1800
lama5	ENSORLG00000019677	7	ENSORLT00000024501	ENSORLE00000216027	14	1	31091654	31091520	-1	135	CAGG	31091590	31091587	left	CCGCTGTTTGTGCAGGCCAGAAT	23	31091602	31091580	68	67	50.0	1	0|0|0|0	0
lama5	ENSORLG00000019677	7	ENSORLT00000024501	ENSORLE00000216027	14	1	31091654	31091520	-1	135	CAGA	31091585	31091582	right	TTTGTGCAGGCCAGAATTTCAGG	23	31091596	31091574	63	72	45.0	1	0|0|0|2	800
lama5	ENSORLG00000019677	7	ENSORLT00000024501	ENSORLE00000216027	14	1	31091654	31091520	-1	135	CAGG	31091590	31091587	right	TTTGTGCAGGCCAGAATTTCAGG	23	31091596	31091574	68	67	45.0	1	0|0|0|2	800
lama5	ENSORLG00000019677	7	ENSORLT00000024501	ENSORLE00000216027	14	1	31091654	31091520	-1	135	CAGG	31091590	31091587	right	TTGTGCAGGCCAGAATTTCAGGG	23	31091595	31091573	68	67	45.0	1	1|0|0|2	1800
lama5	ENSORLG00000019677	7	ENSORLT00000024501	ENSORLE00000216027	14	1	31091654	31091520	-1	135	CAGA	31091585	31091582	left	CCAGAATTTCAGGGCCCTCGATG	23	31091586	31091564	63	72	55.00000000000001	0	0|0|0|1	400
lama5	ENSORLG00000019677	7	ENSORLT00000024501	ENSORLE00000216027	14	1	31091654	31091520	-1	135	CAGG	31091590	31091587	left	CCAGAATTTCAGGGCCCTCGATG	23	31091586	31091564	68	67	55.00000000000001	0	0|0|0|1	400
lama5	ENSORLG00000019677	7	ENSORLT00000024501	ENSORLE00000216027	14	1	31091654	31091520	-1	135	CAGA	31091585	31091582	right	CCTCTGGCCGCTGTTTGTGCAGG	23	31091609	31091587	63	72	65.0	0	0|0|0|2	800
arid3a	ENSORLG00000008198	4	ENSORLT00000045520	ENSORLE00000243321	1		13490666	13491791	1	1126	CAGG	13491616	13491619	right	GGCTGAGCAGGCCCAGATGGCGG	23	13491609	13491631	156	173	70.0	2	0|0|0|9	3600
arid3a	ENSORLG00000008198	4	ENSORLT00000045520	ENSORLE00000243321	1		13490666	13491791	1	1126	CAGA	13491692	13491695	left	CCATGTCAGAAAACAGCAGCGGC	23	13491686	13491708	232	97	55.00000000000001	0	0|0|0|1	400
arid3a	ENSORLG00000008198	4	ENSORLT00000045520	ENSORLE00000243321	1		13490666	13491791	1	1126	CAGA	13491622	13491625	right	CCCGGCCCCCGAGGCTGAGCAGG	23	13491597	13491619	162	167	85.0	2	0|0|0|1	400
arid3a	ENSORLG00000008198	4	ENSORLT00000045520	ENSORLE00000243321	1		13490666	13491791	1	1126	CAGG	13491616	13491619	left	CCAGATGGCGGCGCTGGCTGCCA	23	13491621	13491643	156	173	75.0	3	0|0|1|1	1000
arid3a	ENSORLG00000008198	4	ENSORLT00000045520	ENSORLE00000243321	1		13490666	13491791	1	1126	CAGG	13491616	13491619	left	CCGAGGCTGAGCAGGCCCAGATG	23	13491605	13491627	156	173	65.0	3	0|0|0|0	0
arid3a	ENSORLG00000008198	4	ENSORLT00000045520	ENSORLE00000243321	1		13490666	13491791	1	1126	CAGG	13491616	13491619	left	CCCAGATGGCGGCGCTGGCTGCC	23	13491620	13491642	156	173	75.0	1	0|0|0|1	400
arid3a	ENSORLG00000008198	4	ENSORLT00000045520	ENSORLE00000243321	1		13490666	13491791	1	1126	CAGA	13491622	13491625	left	CCAGATGGCGGCGCTGGCTGCCA	23	13491621	13491643	162	167	75.0	3	0|0|1|1	1000
arid3a	ENSORLG00000008198	4	ENSORLT00000045520	ENSORLE00000243321	1		13490666	13491791	1	1126	AAGA	13491667	13491670	right	GCCATGCGTGCTGTTGCTGCTGG	23	13491640	13491662	207	122	65.0	0	0|0|0|1	400
arid3a	ENSORLG00000008198	4	ENSORLT00000045520	ENSORLE00000243321	1		13490666	13491791	1	1126	CAGA	13491692	13491695	left	CCCATGTCAGAAAACAGCAGCGG	23	13491685	13491707	232	97	50.0	0	0|0|0|1	400
arid3a	ENSORLG00000008198	4	ENSORLT00000045520	ENSORLE00000243321	1		13490666	13491791	1	1126	AAGA	13491725	13491728	left	CCCGAAGATGACAACGATGAAGG	23	13491721	13491743	265	64	45.0	0	0|0|0|5	2000
arid3a	ENSORLG00000008198	4	ENSORLT00000045520	ENSORLE00000243321	1		13490666	13491791	1	1126	AAGA	13491667	13491670	right	TGCTGGTCTGAAGAGGGTGTCGG	23	13491657	13491679	207	122	55.00000000000001	0	0|0|0|3	1200
arid3a	ENSORLG00000008198	4	ENSORLT00000045520	ENSORLE00000243321	1		13490666	13491791	1	1126	CAGA	13491692	13491695	right	CCCATGTCAGAAAACAGCAGCGG	23	13491685	13491707	232	97	50.0	0	0|0|0|1	400
arid3a	ENSORLG00000008198	4	ENSORLT00000045520	ENSORLE00000243321	1		13490666	13491791	1	1126	AAGA	13491725	13491728	left	CCGAAGATGACAACGATGAAGGA	23	13491722	13491744	265	64	40.0	0	0|0|0|2	800
arid3a	ENSORLG00000008198	4	ENSORLT00000045520	ENSORLE00000243321	1		13490666	13491791	1	1126	CAGA	13491622	13491625	right	GCAGGCCCAGATGGCGGCGCTGG	23	13491615	13491637	162	167	80.0	1	0|0|0|1	400
arid3a	ENSORLG00000008198	4	ENSORLT00000045520	ENSORLE00000243321	1		13490666	13491791	1	1126	CAGG	13491616	13491619	left	CCCGAGGCTGAGCAGGCCCAGAT	23	13491604	13491626	156	173	65.0	3	0|0|0|0	0
arid3a	ENSORLG00000008198	4	ENSORLT00000045520	ENSORLE00000243321	1		13490666	13491791	1	1126	CAGA	13491622	13491625	right	GGCTGAGCAGGCCCAGATGGCGG	23	13491609	13491631	162	167	70.0	2	0|0|0|9	3600
arid3a	ENSORLG00000008198	4	ENSORLT00000045520	ENSORLE00000243321	1		13490666	13491791	1	1126	CAGG	13491616	13491619	left	CCCCCGAGGCTGAGCAGGCCCAG	23	13491602	13491624	156	173	75.0	3	0|0|1|1	1000
arid3a	ENSORLG00000008198	4	ENSORLT00000045520	ENSORLE00000243321	1		13490666	13491791	1	1126	AAGA	13491667	13491670	right	TGTTGCTGCTGGTCTGAAGAGGG	23	13491651	13491673	207	122	50.0	0	0|0|0|0	0
arid3a	ENSORLG00000008198	4	ENSORLT00000045520	ENSORLE00000243321	1		13490666	13491791	1	1126	AAGA	13491667	13491670	right	CTGTTGCTGCTGGTCTGAAGAGG	23	13491650	13491672	207	122	55.00000000000001	0	0|0|1|3	1800
arid3a	ENSORLG00000008198	4	ENSORLT00000045520	ENSORLE00000243321	1		13490666	13491791	1	1126	CAGG	13491616	13491619	left	CCCCGAGGCTGAGCAGGCCCAGA	23	13491603	13491625	156	173	70.0	3	0|0|0|2	800
arid3a	ENSORLG00000008198	4	ENSORLT00000045520	ENSORLE00000243321	1		13490666	13491791	1	1126	CAGA	13491622	13491625	left	CCCAGATGGCGGCGCTGGCTGCC	23	13491620	13491642	162	167	75.0	1	0|0|0|1	400
arid3a	ENSORLG00000008198	4	ENSORLT00000045520	ENSORLE00000243321	1		13490666	13491791	1	1126	CAGA	13491622	13491625	right	CGAGGCTGAGCAGGCCCAGATGG	23	13491606	13491628	162	167	70.0	3	0|0|0|0	0
arid3a	ENSORLG00000008198	4	ENSORLT00000045520	ENSORLE00000243321	1		13490666	13491791	1	1126	CAGG	13491616	13491619	right	CGAGGCTGAGCAGGCCCAGATGG	23	13491606	13491628	156	173	70.0	3	0|0|0|0	0
arid3a	ENSORLG00000008198	4	ENSORLT00000045520	ENSORLE00000243321	1		13490666	13491791	1	1126	CAGA	13491692	13491695	left	CCCCATGTCAGAAAACAGCAGCG	23	13491684	13491706	232	97	50.0	0	0|0|0|0	0
arid3a	ENSORLG00000008198	4	ENSORLT00000045520	ENSORLE00000243321	1		13490666	13491791	1	1126	CAGG	13491616	13491619	right	GATAGGCAGCCCGGCCCCCGAGG	23	13491588	13491610	156	173	80.0	1	0|0|0|0	0
arid3a	ENSORLG00000008198	4	ENSORLT00000045520	ENSORLE00000243321	1		13490666	13491791	1	1126	AAGA	13491725	13491728	right	AAACAGCAGCGGCGGGGAGGAGG	23	13491696	13491718	265	64	70.0	0	0|0|1|2	1400
arid3a	ENSORLG00000008198	4	ENSORLT00000045520	ENSORLE00000092648	2	1	13491879	13492161	1	283	CAGG	13491983	13491986	right	GTCATGATGCCGTGGCCCCAGGG	23	13491965	13491987	107	176	65.0	1	0|0|0|0	0
arid3a	ENSORLG00000008198	4	ENSORLT00000045520	ENSORLE00000092648	2	1	13491879	13492161	1	283	CAGG	13491983	13491986	left	CCCAGGGAAGGGTATCCTGCTGC	23	13491981	13492003	107	176	60.0	0	0|0|0|2	800
arid3a	ENSORLG00000008198	4	ENSORLT00000045520	ENSORLE00000092648	2	1	13491879	13492161	1	283	CAGG	13491983	13491986	right	GATGCCGTGGCCCCAGGGAAGGG	23	13491970	13491992	107	176	70.0	1	0|0|0|2	800
arid3a	ENSORLG00000008198	4	ENSORLT00000045520	ENSORLE00000092648	2	1	13491879	13492161	1	283	CAGG	13492063	13492066	left	CCCAGCATGGAGCAGGAGGCACG	23	13492051	13492073	187	96	65.0	1	0|0|0|0	0
arid3a	ENSORLG00000008198	4	ENSORLT00000045520	ENSORLE00000092648	2	1	13491879	13492161	1	283	AAGG	13491950	13491953	right	GGCGGAGGAAGGTCTTCCAACGG	23	13491942	13491964	74	209	60.0	2	0|0|0|0	0
arid3a	ENSORLG00000008198	4	ENSORLT00000045520	ENSORLE00000092648	2	1	13491879	13492161	1	283	AAGG	13492042	13492045	left	CCCAGCTTTTGAAGGTCCGCCCC	23	13492031	13492053	166	117	60.0	2	0|0|0|0	0
arid3a	ENSORLG00000008198	4	ENSORLT00000045520	ENSORLE00000092648	2	1	13491879	13492161	1	283	CAGG	13492063	13492066	right	CCGCCCCAGCATGGAGCAGGAGG	23	13492047	13492069	187	96	75.0	0	0|0|0|4	1600
arid3a	ENSORLG00000008198	4	ENSORLT00000045520	ENSORLE00000092648	2	1	13491879	13492161	1	283	AAGG	13491950	13491953	right	GGAAGACTTTGATGAGGACATGG	23	13491921	13491943	74	209	45.0	0	0|0|0|5	2000
arid3a	ENSORLG00000008198	4	ENSORLT00000045520	ENSORLE00000092648	2	1	13491879	13492161	1	283	AAGG	13492042	13492045	left	CCAGCTTTTGAAGGTCCGCCCCA	23	13492032	13492054	166	117	60.0	2	0|0|0|0	0
arid3a	ENSORLG00000008198	4	ENSORLT00000045520	ENSORLE00000092648	2	1	13491879	13492161	1	283	CAGG	13491983	13491986	left	CCCCAGGGAAGGGTATCCTGCTG	23	13491980	13492002	107	176	60.0	1	0|0|0|1	400
arid3a	ENSORLG00000008198	4	ENSORLT00000045520	ENSORLE00000092648	2	1	13491879	13492161	1	283	CAGG	13491983	13491986	right	TCCAACGGGTCATGATGCCGTGG	23	13491957	13491979	107	176	60.0	0	0|0|0|0	0
arid3a	ENSORLG00000008198	4	ENSORLT00000045520	ENSORLE00000092648	2	1	13491879	13492161	1	283	AAGG	13491988	13491991	right	GGTCATGATGCCGTGGCCCCAGG	23	13491964	13491986	112	171	70.0	1	0|0|0|2	800
arid3a	ENSORLG00000008198	4	ENSORLT00000045520	ENSORLE00000092648	2	1	13491879	13492161	1	283	AAGG	13491950	13491953	left	CCAACGGGTCATGATGCCGTGGC	23	13491958	13491980	74	209	65.0	2	0|0|0|0	0
arid3a	ENSORLG00000008198	4	ENSORLT00000045520	ENSORLE00000092648	2	1	13491879	13492161	1	283	AAGG	13491950	13491953	right	GCGGAGGAAGGTCTTCCAACGGG	23	13491943	13491965	74	209	60.0	2	0|0|0|0	0
arid3a	ENSORLG00000008198	4	ENSORLT00000045520	ENSORLE00000092648	2	1	13491879	13492161	1	283	AAGG	13491988	13491991	left	CCCAGGGAAGGGTATCCTGCTGC	23	13491981	13492003	112	171	60.0	0	0|0|0|2	800
arid3a	ENSORLG00000008198	4	ENSORLT00000045520	ENSORLE00000092648	2	1	13491879	13492161	1	283	AAGG	13491988	13491991	right	GATGCCGTGGCCCCAGGGAAGGG	23	13491970	13491992	112	171	70.0	1	0|0|0|2	800
arid3a	ENSORLG00000008198	4	ENSORLT00000045520	ENSORLE00000092648	2	1	13491879	13492161	1	283	AAGG	13491988	13491991	right	GTCATGATGCCGTGGCCCCAGGG	23	13491965	13491987	112	171	65.0	1	0|0|0|0	0
arid3a	ENSORLG00000008198	4	ENSORLT00000045520	ENSORLE00000092648	2	1	13491879	13492161	1	283	CAGG	13491983	13491986	right	TGATGCCGTGGCCCCAGGGAAGG	23	13491969	13491991	107	176	70.0	1	0|0|0|0	0
arid3a	ENSORLG00000008198	4	ENSORLT00000045520	ENSORLE00000092648	2	1	13491879	13492161	1	283	CAGG	13491983	13491986	left	CCAGGGAAGGGTATCCTGCTGCT	23	13491982	13492004	107	176	60.0	0	0|0|0|2	800
arid3a	ENSORLG00000008198	4	ENSORLT00000045520	ENSORLE00000092648	2	1	13491879	13492161	1	283	AAGG	13491988	13491991	left	CCGTGGCCCCAGGGAAGGGTATC	23	13491974	13491996	112	171	65.0	0	0|0|0|0	0
arid3a	ENSORLG00000008198	4	ENSORLT00000045520	ENSORLE00000092648	2	1	13491879	13492161	1	283	AAGG	13491950	13491953	right	CTTTGATGAGGACATGGCGGAGG	23	13491927	13491949	74	209	55.00000000000001	0	0|0|0|1	400
arid3a	ENSORLG00000008198	4	ENSORLT00000045520	ENSORLE00000092648	2	1	13491879	13492161	1	283	AAGG	13492042	13492045	left	CCGCCCCAGCATGGAGCAGGAGG	23	13492047	13492069	166	117	70.0	0	0|0|0|4	1600
arid3a	ENSORLG00000008198	4	ENSORLT00000045520	ENSORLE00000092648	2	1	13491879	13492161	1	283	AAGG	13491988	13491991	left	CCTGCTGCTGCCTCACCGCCAGC	23	13491996	13492018	112	171	75.0	2	0|0|1|11	5000
arid3a	ENSORLG00000008198	4	ENSORLT00000045520	ENSORLE00000092648	2	1	13491879	13492161	1	283	AAGG	13491988	13491991	left	CCAGGGAAGGGTATCCTGCTGCT	23	13491982	13492004	112	171	60.0	0	0|0|0|2	800
arid3a	ENSORLG00000008198	4	ENSORLT00000045520	ENSORLE00000092648	2	1	13491879	13492161	1	283	AAGG	13491988	13491991	left	CCCCAGGGAAGGGTATCCTGCTG	23	13491980	13492002	112	171	60.0	1	0|0|0|1	400
arid3a	ENSORLG00000008198	4	ENSORLT00000045520	ENSORLE00000092648	2	1	13491879	13492161	1	283	AAGG	13492042	13492045	left	CCCAGCATGGAGCAGGAGGCACG	23	13492051	13492073	166	117	65.0	1	0|0|0|0	0
arid3a	ENSORLG00000008198	4	ENSORLT00000045520	ENSORLE00000092648	2	1	13491879	13492161	1	283	AAGG	13492042	13492045	left	CCAGCATGGAGCAGGAGGCACGT	23	13492052	13492074	166	117	65.0	1	0|0|0|0	0
arid3a	ENSORLG00000008198	4	ENSORLT00000045520	ENSORLE00000092648	2	1	13491879	13492161	1	283	CAGG	13492063	13492066	left	CCCCAGCATGGAGCAGGAGGCAC	23	13492050	13492072	187	96	65.0	1	0|0|0|4	1600
arid3a	ENSORLG00000008198	4	ENSORLT00000045520	ENSORLE00000092648	2	1	13491879	13492161	1	283	AAGG	13491950	13491953	right	AGACTTTGATGAGGACATGGCGG	23	13491924	13491946	74	209	45.0	0	0|0|0|0	0
arid3a	ENSORLG00000008198	4	ENSORLT00000045520	ENSORLE00000092648	2	1	13491879	13492161	1	283	CAGG	13492063	13492066	right	TTTGAAGGTCCGCCCCAGCATGG	23	13492038	13492060	187	96	60.0	2	0|0|0|2	800
arid3a	ENSORLG00000008198	4	ENSORLT00000045520	ENSORLE00000092648	2	1	13491879	13492161	1	283	AAGG	13492042	13492045	left	CCCCAGCATGGAGCAGGAGGCAC	23	13492050	13492072	166	117	65.0	1	0|0|0|4	1600
arid3a	ENSORLG00000008198	4	ENSORLT00000045520	ENSORLE00000092648	2	1	13491879	13492161	1	283	CAGG	13492063	13492066	left	CCAGCATGGAGCAGGAGGCACGT	23	13492052	13492074	187	96	65.0	1	0|0|0|0	0
arid3a	ENSORLG00000008198	4	ENSORLT00000045520	ENSORLE00000092648	2	1	13491879	13492161	1	283	CAGG	13491983	13491986	left	CCGTGGCCCCAGGGAAGGGTATC	23	13491974	13491996	107	176	65.0	0	0|0|0|0	0
arid3a	ENSORLG00000008198	4	ENSORLT00000045520	ENSORLE00000092650	4	1	13510431	13510614	1	184	AAGG	13510508	13510511	right	GACAGAGAAGGGCGGCCTGGTGG	23	13510501	13510523	80	104	70.0	0	0|0|0|2	800
arid3a	ENSORLG00000008198	4	ENSORLT00000045520	ENSORLE00000092650	4	1	13510431	13510614	1	184	AAGA	13510535	13510538	right	CATAAACAAGAAACTGTGGAGGG	23	13510528	13510550	107	77	35.0	0	0|0|0|2	800
arid3a	ENSORLG00000008198	4	ENSORLT00000045520	ENSORLE00000092650	4	1	13510431	13510614	1	184	AAGG	13510508	13510511	left	CCTGGTGGAGGTCATAAACAAGA	23	13510516	13510538	80	104	45.0	0	0|0|1|2	1400
arid3a	ENSORLG00000008198	4	ENSORLT00000045520	ENSORLE00000092650	4	1	13510431	13510614	1	184	AAGG	13510508	13510511	right	TACAAGCTGGTGACAGAGAAGGG	23	13510490	13510512	80	104	45.0	0	0|0|1|2	1400
arid3a	ENSORLG00000008198	4	ENSORLT00000045520	ENSORLE00000092650	4	1	13510431	13510614	1	184	AAGA	13510535	13510538	right	TCATAAACAAGAAACTGTGGAGG	23	13510527	13510549	107	77	35.0	0	0|0|0|1	400
arid3a	ENSORLG00000008198	4	ENSORLT00000045520	ENSORLE00000092650	4	1	13510431	13510614	1	184	CAGA	13510503	13510506	right	AAGCTGGTGACAGAGAAGGGCGG	23	13510493	13510515	75	109	55.00000000000001	0	0|0|0|1	400
arid3a	ENSORLG00000008198	4	ENSORLT00000045520	ENSORLE00000092650	4	1	13510431	13510614	1	184	CAGA	13510503	13510506	right	TTTGTACATGCTCTACAAGCTGG	23	13510477	13510499	75	109	40.0	2	0|0|3|0	1800
arid3a	ENSORLG00000008198	4	ENSORLT00000045520	ENSORLE00000092650	4	1	13510431	13510614	1	184	CAGA	13510503	13510506	right	CTACAAGCTGGTGACAGAGAAGG	23	13510489	13510511	75	109	50.0	0	0|0|1|3	1800
arid3a	ENSORLG00000008198	4	ENSORLT00000045520	ENSORLE00000092650	4	1	13510431	13510614	1	184	AAGG	13510508	13510511	right	GGTGACAGAGAAGGGCGGCCTGG	23	13510498	13510520	80	104	70.0	0	0|0|0|1	400
arid3a	ENSORLG00000008198	4	ENSORLT00000045520	ENSORLE00000092650	4	1	13510431	13510614	1	184	AAGG	13510508	13510511	right	AAGCTGGTGACAGAGAAGGGCGG	23	13510493	13510515	80	104	55.00000000000001	0	0|0|0|1	400
arid3a	ENSORLG00000008198	4	ENSORLT00000045520	ENSORLE00000092650	4	1	13510431	13510614	1	184	AAGA	13510535	13510538	right	AGGTCATAAACAAGAAACTGTGG	23	13510524	13510546	107	77	35.0	0	0|0|0|0	0
arid3a	ENSORLG00000008198	4	ENSORLT00000045520	ENSORLE00000092650	4	1	13510431	13510614	1	184	CAGA	13510503	13510506	right	GGTGACAGAGAAGGGCGGCCTGG	23	13510498	13510520	75	109	70.0	0	0|0|0|1	400
arid3a	ENSORLG00000008198	4	ENSORLT00000045520	ENSORLE00000092650	4	1	13510431	13510614	1	184	CAGA	13510503	13510506	right	TACAAGCTGGTGACAGAGAAGGG	23	13510490	13510512	75	109	45.0	0	0|0|1|2	1400
si:dkey-16n15.6	ENSORLG00000028205	7	ENSORLT00000034508	ENSORLE00000316716	4	1	30959808	30959966	1	159	AAGA	30959896	30959899	left	CCAGATCCCTTCCCCTGCTGCTG	23	30959908	30959930	91	68	65.0	0	0|0|0|2	800
si:dkey-16n15.6	ENSORLG00000028205	7	ENSORLT00000034508	ENSORLE00000316716	4	1	30959808	30959966	1	159	AAGG	30959866	30959869	left	CCTTTATGCTGGCTGCTCTGTCT	23	30959870	30959892	61	98	50.0	1	0|0|0|3	1200
si:dkey-16n15.6	ENSORLG00000028205	7	ENSORLT00000034508	ENSORLE00000316716	4	1	30959808	30959966	1	159	AAGG	30959866	30959869	right	GGACTCATTACAGACTTTTTTGG	23	30959839	30959861	61	98	35.0	0	0|0|0|0	0
si:dkey-16n15.6	ENSORLG00000028205	7	ENSORLT00000034508	ENSORLE00000316716	4	1	30959808	30959966	1	159	AAGG	30959866	30959869	right	CTCATTACAGACTTTTTTGGAGG	23	30959842	30959864	61	98	35.0	0	0|0|0|0	0
si:dkey-16n15.6	ENSORLG00000028205	7	ENSORLT00000034508	ENSORLE00000316716	4	1	30959808	30959966	1	159	AAGG	30959866	30959869	right	TGGAGGAAAGGCCTTTATGCTGG	23	30959859	30959881	61	98	50.0	2	0|0|0|2	800
si:dkey-16n15.6	ENSORLG00000028205	7	ENSORLT00000034508	ENSORLE00000316716	4	1	30959808	30959966	1	159	AAGA	30959896	30959899	right	TTTATGCTGGCTGCTCTGTCTGG	23	30959872	30959894	91	68	50.0	1	0|0|0|1	400
atp6v0d1	ENSORLG00000026745	3	ENSORLT00000035801	ENSORLE00000270961	2	1	903433	903262	-1	172	AAGA	903335	903332	right	CGACAAGCTGAAGGAGAAGATGG	23	903351	903329	71	101	50.0	0	0|0|2|3	2400
atp6v0d1	ENSORLG00000026745	3	ENSORLT00000035801	ENSORLE00000270961	2	1	903433	903262	-1	172	AAGA	903335	903332	right	GGTCATCGACGACAAGCTGAAGG	23	903360	903338	71	101	55.00000000000001	0	0|0|0|1	400
atp6v0d1	ENSORLG00000026745	3	ENSORLT00000035801	ENSORLE00000270961	2	1	903433	903262	-1	172	AAGA	903335	903332	right	GCTGAAGGAGAAGATGGTGGTGG	23	903345	903323	71	101	55.00000000000001	0	0|0|1|17	7400
atp6v0d1	ENSORLG00000026745	3	ENSORLT00000035801	ENSORLE00000270961	2	1	903433	903262	-1	172	AAGG	903341	903338	right	CGACAAGCTGAAGGAGAAGATGG	23	903351	903329	77	95	50.0	0	0|0|2|3	2400
atp6v0d1	ENSORLG00000026745	3	ENSORLT00000035801	ENSORLE00000270961	2	1	903433	903262	-1	172	AAGA	903335	903332	right	CAAGCTGAAGGAGAAGATGGTGG	23	903348	903326	71	101	50.0	0	0|0|0|11	4400
atp6v0d1	ENSORLG00000026745	3	ENSORLT00000035801	ENSORLE00000270961	2	1	903433	903262	-1	172	AAGG	903341	903338	right	CAAGCTGAAGGAGAAGATGGTGG	23	903348	903326	77	95	50.0	0	0|0|0|11	4400
atp6v0d1	ENSORLG00000026745	3	ENSORLT00000035801	ENSORLE00000311498	3	1	900627	900449	-1	179	CAGA	900521	900518	left	CCGTCAACATCGCCCAGACCCCT	23	900511	900489	70	109	60.0	0	0|0|0|0	0
atp6v0d1	ENSORLG00000026745	3	ENSORLT00000035801	ENSORLE00000311498	3	1	900627	900449	-1	179	CAGA	900521	900518	right	TCTGGGCAGCTTTGAGCAGATGG	23	900537	900515	70	109	55.00000000000001	1	0|0|0|4	1600
atp6v0d1	ENSORLG00000026745	3	ENSORLT00000035801	ENSORLE00000311498	3	1	900627	900449	-1	179	CAGA	900521	900518	right	GGGCAGCTTTGAGCAGATGGAGG	23	900534	900512	70	109	60.0	0	0|0|0|1	400
dlx1a	ENSORLG00000023725	21	ENSORLT00000042951	ENSORLE00000195464	2	1	22028582	22028781	1	200	AAGA	22028647	22028650	right	AGAGGTGCGGTTCAACGGAAAGG	23	22028619	22028641	68	132	55.00000000000001	0	0|0|0|1	400
dlx1a	ENSORLG00000023725	21	ENSORLT00000042951	ENSORLE00000195464	2	1	22028582	22028781	1	200	AAGA	22028647	22028650	right	GCAAGAAGATTAGGAAACCAAGG	23	22028642	22028664	68	132	40.0	0	0|0|0|0	0
dlx1a	ENSORLG00000023725	21	ENSORLT00000042951	ENSORLE00000195464	2	1	22028582	22028781	1	200	AAGA	22028647	22028650	right	ACGGAAAGGGCAAGAAGATTAGG	23	22028633	22028655	68	132	45.0	0	0|0|0|1	400
dlx1a	ENSORLG00000023725	21	ENSORLT00000042951	ENSORLE00000195464	2	1	22028582	22028781	1	200	AAGA	22028644	22028647	right	GAGGTGCGGTTCAACGGAAAGGG	23	22028620	22028642	65	135	55.00000000000001	0	0|0|0|1	400
dlx1a	ENSORLG00000023725	21	ENSORLT00000042951	ENSORLE00000195464	2	1	22028582	22028781	1	200	AAGA	22028647	22028650	right	GAGGTGCGGTTCAACGGAAAGGG	23	22028620	22028642	68	132	55.00000000000001	0	0|0|0|1	400
dlx1a	ENSORLG00000023725	21	ENSORLT00000042951	ENSORLE00000195464	2	1	22028582	22028781	1	200	AAGA	22028647	22028650	left	CCAAGGACTATATATTCCAGTTT	23	22028659	22028681	68	132	30.0	0	0|0|0|2	800
dlx1a	ENSORLG00000023725	21	ENSORLT00000042951	ENSORLE00000195464	2	1	22028582	22028781	1	200	AAGA	22028644	22028647	right	AGAGGTGCGGTTCAACGGAAAGG	23	22028619	22028641	65	135	55.00000000000001	0	0|0|0|1	400
dlx1a	ENSORLG00000023725	21	ENSORLT00000042951	ENSORLE00000195464	2	1	22028582	22028781	1	200	AAGA	22028644	22028647	right	ACGGAAAGGGCAAGAAGATTAGG	23	22028633	22028655	65	135	45.0	0	0|0|0|1	400
r3hdm2	ENSORLG00000005502	5	ENSORLT00000036179	ENSORLE00000284730	2		10864528	10864741	1	214	CAGA	10864602	10864605	right	GACAACAGACATCCAGCAGGAGG	23	10864597	10864619	77	137	55.00000000000001	0	0|0|0|1	400
r3hdm2	ENSORLG00000005502	5	ENSORLT00000036179	ENSORLE00000284730	2		10864528	10864741	1	214	CAGG	10864613	10864616	left	CCAGCAGGAGGGAGAAAGTGGGC	23	10864609	10864631	88	126	65.0	0	0|0|0|3	1200
r3hdm2	ENSORLG00000005502	5	ENSORLT00000036179	ENSORLE00000284730	2		10864528	10864741	1	214	AAGG	10864677	10864680	left	CCTCTGCTACAAGGTACCAAGGA	23	10864667	10864689	152	62	50.0	1	0|0|0|1	400
r3hdm2	ENSORLG00000005502	5	ENSORLT00000036179	ENSORLE00000284730	2		10864528	10864741	1	214	CAGA	10864602	10864605	right	TCTGACAACAGACATCCAGCAGG	23	10864594	10864616	77	137	50.0	1	0|0|0|3	1200
r3hdm2	ENSORLG00000005502	5	ENSORLT00000036179	ENSORLE00000284730	2		10864528	10864741	1	214	AAGA	10864658	10864661	left	CCTCTGCTACAAGGTACCAAGGA	23	10864667	10864689	133	81	50.0	1	0|0|0|1	400
r3hdm2	ENSORLG00000005502	5	ENSORLT00000036179	ENSORLE00000284730	2		10864528	10864741	1	214	AAGG	10864677	10864680	right	CCCTCTGCTACAAGGTACCAAGG	23	10864666	10864688	152	62	55.00000000000001	1	0|0|0|1	400
r3hdm2	ENSORLG00000005502	5	ENSORLT00000036179	ENSORLE00000284730	2		10864528	10864741	1	214	AAGA	10864658	10864661	left	CCCTCTGCTACAAGGTACCAAGG	23	10864666	10864688	133	81	50.0	1	0|0|0|1	400
r3hdm2	ENSORLG00000005502	5	ENSORLT00000036179	ENSORLE00000284730	2		10864528	10864741	1	214	CAGG	10864613	10864616	right	TCCAGCAGGAGGGAGAAAGTGGG	23	10864608	10864630	88	126	55.00000000000001	0	0|0|0|3	1200
r3hdm2	ENSORLG00000005502	5	ENSORLT00000036179	ENSORLE00000284730	2		10864528	10864741	1	214	AAGG	10864677	10864680	left	CCCTCTGCTACAAGGTACCAAGG	23	10864666	10864688	152	62	50.0	1	0|0|0|1	400
r3hdm2	ENSORLG00000005502	5	ENSORLT00000036179	ENSORLE00000284730	2		10864528	10864741	1	214	CAGG	10864613	10864616	right	GACAACAGACATCCAGCAGGAGG	23	10864597	10864619	88	126	55.00000000000001	0	0|0|0|1	400
r3hdm2	ENSORLG00000005502	5	ENSORLT00000036179	ENSORLE00000284730	2		10864528	10864741	1	214	AAGA	10864658	10864661	right	ATTACTGAGCCCTGCAATCGAGG	23	10864634	10864656	133	81	50.0	0	0|0|0|0	0
r3hdm2	ENSORLG00000005502	5	ENSORLT00000036179	ENSORLE00000284730	2		10864528	10864741	1	214	CAGG	10864613	10864616	right	ACAACAGACATCCAGCAGGAGGG	23	10864598	10864620	88	126	50.0	0	0|0|0|3	1200
r3hdm2	ENSORLG00000005502	5	ENSORLT00000036179	ENSORLE00000284730	2		10864528	10864741	1	214	AAGG	10864677	10864680	right	CTGCTACAAGGTACCAAGGAAGG	23	10864670	10864692	152	62	50.0	1	0|0|0|1	400
r3hdm2	ENSORLG00000005502	5	ENSORLT00000036179	ENSORLE00000284730	2		10864528	10864741	1	214	AAGG	10864677	10864680	left	CCAAGGAAGGAACGGGGGAGAGC	23	10864683	10864705	152	62	65.0	0	0|0|0|0	0
r3hdm2	ENSORLG00000005502	5	ENSORLT00000036179	ENSORLE00000284730	2		10864528	10864741	1	214	CAGG	10864613	10864616	right	ATCCAGCAGGAGGGAGAAAGTGG	23	10864607	10864629	88	126	55.00000000000001	0	0|0|0|2	800
r3hdm2	ENSORLG00000005502	5	ENSORLT00000036179	ENSORLE00000284730	2		10864528	10864741	1	214	CAGA	10864602	10864605	left	CCAGCAGGAGGGAGAAAGTGGGC	23	10864609	10864631	77	137	65.0	0	0|0|0|3	1200
r3hdm2	ENSORLG00000005502	5	ENSORLT00000036179	ENSORLE00000284730	2		10864528	10864741	1	214	AAGA	10864658	10864661	left	CCTGCAATCGAGGCAAGACTTTC	23	10864644	10864666	133	81	50.0	1	0|0|0|1	400
r3hdm2	ENSORLG00000005502	5	ENSORLT00000036179	ENSORLE00000062005	12	1	10874535	10874770	1	236	AAGG	10874674	10874677	left	CCACCTGTCACCAAGGCCAGCAG	23	10874662	10874684	142	94	65.0	1	0|0|0|2	800
r3hdm2	ENSORLG00000005502	5	ENSORLT00000036179	ENSORLE00000062005	12	1	10874535	10874770	1	236	AAGG	10874674	10874677	left	CCAGCAGCTTCTCTGGCATCTCC	23	10874678	10874700	142	94	60.0	0	0|0|1|7	3400
r3hdm2	ENSORLG00000005502	5	ENSORLT00000036179	ENSORLE00000062005	12	1	10874535	10874770	1	236	AAGG	10874674	10874677	left	CCAAGGCCAGCAGCTTCTCTGGC	23	10874672	10874694	142	94	65.0	3	0|0|0|1	400
r3hdm2	ENSORLG00000005502	5	ENSORLT00000036179	ENSORLE00000062005	12	1	10874535	10874770	1	236	AAGG	10874674	10874677	left	CCTGTCACCAAGGCCAGCAGCTT	23	10874665	10874687	142	94	60.0	1	0|0|0|1	400
r3hdm2	ENSORLG00000005502	5	ENSORLT00000036179	ENSORLE00000062006	13	1	10875252	10875427	1	176	CAGG	10875356	10875359	left	CCACCACAGACTGCCCTGCTCCC	23	10875362	10875384	107	69	70.0	0	0|0|0|3	1200
r3hdm2	ENSORLG00000005502	5	ENSORLT00000036179	ENSORLE00000062006	13	1	10875252	10875427	1	176	CAGG	10875356	10875359	left	CCCAGGCTCCACCACAGACTGCC	23	10875354	10875376	107	69	65.0	2	0|0|0|2	800
r3hdm2	ENSORLG00000005502	5	ENSORLT00000036179	ENSORLE00000062006	13	1	10875252	10875427	1	176	CAGG	10875356	10875359	left	CCAGGCTCCACCACAGACTGCCC	23	10875355	10875377	107	69	70.0	1	0|0|1|16	7000
r3hdm2	ENSORLG00000005502	5	ENSORLT00000036179	ENSORLE00000062006	13	1	10875252	10875427	1	176	CAGG	10875356	10875359	left	CCCCAGGCTCCACCACAGACTGC	23	10875353	10875375	107	69	65.0	2	0|0|0|0	0
r3hdm2	ENSORLG00000005502	5	ENSORLT00000036179	ENSORLE00000062006	13	1	10875252	10875427	1	176	CAGG	10875356	10875359	left	CCACAGACTGCCCTGCTCCCCAC	23	10875365	10875387	107	69	70.0	0	0|0|0|3	1200
r3hdm2	ENSORLG00000005502	5	ENSORLT00000036179	ENSORLE00000062008	14		10878263	10878553	1	291	CAGG	10878347	10878350	left	CCTCCCACTGTTCTGTCACAACA	23	10878353	10878375	87	204	50.0	1	0|0|0|6	2400
r3hdm2	ENSORLG00000005502	5	ENSORLT00000036179	ENSORLE00000062008	14		10878263	10878553	1	291	CAGG	10878347	10878350	left	CCATGTATCAGGCTCCTCCCACT	23	10878339	10878361	87	204	55.00000000000001	2	0|0|0|2	800
r3hdm2	ENSORLG00000005502	5	ENSORLT00000036179	ENSORLE00000062008	14		10878263	10878553	1	291	CAGG	10878347	10878350	left	CCCCCCATGTATCAGGCTCCTCC	23	10878335	10878357	87	204	60.0	2	0|0|0|0	0
r3hdm2	ENSORLG00000005502	5	ENSORLT00000036179	ENSORLE00000062008	14		10878263	10878553	1	291	CAGG	10878347	10878350	left	CCACTGTTCTGTCACAACATCCC	23	10878357	10878379	87	204	50.0	1	0|0|0|1	400
r3hdm2	ENSORLG00000005502	5	ENSORLT00000036179	ENSORLE00000062008	14		10878263	10878553	1	291	CAGG	10878347	10878350	left	CCCCATGTATCAGGCTCCTCCCA	23	10878337	10878359	87	204	55.00000000000001	2	0|0|1|0	600
r3hdm2	ENSORLG00000005502	5	ENSORLT00000036179	ENSORLE00000062008	14		10878263	10878553	1	291	CAGG	10878347	10878350	left	CCCACTGTTCTGTCACAACATCC	23	10878356	10878378	87	204	45.0	1	0|1|0|1	1200
r3hdm2	ENSORLG00000005502	5	ENSORLT00000036179	ENSORLE00000062008	14		10878263	10878553	1	291	CAGG	10878347	10878350	left	CCCATGTATCAGGCTCCTCCCAC	23	10878338	10878360	87	204	55.00000000000001	2	0|0|0|2	800
r3hdm2	ENSORLG00000005502	5	ENSORLT00000036179	ENSORLE00000062008	14		10878263	10878553	1	291	CAGG	10878347	10878350	left	CCCCCATGTATCAGGCTCCTCCC	23	10878336	10878358	87	204	60.0	2	0|0|0|0	0
APBA3	ENSORLG00000007976	4	ENSORLT00000010006	ENSORLE00000298160	1	1	13427220	13428255	1	1036	CAGA	13427480	13427483	right	AACCTCCTCCTCTAGACTGGAGG	23	13427456	13427478	184	773	55.00000000000001	1	0|0|0|0	0
APBA3	ENSORLG00000007976	4	ENSORLT00000010006	ENSORLE00000298160	1	1	13427220	13428255	1	1036	CAGA	13427507	13427510	right	TCAGACTCTTCTAGTGAAGCTGG	23	13427479	13427501	211	746	45.0	3	0|0|0|0	0
APBA3	ENSORLG00000007976	4	ENSORLT00000010006	ENSORLE00000298160	1	1	13427220	13428255	1	1036	CAGA	13427384	13427387	right	GCGGATTCCATCCCTGCTCATGG	23	13427356	13427378	88	869	60.0	1	0|0|0|1	400
APBA3	ENSORLG00000007976	4	ENSORLT00000010006	ENSORLE00000298160	1	1	13427220	13428255	1	1036	AAGA	13427561	13427564	right	CAGCTTGGGGATTGAAGATTTGG	23	13427547	13427569	265	692	45.0	0	0|0|0|2	800
APBA3	ENSORLG00000007976	4	ENSORLT00000010006	ENSORLE00000298160	1	1	13427220	13428255	1	1036	AAGA	13427931	13427934	left	CCTTCAGAAGAAGAGAAGACGGT	23	13427921	13427943	635	322	45.0	0	0|0|0|1	400
APBA3	ENSORLG00000007976	4	ENSORLT00000010006	ENSORLE00000298160	1	1	13427220	13428255	1	1036	AAGA	13427393	13427396	right	TGCTCATGGAATCTCAGAGAGGG	23	13427370	13427392	97	860	45.0	1	0|0|0|0	0
APBA3	ENSORLG00000007976	4	ENSORLT00000010006	ENSORLE00000298160	1	1	13427220	13428255	1	1036	CAGA	13427420	13427423	left	CCCGTCCACCAGAAGCAGAGGAT	23	13427411	13427433	124	833	55.00000000000001	1	0|0|0|2	800
APBA3	ENSORLG00000007976	4	ENSORLT00000010006	ENSORLE00000298160	1	1	13427220	13428255	1	1036	AAGA	13427864	13427867	left	CCCACACTTCCCATCAAAGCTCC	23	13427870	13427892	568	389	50.0	0	0|0|1|1	1000
APBA3	ENSORLG00000007976	4	ENSORLT00000010006	ENSORLE00000298160	1	1	13427220	13428255	1	1036	CAGA	13427925	13427928	left	CCTTCAGAAGAAGAGAAGACGGT	23	13427921	13427943	629	328	45.0	0	0|0|0|1	400
APBA3	ENSORLG00000007976	4	ENSORLT00000010006	ENSORLE00000298160	1	1	13427220	13428255	1	1036	CAGG	13427698	13427701	right	TATAGAAGTAAAGTTAGAAAAGG	23	13427670	13427692	402	555	20.0	0	0|0|0|1	400
APBA3	ENSORLG00000007976	4	ENSORLT00000010006	ENSORLE00000298160	1	1	13427220	13428255	1	1036	CAGG	13427597	13427600	right	GATGTCAACCTATGGATGCAGGG	23	13427579	13427601	301	656	45.0	0	0|0|0|0	0
APBA3	ENSORLG00000007976	4	ENSORLT00000010006	ENSORLE00000298160	1	1	13427220	13428255	1	1036	CAGG	13428091	13428094	right	TTCAGTTTCCTACAGCCAGGAGG	23	13428075	13428097	795	162	50.0	0	0|0|0|0	0
APBA3	ENSORLG00000007976	4	ENSORLT00000010006	ENSORLE00000298160	1	1	13427220	13428255	1	1036	CAGA	13428103	13428106	right	AGGATGCTCAGAGGTTCTGGGGG	23	13428095	13428117	807	150	55.00000000000001	1	0|0|0|2	800
APBA3	ENSORLG00000007976	4	ENSORLT00000010006	ENSORLE00000298160	1	1	13427220	13428255	1	1036	AAGA	13427813	13427816	left	CCACAATCATATTCATACTCTGC	23	13427817	13427839	517	440	35.0	0	0|0|0|2	800
APBA3	ENSORLG00000007976	4	ENSORLT00000010006	ENSORLE00000298160	1	1	13427220	13428255	1	1036	CAGA	13427426	13427429	right	ATCCCGTCCACCAGAAGCAGAGG	23	13427409	13427431	130	827	60.0	2	0|0|1|3	1800
APBA3	ENSORLG00000007976	4	ENSORLT00000010006	ENSORLE00000298160	1	1	13427220	13428255	1	1036	CAGA	13428023	13428026	left	CCGCTCAGTTTATCGGTCGCACA	23	13428030	13428052	727	230	50.0	0	0|0|0|0	0
APBA3	ENSORLG00000007976	4	ENSORLT00000010006	ENSORLE00000298160	1	1	13427220	13428255	1	1036	CAGA	13427420	13427423	left	CCGTCCACCAGAAGCAGAGGATC	23	13427412	13427434	124	833	55.00000000000001	0	0|0|0|1	400
APBA3	ENSORLG00000007976	4	ENSORLT00000010006	ENSORLE00000298160	1	1	13427220	13428255	1	1036	AAGA	13427928	13427931	left	CCTTCAGAAGAAGAGAAGACGGT	23	13427921	13427943	632	325	45.0	0	0|0|0|1	400
APBA3	ENSORLG00000007976	4	ENSORLT00000010006	ENSORLE00000298160	1	1	13427220	13428255	1	1036	AAGG	13427764	13427767	right	AAGAGATGCTGAAAAGAAGGTGG	23	13427748	13427770	468	489	40.0	0	0|0|0|1	400
APBA3	ENSORLG00000007976	4	ENSORLT00000010006	ENSORLE00000298160	1	1	13427220	13428255	1	1036	AAGA	13427393	13427396	right	CTGCTCATGGAATCTCAGAGAGG	23	13427369	13427391	97	860	50.0	0	0|0|0|1	400
APBA3	ENSORLG00000007976	4	ENSORLT00000010006	ENSORLE00000298160	1	1	13427220	13428255	1	1036	CAGG	13428091	13428094	left	CCAGGAGGATGCTCAGAGGTTCT	23	13428090	13428112	795	162	55.00000000000001	0	0|0|1|1	1000
APBA3	ENSORLG00000007976	4	ENSORLT00000010006	ENSORLE00000298160	1	1	13427220	13428255	1	1036	CAGG	13427698	13427701	right	GGAATTGCAGGAGGAGGTTGCGG	23	13427691	13427713	402	555	55.00000000000001	0	0|0|0|1	400
APBA3	ENSORLG00000007976	4	ENSORLT00000010006	ENSORLE00000298160	1	1	13427220	13428255	1	1036	CAGA	13427796	13427799	left	CCAGATGATGAAGACCACAATCA	23	13427803	13427825	500	457	40.0	1	0|0|0|2	800
APBA3	ENSORLG00000007976	4	ENSORLT00000010006	ENSORLE00000298160	1	1	13427220	13428255	1	1036	CAGA	13428051	13428054	right	TCGGTCGCACAGAGGGGAGGTGG	23	13428042	13428064	755	202	70.0	0	0|0|0|0	0
APBA3	ENSORLG00000007976	4	ENSORLT00000010006	ENSORLE00000298160	1	1	13427220	13428255	1	1036	AAGA	13427735	13427738	right	GGTTGCGGCTGAAGTTGTTGAGG	23	13427706	13427728	439	518	55.00000000000001	1	0|0|0|1	400
APBA3	ENSORLG00000007976	4	ENSORLT00000010006	ENSORLE00000298160	1	1	13427220	13428255	1	1036	CAGA	13427426	13427429	left	CCACCAGAAGCAGAGGATCTTGA	23	13427416	13427438	130	827	50.0	0	0|0|0|3	1200
APBA3	ENSORLG00000007976	4	ENSORLT00000010006	ENSORLE00000298160	1	1	13427220	13428255	1	1036	CAGA	13427665	13427668	left	CCGGCTCAGTACAGAATATAGAA	23	13427654	13427676	369	588	35.0	0	0|0|0|0	0
APBA3	ENSORLG00000007976	4	ENSORLT00000010006	ENSORLE00000298160	1	1	13427220	13428255	1	1036	CAGG	13427698	13427701	right	AGAAAAGGAATTGCAGGAGGAGG	23	13427685	13427707	402	555	45.0	0	0|0|0|8	3200
APBA3	ENSORLG00000007976	4	ENSORLT00000010006	ENSORLE00000298160	1	1	13427220	13428255	1	1036	AAGA	13427864	13427867	right	GCTGAGCCATCTCCAATTGAGGG	23	13427838	13427860	568	389	50.0	0	N/A	N/A
APBA3	ENSORLG00000007976	4	ENSORLT00000010006	ENSORLE00000298160	1	1	13427220	13428255	1	1036	CAGG	13427698	13427701	right	GTTAGAAAAGGAATTGCAGGAGG	23	13427682	13427704	402	555	40.0	0	0|0|0|2	800
APBA3	ENSORLG00000007976	4	ENSORLT00000010006	ENSORLE00000298160	1	1	13427220	13428255	1	1036	CAGA	13428023	13428026	left	CCCGCTCAGTTTATCGGTCGCAC	23	13428029	13428051	727	230	55.00000000000001	0	0|0|0|0	0
APBA3	ENSORLG00000007976	4	ENSORLT00000010006	ENSORLE00000298160	1	1	13427220	13428255	1	1036	CAGA	13428051	13428054	right	CAGAATCCCGCTCAGTTTATCGG	23	13428023	13428045	755	202	45.0	0	0|0|0|0	0
APBA3	ENSORLG00000007976	4	ENSORLT00000010006	ENSORLE00000298160	1	1	13427220	13428255	1	1036	CAGA	13428051	13428054	right	TCAGTTTATCGGTCGCACAGAGG	23	13428034	13428056	755	202	50.0	0	0|0|0|0	0
APBA3	ENSORLG00000007976	4	ENSORLT00000010006	ENSORLE00000298160	1	1	13427220	13428255	1	1036	AAGA	13427735	13427738	left	CCAAGAAGAGATGACATCAAGAG	23	13427730	13427752	439	518	40.0	1	0|0|0|1	400
APBA3	ENSORLG00000007976	4	ENSORLT00000010006	ENSORLE00000298160	1	1	13427220	13428255	1	1036	AAGA	13427732	13427735	right	GGTTGCGGCTGAAGTTGTTGAGG	23	13427706	13427728	436	521	55.00000000000001	1	0|0|0|1	400
APBA3	ENSORLG00000007976	4	ENSORLT00000010006	ENSORLE00000298160	1	1	13427220	13428255	1	1036	CAGA	13427630	13427633	left	CCCAAAACAGATTTTTTTCTTGG	23	13427623	13427645	334	623	25.0	0	0|1|0|13	6000
APBA3	ENSORLG00000007976	4	ENSORLT00000010006	ENSORLE00000298160	1	1	13427220	13428255	1	1036	CAGA	13428103	13428106	right	AGGAGGATGCTCAGAGGTTCTGG	23	13428092	13428114	807	150	55.00000000000001	0	0|0|0|1	400
APBA3	ENSORLG00000007976	4	ENSORLT00000010006	ENSORLE00000298160	1	1	13427220	13428255	1	1036	CAGA	13428103	13428106	right	ACAGCCAGGAGGATGCTCAGAGG	23	13428086	13428108	807	150	60.0	0	0|0|0|1	400
APBA3	ENSORLG00000007976	4	ENSORLT00000010006	ENSORLE00000298160	1	1	13427220	13428255	1	1036	CAGA	13428051	13428054	right	AGTTTATCGGTCGCACAGAGGGG	23	13428036	13428058	755	202	50.0	0	0|0|0|0	0
APBA3	ENSORLG00000007976	4	ENSORLT00000010006	ENSORLE00000298160	1	1	13427220	13428255	1	1036	AAGA	13427561	13427564	right	CCTCAGTCTGCCTGCAGCTTGGG	23	13427533	13427555	265	692	60.0	2	0|0|0|0	0
APBA3	ENSORLG00000007976	4	ENSORLT00000010006	ENSORLE00000298160	1	1	13427220	13428255	1	1036	CAGA	13427426	13427429	left	CCAGAAGCAGAGGATCTTGACTG	23	13427419	13427441	130	827	50.0	0	0|0|0|4	1600
APBA3	ENSORLG00000007976	4	ENSORLT00000010006	ENSORLE00000298160	1	1	13427220	13428255	1	1036	AAGA	13427813	13427816	left	CCAGATGATGAAGACCACAATCA	23	13427803	13427825	517	440	40.0	1	0|0|0|2	800
APBA3	ENSORLG00000007976	4	ENSORLT00000010006	ENSORLE00000298160	1	1	13427220	13428255	1	1036	CAGA	13427420	13427423	left	CCACCAGAAGCAGAGGATCTTGA	23	13427416	13427438	124	833	50.0	0	0|0|0|3	1200
APBA3	ENSORLG00000007976	4	ENSORLT00000010006	ENSORLE00000298160	1	1	13427220	13428255	1	1036	CAGA	13427384	13427387	right	CTGCTCATGGAATCTCAGAGAGG	23	13427369	13427391	88	869	50.0	0	0|0|0|1	400
APBA3	ENSORLG00000007976	4	ENSORLT00000010006	ENSORLE00000298160	1	1	13427220	13428255	1	1036	CAGA	13428011	13428014	left	CCTCTTGCAGTGCACAGAGATTA	23	13427997	13428019	715	242	45.0	1	0|0|0|2	800
APBA3	ENSORLG00000007976	4	ENSORLT00000010006	ENSORLE00000298160	1	1	13427220	13428255	1	1036	CAGA	13428103	13428106	left	CCAGGAGGATGCTCAGAGGTTCT	23	13428090	13428112	807	150	55.00000000000001	0	0|0|1|1	1000
APBA3	ENSORLG00000007976	4	ENSORLT00000010006	ENSORLE00000298160	1	1	13427220	13428255	1	1036	CAGA	13427384	13427387	right	TGCTCATGGAATCTCAGAGAGGG	23	13427370	13427392	88	869	45.0	1	0|0|0|0	0
APBA3	ENSORLG00000007976	4	ENSORLT00000010006	ENSORLE00000298160	1	1	13427220	13428255	1	1036	CAGA	13427630	13427633	left	CCAAAACAGATTTTTTTCTTGGA	23	13427624	13427646	334	623	25.0	0	0|0|1|17	7400
APBA3	ENSORLG00000007976	4	ENSORLT00000010006	ENSORLE00000298160	1	1	13427220	13428255	1	1036	AAGA	13427761	13427764	right	ATCAAGAGATGCTGAAAAGAAGG	23	13427745	13427767	465	492	35.0	0	0|0|0|2	800
APBA3	ENSORLG00000007976	4	ENSORLT00000010006	ENSORLE00000298160	1	1	13427220	13428255	1	1036	CAGA	13427984	13427987	left	CCACACAGACTTGCTTGGCCTCT	23	13427979	13428001	688	269	55.00000000000001	0	0|0|0|0	0
APBA3	ENSORLG00000007976	4	ENSORLT00000010006	ENSORLE00000298160	1	1	13427220	13428255	1	1036	AAGA	13427761	13427764	right	AAGAGATGCTGAAAAGAAGGTGG	23	13427748	13427770	465	492	40.0	0	0|0|0|1	400
APBA3	ENSORLG00000007976	4	ENSORLT00000010006	ENSORLE00000298160	1	1	13427220	13428255	1	1036	AAGA	13427928	13427931	right	TCCTTCAGAAGAAGAGAAGACGG	23	13427920	13427942	632	325	40.0	1	0|0|0|3	1200
APBA3	ENSORLG00000007976	4	ENSORLT00000010006	ENSORLE00000298160	1	1	13427220	13428255	1	1036	CAGA	13427630	13427633	left	CCCCAAAACAGATTTTTTTCTTG	23	13427622	13427644	334	623	25.0	0	0|1|1|12	6200
APBA3	ENSORLG00000007976	4	ENSORLT00000010006	ENSORLE00000298160	1	1	13427220	13428255	1	1036	AAGA	13427864	13427867	right	TGCTGAGCCATCTCCAATTGAGG	23	13427837	13427859	568	389	50.0	0	0|0|0|0	0
APBA3	ENSORLG00000007976	4	ENSORLT00000010006	ENSORLE00000298160	1	1	13427220	13428255	1	1036	AAGA	13427561	13427564	right	GCCTCAGTCTGCCTGCAGCTTGG	23	13427532	13427554	265	692	65.0	2	0|0|0|3	1200
APBA3	ENSORLG00000007976	4	ENSORLT00000010006	ENSORLE00000298160	1	1	13427220	13428255	1	1036	CAGA	13428103	13428106	right	TTCAGTTTCCTACAGCCAGGAGG	23	13428075	13428097	807	150	50.0	0	0|0|0|0	0
APBA3	ENSORLG00000007976	4	ENSORLT00000010006	ENSORLE00000298160	1	1	13427220	13428255	1	1036	AAGA	13427510	13427513	right	AGCTGGTTCTCCAGAAGATCTGG	23	13427496	13427518	214	743	50.0	2	0|0|0|9	3600
APBA3	ENSORLG00000007976	4	ENSORLT00000010006	ENSORLE00000298160	1	1	13427220	13428255	1	1036	CAGA	13428051	13428054	right	TTATCGGTCGCACAGAGGGGAGG	23	13428039	13428061	755	202	60.0	0	0|0|0|0	0
APBA3	ENSORLG00000007976	4	ENSORLT00000010006	ENSORLE00000298160	1	1	13427220	13428255	1	1036	CAGA	13427630	13427633	right	CCCAAAACAGATTTTTTTCTTGG	23	13427623	13427645	334	623	30.0	0	0|1|0|13	6000
APBA3	ENSORLG00000007976	4	ENSORLT00000010006	ENSORLE00000298160	1	1	13427220	13428255	1	1036	AAGA	13427936	13427939	right	TCCTTCAGAAGAAGAGAAGACGG	23	13427920	13427942	640	317	40.0	1	0|0|0|3	1200
APBA3	ENSORLG00000007976	4	ENSORLT00000010006	ENSORLE00000298160	1	1	13427220	13428255	1	1036	AAGA	13427561	13427564	right	GATTGAAGATTTGGGAGAGTCGG	23	13427556	13427578	265	692	40.0	0	0|0|0|0	0
APBA3	ENSORLG00000007976	4	ENSORLT00000010006	ENSORLE00000298160	1	1	13427220	13428255	1	1036	CAGA	13427420	13427423	left	CCAGAAGCAGAGGATCTTGACTG	23	13427419	13427441	124	833	50.0	0	0|0|0|4	1600
APBA3	ENSORLG00000007976	4	ENSORLT00000010006	ENSORLE00000298160	1	1	13427220	13428255	1	1036	CAGG	13427597	13427600	left	CCTATGGATGCAGGGCGAAAAAT	23	13427587	13427609	301	656	45.0	0	0|0|0|0	0
APBA3	ENSORLG00000007976	4	ENSORLT00000010006	ENSORLE00000298160	1	1	13427220	13428255	1	1036	AAGG	13427954	13427957	left	CCTTCTCTTCTCTGAAAGCCACC	23	13427958	13427980	658	299	50.0	0	0|0|0|3	1200
APBA3	ENSORLG00000007976	4	ENSORLT00000010006	ENSORLE00000298160	1	1	13427220	13428255	1	1036	CAGA	13427507	13427510	right	AGCTGGTTCTCCAGAAGATCTGG	23	13427496	13427518	211	746	50.0	2	0|0|0|9	3600
APBA3	ENSORLG00000007976	4	ENSORLT00000010006	ENSORLE00000298160	1	1	13427220	13428255	1	1036	CAGA	13427420	13427423	right	ATCCCGTCCACCAGAAGCAGAGG	23	13427409	13427431	124	833	60.0	2	0|0|1|3	1800
APBA3	ENSORLG00000007976	4	ENSORLT00000010006	ENSORLE00000298160	1	1	13427220	13428255	1	1036	CAGG	13428091	13428094	left	CCTACAGCCAGGAGGATGCTCAG	23	13428083	13428105	795	162	60.0	0	0|0|0|1	400
APBA3	ENSORLG00000007976	4	ENSORLT00000010006	ENSORLE00000298160	1	1	13427220	13428255	1	1036	CAGA	13427796	13427799	right	AGACACATGTTCTTAGCAGAAGG	23	13427780	13427802	500	457	40.0	0	0|0|0|0	0
APBA3	ENSORLG00000007976	4	ENSORLT00000010006	ENSORLE00000298160	1	1	13427220	13428255	1	1036	AAGG	13427689	13427692	right	GTTAGAAAAGGAATTGCAGGAGG	23	13427682	13427704	393	564	40.0	0	0|0|0|2	800
APBA3	ENSORLG00000007976	4	ENSORLT00000010006	ENSORLE00000298160	1	1	13427220	13428255	1	1036	CAGA	13427804	13427807	left	CCAGATGATGAAGACCACAATCA	23	13427803	13427825	508	449	40.0	1	0|0|0|2	800
APBA3	ENSORLG00000007976	4	ENSORLT00000010006	ENSORLE00000298160	1	1	13427220	13428255	1	1036	CAGA	13427480	13427483	right	TGGAACCTCCTCCTCTAGACTGG	23	13427453	13427475	184	773	55.00000000000001	1	0|0|0|3	1200
APBA3	ENSORLG00000007976	4	ENSORLT00000010006	ENSORLE00000298160	1	1	13427220	13428255	1	1036	AAGG	13427799	13427802	left	CCAGATGATGAAGACCACAATCA	23	13427803	13427825	503	454	40.0	1	0|0|0|2	800
APBA3	ENSORLG00000007976	4	ENSORLT00000010006	ENSORLE00000298160	1	1	13427220	13428255	1	1036	CAGA	13427925	13427928	right	TCCTTCAGAAGAAGAGAAGACGG	23	13427920	13427942	629	328	40.0	1	0|0|0|3	1200
APBA3	ENSORLG00000007976	4	ENSORLT00000010006	ENSORLE00000298160	1	1	13427220	13428255	1	1036	CAGA	13428103	13428106	right	GGAGGATGCTCAGAGGTTCTGGG	23	13428093	13428115	807	150	55.00000000000001	0	0|0|0|12	4800
APBA3	ENSORLG00000007976	4	ENSORLT00000010006	ENSORLE00000298160	1	1	13427220	13428255	1	1036	AAGA	13427561	13427564	right	AGCTTGGGGATTGAAGATTTGGG	23	13427548	13427570	265	692	40.0	0	0|0|0|3	1200
APBA3	ENSORLG00000007976	4	ENSORLT00000010006	ENSORLE00000298160	1	1	13427220	13428255	1	1036	CAGG	13427597	13427600	right	AGAGTCGGGATGTCAACCTATGG	23	13427571	13427593	301	656	50.0	1	0|0|0|0	0
APBA3	ENSORLG00000007976	4	ENSORLT00000010006	ENSORLE00000298160	1	1	13427220	13428255	1	1036	CAGA	13427984	13427987	right	AGCCACCACACAGACTTGCTTGG	23	13427974	13427996	688	269	55.00000000000001	0	0|0|0|0	0
APBA3	ENSORLG00000007976	4	ENSORLT00000010006	ENSORLE00000298160	1	1	13427220	13428255	1	1036	AAGA	13427864	13427867	left	CCACACTTCCCATCAAAGCTCCT	23	13427871	13427893	568	389	50.0	0	0|0|1|0	600
APBA3	ENSORLG00000007976	4	ENSORLT00000010006	ENSORLE00000298160	1	1	13427220	13428255	1	1036	CAGA	13427507	13427510	left	CCAGAAGATCTGGTTGACTCCAC	23	13427506	13427528	211	746	50.0	0	0|0|0|0	0
APBA3	ENSORLG00000007976	4	ENSORLT00000010006	ENSORLE00000298160	1	1	13427220	13428255	1	1036	AAGA	13427561	13427564	right	CTCAGTCTGCCTGCAGCTTGGGG	23	13427534	13427556	265	692	60.0	2	0|0|0|3	1200
APBA3	ENSORLG00000007976	4	ENSORLT00000010006	ENSORLE00000298160	1	1	13427220	13428255	1	1036	CAGA	13427804	13427807	right	AGACACATGTTCTTAGCAGAAGG	23	13427780	13427802	508	449	40.0	0	0|0|0|0	0
APBA3	ENSORLG00000007976	4	ENSORLT00000010006	ENSORLE00000298160	1	1	13427220	13428255	1	1036	CAGA	13428103	13428106	right	GAGGATGCTCAGAGGTTCTGGGG	23	13428094	13428116	807	150	55.00000000000001	1	0|0|0|1	400
APBA3	ENSORLG00000007976	4	ENSORLT00000010006	ENSORLE00000298160	1	1	13427220	13428255	1	1036	AAGA	13427931	13427934	right	TCCTTCAGAAGAAGAGAAGACGG	23	13427920	13427942	635	322	40.0	1	0|0|0|3	1200
APBA3	ENSORLG00000007976	4	ENSORLT00000010006	ENSORLE00000298160	1	1	13427220	13428255	1	1036	CAGA	13428051	13428054	right	CAGTTTATCGGTCGCACAGAGGG	23	13428035	13428057	755	202	50.0	0	0|0|0|0	0
APBA3	ENSORLG00000007976	4	ENSORLT00000010006	ENSORLE00000298160	1	1	13427220	13428255	1	1036	CAGG	13428091	13428094	right	ACAGCCAGGAGGATGCTCAGAGG	23	13428086	13428108	795	162	60.0	0	0|0|0|1	400
APBA3	ENSORLG00000007976	4	ENSORLT00000010006	ENSORLE00000298160	1	1	13427220	13428255	1	1036	AAGA	13427510	13427513	left	CCAGAAGATCTGGTTGACTCCAC	23	13427506	13427528	214	743	50.0	0	0|0|0|0	0
APBA3	ENSORLG00000007976	4	ENSORLT00000010006	ENSORLE00000298160	1	1	13427220	13428255	1	1036	AAGG	13427689	13427692	right	AAAGTTAGAAAAGGAATTGCAGG	23	13427679	13427701	393	564	30.0	0	0|0|0|3	1200
APBA3	ENSORLG00000007976	4	ENSORLT00000010006	ENSORLE00000298160	1	1	13427220	13428255	1	1036	CAGA	13427426	13427429	left	CCGTCCACCAGAAGCAGAGGATC	23	13427412	13427434	130	827	55.00000000000001	0	0|0|0|1	400
APBA3	ENSORLG00000007976	4	ENSORLT00000010006	ENSORLE00000298160	1	1	13427220	13428255	1	1036	AAGA	13427864	13427867	left	CCAATTGAGGGAGAAAGATTCCC	23	13427850	13427872	568	389	45.0	1	0|0|0|0	0
APBA3	ENSORLG00000007976	4	ENSORLT00000010006	ENSORLE00000298160	1	1	13427220	13428255	1	1036	AAGA	13427732	13427735	left	CCAAGAAGAGATGACATCAAGAG	23	13427730	13427752	436	521	40.0	1	0|0|0|1	400
APBA3	ENSORLG00000007976	4	ENSORLT00000010006	ENSORLE00000298160	1	1	13427220	13428255	1	1036	CAGA	13427984	13427987	left	CCACCACACAGACTTGCTTGGCC	23	13427976	13427998	688	269	60.0	0	0|0|0|0	0
gli1	ENSORLG00000005455	5	ENSORLT00000006867	ENSORLE00000061208	2	1	10762192	10761969	-1	224	CAGG	10762070	10762067	right	ATGACTCCCAACATCTCTCATGG	23	10762095	10762073	99	125	45.0	0	0|0|0|2	800
gli1	ENSORLG00000005455	5	ENSORLT00000006867	ENSORLE00000061208	2	1	10762192	10761969	-1	224	CAGG	10762065	10762062	right	TCTCTCATGGTTCAGGCCAGGGG	23	10762082	10762060	94	130	55.00000000000001	1	1|0|0|0	1000
gli1	ENSORLG00000005455	5	ENSORLT00000006867	ENSORLE00000061208	2	1	10762192	10761969	-1	224	CAGG	10762065	10762062	right	CCCAACATCTCTCATGGTTCAGG	23	10762089	10762067	94	130	50.0	0	1|0|0|2	1800
gli1	ENSORLG00000005455	5	ENSORLT00000006867	ENSORLE00000061208	2	1	10762192	10761969	-1	224	CAGG	10762065	10762062	right	CATGGTTCAGGCCAGGGGAATGG	23	10762077	10762055	94	130	60.0	1	1|0|0|4	2600
gli1	ENSORLG00000005455	5	ENSORLT00000006867	ENSORLE00000061208	2	1	10762192	10761969	-1	224	CAGA	10762121	10762118	left	CCACAGCATGTATAACTCCATGA	23	10762114	10762092	150	74	40.0	1	0|0|0|1	400
gli1	ENSORLG00000005455	5	ENSORLT00000006867	ENSORLE00000061208	2	1	10762192	10761969	-1	224	CAGA	10762121	10762118	left	CCCCAGATTGCCACAGCATGTAT	23	10762124	10762102	150	74	45.0	0	0|0|0|2	800
gli1	ENSORLG00000005455	5	ENSORLT00000006867	ENSORLE00000061208	2	1	10762192	10761969	-1	224	CAGG	10762065	10762062	right	ATCTCTCATGGTTCAGGCCAGGG	23	10762083	10762061	94	130	50.0	1	0|0|0|0	0
gli1	ENSORLG00000005455	5	ENSORLT00000006867	ENSORLE00000061208	2	1	10762192	10761969	-1	224	CAGA	10762121	10762118	left	CCTCCCCCAGATTGCCACAGCAT	23	10762128	10762106	150	74	60.0	0	0|0|0|2	800
gli1	ENSORLG00000005455	5	ENSORLT00000006867	ENSORLE00000061208	2	1	10762192	10761969	-1	224	CAGA	10762121	10762118	left	CCCCCAGATTGCCACAGCATGTA	23	10762125	10762103	150	74	50.0	0	0|0|0|0	0
gli1	ENSORLG00000005455	5	ENSORLT00000006867	ENSORLE00000061208	2	1	10762192	10761969	-1	224	CAGG	10762070	10762067	right	ATCTCTCATGGTTCAGGCCAGGG	23	10762083	10762061	99	125	50.0	1	0|0|0|0	0
gli1	ENSORLG00000005455	5	ENSORLT00000006867	ENSORLE00000061208	2	1	10762192	10761969	-1	224	CAGG	10762070	10762067	left	CCAGGGGAATGGCCACTGCATGG	23	10762066	10762044	99	125	65.0	0	0|0|0|1	400
gli1	ENSORLG00000005455	5	ENSORLT00000006867	ENSORLE00000061208	2	1	10762192	10761969	-1	224	CAGA	10762121	10762118	left	CCCAGATTGCCACAGCATGTATA	23	10762123	10762101	150	74	40.0	0	0|0|0|1	400
gli1	ENSORLG00000005455	5	ENSORLT00000006867	ENSORLE00000061208	2	1	10762192	10761969	-1	224	CAGG	10762070	10762067	right	TCTCTCATGGTTCAGGCCAGGGG	23	10762082	10762060	99	125	55.00000000000001	1	1|0|0|0	1000
gli1	ENSORLG00000005455	5	ENSORLT00000006867	ENSORLE00000061208	2	1	10762192	10761969	-1	224	CAGG	10762070	10762067	right	CATCTCTCATGGTTCAGGCCAGG	23	10762084	10762062	99	125	55.00000000000001	1	0|0|0|0	0
gli1	ENSORLG00000005455	5	ENSORLT00000006867	ENSORLE00000061208	2	1	10762192	10761969	-1	224	CAGG	10762065	10762062	left	CCAGGGGAATGGCCACTGCATGG	23	10762066	10762044	94	130	65.0	0	0|0|0|1	400
gli1	ENSORLG00000005455	5	ENSORLT00000006867	ENSORLE00000061208	2	1	10762192	10761969	-1	224	CAGA	10762121	10762118	left	CCAGATTGCCACAGCATGTATAA	23	10762122	10762100	150	74	40.0	0	0|0|0|0	0
gli1	ENSORLG00000005455	5	ENSORLT00000006867	ENSORLE00000061208	2	1	10762192	10761969	-1	224	CAGG	10762065	10762062	left	CCACTGCATGGATCAATACATGA	23	10762054	10762032	94	130	40.0	1	0|0|0|3	1200
gli1	ENSORLG00000005455	5	ENSORLT00000006867	ENSORLE00000061208	2	1	10762192	10761969	-1	224	CAGG	10762070	10762067	right	CATGGTTCAGGCCAGGGGAATGG	23	10762077	10762055	99	125	60.0	1	1|0|0|4	2600
gli1	ENSORLG00000005455	5	ENSORLT00000006867	ENSORLE00000061212	4	1	10760441	10760243	-1	199	CAGA	10760338	10760335	left	CCCAACTCTTTGGTGGCCTTTGT	23	10760328	10760306	93	106	45.0	0	0|0|0|0	0
gli1	ENSORLG00000005455	5	ENSORLT00000006867	ENSORLE00000061212	4	1	10760441	10760243	-1	199	CAGA	10760349	10760346	left	CCTGCAGACAGTCATCAGAACCT	23	10760353	10760331	104	95	50.0	1	0|0|0|5	2000
gli1	ENSORLG00000005455	5	ENSORLT00000006867	ENSORLE00000061212	4	1	10760441	10760243	-1	199	CAGA	10760338	10760335	left	CCCCCAACTCTTTGGTGGCCTTT	23	10760330	10760308	93	106	50.0	1	0|0|0|0	0
gli1	ENSORLG00000005455	5	ENSORLT00000006867	ENSORLE00000061212	4	1	10760441	10760243	-1	199	CAGA	10760338	10760335	left	CCTCCCCCAACTCTTTGGTGGCC	23	10760333	10760311	93	106	65.0	1	0|0|1|0	600
gli1	ENSORLG00000005455	5	ENSORLT00000006867	ENSORLE00000061212	4	1	10760441	10760243	-1	199	CAGA	10760349	10760346	left	CCAGTGTGGACCTGCAGACAGTC	23	10760363	10760341	104	95	60.0	0	0|0|0|4	1600
gli1	ENSORLG00000005455	5	ENSORLT00000006867	ENSORLE00000061212	4	1	10760441	10760243	-1	199	CAGA	10760338	10760335	left	CCCCAACTCTTTGGTGGCCTTTG	23	10760329	10760307	93	106	50.0	0	0|0|0|0	0
gli1	ENSORLG00000005455	5	ENSORLT00000006867	ENSORLE00000061212	4	1	10760441	10760243	-1	199	CAGA	10760349	10760346	right	ACCTCTGTCTGATGCCAGTGTGG	23	10760377	10760355	104	95	55.00000000000001	0	0|0|1|2	1400
gli1	ENSORLG00000005455	5	ENSORLT00000006867	ENSORLE00000061212	4	1	10760441	10760243	-1	199	CAGA	10760338	10760335	left	CCAACTCTTTGGTGGCCTTTGTC	23	10760327	10760305	93	106	50.0	0	0|0|0|1	400
gli1	ENSORLG00000005455	5	ENSORLT00000006867	ENSORLE00000061222	7	1	10758996	10758856	-1	141	CAGA	10758932	10758929	left	CCAGAGGCCGTCTATGAGACAAA	23	10758933	10758911	74	67	50.0	3	0|0|0|1	400
gli1	ENSORLG00000005455	5	ENSORLT00000006867	ENSORLE00000061222	7	1	10758996	10758856	-1	141	CAGA	10758932	10758929	left	CCGTCTATGAGACAAACTGTCGC	23	10758926	10758904	74	67	45.0	1	0|0|0|0	0
gli1	ENSORLG00000005455	5	ENSORLT00000006867	ENSORLE00000061222	7	1	10758996	10758856	-1	141	CAGA	10758932	10758929	right	GGACAAGGAGGATGGGAAGCCGG	23	10758958	10758936	74	67	60.0	0	0|0|0|1	400
gli1	ENSORLG00000005455	5	ENSORLT00000006867	ENSORLE00000061222	7	1	10758996	10758856	-1	141	CAGA	10758932	10758929	right	GGATGGGAAGCCGGAGCCAGAGG	23	10758949	10758927	74	67	70.0	0	0|0|0|1	400
gli1	ENSORLG00000005455	5	ENSORLT00000006867	ENSORLE00000061222	7	1	10758996	10758856	-1	141	CAGA	10758932	10758929	left	CCGGAGCCAGAGGCCGTCTATGA	23	10758939	10758917	74	67	60.0	2	0|0|0|0	0
gli1	ENSORLG00000005455	5	ENSORLT00000006867	ENSORLE00000061235	10	1	10754127	10753885	-1	243	AAGA	10754022	10754019	left	CCACATCACCAAGAAGCATCGTG	23	10754032	10754010	135	108	50.0	0	0|0|0|0	0
gli1	ENSORLG00000005455	5	ENSORLT00000006867	ENSORLE00000061235	10	1	10754127	10753885	-1	243	CAGA	10754039	10754036	right	AAACATGTGAAGACCGTACATGG	23	10754064	10754042	152	91	40.0	1	0|0|0|2	800
gli1	ENSORLG00000005455	5	ENSORLT00000006867	ENSORLE00000061235	10	1	10754127	10753885	-1	243	CAGA	10754039	10754036	left	CCCACATCACCAAGAAGCATCGT	23	10754033	10754011	152	91	45.0	0	0|0|0|1	400
gli1	ENSORLG00000005455	5	ENSORLT00000006867	ENSORLE00000061235	10	1	10754127	10753885	-1	243	AAGA	10754055	10754052	left	CCGTACATGGTCCAGAGGCCCAC	23	10754051	10754029	168	75	60.0	2	0|0|0|2	800
gli1	ENSORLG00000005455	5	ENSORLT00000006867	ENSORLE00000061235	10	1	10754127	10753885	-1	243	CAGA	10754039	10754036	left	CCAGAGGCCCACATCACCAAGAA	23	10754040	10754018	152	91	55.00000000000001	1	0|0|1|2	1400
gli1	ENSORLG00000005455	5	ENSORLT00000006867	ENSORLE00000061235	10	1	10754127	10753885	-1	243	AAGA	10754022	10754019	right	CACATCACCAAGAAGCATCGTGG	23	10754031	10754009	135	108	50.0	0	0|0|1|0	600
gli1	ENSORLG00000005455	5	ENSORLT00000006867	ENSORLE00000061235	10	1	10754127	10753885	-1	243	CAGA	10754039	10754036	left	CCACATCACCAAGAAGCATCGTG	23	10754032	10754010	152	91	50.0	0	0|0|0|0	0
gli1	ENSORLG00000005455	5	ENSORLT00000006867	ENSORLE00000061235	10	1	10754127	10753885	-1	243	CAGA	10754039	10754036	right	GAAGACCGTACATGGTCCAGAGG	23	10754056	10754034	152	91	55.00000000000001	3	1|0|0|0	1000
gli1	ENSORLG00000005455	5	ENSORLT00000006867	ENSORLE00000061235	10	1	10754127	10753885	-1	243	CAGA	10754039	10754036	left	CCGTACATGGTCCAGAGGCCCAC	23	10754051	10754029	152	91	60.0	2	0|0|0|2	800
gli1	ENSORLG00000005455	5	ENSORLT00000006867	ENSORLE00000061235	10	1	10754127	10753885	-1	243	AAGA	10754055	10754052	left	CCGGAAACATGTGAAGACCGTAC	23	10754068	10754046	168	75	45.0	1	0|0|0|0	0
gli1	ENSORLG00000005455	5	ENSORLT00000006867	ENSORLE00000061235	10	1	10754127	10753885	-1	243	AAGA	10754022	10754019	left	CCAAGAAGCATCGTGGAGATACC	23	10754024	10754002	135	108	50.0	0	0|0|0|0	0
gli1	ENSORLG00000005455	5	ENSORLT00000006867	ENSORLE00000061235	10	1	10754127	10753885	-1	243	AAGA	10754055	10754052	right	AAACATGTGAAGACCGTACATGG	23	10754064	10754042	168	75	40.0	1	0|0|0|2	800
gli1	ENSORLG00000005455	5	ENSORLT00000006867	ENSORLE00000061235	10	1	10754127	10753885	-1	243	AAGA	10754022	10754019	left	CCCACATCACCAAGAAGCATCGT	23	10754033	10754011	135	108	45.0	0	0|0|0|1	400
gli1	ENSORLG00000005455	5	ENSORLT00000006867	ENSORLE00000061238	11	1	10753798	10753504	-1	295	CAGG	10753650	10753647	right	GACGGAGTTACAGGAGGAGGTGG	23	10753660	10753638	144	151	60.0	0	0|0|0|6	2400
gli1	ENSORLG00000005455	5	ENSORLT00000006867	ENSORLE00000061238	11	1	10753798	10753504	-1	295	AAGA	10753600	10753597	right	GACAATGGGAATGTCAGCACAGG	23	10753628	10753606	94	201	50.0	1	1|0|0|0	1000
gli1	ENSORLG00000005455	5	ENSORLT00000006867	ENSORLE00000061238	11	1	10753798	10753504	-1	295	CAGG	10753650	10753647	right	TTAGAGGACGGAGTTACAGGAGG	23	10753666	10753644	144	151	50.0	0	1|0|0|0	1000
gli1	ENSORLG00000005455	5	ENSORLT00000006867	ENSORLE00000061238	11	1	10753798	10753504	-1	295	AAGA	10753600	10753597	right	AGCACAGGCATTAAAGAGGCTGG	23	10753613	10753591	94	201	50.0	1	0|0|0|0	0
gli1	ENSORLG00000005455	5	ENSORLT00000006867	ENSORLE00000061238	11	1	10753798	10753504	-1	295	CAGG	10753650	10753647	right	GATCTCACAGTATTAGAGGACGG	23	10753678	10753656	144	151	40.0	0	1|0|0|0	1000
gli1	ENSORLG00000005455	5	ENSORLT00000006867	ENSORLE00000061238	11	1	10753798	10753504	-1	295	AAGA	10753600	10753597	right	TGTCAGCACAGGCATTAAAGAGG	23	10753617	10753595	94	201	45.0	1	0|0|0|1	400
gli1	ENSORLG00000005455	5	ENSORLT00000006867	ENSORLE00000061238	11	1	10753798	10753504	-1	295	CAGG	10753650	10753647	right	GAGGACGGAGTTACAGGAGGAGG	23	10753663	10753641	144	151	60.0	0	0|0|0|1	400
gli1	ENSORLG00000005455	5	ENSORLT00000006867	ENSORLE00000061238	11	1	10753798	10753504	-1	295	CAGG	10753609	10753606	right	TGTCAGCACAGGCATTAAAGAGG	23	10753617	10753595	103	192	45.0	1	0|0|0|1	400
gli1	ENSORLG00000005455	5	ENSORLT00000006867	ENSORLE00000061238	11	1	10753798	10753504	-1	295	AAGA	10753582	10753579	left	CCTGAAGATTGACAAGCTGAAGC	23	10753586	10753564	76	219	45.0	0	0|0|0|2	800
gli1	ENSORLG00000005455	5	ENSORLT00000006867	ENSORLE00000282500	12	1	10753384	10748726	-1	4659	AAGA	10753117	10753114	left	CCAGAAGAAGCTGGATCTGATCC	23	10753121	10753099	2267	270	50.0	2	0|0|0|2	800
gli1	ENSORLG00000005455	5	ENSORLT00000006867	ENSORLE00000282500	12	1	10753384	10748726	-1	4659	CAGG	10753269	10753266	left	CCACTAATGACAGGAGGGGAAGT	23	10753279	10753257	2419	118	50.0	0	0|0|0|0	0
gli1	ENSORLG00000005455	5	ENSORLT00000006867	ENSORLE00000282500	12	1	10753384	10748726	-1	4659	CAGA	10753077	10753074	left	CCTGAAACCAGTCGCAGAGGAGC	23	10753091	10753069	2227	310	60.0	1	0|0|0|0	0
gli1	ENSORLG00000005455	5	ENSORLT00000006867	ENSORLE00000282500	12	1	10753384	10748726	-1	4659	CAGG	10753269	10753266	right	CTTGCTCCACTAATGACAGGAGG	23	10753285	10753263	2419	118	50.0	0	0|0|0|1	400
gli1	ENSORLG00000005455	5	ENSORLT00000006867	ENSORLE00000282500	12	1	10753384	10748726	-1	4659	CAGA	10753120	10753117	right	CTCCTAAGCCCAGAAGAAGCTGG	23	10753130	10753108	2270	267	55.00000000000001	0	0|0|0|3	1200
gli1	ENSORLG00000005455	5	ENSORLT00000006867	ENSORLE00000282500	12	1	10753384	10748726	-1	4659	CAGA	10753077	10753074	left	CCAGTCGCAGAGGAGCTCCATGT	23	10753084	10753062	2227	310	60.0	0	0|0|0|1	400
gli1	ENSORLG00000005455	5	ENSORLT00000006867	ENSORLE00000282500	12	1	10753384	10748726	-1	4659	CAGA	10753120	10753117	left	CCTCCTAAGCCCAGAAGAAGCTG	23	10753131	10753109	2270	267	55.00000000000001	0	0|0|0|20	8000
gli1	ENSORLG00000005455	5	ENSORLT00000006867	ENSORLE00000282500	12	1	10753384	10748726	-1	4659	CAGA	10753120	10753117	left	CCTAAGCCCAGAAGAAGCTGGAT	23	10753128	10753106	2270	267	50.0	1	0|0|0|3	1200
gli1	ENSORLG00000005455	5	ENSORLT00000006867	ENSORLE00000282500	12	1	10753384	10748726	-1	4659	AAGA	10753117	10753114	left	CCCAGAAGAAGCTGGATCTGATC	23	10753122	10753100	2267	270	45.0	1	0|0|0|2	800
gli1	ENSORLG00000005455	5	ENSORLT00000006867	ENSORLE00000282500	12	1	10753384	10748726	-1	4659	CAGA	10753120	10753117	left	CCAGAAGAAGCTGGATCTGATCC	23	10753121	10753099	2270	267	50.0	2	0|0|0|2	800
gli1	ENSORLG00000005455	5	ENSORLT00000006867	ENSORLE00000282500	12	1	10753384	10748726	-1	4659	AAGA	10753117	10753114	left	CCTCCTAAGCCCAGAAGAAGCTG	23	10753131	10753109	2267	270	55.00000000000001	0	0|0|0|20	8000
gli1	ENSORLG00000005455	5	ENSORLT00000006867	ENSORLE00000282500	12	1	10753384	10748726	-1	4659	CAGA	10753120	10753117	left	CCCAGAAGAAGCTGGATCTGATC	23	10753122	10753100	2270	267	45.0	1	0|0|0|2	800
gli1	ENSORLG00000005455	5	ENSORLT00000006867	ENSORLE00000282500	12	1	10753384	10748726	-1	4659	CAGG	10753269	10753266	right	ACTAATGACAGGAGGGGAAGTGG	23	10753277	10753255	2419	118	50.0	0	1|0|0|2	1800
gli1	ENSORLG00000005455	5	ENSORLT00000006867	ENSORLE00000282500	12	1	10753384	10748726	-1	4659	AAGA	10753117	10753114	left	CCTAAGCCCAGAAGAAGCTGGAT	23	10753128	10753106	2267	270	50.0	1	0|0|0|3	1200
gli1	ENSORLG00000005455	5	ENSORLT00000006867	ENSORLE00000282500	12	1	10753384	10748726	-1	4659	AAGA	10753117	10753114	right	CTCCTAAGCCCAGAAGAAGCTGG	23	10753130	10753108	2267	270	55.00000000000001	0	0|0|0|3	1200
gli1	ENSORLG00000005455	5	ENSORLT00000006867	ENSORLE00000282500	12	1	10753384	10748726	-1	4659	CAGG	10753269	10753266	right	TTGCTCCACTAATGACAGGAGGG	23	10753284	10753262	2419	118	45.0	0	0|0|0|1	400
gli1	ENSORLG00000005455	5	ENSORLT00000006867	ENSORLE00000282500	12	1	10753384	10748726	-1	4659	CAGA	10753077	10753074	left	CCATGTTCTGTTGGAGCAGGGTT	23	10753067	10753045	2227	310	50.0	0	0|0|0|1	400
gli1	ENSORLG00000005455	5	ENSORLT00000006867	ENSORLE00000282500	12	1	10753384	10748726	-1	4659	CAGG	10753269	10753266	right	TGCTCCACTAATGACAGGAGGGG	23	10753283	10753261	2419	118	50.0	1	0|0|0|5	2000
gli1	ENSORLG00000005455	5	ENSORLT00000006867	ENSORLE00000282500	12	1	10753384	10748726	-1	4659	CAGA	10753077	10753074	right	TCTCCTGAAACCAGTCGCAGAGG	23	10753094	10753072	2227	310	55.00000000000001	1	0|0|0|0	0
arfgap2	ENSORLG00000019613	3	ENSORLT00000024394	ENSORLE00000215534	4		693870	693739	-1	132	CAGA	693801	693798	right	GCCGCGCGGCCCAGATGTACAGG	23	693812	693790	60	72	75.0	1	1|0|0|0	1000
arfgap2	ENSORLG00000019613	3	ENSORLT00000024394	ENSORLE00000215534	4		693870	693739	-1	132	CAGA	693801	693798	left	CCAGATGTACAGGGAGAAGATCC	23	693802	693780	60	72	50.0	0	0|0|0|4	1600
arfgap2	ENSORLG00000019613	3	ENSORLT00000024394	ENSORLE00000215534	4		693870	693739	-1	132	CAGA	693801	693798	left	CCCAGATGTACAGGGAGAAGATC	23	693803	693781	60	72	45.0	0	0|0|0|0	0
arfgap2	ENSORLG00000019613	3	ENSORLT00000024394	ENSORLE00000215534	4		693870	693739	-1	132	CAGA	693801	693798	left	CCGCGCGGCCCAGATGTACAGGG	23	693811	693789	60	72	70.0	0	1|0|0|0	1000
arfgap2	ENSORLG00000019613	3	ENSORLT00000024394	ENSORLE00000215534	4		693870	693739	-1	132	CAGA	693801	693798	right	CCGCGCGGCCCAGATGTACAGGG	23	693811	693789	60	72	70.0	0	1|0|0|0	1000
arfgap2	ENSORLG00000019613	3	ENSORLT00000024394	ENSORLE00000215534	4		693870	693739	-1	132	CAGA	693801	693798	right	CGCCAAGTACAACAGCCGCGCGG	23	693826	693804	60	72	65.0	0	1|0|0|0	1000
arfgap2	ENSORLG00000019613	3	ENSORLT00000024394	ENSORLE00000215539	8		690015	689878	-1	138	CAGG	689940	689937	right	GGAGAAGCAGGCTCAGGTGGCGG	23	689953	689931	60	78	65.0	2	0|0|0|6	2400
arfgap2	ENSORLG00000019613	3	ENSORLT00000024394	ENSORLE00000215539	8		690015	689878	-1	138	CAGG	689946	689943	right	GGAGAAGCAGGCTCAGGTGGCGG	23	689953	689931	66	72	65.0	2	0|0|0|6	2400
arfgap2	ENSORLG00000019613	3	ENSORLT00000024394	ENSORLE00000215539	8		690015	689878	-1	138	CAGG	689946	689943	right	CAGTAAGAGCTTCTCTGAGGTGG	23	689974	689952	66	72	50.0	1	1|0|0|4	2600
arfgap2	ENSORLG00000019613	3	ENSORLT00000024394	ENSORLE00000215539	8		690015	689878	-1	138	CAGG	689946	689943	right	TGAGGTGGAGAAGCAGGCTCAGG	23	689959	689937	66	72	60.0	2	0|0|0|6	2400
arfgap2	ENSORLG00000019613	3	ENSORLT00000024394	ENSORLE00000215539	8		690015	689878	-1	138	CAGG	689946	689943	right	GGTGGAGAAGCAGGCTCAGGTGG	23	689956	689934	66	72	65.0	2	0|0|0|2	800
arfgap2	ENSORLG00000019613	3	ENSORLT00000024394	ENSORLE00000215539	8		690015	689878	-1	138	CAGG	689940	689937	right	GGTGGAGAAGCAGGCTCAGGTGG	23	689956	689934	60	78	65.0	2	0|0|0|2	800
arfgap2	ENSORLG00000019613	3	ENSORLT00000024394	ENSORLE00000215539	8		690015	689878	-1	138	CAGG	689940	689937	right	CTTCTCTGAGGTGGAGAAGCAGG	23	689965	689943	60	78	55.00000000000001	3	0|0|0|3	1200
dcaf17	ENSORLG00000017298	21	ENSORLT00000021641	ENSORLE00000194517	1	1	21930852	21930992	1	141	CAGA	21930923	21930926	right	CGCGAAGAAGCAGAGGGATCAGG	23	21930913	21930935	62	67	60.0	0	0|0|0|2	800
dcaf17	ENSORLG00000017298	21	ENSORLT00000021641	ENSORLE00000194517	1	1	21930852	21930992	1	141	CAGA	21930923	21930926	right	GCGAAGAAGCAGAGGGATCAGGG	23	21930914	21930936	62	67	55.00000000000001	0	0|0|0|0	0
dcaf17	ENSORLG00000017298	21	ENSORLT00000021641	ENSORLE00000194517	1	1	21930852	21930992	1	141	CAGA	21930923	21930926	right	CTGCTGACGCGAAGAAGCAGAGG	23	21930906	21930928	62	67	60.0	2	0|0|0|1	400
dcaf17	ENSORLG00000017298	21	ENSORLT00000021641	ENSORLE00000194517	1	1	21930852	21930992	1	141	CAGA	21930923	21930926	right	TGCTGACGCGAAGAAGCAGAGGG	23	21930907	21930929	62	67	55.00000000000001	1	0|0|0|1	400
ARHGAP9	ENSORLG00000005431	5	ENSORLT00000032695	ENSORLE00000060780	1	1	10678591	10678922	1	332	CAGA	10678846	10678849	right	CTCAATATGACTACAGCTATCGG	23	10678819	10678841	148	74	35.0	1	0|0|0|0	0
ARHGAP9	ENSORLG00000005431	5	ENSORLT00000032695	ENSORLE00000060780	1	1	10678591	10678922	1	332	CAGA	10678846	10678849	right	ACAGCTATCGGGGCGCAGATGGG	23	10678831	10678853	148	74	60.0	1	0|0|0|0	0
ARHGAP9	ENSORLG00000005431	5	ENSORLT00000032695	ENSORLE00000060780	1	1	10678591	10678922	1	332	CAGA	10678846	10678849	right	TACAGCTATCGGGGCGCAGATGG	23	10678830	10678852	148	74	60.0	1	0|0|0|1	400
ARHGAP9	ENSORLG00000005431	5	ENSORLT00000032695	ENSORLE00000060780	1	1	10678591	10678922	1	332	CAGA	10678846	10678849	right	CAATATGACTACAGCTATCGGGG	23	10678821	10678843	148	74	40.0	1	0|0|0|0	0
ARHGAP9	ENSORLG00000005431	5	ENSORLT00000032695	ENSORLE00000060780	1	1	10678591	10678922	1	332	CAGA	10678846	10678849	right	GCTATCGGGGCGCAGATGGGCGG	23	10678834	10678856	148	74	70.0	1	0|0|0|0	0
ARHGAP9	ENSORLG00000005431	5	ENSORLT00000032695	ENSORLE00000060780	1	1	10678591	10678922	1	332	CAGA	10678846	10678849	right	TCAATATGACTACAGCTATCGGG	23	10678820	10678842	148	74	35.0	1	0|0|0|1	400
ARHGAP9	ENSORLG00000005431	5	ENSORLT00000032695	ENSORLE00000060784	3	1	10681166	10681551	1	386	CAGG	10681371	10681374	left	CCAGGGTCGTGCCTACAATCACC	23	10681370	10681392	208	178	60.0	0	0|0|0|0	0
ARHGAP9	ENSORLG00000005431	5	ENSORLT00000032695	ENSORLE00000060784	3	1	10681166	10681551	1	386	CAGG	10681371	10681374	left	CCCCAGGGTCGTGCCTACAATCA	23	10681368	10681390	208	178	55.00000000000001	0	0|0|0|1	400
ARHGAP9	ENSORLG00000005431	5	ENSORLT00000032695	ENSORLE00000060784	3	1	10681166	10681551	1	386	CAGA	10681399	10681402	left	CCAGCAACCTTCCTGAAAACCTG	23	10681406	10681428	236	150	50.0	0	0|0|0|0	0
ARHGAP9	ENSORLG00000005431	5	ENSORLT00000032695	ENSORLE00000060784	3	1	10681166	10681551	1	386	CAGG	10681371	10681374	left	CCCAGGGTCGTGCCTACAATCAC	23	10681369	10681391	208	178	55.00000000000001	0	0|0|0|0	0
ARHGAP9	ENSORLG00000005431	5	ENSORLT00000032695	ENSORLE00000060784	3	1	10681166	10681551	1	386	AAGG	10681482	10681485	left	CCAAAGGATGCCCAAAAAGTCCT	23	10681479	10681501	319	67	45.0	3	0|0|0|1	400
ARHGAP9	ENSORLG00000005431	5	ENSORLT00000032695	ENSORLE00000060784	3	1	10681166	10681551	1	386	CAGA	10681399	10681402	right	GGGTCGTGCCTACAATCACCCGG	23	10681373	10681395	236	150	60.0	0	0|0|0|0	0
ARHGAP9	ENSORLG00000005431	5	ENSORLT00000032695	ENSORLE00000060784	3	1	10681166	10681551	1	386	CAGA	10681399	10681402	left	CCCGGAGCCAGAGTTCCAGCAAC	23	10681391	10681413	236	150	60.0	0	0|0|0|2	800
ARHGAP9	ENSORLG00000005431	5	ENSORLT00000032695	ENSORLE00000060784	3	1	10681166	10681551	1	386	AAGG	10681333	10681336	left	CCTCCAGTCTCCACACTGCCATC	23	10681342	10681364	170	216	60.0	2	0|0|1|2	1400
ARHGAP9	ENSORLG00000005431	5	ENSORLT00000032695	ENSORLE00000060784	3	1	10681166	10681551	1	386	AAGG	10681482	10681485	left	CCAAAAAGTCCTGCAGCCAGTGG	23	10681490	10681512	319	67	55.00000000000001	2	0|0|0|1	400
ARHGAP9	ENSORLG00000005431	5	ENSORLT00000032695	ENSORLE00000060784	3	1	10681166	10681551	1	386	AAGG	10681333	10681336	left	CCCTCCAGTCTCCACACTGCCAT	23	10681341	10681363	170	216	55.00000000000001	2	0|0|1|0	600
ARHGAP9	ENSORLG00000005431	5	ENSORLT00000032695	ENSORLE00000060784	3	1	10681166	10681551	1	386	CAGG	10681371	10681374	left	CCATCAAACCCCAGGGTCGTGCC	23	10681360	10681382	208	178	65.0	1	0|0|0|1	400
ARHGAP9	ENSORLG00000005431	5	ENSORLT00000032695	ENSORLE00000060784	3	1	10681166	10681551	1	386	CAGG	10681371	10681374	left	CCTACAATCACCCGGAGCCAGAG	23	10681381	10681403	208	178	60.0	0	0|0|0|0	0
ARHGAP9	ENSORLG00000005431	5	ENSORLT00000032695	ENSORLE00000060784	3	1	10681166	10681551	1	386	AAGG	10681482	10681485	left	CCCAAAAAGTCCTGCAGCCAGTG	23	10681489	10681511	319	67	50.0	2	N/A	N/A
ARHGAP9	ENSORLG00000005431	5	ENSORLT00000032695	ENSORLE00000060784	3	1	10681166	10681551	1	386	CAGA	10681399	10681402	left	CCGGAGCCAGAGTTCCAGCAACC	23	10681392	10681414	236	150	60.0	0	0|0|0|1	400
ARHGAP9	ENSORLG00000005431	5	ENSORLT00000032695	ENSORLE00000060784	3	1	10681166	10681551	1	386	AAGG	10681333	10681336	left	CCCTCTGCCAAGGAGTCCCCTCC	23	10681324	10681346	170	216	65.0	3	0|0|0|2	800
ARHGAP9	ENSORLG00000005431	5	ENSORLT00000032695	ENSORLE00000060784	3	1	10681166	10681551	1	386	AAGG	10681333	10681336	left	CCTCTGCCAAGGAGTCCCCTCCA	23	10681325	10681347	170	216	65.0	3	0|0|0|0	0
ARHGAP9	ENSORLG00000005431	5	ENSORLT00000032695	ENSORLE00000060784	3	1	10681166	10681551	1	386	CAGA	10681399	10681402	left	CCAGAGTTCCAGCAACCTTCCTG	23	10681398	10681420	236	150	55.00000000000001	0	0|0|0|1	400
ARHGAP9	ENSORLG00000005431	5	ENSORLT00000032695	ENSORLE00000060784	3	1	10681166	10681551	1	386	AAGG	10681333	10681336	left	CCAGTCTCCACACTGCCATCAAA	23	10681345	10681367	170	216	50.0	0	0|0|0|2	800
ARHGAP9	ENSORLG00000005431	5	ENSORLT00000032695	ENSORLE00000060784	3	1	10681166	10681551	1	386	AAGG	10681333	10681336	left	CCAAGGAGTCCCCTCCAGTCTCC	23	10681331	10681353	170	216	65.0	4	0|0|0|0	0
ARHGAP9	ENSORLG00000005431	5	ENSORLT00000032695	ENSORLE00000060784	3	1	10681166	10681551	1	386	AAGG	10681333	10681336	left	CCCCTCCAGTCTCCACACTGCCA	23	10681340	10681362	170	216	60.0	2	0|0|1|4	2200
ARHGAP9	ENSORLG00000005431	5	ENSORLT00000032695	ENSORLE00000060784	3	1	10681166	10681551	1	386	CAGG	10681371	10681374	right	CACACTGCCATCAAACCCCAGGG	23	10681353	10681375	208	178	55.00000000000001	0	0|0|0|1	400
ARHGAP9	ENSORLG00000005431	5	ENSORLT00000032695	ENSORLE00000060793	4	1	10685757	10686008	1	252	CAGA	10685883	10685886	right	CGGTGCAGATCATGGACTTATGG	23	10685878	10685900	129	123	50.0	0	0|0|0|0	0
ARHGAP9	ENSORLG00000005431	5	ENSORLT00000032695	ENSORLE00000060793	4	1	10685757	10686008	1	252	CAGA	10685871	10685874	left	CCTGATCCAGGCCAGAAGGCGGT	23	10685859	10685881	117	135	65.0	2	0|0|0|2	800
ARHGAP9	ENSORLG00000005431	5	ENSORLT00000032695	ENSORLE00000060793	4	1	10685757	10686008	1	252	AAGG	10685828	10685831	left	CCCAGCTGGAGCCTCCCGTTCCT	23	10685839	10685861	74	178	65.0	2	0|0|0|1	400
ARHGAP9	ENSORLG00000005431	5	ENSORLT00000032695	ENSORLE00000060793	4	1	10685757	10686008	1	252	CAGG	10685823	10685826	left	CCCAGCAGGAAAGGCGTAACTCC	23	10685818	10685840	69	183	55.00000000000001	1	0|0|0|0	0
ARHGAP9	ENSORLG00000005431	5	ENSORLT00000032695	ENSORLE00000060793	4	1	10685757	10686008	1	252	CAGA	10685883	10685886	right	CCAGAAGGCGGTGCAGATCATGG	23	10685870	10685892	129	123	60.0	1	0|0|0|1	400
ARHGAP9	ENSORLG00000005431	5	ENSORLT00000032695	ENSORLE00000060793	4	1	10685757	10686008	1	252	CAGG	10685866	10685869	right	CGTTCCTGATCCAGGCCAGAAGG	23	10685855	10685877	112	140	60.0	2	0|0|0|1	400
ARHGAP9	ENSORLG00000005431	5	ENSORLT00000032695	ENSORLE00000060793	4	1	10685757	10686008	1	252	CAGA	10685883	10685886	right	CGTTCCTGATCCAGGCCAGAAGG	23	10685855	10685877	129	123	60.0	2	0|0|0|1	400
ARHGAP9	ENSORLG00000005431	5	ENSORLT00000032695	ENSORLE00000060793	4	1	10685757	10686008	1	252	AAGG	10685874	10685877	right	TCCTGATCCAGGCCAGAAGGCGG	23	10685858	10685880	120	132	60.0	2	0|0|0|0	0
ARHGAP9	ENSORLG00000005431	5	ENSORLT00000032695	ENSORLE00000060793	4	1	10685757	10686008	1	252	AAGA	10685927	10685930	left	CCTAACCACAGGAAGATGCTATT	23	10685915	10685937	173	79	40.0	1	0|0|0|1	400
ARHGAP9	ENSORLG00000005431	5	ENSORLT00000032695	ENSORLE00000060793	4	1	10685757	10686008	1	252	CAGA	10685871	10685874	right	CGTTCCTGATCCAGGCCAGAAGG	23	10685855	10685877	117	135	60.0	2	0|0|0|1	400
ARHGAP9	ENSORLG00000005431	5	ENSORLT00000032695	ENSORLE00000060793	4	1	10685757	10686008	1	252	AAGG	10685828	10685831	left	CCAGCAGGAAAGGCGTAACTCCC	23	10685819	10685841	74	178	60.0	1	0|0|0|0	0
ARHGAP9	ENSORLG00000005431	5	ENSORLT00000032695	ENSORLE00000060793	4	1	10685757	10686008	1	252	CAGA	10685871	10685874	right	GAGCCTCCCGTTCCTGATCCAGG	23	10685847	10685869	117	135	65.0	1	0|0|0|0	0
ARHGAP9	ENSORLG00000005431	5	ENSORLT00000032695	ENSORLE00000060793	4	1	10685757	10686008	1	252	AAGG	10685874	10685877	right	GAGCCTCCCGTTCCTGATCCAGG	23	10685847	10685869	120	132	65.0	1	0|0|0|0	0
ARHGAP9	ENSORLG00000005431	5	ENSORLT00000032695	ENSORLE00000060793	4	1	10685757	10686008	1	252	CAGG	10685923	10685926	left	CCACAGGAAGATGCTATTATGTC	23	10685920	10685942	169	83	40.0	1	0|0|0|0	0
ARHGAP9	ENSORLG00000005431	5	ENSORLT00000032695	ENSORLE00000060793	4	1	10685757	10686008	1	252	CAGG	10685923	10685926	left	CCTAACCACAGGAAGATGCTATT	23	10685915	10685937	169	83	40.0	1	0|0|0|1	400
ARHGAP9	ENSORLG00000005431	5	ENSORLT00000032695	ENSORLE00000060793	4	1	10685757	10686008	1	252	AAGA	10685927	10685930	right	CAGTATTCTGACCTAACCACAGG	23	10685904	10685926	173	79	45.0	0	0|0|0|1	400
ARHGAP9	ENSORLG00000005431	5	ENSORLT00000032695	ENSORLE00000060793	4	1	10685757	10686008	1	252	CAGA	10685871	10685874	left	CCAGAAGGCGGTGCAGATCATGG	23	10685870	10685892	117	135	60.0	1	0|0|0|1	400
ARHGAP9	ENSORLG00000005431	5	ENSORLT00000032695	ENSORLE00000060793	4	1	10685757	10686008	1	252	CAGG	10685866	10685869	left	CCGTTCCTGATCCAGGCCAGAAG	23	10685854	10685876	112	140	55.00000000000001	2	0|0|0|0	0
ARHGAP9	ENSORLG00000005431	5	ENSORLT00000032695	ENSORLE00000060793	4	1	10685757	10686008	1	252	AAGG	10685828	10685831	left	CCCAGCAGGAAAGGCGTAACTCC	23	10685818	10685840	74	178	55.00000000000001	1	0|0|0|0	0
ARHGAP9	ENSORLG00000005431	5	ENSORLT00000032695	ENSORLE00000060793	4	1	10685757	10686008	1	252	CAGA	10685883	10685886	left	CCAGAAGGCGGTGCAGATCATGG	23	10685870	10685892	129	123	60.0	1	0|0|0|1	400
ARHGAP9	ENSORLG00000005431	5	ENSORLT00000032695	ENSORLE00000060793	4	1	10685757	10686008	1	252	AAGG	10685828	10685831	right	CCTTTATACTGAAACCCAGCAGG	23	10685804	10685826	74	178	45.0	0	0|0|0|2	800
ARHGAP9	ENSORLG00000005431	5	ENSORLT00000032695	ENSORLE00000060793	4	1	10685757	10686008	1	252	CAGG	10685866	10685869	right	TCCTGATCCAGGCCAGAAGGCGG	23	10685858	10685880	112	140	60.0	2	0|0|0|0	0
ARHGAP9	ENSORLG00000005431	5	ENSORLT00000032695	ENSORLE00000060793	4	1	10685757	10686008	1	252	AAGG	10685874	10685877	left	CCAGAAGGCGGTGCAGATCATGG	23	10685870	10685892	120	132	60.0	1	0|0|0|1	400
ARHGAP9	ENSORLG00000005431	5	ENSORLT00000032695	ENSORLE00000060793	4	1	10685757	10686008	1	252	AAGA	10685927	10685930	left	CCACAGGAAGATGCTATTATGTC	23	10685920	10685942	173	79	40.0	1	0|0|0|0	0
ARHGAP9	ENSORLG00000005431	5	ENSORLT00000032695	ENSORLE00000060793	4	1	10685757	10686008	1	252	CAGG	10685823	10685826	left	CCAGCAGGAAAGGCGTAACTCCC	23	10685819	10685841	69	183	60.0	1	0|0|0|0	0
ARHGAP9	ENSORLG00000005431	5	ENSORLT00000032695	ENSORLE00000060793	4	1	10685757	10686008	1	252	CAGG	10685866	10685869	left	CCCGTTCCTGATCCAGGCCAGAA	23	10685853	10685875	112	140	55.00000000000001	2	0|0|0|0	0
ARHGAP9	ENSORLG00000005431	5	ENSORLT00000032695	ENSORLE00000060793	4	1	10685757	10686008	1	252	CAGA	10685883	10685886	right	TCCTGATCCAGGCCAGAAGGCGG	23	10685858	10685880	129	123	60.0	2	0|0|0|0	0
ARHGAP9	ENSORLG00000005431	5	ENSORLT00000032695	ENSORLE00000060793	4	1	10685757	10686008	1	252	AAGG	10685874	10685877	left	CCAGGCCAGAAGGCGGTGCAGAT	23	10685865	10685887	120	132	65.0	1	0|0|0|2	800
ARHGAP9	ENSORLG00000005431	5	ENSORLT00000032695	ENSORLE00000060793	4	1	10685757	10686008	1	252	CAGG	10685866	10685869	left	CCAGGCCAGAAGGCGGTGCAGAT	23	10685865	10685887	112	140	65.0	1	0|0|0|2	800
ARHGAP9	ENSORLG00000005431	5	ENSORLT00000032695	ENSORLE00000060793	4	1	10685757	10686008	1	252	CAGG	10685866	10685869	left	CCTGATCCAGGCCAGAAGGCGGT	23	10685859	10685881	112	140	65.0	2	0|0|0|2	800
ARHGAP9	ENSORLG00000005431	5	ENSORLT00000032695	ENSORLE00000060793	4	1	10685757	10686008	1	252	CAGA	10685871	10685874	left	CCAGGCCAGAAGGCGGTGCAGAT	23	10685865	10685887	117	135	65.0	1	0|0|0|2	800
ARHGAP9	ENSORLG00000005431	5	ENSORLT00000032695	ENSORLE00000060793	4	1	10685757	10686008	1	252	CAGG	10685823	10685826	right	ATACTGAAACCCAGCAGGAAAGG	23	10685809	10685831	69	183	45.0	0	0|0|0|0	0
ARHGAP9	ENSORLG00000005431	5	ENSORLT00000032695	ENSORLE00000060793	4	1	10685757	10686008	1	252	CAGG	10685866	10685869	left	CCAGAAGGCGGTGCAGATCATGG	23	10685870	10685892	112	140	60.0	1	0|0|0|1	400
ARHGAP9	ENSORLG00000005431	5	ENSORLT00000032695	ENSORLE00000060793	4	1	10685757	10686008	1	252	AAGG	10685828	10685831	left	CCAGCTGGAGCCTCCCGTTCCTG	23	10685840	10685862	74	178	70.0	2	0|0|0|1	400
ARHGAP9	ENSORLG00000005431	5	ENSORLT00000032695	ENSORLE00000060793	4	1	10685757	10686008	1	252	CAGA	10685871	10685874	right	TCCTGATCCAGGCCAGAAGGCGG	23	10685858	10685880	117	135	60.0	2	0|0|0|0	0
ARHGAP9	ENSORLG00000005431	5	ENSORLT00000032695	ENSORLE00000282507	7	1	10694135	10694272	1	138	CAGG	10694205	10694208	left	CCTCACAATTTTGCAGGAGTTTA	23	10694192	10694214	73	65	35.0	0	0|0|0|2	800
klhl26	ENSORLG00000007895	4	ENSORLT00000009901	ENSORLE00000089050	2	1	13195405	13195223	-1	183	CAGG	13195338	13195335	right	CACAGCGCCACGCTCCTCCAGGG	23	13195356	13195334	113	70	70.0	1	0|0|0|2	800
klhl26	ENSORLG00000007895	4	ENSORLT00000009901	ENSORLE00000089050	2	1	13195405	13195223	-1	183	CAGG	13195314	13195311	right	TCCAGGGCTTGTCGCTTTTGCGG	23	13195340	13195318	89	94	55.00000000000001	1	1|0|0|0	1000
klhl26	ENSORLG00000007895	4	ENSORLT00000009901	ENSORLE00000089050	2	1	13195405	13195223	-1	183	CAGG	13195314	13195311	right	GCGGGCTCAGGGTCAACTTCTGG	23	13195321	13195299	89	94	65.0	1	1|0|0|0	1000
klhl26	ENSORLG00000007895	4	ENSORLT00000009901	ENSORLE00000089050	2	1	13195405	13195223	-1	183	CAGG	13195314	13195311	right	TTGTCGCTTTTGCGGGCTCAGGG	23	13195332	13195310	89	94	55.00000000000001	1	1|0|0|0	1000
klhl26	ENSORLG00000007895	4	ENSORLT00000009901	ENSORLE00000089050	2	1	13195405	13195223	-1	183	CAGG	13195338	13195335	left	CCAGGGCTTGTCGCTTTTGCGGG	23	13195339	13195317	113	70	65.0	1	1|0|0|0	1000
klhl26	ENSORLG00000007895	4	ENSORLT00000009901	ENSORLE00000089050	2	1	13195405	13195223	-1	183	CAGG	13195314	13195311	right	CCAGGGCTTGTCGCTTTTGCGGG	23	13195339	13195317	89	94	60.0	1	1|0|0|0	1000
klhl26	ENSORLG00000007895	4	ENSORLT00000009901	ENSORLE00000089050	2	1	13195405	13195223	-1	183	CAGG	13195338	13195335	left	CCACGCTCCTCCAGGGCTTGTCG	23	13195349	13195327	113	70	70.0	1	0|0|0|0	0
klhl26	ENSORLG00000007895	4	ENSORLT00000009901	ENSORLE00000089050	2	1	13195405	13195223	-1	183	CAGG	13195338	13195335	left	CCTCCAGGGCTTGTCGCTTTTGC	23	13195342	13195320	113	70	60.0	1	0|0|0|1	400
klhl26	ENSORLG00000007895	4	ENSORLT00000009901	ENSORLE00000089051	3	1	13194402	13191497	-1	2906	AAGA	13194127	13194124	right	GTCTTCCCTCAAAGAGTCGGTGG	23	13194138	13194116	1298	278	55.00000000000001	2	0|0|0|0	0
klhl26	ENSORLG00000007895	4	ENSORLT00000009901	ENSORLE00000089051	3	1	13194402	13191497	-1	2906	AAGA	13194127	13194124	left	CCTCAAAGAGTCGGTGGATGCCT	23	13194132	13194110	1298	278	55.00000000000001	1	0|0|0|0	0
klhl26	ENSORLG00000007895	4	ENSORLT00000009901	ENSORLE00000089051	3	1	13194402	13191497	-1	2906	CAGA	13194161	13194158	left	CCACGTTCAGCTTGTCTTCCCTC	23	13194151	13194129	1332	244	55.00000000000001	0	0|0|0|2	800
klhl26	ENSORLG00000007895	4	ENSORLT00000009901	ENSORLE00000089051	3	1	13194402	13191497	-1	2906	AAGA	13194127	13194124	left	CCCTCAAAGAGTCGGTGGATGCC	23	13194133	13194111	1298	278	55.00000000000001	1	0|0|0|0	0
klhl26	ENSORLG00000007895	4	ENSORLT00000009901	ENSORLE00000089051	3	1	13194402	13191497	-1	2906	CAGA	13194089	13194086	left	CCTGCAGATTGCAGAGGAGGAGG	23	13194093	13194071	1260	316	60.0	0	0|0|1|12	5400
klhl26	ENSORLG00000007895	4	ENSORLT00000009901	ENSORLE00000089051	3	1	13194402	13191497	-1	2906	CAGG	13193976	13193973	right	GTGCTGCTGTCAGGTGGCTCCGG	23	13193986	13193964	1147	429	65.0	1	1|0|0|2	1800
klhl26	ENSORLG00000007895	4	ENSORLT00000009901	ENSORLE00000089051	3	1	13194402	13191497	-1	2906	CAGA	13194298	13194295	left	CCTACAGCTCAGAAGTCACCTTA	23	13194307	13194285	1469	107	45.0	1	0|0|0|1	400
klhl26	ENSORLG00000007895	4	ENSORLT00000009901	ENSORLE00000089051	3	1	13194402	13191497	-1	2906	CAGA	13194089	13194086	right	TCACTTCCTGCAGATTGCAGAGG	23	13194099	13194077	1260	316	50.0	2	0|0|1|1	1000
klhl26	ENSORLG00000007895	4	ENSORLT00000009901	ENSORLE00000089051	3	1	13194402	13191497	-1	2906	CAGA	13193873	13193870	right	GTTGGTGGATATCGTTCAGACGG	23	13193889	13193867	1044	532	45.0	0	1|0|0|0	1000
klhl26	ENSORLG00000007895	4	ENSORLT00000009901	ENSORLE00000089051	3	1	13194402	13191497	-1	2906	CAGA	13193807	13193804	left	CCAGATCCTTCCCTTCCGACAGC	23	13193808	13193786	978	598	60.0	1	0|0|0|0	0
klhl26	ENSORLG00000007895	4	ENSORLT00000009901	ENSORLE00000089051	3	1	13194402	13191497	-1	2906	CAGA	13194239	13194236	right	GGCAGCTGTGTTTCTCCAGATGG	23	13194255	13194233	1410	166	55.00000000000001	0	0|0|1|3	1800
klhl26	ENSORLG00000007895	4	ENSORLT00000009901	ENSORLE00000089051	3	1	13194402	13191497	-1	2906	CAGA	13193807	13193804	left	CCTTCCCTTCCGACAGCACGAAA	23	13193802	13193780	978	598	55.00000000000001	1	0|0|0|0	0
klhl26	ENSORLG00000007895	4	ENSORLT00000009901	ENSORLE00000089051	3	1	13194402	13191497	-1	2906	CAGA	13194029	13194026	left	CCTTCAGAGCAACAAACTGAAGA	23	13194033	13194011	1200	376	40.0	1	0|0|0|2	800
klhl26	ENSORLG00000007895	4	ENSORLT00000009901	ENSORLE00000089051	3	1	13194402	13191497	-1	2906	CAGA	13193807	13193804	left	CCTTTAACTACCAGATCCTTCCC	23	13193818	13193796	978	598	45.0	0	0|0|0|1	400
klhl26	ENSORLG00000007895	4	ENSORLT00000009901	ENSORLE00000089051	3	1	13194402	13191497	-1	2906	CAGA	13194082	13194079	right	TCACTTCCTGCAGATTGCAGAGG	23	13194099	13194077	1253	323	50.0	2	0|0|1|1	1000
klhl26	ENSORLG00000007895	4	ENSORLT00000009901	ENSORLE00000089051	3	1	13194402	13191497	-1	2906	CAGA	13194161	13194158	right	CTGCCTGCACATTGGACAGATGG	23	13194177	13194155	1332	244	55.00000000000001	0	0|0|0|1	400
klhl26	ENSORLG00000007895	4	ENSORLT00000009901	ENSORLE00000089051	3	1	13194402	13191497	-1	2906	CAGA	13194239	13194236	left	CCCGTCGTCGAGCTCTGCGAAGA	23	13194230	13194208	1410	166	60.0	0	0|0|0|0	0
klhl26	ENSORLG00000007895	4	ENSORLT00000009901	ENSORLE00000089051	3	1	13194402	13191497	-1	2906	CAGA	13194089	13194086	right	CTTCCTGCAGATTGCAGAGGAGG	23	13194096	13194074	1260	316	55.00000000000001	2	0|0|1|3	1800
klhl26	ENSORLG00000007895	4	ENSORLT00000009901	ENSORLE00000089051	3	1	13194402	13191497	-1	2906	CAGA	13193893	13193890	right	CATGCGTTCCTCAGAGTTGGTGG	23	13193904	13193882	1064	512	55.00000000000001	0	0|0|0|2	800
klhl26	ENSORLG00000007895	4	ENSORLT00000009901	ENSORLE00000089051	3	1	13194402	13191497	-1	2906	CAGG	13193976	13193973	left	CCGGTACGACGAGTCCCGCCGGG	23	13193967	13193945	1147	429	75.0	3	0|0|0|0	0
klhl26	ENSORLG00000007895	4	ENSORLT00000009901	ENSORLE00000089051	3	1	13194402	13191497	-1	2906	CAGG	13193976	13193973	left	CCGTGCTGCTGTCAGGTGGCTCC	23	13193988	13193966	1147	429	65.0	1	0|0|0|2	800
klhl26	ENSORLG00000007895	4	ENSORLT00000009901	ENSORLE00000089051	3	1	13194402	13191497	-1	2906	CAGA	13194161	13194158	left	CCACCACGTTCAGCTTGTCTTCC	23	13194154	13194132	1332	244	55.00000000000001	0	0|0|0|0	0
klhl26	ENSORLG00000007895	4	ENSORLT00000009901	ENSORLE00000089051	3	1	13194402	13191497	-1	2906	CAGG	13193976	13193973	right	TCTTCCGTGCTGCTGTCAGGTGG	23	13193992	13193970	1147	429	60.0	2	1|0|0|0	1000
klhl26	ENSORLG00000007895	4	ENSORLT00000009901	ENSORLE00000089051	3	1	13194402	13191497	-1	2906	CAGG	13194269	13194266	right	GAATGCATTCAGGATGTCCTCGG	23	13194278	13194256	1440	136	45.0	3	0|0|0|0	0
klhl26	ENSORLG00000007895	4	ENSORLT00000009901	ENSORLE00000089051	3	1	13194402	13191497	-1	2906	CAGA	13194082	13194079	right	CTTCCTGCAGATTGCAGAGGAGG	23	13194096	13194074	1253	323	55.00000000000001	2	0|0|1|3	1800
klhl26	ENSORLG00000007895	4	ENSORLT00000009901	ENSORLE00000089051	3	1	13194402	13191497	-1	2906	CAGG	13194269	13194266	right	AATGCATTCAGGATGTCCTCGGG	23	13194277	13194255	1440	136	45.0	2	0|0|0|1	400
klhl26	ENSORLG00000007895	4	ENSORLT00000009901	ENSORLE00000089051	3	1	13194402	13191497	-1	2906	CAGG	13194269	13194266	right	ATGCATTCAGGATGTCCTCGGGG	23	13194276	13194254	1440	136	50.0	2	1|0|0|0	1000
klhl26	ENSORLG00000007895	4	ENSORLT00000009901	ENSORLE00000089051	3	1	13194402	13191497	-1	2906	CAGA	13194082	13194079	left	CCTGCAGATTGCAGAGGAGGAGG	23	13194093	13194071	1253	323	60.0	0	0|0|1|12	5400
klhl26	ENSORLG00000007895	4	ENSORLT00000009901	ENSORLE00000089051	3	1	13194402	13191497	-1	2906	AAGA	13194127	13194124	right	CTTGTCTTCCCTCAAAGAGTCGG	23	13194141	13194119	1298	278	45.0	1	0|0|1|1	1000
klhl26	ENSORLG00000007895	4	ENSORLT00000009901	ENSORLE00000089051	3	1	13194402	13191497	-1	2906	CAGA	13193873	13193870	right	GGTGGATATCGTTCAGACGGTGG	23	13193886	13193864	1044	532	55.00000000000001	0	1|0|0|0	1000
klhl26	ENSORLG00000007895	4	ENSORLT00000009901	ENSORLE00000089051	3	1	13194402	13191497	-1	2906	CAGA	13194239	13194236	left	CCGTCGTCGAGCTCTGCGAAGAA	23	13194229	13194207	1410	166	55.00000000000001	0	0|0|0|0	0
klhl26	ENSORLG00000007895	4	ENSORLT00000009901	ENSORLE00000089051	3	1	13194402	13191497	-1	2906	CAGA	13194298	13194295	left	CCTTAGATCTGGAATGCATTCAG	23	13194289	13194267	1469	107	40.0	1	0|0|0|0	0
klhl26	ENSORLG00000007895	4	ENSORLT00000009901	ENSORLE00000089051	3	1	13194402	13191497	-1	2906	CAGA	13194161	13194158	right	GTGGAGACCTGCCTGCACATTGG	23	13194185	13194163	1332	244	60.0	0	0|0|0|1	400
klhl26	ENSORLG00000007895	4	ENSORLT00000009901	ENSORLE00000089051	3	1	13194402	13191497	-1	2906	AAGA	13194211	13194208	left	CCTCAAGTCAGCCATGAGTGTGG	23	13194204	13194182	1382	194	55.00000000000001	1	0|0|0|0	0
klhl26	ENSORLG00000007895	4	ENSORLT00000009901	ENSORLE00000089051	3	1	13194402	13191497	-1	2906	CAGG	13194269	13194266	left	CCTCGGGGCAGCTGTGTTTCTCC	23	13194261	13194239	1440	136	65.0	0	0|0|0|15	6000
klhl26	ENSORLG00000007895	4	ENSORLT00000009901	ENSORLE00000089051	3	1	13194402	13191497	-1	2906	CAGA	13193893	13193890	left	CCTCAGAGTTGGTGGATATCGTT	23	13193896	13193874	1064	512	45.0	0	0|0|0|0	0
klhl26	ENSORLG00000007895	4	ENSORLT00000009901	ENSORLE00000089051	3	1	13194402	13191497	-1	2906	CAGA	13193807	13193804	left	CCTTCCGACAGCACGAAATGCAG	23	13193797	13193775	978	598	55.00000000000001	1	0|0|0|0	0
klhl26	ENSORLG00000007895	4	ENSORLT00000009901	ENSORLE00000089051	3	1	13194402	13191497	-1	2906	CAGA	13194082	13194079	right	CCTGCAGATTGCAGAGGAGGAGG	23	13194093	13194071	1253	323	60.0	2	0|0|1|12	5400
klhl26	ENSORLG00000007895	4	ENSORLT00000009901	ENSORLE00000089051	3	1	13194402	13191497	-1	2906	CAGA	13193893	13193890	right	GCTCATGCGTTCCTCAGAGTTGG	23	13193907	13193885	1064	512	55.00000000000001	0	0|0|0|1	400
klhl26	ENSORLG00000007895	4	ENSORLT00000009901	ENSORLE00000089051	3	1	13194402	13191497	-1	2906	AAGA	13194014	13194011	left	CCTGAAATTGATCTCTTCCGTGC	23	13194005	13193983	1185	391	45.0	2	0|0|0|0	0
klhl26	ENSORLG00000007895	4	ENSORLT00000009901	ENSORLE00000089051	3	1	13194402	13191497	-1	2906	CAGA	13194239	13194236	left	CCAGATGGTTCCCGTCGTCGAGC	23	13194240	13194218	1410	166	65.0	1	0|0|0|0	0
klhl26	ENSORLG00000007895	4	ENSORLT00000009901	ENSORLE00000089051	3	1	13194402	13191497	-1	2906	CAGA	13193807	13193804	left	CCCTTCCGACAGCACGAAATGCA	23	13193798	13193776	978	598	50.0	1	0|0|0|0	0
klhl26	ENSORLG00000007895	4	ENSORLT00000009901	ENSORLE00000089051	3	1	13194402	13191497	-1	2906	CAGA	13194161	13194158	left	CCTGCACATTGGACAGATGGCCA	23	13194174	13194152	1332	244	55.00000000000001	0	0|0|0|1	400
mars1	ENSORLG00000005405	5	ENSORLT00000006812	ENSORLE00000060493	4	1	10660697	10660566	-1	132	CAGA	10660628	10660625	left	CCTGAACTTCCTGGATCAAAGCT	23	10660620	10660598	60	72	45.0	0	0|0|0|1	400
mars1	ENSORLG00000005405	5	ENSORLT00000006812	ENSORLE00000060493	4	1	10660697	10660566	-1	132	CAGA	10660637	10660634	left	CCCAGATCCTTCAGAGTCCCCTG	23	10660639	10660617	69	63	55.00000000000001	2	0|0|0|1	400
mars1	ENSORLG00000005405	5	ENSORLT00000006812	ENSORLE00000060493	4	1	10660697	10660566	-1	132	CAGA	10660637	10660634	left	CCAGATCCTTCAGAGTCCCCTGA	23	10660638	10660616	69	63	55.00000000000001	3	0|0|0|2	800
mars1	ENSORLG00000005405	5	ENSORLT00000006812	ENSORLE00000060493	4	1	10660697	10660566	-1	132	CAGA	10660628	10660625	left	CCCCTGAACTTCCTGGATCAAAG	23	10660622	10660600	60	72	45.0	0	0|0|1|2	1400
mars1	ENSORLG00000005405	5	ENSORLT00000006812	ENSORLE00000060493	4	1	10660697	10660566	-1	132	CAGA	10660628	10660625	left	CCCTGAACTTCCTGGATCAAAGC	23	10660621	10660599	60	72	45.0	0	0|0|0|1	400
mars1	ENSORLG00000005405	5	ENSORLT00000006812	ENSORLE00000060493	4	1	10660697	10660566	-1	132	CAGA	10660628	10660625	left	CCCAGATCCTTCAGAGTCCCCTG	23	10660639	10660617	60	72	55.00000000000001	2	0|0|0|1	400
mars1	ENSORLG00000005405	5	ENSORLT00000006812	ENSORLE00000060493	4	1	10660697	10660566	-1	132	CAGA	10660628	10660625	left	CCAGATCCTTCAGAGTCCCCTGA	23	10660638	10660616	60	72	55.00000000000001	3	0|0|0|2	800
mars1	ENSORLG00000005405	5	ENSORLT00000006812	ENSORLE00000060493	4	1	10660697	10660566	-1	132	CAGA	10660637	10660634	left	CCTTCAGAGTCCCCTGAACTTCC	23	10660632	10660610	69	63	55.00000000000001	3	0|0|0|5	2000
mars1	ENSORLG00000005405	5	ENSORLT00000006812	ENSORLE00000060493	4	1	10660697	10660566	-1	132	CAGA	10660628	10660625	left	CCTTCAGAGTCCCCTGAACTTCC	23	10660632	10660610	60	72	55.00000000000001	3	0|0|0|5	2000
mars1	ENSORLG00000005405	5	ENSORLT00000006812	ENSORLE00000060503	6	1	10660111	10659927	-1	185	CAGG	10660031	10660028	right	CAGAAAGTGCTGCAGGGGAAAGG	23	10660043	10660021	102	83	55.00000000000001	0	0|0|0|3	1200
mars1	ENSORLG00000005405	5	ENSORLT00000006812	ENSORLE00000060503	6	1	10660111	10659927	-1	185	AAGA	10660007	10660004	left	CCTGCAGGCCATGAAGAGCTACA	23	10660020	10659998	78	107	55.00000000000001	2	0|0|0|1	400
mars1	ENSORLG00000005405	5	ENSORLT00000006812	ENSORLE00000060503	6	1	10660111	10659927	-1	185	AAGG	10660024	10660021	left	CCTGCAGGCCATGAAGAGCTACA	23	10660020	10659998	95	90	55.00000000000001	2	0|0|0|1	400
mars1	ENSORLG00000005405	5	ENSORLT00000006812	ENSORLE00000060503	6	1	10660111	10659927	-1	185	CAGA	10660043	10660040	right	GCGGTGCAGAAAGTGCTGCAGGG	23	10660049	10660027	114	71	60.0	2	0|0|0|1	400
mars1	ENSORLG00000005405	5	ENSORLT00000006812	ENSORLE00000060503	6	1	10660111	10659927	-1	185	CAGG	10660031	10660028	right	GCGGTGCAGAAAGTGCTGCAGGG	23	10660049	10660027	102	83	60.0	2	0|0|0|1	400
mars1	ENSORLG00000005405	5	ENSORLT00000006812	ENSORLE00000060503	6	1	10660111	10659927	-1	185	AAGG	10660024	10660021	right	GCGGTGCAGAAAGTGCTGCAGGG	23	10660049	10660027	95	90	60.0	2	0|0|0|1	400
mars1	ENSORLG00000005405	5	ENSORLT00000006812	ENSORLE00000060503	6	1	10660111	10659927	-1	185	CAGA	10660043	10660040	right	TGTGCACAGTTGTCAGTCTGCGG	23	10660068	10660046	114	71	50.0	1	0|0|0|1	400
mars1	ENSORLG00000005405	5	ENSORLT00000006812	ENSORLE00000060503	6	1	10660111	10659927	-1	185	CAGA	10659995	10659992	left	CCCGCTCCTCAAAACAGCCAGTG	23	10659986	10659964	66	119	55.00000000000001	0	0|0|0|0	0
mars1	ENSORLG00000005405	5	ENSORLT00000006812	ENSORLE00000060503	6	1	10660111	10659927	-1	185	CAGG	10660031	10660028	right	CGGTGCAGAAAGTGCTGCAGGGG	23	10660048	10660026	102	83	60.0	2	0|0|0|5	2000
mars1	ENSORLG00000005405	5	ENSORLT00000006812	ENSORLE00000060503	6	1	10660111	10659927	-1	185	CAGA	10660043	10660040	right	CGGTGCAGAAAGTGCTGCAGGGG	23	10660048	10660026	114	71	60.0	2	0|0|0|5	2000
mars1	ENSORLG00000005405	5	ENSORLT00000006812	ENSORLE00000060503	6	1	10660111	10659927	-1	185	CAGG	10660031	10660028	left	CCTGCAGGCCATGAAGAGCTACA	23	10660020	10659998	102	83	55.00000000000001	2	0|0|0|1	400
mars1	ENSORLG00000005405	5	ENSORLT00000006812	ENSORLE00000060503	6	1	10660111	10659927	-1	185	CAGG	10660016	10660013	right	CAGAAAGTGCTGCAGGGGAAAGG	23	10660043	10660021	87	98	55.00000000000001	0	0|0|0|3	1200
mars1	ENSORLG00000005405	5	ENSORLT00000006812	ENSORLE00000060503	6	1	10660111	10659927	-1	185	AAGA	10660007	10660004	right	CCATGAAGAGCTACATGCAGAGG	23	10660012	10659990	78	107	50.0	2	1|0|0|0	1000
mars1	ENSORLG00000005405	5	ENSORLT00000006812	ENSORLE00000060503	6	1	10660111	10659927	-1	185	AAGG	10660024	10660021	right	TGCGGTGCAGAAAGTGCTGCAGG	23	10660050	10660028	95	90	60.0	1	0|0|0|4	1600
mars1	ENSORLG00000005405	5	ENSORLT00000006812	ENSORLE00000060503	6	1	10660111	10659927	-1	185	AAGG	10660024	10660021	right	CGGTGCAGAAAGTGCTGCAGGGG	23	10660048	10660026	95	90	60.0	2	0|0|0|5	2000
mars1	ENSORLG00000005405	5	ENSORLT00000006812	ENSORLE00000060503	6	1	10660111	10659927	-1	185	CAGG	10660016	10660013	left	CCATGAAGAGCTACATGCAGAGG	23	10660012	10659990	87	98	50.0	1	1|0|0|0	1000
mars1	ENSORLG00000005405	5	ENSORLT00000006812	ENSORLE00000060503	6	1	10660111	10659927	-1	185	AAGA	10660007	10660004	right	GCTGCAGGGGAAAGGCCTGCAGG	23	10660035	10660013	78	107	70.0	3	0|1|0|4	2400
mars1	ENSORLG00000005405	5	ENSORLT00000006812	ENSORLE00000060503	6	1	10660111	10659927	-1	185	CAGA	10659995	10659992	right	CCATGAAGAGCTACATGCAGAGG	23	10660012	10659990	66	119	50.0	2	1|0|0|0	1000
mars1	ENSORLG00000005405	5	ENSORLT00000006812	ENSORLE00000060503	6	1	10660111	10659927	-1	185	CAGG	10660016	10660013	left	CCTGCAGGCCATGAAGAGCTACA	23	10660020	10659998	87	98	55.00000000000001	2	0|0|0|1	400
mars1	ENSORLG00000005405	5	ENSORLT00000006812	ENSORLE00000060503	6	1	10660111	10659927	-1	185	AAGG	10660024	10660021	right	GCTGCAGGGGAAAGGCCTGCAGG	23	10660035	10660013	95	90	70.0	3	0|1|0|4	2400
mars1	ENSORLG00000005405	5	ENSORLT00000006812	ENSORLE00000060503	6	1	10660111	10659927	-1	185	CAGA	10659995	10659992	left	CCGCTCCTCAAAACAGCCAGTGC	23	10659985	10659963	66	119	55.00000000000001	0	0|0|0|0	0
mars1	ENSORLG00000005405	5	ENSORLT00000006812	ENSORLE00000060503	6	1	10660111	10659927	-1	185	AAGG	10660024	10660021	left	CCATGAAGAGCTACATGCAGAGG	23	10660012	10659990	95	90	50.0	1	1|0|0|0	1000
mars1	ENSORLG00000005405	5	ENSORLT00000006812	ENSORLE00000060503	6	1	10660111	10659927	-1	185	AAGA	10660007	10660004	left	CCATGAAGAGCTACATGCAGAGG	23	10660012	10659990	78	107	50.0	1	1|0|0|0	1000
mars1	ENSORLG00000005405	5	ENSORLT00000006812	ENSORLE00000060503	6	1	10660111	10659927	-1	185	CAGA	10660043	10660040	right	TGCGGTGCAGAAAGTGCTGCAGG	23	10660050	10660028	114	71	60.0	1	0|0|0|4	1600
mars1	ENSORLG00000005405	5	ENSORLT00000006812	ENSORLE00000060519	9	1	10658550	10658347	-1	204	CAGA	10658472	10658469	right	CGGCACAGCGACGGAGAACAAGG	23	10658496	10658474	123	81	65.0	0	1|0|0|0	1000
mars1	ENSORLG00000005405	5	ENSORLT00000006812	ENSORLE00000060519	9	1	10658550	10658347	-1	204	CAGA	10658472	10658469	right	GACGGAGAACAAGGCCAGAGAGG	23	10658487	10658465	123	81	60.0	1	0|0|1|8	3800
mars1	ENSORLG00000005405	5	ENSORLT00000006812	ENSORLE00000060519	9	1	10658550	10658347	-1	204	CAGA	10658447	10658444	left	CCCCAAACAGATCTGCGACAAGT	23	10658454	10658432	98	106	45.0	0	0|0|0|1	400
mars1	ENSORLG00000005405	5	ENSORLT00000006812	ENSORLE00000060519	9	1	10658550	10658347	-1	204	CAGA	10658472	10658469	right	GGAGAACAAGGCCAGAGAGGAGG	23	10658484	10658462	123	81	60.0	1	0|0|1|7	3400
mars1	ENSORLG00000005405	5	ENSORLT00000006812	ENSORLE00000060519	9	1	10658550	10658347	-1	204	CAGA	10658447	10658444	left	CCCAAACAGATCTGCGACAAGTA	23	10658453	10658431	98	106	40.0	0	0|0|0|0	0
mars1	ENSORLG00000005405	5	ENSORLT00000006812	ENSORLE00000060519	9	1	10658550	10658347	-1	204	AAGG	10658477	10658474	left	CCAGAGAGGAGGGCTTGACCCCC	23	10658473	10658451	128	76	70.0	1	0|0|0|0	0
mars1	ENSORLG00000005405	5	ENSORLT00000006812	ENSORLE00000060519	9	1	10658550	10658347	-1	204	CAGA	10658447	10658444	left	CCAAACAGATCTGCGACAAGTAC	23	10658452	10658430	98	106	45.0	0	0|0|0|0	0
mars1	ENSORLG00000005405	5	ENSORLT00000006812	ENSORLE00000060519	9	1	10658550	10658347	-1	204	CAGA	10658447	10658444	left	CCCCCAAACAGATCTGCGACAAG	23	10658455	10658433	98	106	50.0	0	0|0|0|0	0
mars1	ENSORLG00000005405	5	ENSORLT00000006812	ENSORLE00000060519	9	1	10658550	10658347	-1	204	AAGG	10658477	10658474	right	GAGAACAAGGCCAGAGAGGAGGG	23	10658483	10658461	128	76	55.00000000000001	1	0|0|0|7	2800
mars1	ENSORLG00000005405	5	ENSORLT00000006812	ENSORLE00000060519	9	1	10658550	10658347	-1	204	CAGA	10658472	10658469	right	GAGAACAAGGCCAGAGAGGAGGG	23	10658483	10658461	123	81	55.00000000000001	1	0|0|0|7	2800
mars1	ENSORLG00000005405	5	ENSORLT00000006812	ENSORLE00000060519	9	1	10658550	10658347	-1	204	AAGG	10658477	10658474	right	GGAGAACAAGGCCAGAGAGGAGG	23	10658484	10658462	128	76	60.0	1	0|0|1|7	3400
mars1	ENSORLG00000005405	5	ENSORLT00000006812	ENSORLE00000060519	9	1	10658550	10658347	-1	204	AAGG	10658477	10658474	right	AGATGAGTACGGCACAGCGACGG	23	10658505	10658483	128	76	55.00000000000001	0	1|0|0|0	1000
mars1	ENSORLG00000005405	5	ENSORLT00000006812	ENSORLE00000060519	9	1	10658550	10658347	-1	204	CAGA	10658472	10658469	left	CCAGAGAGGAGGGCTTGACCCCC	23	10658473	10658451	123	81	70.0	1	0|0|0|0	0
mars1	ENSORLG00000005405	5	ENSORLT00000006812	ENSORLE00000060519	9	1	10658550	10658347	-1	204	AAGG	10658477	10658474	right	GACGGAGAACAAGGCCAGAGAGG	23	10658487	10658465	128	76	60.0	1	0|0|1|8	3800
mars1	ENSORLG00000005405	5	ENSORLT00000006812	ENSORLE00000060521	10	1	10657443	10657242	-1	202	AAGG	10657330	10657327	left	CCGCTTCGTAGAAGGAACATGTC	23	10657341	10657319	86	116	45.0	1	0|0|0|0	0
mars1	ENSORLG00000005405	5	ENSORLT00000006812	ENSORLE00000060521	10	1	10657443	10657242	-1	202	AAGG	10657330	10657327	left	CCCACTGCAGCTACCCGGAAGCC	23	10657318	10657296	86	116	65.0	1	0|0|0|1	400
mars1	ENSORLG00000005405	5	ENSORLT00000006812	ENSORLE00000060521	10	1	10657443	10657242	-1	202	AAGG	10657330	10657327	left	CCCCACTGCAGCTACCCGGAAGC	23	10657319	10657297	86	116	65.0	1	0|0|0|0	0
gad1a	ENSORLG00000017268	21	ENSORLT00000021606	ENSORLE00000194110	4	1	21892264	21892506	1	243	AAGG	21892414	21892417	right	GGGCATAGAAGGCTTCAACCTGG	23	21892406	21892428	153	90	55.00000000000001	3	0|0|1|0	600
gad1a	ENSORLG00000017268	21	ENSORLT00000021606	ENSORLE00000194110	4	1	21892264	21892506	1	243	AAGG	21892368	21892371	left	CCACCAAGGTCTTGGACTTCCAT	23	21892363	21892385	107	136	50.0	3	0|0|0|1	400
gad1a	ENSORLG00000017268	21	ENSORLT00000021606	ENSORLE00000194110	4	1	21892264	21892506	1	243	CAGA	21892358	21892361	left	CCACCAAGGTCTTGGACTTCCAT	23	21892363	21892385	97	146	50.0	3	0|0|0|1	400
gad1a	ENSORLG00000017268	21	ENSORLT00000021606	ENSORLE00000194110	4	1	21892264	21892506	1	243	AAGG	21892414	21892417	right	CACCCCCACCAGCTGCTGGAGGG	23	21892386	21892408	153	90	70.0	2	0|0|1|3	1800
gad1a	ENSORLG00000017268	21	ENSORLT00000021606	ENSORLE00000194110	4	1	21892264	21892506	1	243	AAGG	21892414	21892417	left	CCTGGAGCTTTCTGAGCATCCCG	23	21892424	21892446	153	90	60.0	0	0|0|0|1	400
gad1a	ENSORLG00000017268	21	ENSORLT00000021606	ENSORLE00000194110	4	1	21892264	21892506	1	243	AAGG	21892368	21892371	right	TGACAGATCCACCAAGGTCTTGG	23	21892355	21892377	107	136	50.0	0	0|0|0|1	400
gad1a	ENSORLG00000017268	21	ENSORLT00000021606	ENSORLE00000194110	4	1	21892264	21892506	1	243	CAGA	21892358	21892361	right	GACTTTTGACAGATCCACCAAGG	23	21892349	21892371	97	146	45.0	0	0|0|0|1	400
gad1a	ENSORLG00000017268	21	ENSORLT00000021606	ENSORLE00000194110	4	1	21892264	21892506	1	243	AAGG	21892368	21892371	left	CCAAGGTCTTGGACTTCCATCAC	23	21892366	21892388	107	136	50.0	1	0|0|0|1	400
gad1a	ENSORLG00000017268	21	ENSORLT00000021606	ENSORLE00000194110	4	1	21892264	21892506	1	243	CAGA	21892358	21892361	left	CCAAGGTCTTGGACTTCCATCAC	23	21892366	21892388	97	146	50.0	1	0|0|0|1	400
gad1a	ENSORLG00000017268	21	ENSORLT00000021606	ENSORLE00000194110	4	1	21892264	21892506	1	243	AAGA	21892347	21892350	left	CCGCAAGACTTTTGACAGATCCA	23	21892343	21892365	86	157	40.0	0	0|0|0|0	0
gad1a	ENSORLG00000017268	21	ENSORLT00000021606	ENSORLE00000194110	4	1	21892264	21892506	1	243	AAGG	21892414	21892417	right	TCACCCCCACCAGCTGCTGGAGG	23	21892385	21892407	153	90	70.0	2	0|0|0|6	2400
tmem38a	ENSORLG00000007826	4	ENSORLT00000009807	ENSORLE00000088180	2	1	13151566	13151722	1	157	CAGA	13151647	13151650	right	TTGCTTTGGTAGTTACATCCTGG	23	13151624	13151646	84	73	40.0	1	0|0|0|1	400
tmem38a	ENSORLG00000007826	4	ENSORLT00000009807	ENSORLE00000088180	2	1	13151566	13151722	1	157	CAGA	13151647	13151650	left	CCTGGCAGACATCTTGCTTGGAA	23	13151642	13151664	84	73	50.0	0	0|0|0|0	0
tmem38a	ENSORLG00000007826	4	ENSORLT00000009807	ENSORLE00000088180	2	1	13151566	13151722	1	157	CAGA	13151647	13151650	right	ATCCTGGCAGACATCTTGCTTGG	23	13151640	13151662	84	73	50.0	0	0|0|0|0	0
tmem38a	ENSORLG00000007826	4	ENSORLT00000009807	ENSORLE00000088181	3	1	13153773	13153957	1	185	AAGG	13153855	13153858	left	CCCTGAAGGAGGTTGTTCGGACT	23	13153850	13153872	85	100	50.0	0	0|0|0|0	0
tmem38a	ENSORLG00000007826	4	ENSORLT00000009807	ENSORLE00000088181	3	1	13153773	13153957	1	185	AAGG	13153855	13153858	right	TTGCCCTGAAGGAGGTTGTTCGG	23	13153847	13153869	85	100	50.0	0	0|0|0|0	0
tmem38a	ENSORLG00000007826	4	ENSORLT00000009807	ENSORLE00000088181	3	1	13153773	13153957	1	185	AAGG	13153855	13153858	left	CCTGAAGGAGGTTGTTCGGACTC	23	13153851	13153873	85	100	55.00000000000001	0	0|0|0|1	400
tmem38a	ENSORLG00000007826	4	ENSORLT00000009807	ENSORLE00000088181	3	1	13153773	13153957	1	185	CAGG	13153886	13153889	left	CCACGCCCACCACGCCTACCATC	23	13153896	13153918	116	69	70.0	0	0|0|0|2	800
tmem38a	ENSORLG00000007826	4	ENSORLT00000009807	ENSORLE00000088181	3	1	13153773	13153957	1	185	AAGG	13153855	13153858	right	GGTGTTGGTTGCCCTGAAGGAGG	23	13153839	13153861	85	100	60.0	0	0|0|2|4	2800
ddit3	ENSORLG00000022325	5	ENSORLT00000043723	ENSORLE00000059811	1	1	10645514	10645722	1	209	CAGA	10645631	10645634	right	GCCGTTGTATGGTGCAGAGTTGG	23	10645617	10645639	67	89	55.00000000000001	1	0|0|0|0	0
ddit3	ENSORLG00000022325	5	ENSORLT00000043723	ENSORLE00000059811	1	1	10645514	10645722	1	209	CAGA	10645631	10645634	right	GTTGTATGGTGCAGAGTTGGAGG	23	10645620	10645642	67	89	50.0	0	0|0|1|0	600
ddit3	ENSORLG00000022325	5	ENSORLT00000043723	ENSORLE00000059811	1	1	10645514	10645722	1	209	CAGA	10645631	10645634	right	ATGGTGCAGAGTTGGAGGCGTGG	23	10645625	10645647	67	89	60.0	1	0|0|0|1	400
ddit3	ENSORLG00000022325	5	ENSORLT00000043723	ENSORLE00000059811	1	1	10645514	10645722	1	209	CAGA	10645631	10645634	right	CCTGGTGTGGGGCCGTTGTATGG	23	10645606	10645628	67	89	65.0	1	0|0|0|0	0
ddit3	ENSORLG00000022325	5	ENSORLT00000043723	ENSORLE00000059811	1	1	10645514	10645722	1	209	AAGA	10645652	10645655	right	ATGGTGCAGAGTTGGAGGCGTGG	23	10645625	10645647	88	68	60.0	1	0|0|0|1	400
ddit3	ENSORLG00000022325	5	ENSORLT00000043723	ENSORLE00000059811	1	1	10645514	10645722	1	209	CAGA	10645631	10645634	left	CCGTTGTATGGTGCAGAGTTGGA	23	10645618	10645640	67	89	45.0	0	0|0|0|0	0
ddit3	ENSORLG00000022325	5	ENSORLT00000043723	ENSORLE00000268176	2	1	10645923	10651638	1	5716	CAGA	10646126	10646129	right	CGGCAGGTGGAGGCTGACAGAGG	23	10646109	10646131	206	565	70.0	2	0|0|0|4	1600
ddit3	ENSORLG00000022325	5	ENSORLT00000043723	ENSORLE00000268176	2	1	10645923	10651638	1	5716	CAGA	10646126	10646129	right	GGCAGGTGGAGGCTGACAGAGGG	23	10646110	10646132	206	565	65.0	2	0|0|0|9	3600
ddit3	ENSORLG00000022325	5	ENSORLT00000043723	ENSORLE00000268176	2	1	10645923	10651638	1	5716	CAGA	10646126	10646129	right	GGCTGACAGAGGGAGAAATGGGG	23	10646120	10646142	206	565	55.00000000000001	1	0|0|0|4	1600
ddit3	ENSORLG00000022325	5	ENSORLT00000043723	ENSORLE00000268176	2	1	10645923	10651638	1	5716	CAGA	10646009	10646012	left	CCACAGAACAACAGAGGAGATCC	23	10646006	10646028	89	682	50.0	0	0|0|0|4	1600
ddit3	ENSORLG00000022325	5	ENSORLT00000043723	ENSORLE00000268176	2	1	10645923	10651638	1	5716	CAGA	10646017	10646020	left	CCACAGAACAACAGAGGAGATCC	23	10646006	10646028	97	674	50.0	0	0|0|0|4	1600
ddit3	ENSORLG00000022325	5	ENSORLT00000043723	ENSORLE00000268176	2	1	10645923	10651638	1	5716	CAGG	10646112	10646115	right	GTCCAGCTGTTGCAGAGGAGCGG	23	10646089	10646111	192	579	60.0	1	0|0|0|1	400
ddit3	ENSORLG00000022325	5	ENSORLT00000043723	ENSORLE00000268176	2	1	10645923	10651638	1	5716	CAGA	10646009	10646012	right	AAGCGTCCACAGAACAACAGAGG	23	10646000	10646022	89	682	50.0	1	0|0|0|2	800
ddit3	ENSORLG00000022325	5	ENSORLT00000043723	ENSORLE00000268176	2	1	10645923	10651638	1	5716	CAGA	10646017	10646020	right	AAGCGTCCACAGAACAACAGAGG	23	10646000	10646022	97	674	50.0	1	0|0|0|2	800
ddit3	ENSORLG00000022325	5	ENSORLT00000043723	ENSORLE00000268176	2	1	10645923	10651638	1	5716	CAGA	10646101	10646104	left	CCAGCTGTTGCAGAGGAGCGGCA	23	10646091	10646113	181	590	65.0	0	0|0|0|3	1200
ddit3	ENSORLG00000022325	5	ENSORLT00000043723	ENSORLE00000268176	2	1	10645923	10651638	1	5716	CAGG	10646112	10646115	right	TGCAGAGGAGCGGCAGGTGGAGG	23	10646099	10646121	192	579	70.0	0	0|0|1|10	4600
ddit3	ENSORLG00000022325	5	ENSORLT00000043723	ENSORLE00000268176	2	1	10645923	10651638	1	5716	CAGA	10646017	10646020	left	CCATACCGCCCAGCCTCTGCATC	23	10646027	10646049	97	674	65.0	0	0|0|0|0	0
ddit3	ENSORLG00000022325	5	ENSORLT00000043723	ENSORLE00000268176	2	1	10645923	10651638	1	5716	CAGG	10646152	10646155	right	AATGGGGATAGCTCGACAGGAGG	23	10646136	10646158	232	539	55.00000000000001	0	0|0|0|0	0
ddit3	ENSORLG00000022325	5	ENSORLT00000043723	ENSORLE00000268176	2	1	10645923	10651638	1	5716	CAGA	10646126	10646129	right	AGGCTGACAGAGGGAGAAATGGG	23	10646119	10646141	206	565	50.0	2	0|0|0|4	1600
ddit3	ENSORLG00000022325	5	ENSORLT00000043723	ENSORLE00000268176	2	1	10645923	10651638	1	5716	CAGG	10646112	10646115	right	CATGAGTCCAGCTGTTGCAGAGG	23	10646084	10646106	192	579	55.00000000000001	2	0|0|0|2	800
ddit3	ENSORLG00000022325	5	ENSORLT00000043723	ENSORLE00000268176	2	1	10645923	10651638	1	5716	CAGA	10646101	10646104	right	TGTTGCAGAGGAGCGGCAGGTGG	23	10646096	10646118	181	590	65.0	0	0|0|0|0	0
ddit3	ENSORLG00000022325	5	ENSORLT00000043723	ENSORLE00000268176	2	1	10645923	10651638	1	5716	CAGA	10646126	10646129	right	TGCAGAGGAGCGGCAGGTGGAGG	23	10646099	10646121	206	565	70.0	0	0|0|1|10	4600
ddit3	ENSORLG00000022325	5	ENSORLT00000043723	ENSORLE00000268176	2	1	10645923	10651638	1	5716	CAGA	10646101	10646104	right	AGCTGTTGCAGAGGAGCGGCAGG	23	10646093	10646115	181	590	65.0	0	0|0|0|11	4400
ddit3	ENSORLG00000022325	5	ENSORLT00000043723	ENSORLE00000268176	2	1	10645923	10651638	1	5716	CAGG	10646112	10646115	right	TGTTGCAGAGGAGCGGCAGGTGG	23	10646096	10646118	192	579	65.0	0	0|0|0|0	0
ddit3	ENSORLG00000022325	5	ENSORLT00000043723	ENSORLE00000268176	2	1	10645923	10651638	1	5716	CAGA	10646101	10646104	right	GTCCAGCTGTTGCAGAGGAGCGG	23	10646089	10646111	181	590	60.0	1	0|0|0|1	400
ddit3	ENSORLG00000022325	5	ENSORLT00000043723	ENSORLE00000268176	2	1	10645923	10651638	1	5716	CAGA	10646101	10646104	right	CATGAGTCCAGCTGTTGCAGAGG	23	10646084	10646106	181	590	55.00000000000001	2	0|0|0|2	800
ddit3	ENSORLG00000022325	5	ENSORLT00000043723	ENSORLE00000268176	2	1	10645923	10651638	1	5716	CAGA	10646126	10646129	right	GAGGCTGACAGAGGGAGAAATGG	23	10646118	10646140	206	565	55.00000000000001	2	0|0|0|2	800
myo3b	ENSORLG00000017248	21	ENSORLT00000021581	ENSORLE00000193861	1	1	21802064	21802210	1	147	AAGG	21802127	21802130	right	GGGAAATCGTGGAGACCATTGGG	23	21802104	21802126	66	81	50.0	0	0|0|0|1	400
myo3b	ENSORLG00000017248	21	ENSORLT00000021581	ENSORLE00000193861	1	1	21802064	21802210	1	147	AAGG	21802127	21802130	right	ACCATTGGGAAGGGAACGTACGG	23	21802118	21802140	66	81	50.0	0	0|0|0|1	400
myo3b	ENSORLG00000017248	21	ENSORLT00000021581	ENSORLE00000193861	1	1	21802064	21802210	1	147	AAGG	21802127	21802130	right	ATCGTGGAGACCATTGGGAAGGG	23	21802109	21802131	66	81	50.0	0	0|0|0|1	400
myo3b	ENSORLG00000017248	21	ENSORLT00000021581	ENSORLE00000193861	1	1	21802064	21802210	1	147	AAGG	21802127	21802130	right	TGGGAAATCGTGGAGACCATTGG	23	21802103	21802125	66	81	50.0	0	0|0|1|0	600
myo3b	ENSORLG00000017248	21	ENSORLT00000021581	ENSORLE00000193861	1	1	21802064	21802210	1	147	AAGG	21802127	21802130	left	CCATTGGGAAGGGAACGTACGGG	23	21802119	21802141	66	81	60.0	0	0|0|0|0	0
myo3b	ENSORLG00000017248	21	ENSORLT00000021581	ENSORLE00000193861	1	1	21802064	21802210	1	147	AAGG	21802127	21802130	right	CCATTGGGAAGGGAACGTACGGG	23	21802119	21802141	66	81	55.00000000000001	0	0|0|0|0	0
myo3b	ENSORLG00000017248	21	ENSORLT00000021581	ENSORLE00000193872	8	1	21820915	21821070	1	156	AAGA	21820995	21820998	right	CCCTTCATCAAGCAGACCCACGG	23	21820970	21820992	83	73	55.00000000000001	0	0|0|0|0	0
myo3b	ENSORLG00000017248	21	ENSORLT00000021581	ENSORLE00000193872	8	1	21820915	21821070	1	156	CAGA	21820982	21820985	left	CCTTCATCAAGCAGACCCACGGC	23	21820971	21820993	70	86	60.0	0	0|0|0|1	400
myo3b	ENSORLG00000017248	21	ENSORLT00000021581	ENSORLE00000193872	8	1	21820915	21821070	1	156	CAGA	21820982	21820985	right	CCCTTCATCAAGCAGACCCACGG	23	21820970	21820992	70	86	55.00000000000001	0	0|0|0|0	0
myo3b	ENSORLG00000017248	21	ENSORLT00000021581	ENSORLE00000193872	8	1	21820915	21821070	1	156	CAGA	21820982	21820985	left	CCCTTCATCAAGCAGACCCACGG	23	21820970	21820992	70	86	55.00000000000001	0	0|0|0|0	0
myo3b	ENSORLG00000017248	21	ENSORLT00000021581	ENSORLE00000193872	8	1	21820915	21821070	1	156	AAGA	21820995	21820998	left	CCCTCCGTCAGCAGCTGGCAGCT	23	21821004	21821026	83	73	65.0	5	0|0|0|3	1200
myo3b	ENSORLG00000017248	21	ENSORLT00000021581	ENSORLE00000193872	8	1	21820915	21821070	1	156	AAGA	21820995	21820998	left	CCCACGGCAAAGATGAGGCCCTC	23	21820986	21821008	83	73	60.0	2	0|0|0|0	0
myo3b	ENSORLG00000017248	21	ENSORLT00000021581	ENSORLE00000193872	8	1	21820915	21821070	1	156	CAGA	21820982	21820985	left	CCCACGGCAAAGATGAGGCCCTC	23	21820986	21821008	70	86	60.0	2	0|0|0|0	0
myo3b	ENSORLG00000017248	21	ENSORLT00000021581	ENSORLE00000193872	8	1	21820915	21821070	1	156	CAGA	21820982	21820985	left	CCACGGCAAAGATGAGGCCCTCC	23	21820987	21821009	70	86	65.0	2	0|0|0|0	0
myo3b	ENSORLG00000017248	21	ENSORLT00000021581	ENSORLE00000193872	8	1	21820915	21821070	1	156	CAGA	21820982	21820985	left	CCCCTTCATCAAGCAGACCCACG	23	21820969	21820991	70	86	55.00000000000001	0	0|0|0|0	0
myo3b	ENSORLG00000017248	21	ENSORLT00000021581	ENSORLE00000193872	8	1	21820915	21821070	1	156	AAGA	21820995	21820998	left	CCACGGCAAAGATGAGGCCCTCC	23	21820987	21821009	83	73	65.0	2	0|0|0|0	0
myo3b	ENSORLG00000017248	21	ENSORLT00000021581	ENSORLE00000193872	8	1	21820915	21821070	1	156	AAGA	21820995	21820998	right	GCAGACCCACGGCAAAGATGAGG	23	21820981	21821003	83	73	60.0	0	0|0|0|5	2000
myo3b	ENSORLG00000017248	21	ENSORLT00000021581	ENSORLE00000193872	8	1	21820915	21821070	1	156	AAGA	21820995	21820998	left	CCTCCGTCAGCAGCTGGCAGCTC	23	21821005	21821027	83	73	70.0	4	0|0|0|5	2000
crybgx	ENSORLG00000030061	3	ENSORLT00000039091	ENSORLE00000308560	3		627158	627284	1	127	CAGA	627218	627221	right	CTGTGGGACATGTCCGACAGAGG	23	627201	627223	63	64	60.0	5	0|0|0|0	0
crybgx	ENSORLG00000030061	3	ENSORLT00000039091	ENSORLE00000308560	3		627158	627284	1	127	CAGA	627218	627221	left	CCGACAGAGGCGAGTACAACTGC	23	627214	627236	63	64	55.00000000000001	1	0|0|0|0	0
ubr3	ENSORLG00000017239	21	ENSORLT00000034594	ENSORLE00000301766	1	1	21759065	21759578	1	514	CAGG	21759329	21759332	right	TGTAAATGTCTGATTGCAGGAGG	23	21759313	21759335	232	247	40.0	0	0|0|0|2	800
ubr3	ENSORLG00000017239	21	ENSORLT00000034594	ENSORLE00000301766	1	1	21759065	21759578	1	514	AAGA	21759175	21759178	left	CCGGGACAAGAGAGCTACTGCCG	23	21759168	21759190	78	401	60.0	1	0|0|0|1	400
ubr3	ENSORLG00000017239	21	ENSORLT00000034594	ENSORLE00000301766	1	1	21759065	21759578	1	514	CAGG	21759329	21759332	right	TGTCTGATTGCAGGAGGCGAAGG	23	21759319	21759341	232	247	55.00000000000001	1	0|0|1|0	600
ubr3	ENSORLG00000017239	21	ENSORLT00000034594	ENSORLE00000301766	1	1	21759065	21759578	1	514	AAGG	21759199	21759202	left	CCAAGTTGAAGGCAGACTTAAAC	23	21759191	21759213	102	377	40.0	1	0|0|0|10	4000
ubr3	ENSORLG00000017239	21	ENSORLT00000034594	ENSORLE00000301766	1	1	21759065	21759578	1	514	AAGA	21759175	21759178	right	TGGCGGCATCGTTGCTGCGCCGG	23	21759149	21759171	78	401	70.0	0	0|0|0|0	0
ubr3	ENSORLG00000017239	21	ENSORLT00000034594	ENSORLE00000301766	1	1	21759065	21759578	1	514	CAGA	21759296	21759299	right	GAATCCCGAAAAACCAGCGTCGG	23	21759270	21759292	199	280	50.0	0	0|0|0|0	0
ubr3	ENSORLG00000017239	21	ENSORLT00000034594	ENSORLE00000301766	1	1	21759065	21759578	1	514	AAGG	21759199	21759202	left	CCGCCAAGTTGAAGGCAGACTTA	23	21759188	21759210	102	377	45.0	2	0|0|0|2	800
ubr3	ENSORLG00000017239	21	ENSORLT00000034594	ENSORLE00000301766	1	1	21759065	21759578	1	514	AAGA	21759175	21759178	right	GGCGGCATCGTTGCTGCGCCGGG	23	21759150	21759172	78	401	75.0	1	0|0|0|0	0
ubr3	ENSORLG00000017239	21	ENSORLT00000034594	ENSORLE00000301766	1	1	21759065	21759578	1	514	CAGA	21759296	21759299	right	CGGACACAGAAGCTCTGGACTGG	23	21759290	21759312	199	280	60.0	1	0|0|0|2	800
ubr3	ENSORLG00000017239	21	ENSORLT00000034594	ENSORLE00000301766	1	1	21759065	21759578	1	514	AAGG	21759338	21759341	right	TGTAAATGTCTGATTGCAGGAGG	23	21759313	21759335	241	238	40.0	0	0|0|0|2	800
ubr3	ENSORLG00000017239	21	ENSORLT00000034594	ENSORLE00000301766	1	1	21759065	21759578	1	514	CAGA	21759203	21759206	right	AGCTACTGCCGCCAAGTTGAAGG	23	21759180	21759202	106	373	55.00000000000001	1	0|0|0|1	400
ubr3	ENSORLG00000017239	21	ENSORLT00000034594	ENSORLE00000301766	1	1	21759065	21759578	1	514	CAGA	21759296	21759299	left	CCAGCGTCGGACACAGAAGCTCT	23	21759283	21759305	199	280	60.0	0	0|0|0|0	0
ubr3	ENSORLG00000017239	21	ENSORLT00000034594	ENSORLE00000301766	1	1	21759065	21759578	1	514	AAGG	21759338	21759341	right	TGCAGGAGGCGAAGGTTTCGAGG	23	21759327	21759349	241	238	60.0	2	0|0|0|0	0
ubr3	ENSORLG00000017239	21	ENSORLT00000034594	ENSORLE00000301766	1	1	21759065	21759578	1	514	CAGA	21759203	21759206	left	CCGAACTGACAATAGCACTGGGC	23	21759213	21759235	106	373	50.0	0	0|0|0|0	0
ubr3	ENSORLG00000017239	21	ENSORLT00000034594	ENSORLE00000301766	1	1	21759065	21759578	1	514	CAGA	21759296	21759299	right	AGCGTCGGACACAGAAGCTCTGG	23	21759285	21759307	199	280	60.0	0	0|0|0|3	1200
ubr3	ENSORLG00000017239	21	ENSORLT00000034594	ENSORLE00000301766	1	1	21759065	21759578	1	514	AAGG	21759338	21759341	right	TGGTGTAAATGTCTGATTGCAGG	23	21759310	21759332	241	238	40.0	0	0|0|0|2	800
ubr3	ENSORLG00000017239	21	ENSORLT00000034594	ENSORLE00000301766	1	1	21759065	21759578	1	514	CAGA	21759203	21759206	left	CCAAGTTGAAGGCAGACTTAAAC	23	21759191	21759213	106	373	40.0	1	0|0|0|10	4000
ubr3	ENSORLG00000017239	21	ENSORLT00000034594	ENSORLE00000193613	3	1	21761178	21761330	1	153	AAGA	21761244	21761247	left	CCTTCTTGGAAGAACTCACAAAG	23	21761235	21761257	69	84	40.0	1	0|0|0|0	0
ubr3	ENSORLG00000017239	21	ENSORLT00000034594	ENSORLE00000193613	3	1	21761178	21761330	1	153	AAGA	21761244	21761247	right	CTTGGAAGAACTCACAAAGATGG	23	21761239	21761261	69	84	40.0	0	0|0|0|2	800
ubr3	ENSORLG00000017239	21	ENSORLT00000034594	ENSORLE00000193613	3	1	21761178	21761330	1	153	AAGA	21761255	21761258	right	TTGGAAGAACTCACAAAGATGGG	23	21761240	21761262	80	73	35.0	0	0|0|0|0	0
ubr3	ENSORLG00000017239	21	ENSORLT00000034594	ENSORLE00000193613	3	1	21761178	21761330	1	153	AAGA	21761255	21761258	right	GAAGAACTCACAAAGATGGGAGG	23	21761243	21761265	80	73	45.0	0	0|0|0|3	1200
ubr3	ENSORLG00000017239	21	ENSORLT00000034594	ENSORLE00000193613	3	1	21761178	21761330	1	153	AAGA	21761255	21761258	right	CTTGGAAGAACTCACAAAGATGG	23	21761239	21761261	80	73	40.0	0	0|0|0|2	800
ubr3	ENSORLG00000017239	21	ENSORLT00000034594	ENSORLE00000193613	3	1	21761178	21761330	1	153	AAGA	21761244	21761247	right	GGAACCTCAGATCTCCTTCTTGG	23	21761221	21761243	69	84	50.0	0	0|0|0|0	0
ubr3	ENSORLG00000017239	21	ENSORLT00000034594	ENSORLE00000193618	8	1	21764576	21764804	1	229	AAGA	21764633	21764636	left	CCACGAATCCGATACGATGTCCA	23	21764638	21764660	60	169	50.0	2	0|0|0|0	0
ubr3	ENSORLG00000017239	21	ENSORLT00000034594	ENSORLE00000193618	8	1	21764576	21764804	1	229	CAGA	21764710	21764713	right	GCTGTTCAGCAACGAGGAGCTGG	23	21764686	21764708	137	92	60.0	1	0|0|0|0	0
ubr3	ENSORLG00000017239	21	ENSORLT00000034594	ENSORLE00000193618	8	1	21764576	21764804	1	229	CAGA	21764710	21764713	right	GGAGCTGGCCAGACACATGACGG	23	21764701	21764723	137	92	60.0	0	0|0|0|2	800
ubr3	ENSORLG00000017239	21	ENSORLT00000034594	ENSORLE00000193618	8	1	21764576	21764804	1	229	CAGA	21764710	21764713	right	GCTGGCCAGACACATGACGGAGG	23	21764704	21764726	137	92	65.0	0	0|0|0|3	1200
ubr3	ENSORLG00000017239	21	ENSORLT00000034594	ENSORLE00000193618	8	1	21764576	21764804	1	229	CAGA	21764710	21764713	left	CCAGACACATGACGGAGGAGTGT	23	21764709	21764731	137	92	55.00000000000001	1	0|0|0|1	400
ubr3	ENSORLG00000017239	21	ENSORLT00000034594	ENSORLE00000252741	14	1	21766819	21766947	1	129	CAGG	21766879	21766882	right	AGAAATGGTCTGCAGATCAAAGG	23	21766855	21766877	63	66	40.0	0	0|0|0|1	400
ubr3	ENSORLG00000017239	21	ENSORLT00000034594	ENSORLE00000317326	16	1	21767201	21767334	1	134	AAGA	21767270	21767273	right	GCAGGAAAGACCCATGTTGGAGG	23	21767264	21767286	72	62	55.00000000000001	0	0|0|0|0	0
ubr3	ENSORLG00000017239	21	ENSORLT00000034594	ENSORLE00000317326	16	1	21767201	21767334	1	134	AAGA	21767270	21767273	right	TGCTGTGTTGGATTCCGAGCAGG	23	21767246	21767268	72	62	55.00000000000001	1	0|0|0|1	400
ubr3	ENSORLG00000017239	21	ENSORLT00000034594	ENSORLE00000317326	16	1	21767201	21767334	1	134	AAGA	21767270	21767273	left	CCCATGTTGGAGGGAGCGCTCAC	23	21767274	21767296	72	62	60.0	0	0|0|0|0	0
ubr3	ENSORLG00000017239	21	ENSORLT00000034594	ENSORLE00000317326	16	1	21767201	21767334	1	134	CAGG	21767265	21767268	left	CCGAGCAGGAAAGACCCATGTTG	23	21767260	21767282	67	67	50.0	0	0|0|0|0	0
ubr3	ENSORLG00000017239	21	ENSORLT00000034594	ENSORLE00000317326	16	1	21767201	21767334	1	134	AAGA	21767270	21767273	left	CCATGTTGGAGGGAGCGCTCACT	23	21767275	21767297	72	62	60.0	0	0|0|0|0	0
ubr3	ENSORLG00000017239	21	ENSORLT00000034594	ENSORLE00000317326	16	1	21767201	21767334	1	134	AAGA	21767270	21767273	left	CCGAGCAGGAAAGACCCATGTTG	23	21767260	21767282	72	62	50.0	0	0|0|0|0	0
ubr3	ENSORLG00000017239	21	ENSORLT00000034594	ENSORLE00000317326	16	1	21767201	21767334	1	134	CAGG	21767265	21767268	left	CCCATGTTGGAGGGAGCGCTCAC	23	21767274	21767296	67	67	60.0	0	0|0|0|0	0
ubr3	ENSORLG00000017239	21	ENSORLT00000034594	ENSORLE00000317326	16	1	21767201	21767334	1	134	CAGG	21767265	21767268	left	CCATGTTGGAGGGAGCGCTCACT	23	21767275	21767297	67	67	60.0	0	0|0|0|0	0
ubr3	ENSORLG00000017239	21	ENSORLT00000034594	ENSORLE00000317326	16	1	21767201	21767334	1	134	AAGA	21767270	21767273	right	CAGGAAAGACCCATGTTGGAGGG	23	21767265	21767287	72	62	50.0	0	0|0|0|1	400
ubr3	ENSORLG00000017239	21	ENSORLT00000034594	ENSORLE00000317326	16	1	21767201	21767334	1	134	AAGA	21767270	21767273	right	CGAGCAGGAAAGACCCATGTTGG	23	21767261	21767283	72	62	55.00000000000001	0	0|0|0|1	400
ubr3	ENSORLG00000017239	21	ENSORLT00000034594	ENSORLE00000315051	20	1	21772596	21772737	1	142	AAGG	21772673	21772676	left	CCCGCCTGCTGCACTGCAAGACG	23	21772682	21772704	80	62	65.0	1	0|0|0|2	800
ubr3	ENSORLG00000017239	21	ENSORLT00000034594	ENSORLE00000315051	20	1	21772596	21772737	1	142	AAGG	21772673	21772676	left	CCATGTTACAAAGGTCTAACCCG	23	21772663	21772685	80	62	45.0	1	0|0|0|1	400
ubr3	ENSORLG00000017239	21	ENSORLT00000034594	ENSORLE00000315051	20	1	21772596	21772737	1	142	AAGG	21772673	21772676	left	CCGCCTGCTGCACTGCAAGACGC	23	21772683	21772705	80	62	65.0	1	0|0|0|0	0
KIF5A	ENSORLG00000005301	5	ENSORLT00000046132	ENSORLE00000058930	11	1	10589630	10589482	-1	149	AAGA	10589572	10589569	right	TGGAGCTCACAGCAGAGCAGTGG	23	10589595	10589573	88	61	60.0	1	0|0|3|5	3800
KIF5A	ENSORLG00000005301	5	ENSORLT00000046132	ENSORLE00000058930	11	1	10589630	10589482	-1	149	AAGA	10589569	10589566	right	TGGAGCTCACAGCAGAGCAGTGG	23	10589595	10589573	85	64	60.0	1	0|0|3|5	3800
KIF5A	ENSORLG00000005301	5	ENSORLT00000046132	ENSORLE00000058930	11	1	10589630	10589482	-1	149	AAGA	10589569	10589566	right	GTGGAAGAAGAAGTATGAAAAGG	23	10589576	10589554	85	64	35.0	0	0|0|0|8	3200
KIF5A	ENSORLG00000005301	5	ENSORLT00000046132	ENSORLE00000058930	11	1	10589630	10589482	-1	149	AAGA	10589550	10589547	right	AAAAGGAGAAAGAGAGGAGCAGG	23	10589559	10589537	66	83	45.0	0	0|0|2|22	10000
KIF5A	ENSORLG00000005301	5	ENSORLT00000046132	ENSORLE00000058930	11	1	10589630	10589482	-1	149	AAGA	10589550	10589547	right	AGTATGAAAAGGAGAAAGAGAGG	23	10589565	10589543	66	83	35.0	0	0|0|0|5	2000
KIF5A	ENSORLG00000005301	5	ENSORLT00000046132	ENSORLE00000058930	11	1	10589630	10589482	-1	149	AAGA	10589550	10589547	right	GTGGAAGAAGAAGTATGAAAAGG	23	10589576	10589554	66	83	35.0	0	0|0|0|8	3200
KIF5A	ENSORLG00000005301	5	ENSORLT00000046132	ENSORLE00000058930	11	1	10589630	10589482	-1	149	AAGG	10589557	10589554	right	AGTATGAAAAGGAGAAAGAGAGG	23	10589565	10589543	73	76	35.0	0	0|0|0|5	2000
KIF5A	ENSORLG00000005301	5	ENSORLT00000046132	ENSORLE00000058931	12		10586138	10585918	-1	221	CAGA	10586072	10586069	left	CCCTACATGACAGCAGATCCAGA	23	10586085	10586063	152	69	45.0	0	0|0|0|0	0
KIF5A	ENSORLG00000005301	5	ENSORLT00000046132	ENSORLE00000058931	12		10586138	10585918	-1	221	CAGA	10586066	10586063	right	GACAGCAGATCCAGAGGAGGCGG	23	10586077	10586055	146	75	60.0	0	1|0|0|12	5800
KIF5A	ENSORLG00000005301	5	ENSORLT00000046132	ENSORLE00000058931	12		10586138	10585918	-1	221	CAGA	10586072	10586069	left	CCCCTACATGACAGCAGATCCAG	23	10586086	10586064	152	69	50.0	0	0|0|0|1	400
KIF5A	ENSORLG00000005301	5	ENSORLT00000046132	ENSORLE00000058931	12		10586138	10585918	-1	221	CAGA	10586066	10586063	right	CTACATGACAGCAGATCCAGAGG	23	10586083	10586061	146	75	50.0	0	0|0|1|131	20000
KIF5A	ENSORLG00000005301	5	ENSORLT00000046132	ENSORLE00000058931	12		10586138	10585918	-1	221	CAGA	10586072	10586069	right	CTACATGACAGCAGATCCAGAGG	23	10586083	10586061	152	69	50.0	0	0|0|1|131	20000
KIF5A	ENSORLG00000005301	5	ENSORLT00000046132	ENSORLE00000058931	12		10586138	10585918	-1	221	CAGA	10586072	10586069	left	CCAGAGGAGGCGGCTCTTGATGC	23	10586067	10586045	152	69	65.0	2	0|0|0|2	800
KIF5A	ENSORLG00000005301	5	ENSORLT00000046132	ENSORLE00000058931	12		10586138	10585918	-1	221	CAGA	10586072	10586069	left	CCTACATGACAGCAGATCCAGAG	23	10586084	10586062	152	69	50.0	0	0|0|0|2	800
KIF5A	ENSORLG00000005301	5	ENSORLT00000046132	ENSORLE00000058931	12		10586138	10585918	-1	221	CAGA	10586066	10586063	left	CCAGAGGAGGCGGCTCTTGATGC	23	10586067	10586045	146	75	65.0	2	0|0|0|2	800
KIF5A	ENSORLG00000005301	5	ENSORLT00000046132	ENSORLE00000058931	12		10586138	10585918	-1	221	CAGA	10586072	10586069	right	GACAGCAGATCCAGAGGAGGCGG	23	10586077	10586055	152	69	60.0	0	1|0|0|12	5800
KIF5A	ENSORLG00000005301	5	ENSORLT00000046132	ENSORLE00000058931	12		10586138	10585918	-1	221	CAGA	10586072	10586069	right	CATGACAGCAGATCCAGAGGAGG	23	10586080	10586058	152	69	55.00000000000001	0	0|0|0|5	2000
KIF5A	ENSORLG00000005301	5	ENSORLT00000046132	ENSORLE00000058931	12		10586138	10585918	-1	221	CAGA	10586066	10586063	right	CATGACAGCAGATCCAGAGGAGG	23	10586080	10586058	146	75	55.00000000000001	0	0|0|0|5	2000
KIF5A	ENSORLG00000005301	5	ENSORLT00000046132	ENSORLE00000058934	14	1	10582248	10582042	-1	207	AAGG	10582170	10582167	right	ATCTGCCAAGGCGGAGGTGAAGG	23	10582177	10582155	126	81	60.0	1	0|0|0|3	1200
KIF5A	ENSORLG00000005301	5	ENSORLT00000046132	ENSORLE00000058934	14	1	10582248	10582042	-1	207	AAGG	10582170	10582167	right	AAACGAATCTGCCAAGGCGGAGG	23	10582183	10582161	126	81	55.00000000000001	1	0|0|0|1	400
KIF5A	ENSORLG00000005301	5	ENSORLT00000046132	ENSORLE00000058934	14	1	10582248	10582042	-1	207	CAGG	10582146	10582143	right	GGAGGTCCTTCAGGCCCTGGAGG	23	10582156	10582134	102	105	70.0	3	0|0|3|17	8600
KIF5A	ENSORLG00000005301	5	ENSORLT00000046132	ENSORLE00000058934	14	1	10582248	10582042	-1	207	CAGG	10582146	10582143	left	CCCTGGAGGAGCTGGCATTAAAC	23	10582142	10582120	102	105	50.0	0	0|0|0|0	0
KIF5A	ENSORLG00000005301	5	ENSORLT00000046132	ENSORLE00000058934	14	1	10582248	10582042	-1	207	AAGG	10582158	10582155	left	CCTTCAGGCCCTGGAGGAGCTGG	23	10582150	10582128	114	93	70.0	2	0|2|0|6	4000
KIF5A	ENSORLG00000005301	5	ENSORLT00000046132	ENSORLE00000058934	14	1	10582248	10582042	-1	207	AAGA	10582110	10582107	left	CCTAGAAGTTGAGGAGAAAAGTG	23	10582105	10582083	66	141	40.0	0	0|0|0|3	1200
KIF5A	ENSORLG00000005301	5	ENSORLT00000046132	ENSORLE00000058934	14	1	10582248	10582042	-1	207	AAGG	10582158	10582155	left	CCAAGGCGGAGGTGAAGGAGGTC	23	10582172	10582150	114	93	65.0	1	0|0|1|1	1000
KIF5A	ENSORLG00000005301	5	ENSORLT00000046132	ENSORLE00000058934	14	1	10582248	10582042	-1	207	AAGG	10582170	10582167	right	AGAAAACGAATCTGCCAAGGCGG	23	10582186	10582164	126	81	45.0	0	0|0|0|5	2000
KIF5A	ENSORLG00000005301	5	ENSORLT00000046132	ENSORLE00000058934	14	1	10582248	10582042	-1	207	CAGG	10582146	10582143	right	GAAGGAGGTCCTTCAGGCCCTGG	23	10582159	10582137	102	105	65.0	5	0|0|1|3	1800
KIF5A	ENSORLG00000005301	5	ENSORLT00000046132	ENSORLE00000058934	14	1	10582248	10582042	-1	207	CAGA	10582113	10582110	left	CCTAGAAGTTGAGGAGAAAAGTG	23	10582105	10582083	69	138	40.0	0	0|0|0|3	1200
KIF5A	ENSORLG00000005301	5	ENSORLT00000046132	ENSORLE00000058934	14	1	10582248	10582042	-1	207	CAGG	10582146	10582143	left	CCTTCAGGCCCTGGAGGAGCTGG	23	10582150	10582128	102	105	70.0	2	0|2|0|6	4000
KIF5A	ENSORLG00000005301	5	ENSORLT00000046132	ENSORLE00000058934	14	1	10582248	10582042	-1	207	AAGG	10582170	10582167	left	CCAAGGCGGAGGTGAAGGAGGTC	23	10582172	10582150	126	81	65.0	1	0|0|1|1	1000
KIF5A	ENSORLG00000005301	5	ENSORLT00000046132	ENSORLE00000058934	14	1	10582248	10582042	-1	207	AAGG	10582158	10582155	right	GGAGGTGAAGGAGGTCCTTCAGG	23	10582165	10582143	114	93	60.0	4	0|0|3|11	6200
KIF5A	ENSORLG00000005301	5	ENSORLT00000046132	ENSORLE00000058934	14	1	10582248	10582042	-1	207	CAGG	10582146	10582143	left	CCTGGAGGAGCTGGCATTAAACT	23	10582141	10582119	102	105	50.0	0	0|0|0|1	400
KIF5A	ENSORLG00000005301	5	ENSORLT00000046132	ENSORLE00000058934	14	1	10582248	10582042	-1	207	AAGG	10582158	10582155	right	AGAAAACGAATCTGCCAAGGCGG	23	10582186	10582164	114	93	45.0	0	0|0|0|5	2000
KIF5A	ENSORLG00000005301	5	ENSORLT00000046132	ENSORLE00000058934	14	1	10582248	10582042	-1	207	AAGG	10582158	10582155	right	AAACGAATCTGCCAAGGCGGAGG	23	10582183	10582161	114	93	55.00000000000001	1	0|0|0|1	400
KIF5A	ENSORLG00000005301	5	ENSORLT00000046132	ENSORLE00000058934	14	1	10582248	10582042	-1	207	CAGG	10582146	10582143	right	TGCCAAGGCGGAGGTGAAGGAGG	23	10582174	10582152	102	105	65.0	1	0|0|2|5	3200
KIF5A	ENSORLG00000005301	5	ENSORLT00000046132	ENSORLE00000058934	14	1	10582248	10582042	-1	207	AAGG	10582158	10582155	right	TGCCAAGGCGGAGGTGAAGGAGG	23	10582174	10582152	114	93	65.0	1	0|0|2|5	3200
soat2	ENSORLG00000005226	5	ENSORLT00000006590	ENSORLE00000058030	6	1	10537851	10537569	-1	283	CAGA	10537658	10537655	right	TGCTGTACAGACTTGCATACTGG	23	10537665	10537643	87	196	45.0	0	1|0|0|2	1800
soat2	ENSORLG00000005226	5	ENSORLT00000006590	ENSORLE00000058030	6	1	10537851	10537569	-1	283	CAGA	10537658	10537655	left	CCTATTTGCTGTACAGACTTGCA	23	10537671	10537649	87	196	40.0	0	0|0|0|0	0
soat2	ENSORLG00000005226	5	ENSORLT00000006590	ENSORLE00000058030	6	1	10537851	10537569	-1	283	CAGG	10537681	10537678	right	TGGGGCTGTCTCTGAGTACAGGG	23	10537699	10537677	110	173	55.00000000000001	1	1|0|0|0	1000
soat2	ENSORLG00000005226	5	ENSORLT00000006590	ENSORLE00000058030	6	1	10537851	10537569	-1	283	CAGA	10537658	10537655	right	GCTGTACAGACTTGCATACTGGG	23	10537664	10537642	87	196	45.0	0	1|0|0|2	1800
soat2	ENSORLG00000005226	5	ENSORLT00000006590	ENSORLE00000058030	6	1	10537851	10537569	-1	283	CAGG	10537681	10537678	left	CCTATTTGCTGTACAGACTTGCA	23	10537671	10537649	110	173	40.0	0	0|0|0|0	0
opa1	ENSORLG00000007581	4	ENSORLT00000036166	ENSORLE00000085301	2	1	12857000	12856673	-1	328	CAGA	12856786	12856783	right	AGCCGAATAAAGGGTCAGGCTGG	23	12856809	12856787	111	217	55.00000000000001	0	1|0|0|2	1800
opa1	ENSORLG00000007581	4	ENSORLT00000036166	ENSORLE00000085301	2	1	12857000	12856673	-1	328	CAGG	12856794	12856791	left	CCGAATAAAGGGTCAGGCTGGCA	23	12856807	12856785	119	209	50.0	2	0|0|0|1	400
opa1	ENSORLG00000007581	4	ENSORLT00000036166	ENSORLE00000085301	2	1	12857000	12856673	-1	328	CAGG	12856794	12856791	right	CGGCCTCCAAAGCCGAATAAAGG	23	12856819	12856797	119	209	55.00000000000001	1	0|0|0|1	400
opa1	ENSORLG00000007581	4	ENSORLT00000036166	ENSORLE00000085301	2	1	12857000	12856673	-1	328	CAGG	12856794	12856791	right	GGCCTCCAAAGCCGAATAAAGGG	23	12856818	12856796	119	209	50.0	0	1|0|0|2	1800
opa1	ENSORLG00000007581	4	ENSORLT00000036166	ENSORLE00000085301	2	1	12857000	12856673	-1	328	CAGA	12856786	12856783	left	CCAACAACAGCGCAACTTTTGGG	23	12856778	12856756	111	217	50.0	0	0|0|0|0	0
opa1	ENSORLG00000007581	4	ENSORLT00000036166	ENSORLE00000085301	2	1	12857000	12856673	-1	328	AAGG	12856800	12856797	left	CCAAAGCCGAATAAAGGGTCAGG	23	12856813	12856791	125	203	50.0	0	0|0|0|1	400
opa1	ENSORLG00000007581	4	ENSORLT00000036166	ENSORLE00000085301	2	1	12857000	12856673	-1	328	AAGG	12856800	12856797	right	GGCCTCCAAAGCCGAATAAAGGG	23	12856818	12856796	125	203	50.0	0	1|0|0|2	1800
opa1	ENSORLG00000007581	4	ENSORLT00000036166	ENSORLE00000085301	2	1	12857000	12856673	-1	328	AAGG	12856800	12856797	left	CCGAATAAAGGGTCAGGCTGGCA	23	12856807	12856785	125	203	50.0	2	0|0|0|1	400
opa1	ENSORLG00000007581	4	ENSORLT00000036166	ENSORLE00000085301	2	1	12857000	12856673	-1	328	AAGG	12856800	12856797	right	CCAAAGCCGAATAAAGGGTCAGG	23	12856813	12856791	125	203	50.0	0	0|0|0|1	400
opa1	ENSORLG00000007581	4	ENSORLT00000036166	ENSORLE00000085301	2	1	12857000	12856673	-1	328	CAGA	12856786	12856783	right	CCAAAGCCGAATAAAGGGTCAGG	23	12856813	12856791	111	217	50.0	0	0|0|0|1	400
opa1	ENSORLG00000007581	4	ENSORLT00000036166	ENSORLE00000085301	2	1	12857000	12856673	-1	328	CAGG	12856794	12856791	right	AGCCGAATAAAGGGTCAGGCTGG	23	12856809	12856787	119	209	55.00000000000001	0	1|0|0|2	1800
opa1	ENSORLG00000007581	4	ENSORLT00000036166	ENSORLE00000085301	2	1	12857000	12856673	-1	328	AAGG	12856800	12856797	right	AGCCGAATAAAGGGTCAGGCTGG	23	12856809	12856787	125	203	55.00000000000001	0	1|0|0|2	1800
sarm1	ENSORLG00000008096	13	ENSORLT00000010159	ENSORLE00000091335	1	1	16956232	16956698	1	467	CAGA	16956628	16956631	right	GCTCCAACAGACGCCCGATGTGG	23	16956621	16956643	399	68	65.0	0	0|0|0|3	1200
sarm1	ENSORLG00000008096	13	ENSORLT00000010159	ENSORLE00000091335	1	1	16956232	16956698	1	467	CAGA	16956448	16956451	left	CCAGATGCTGAAGTCCGCTCAAG	23	16956447	16956469	219	248	55.00000000000001	3	0|0|2|4	2800
sarm1	ENSORLG00000008096	13	ENSORLT00000010159	ENSORLE00000091335	1	1	16956232	16956698	1	467	AAGG	16956342	16956345	right	CGGCTCCAGCGAAGGAGGAGCGG	23	16956331	16956353	113	354	70.0	2	0|0|0|2	800
sarm1	ENSORLG00000008096	13	ENSORLT00000010159	ENSORLE00000091335	1	1	16956232	16956698	1	467	CAGA	16956506	16956509	left	CCAGCTGGTGAAGGAGGCCTGGG	23	16956516	16956538	277	190	70.0	1	0|2|0|5	3600
sarm1	ENSORLG00000008096	13	ENSORLT00000010159	ENSORLE00000091335	1	1	16956232	16956698	1	467	AAGG	16956526	16956529	left	CCTGGGTTTTACCTGGCGTCGGA	23	16956533	16956555	297	170	60.0	0	0|0|0|2	800
sarm1	ENSORLG00000008096	13	ENSORLT00000010159	ENSORLE00000091335	1	1	16956232	16956698	1	467	CAGA	16956628	16956631	left	CCGATGTGGAGATCAACTACGAG	23	16956635	16956657	399	68	45.0	0	0|0|0|0	0
sarm1	ENSORLG00000008096	13	ENSORLT00000010159	ENSORLE00000091335	1	1	16956232	16956698	1	467	CAGG	16956356	16956359	left	CCCAAGGCCGTTTCTCCGGGGTT	23	16956367	16956389	127	340	60.0	3	0|0|0|0	0
sarm1	ENSORLG00000008096	13	ENSORLT00000010159	ENSORLE00000091335	1	1	16956232	16956698	1	467	AAGA	16956569	16956572	right	TGGCTGAAGAAATCTGCAATCGG	23	16956563	16956585	340	127	40.0	1	0|2|0|0	1600
sarm1	ENSORLG00000008096	13	ENSORLT00000010159	ENSORLE00000091335	1	1	16956232	16956698	1	467	AAGG	16956370	16956373	right	AGCCCAAGGCCGTTTCTCCGGGG	23	16956365	16956387	141	326	65.0	2	0|0|0|0	0
sarm1	ENSORLG00000008096	13	ENSORLT00000010159	ENSORLE00000091335	1	1	16956232	16956698	1	467	CAGG	16956356	16956359	right	CGGCTCAGGGAGCGAGCCCAAGG	23	16956351	16956373	127	340	75.0	2	0|0|0|0	0
sarm1	ENSORLG00000008096	13	ENSORLT00000010159	ENSORLE00000091335	1	1	16956232	16956698	1	467	CAGA	16956303	16956306	right	CTCTGACAGACTCACAGTACCGG	23	16956297	16956319	74	393	50.0	1	0|0|0|0	0
sarm1	ENSORLG00000008096	13	ENSORLT00000010159	ENSORLE00000091335	1	1	16956232	16956698	1	467	AAGG	16956526	16956529	right	ACCAGCTGGTGAAGGAGGCCTGG	23	16956515	16956537	297	170	65.0	2	0|2|1|6	4600
sarm1	ENSORLG00000008096	13	ENSORLT00000010159	ENSORLE00000091335	1	1	16956232	16956698	1	467	AAGG	16956370	16956373	right	CGAGCCCAAGGCCGTTTCTCCGG	23	16956363	16956385	141	326	65.0	2	0|0|0|1	400
sarm1	ENSORLG00000008096	13	ENSORLT00000010159	ENSORLE00000091335	1	1	16956232	16956698	1	467	AAGA	16956569	16956572	right	TTTACCTGGCGTCGGACGTCGGG	23	16956540	16956562	340	127	60.0	1	0|0|0|0	0
sarm1	ENSORLG00000008096	13	ENSORLT00000010159	ENSORLE00000091335	1	1	16956232	16956698	1	467	CAGG	16956356	16956359	left	CCAAGGCCGTTTCTCCGGGGTTC	23	16956368	16956390	127	340	65.0	3	0|0|0|0	0
sarm1	ENSORLG00000008096	13	ENSORLT00000010159	ENSORLE00000091335	1	1	16956232	16956698	1	467	AAGA	16956467	16956470	left	CCGCTCAAGAACACTCGGACTCG	23	16956461	16956483	238	229	55.00000000000001	0	0|0|0|0	0
sarm1	ENSORLG00000008096	13	ENSORLT00000010159	ENSORLE00000091335	1	1	16956232	16956698	1	467	AAGA	16956569	16956572	right	ACCTGGCGTCGGACGTCGGGTGG	23	16956543	16956565	340	127	75.0	1	0|0|0|0	0
sarm1	ENSORLG00000008096	13	ENSORLT00000010159	ENSORLE00000091335	1	1	16956232	16956698	1	467	AAGG	16956526	16956529	right	CATCTACCAGCTGGTGAAGGAGG	23	16956510	16956532	297	170	55.00000000000001	1	0|0|2|1	1600
sarm1	ENSORLG00000008096	13	ENSORLT00000010159	ENSORLE00000091335	1	1	16956232	16956698	1	467	CAGA	16956448	16956451	left	CCATCCAGATGCTGAAGTCCGCT	23	16956443	16956465	219	248	55.00000000000001	3	0|0|2|0	1200
sarm1	ENSORLG00000008096	13	ENSORLT00000010159	ENSORLE00000091335	1	1	16956232	16956698	1	467	CAGG	16956356	16956359	right	CGGCTCCAGCGAAGGAGGAGCGG	23	16956331	16956353	127	340	70.0	2	0|0|0|2	800
sarm1	ENSORLG00000008096	13	ENSORLT00000010159	ENSORLE00000091335	1	1	16956232	16956698	1	467	CAGG	16956356	16956359	right	AGCGAAGGAGGAGCGGCTCAGGG	23	16956338	16956360	127	340	65.0	2	0|0|0|3	1200
sarm1	ENSORLG00000008096	13	ENSORLT00000010159	ENSORLE00000091335	1	1	16956232	16956698	1	467	AAGG	16956370	16956373	left	CCCAAGGCCGTTTCTCCGGGGTT	23	16956367	16956389	141	326	60.0	3	0|0|0|0	0
sarm1	ENSORLG00000008096	13	ENSORLT00000010159	ENSORLE00000091335	1	1	16956232	16956698	1	467	AAGA	16956467	16956470	right	GAAGTCCGCTCAAGAACACTCGG	23	16956456	16956478	238	229	50.0	3	0|0|2|1	1600
sarm1	ENSORLG00000008096	13	ENSORLT00000010159	ENSORLE00000091335	1	1	16956232	16956698	1	467	AAGG	16956370	16956373	left	CCAAGGCCGTTTCTCCGGGGTTC	23	16956368	16956390	141	326	65.0	3	0|0|0|0	0
sarm1	ENSORLG00000008096	13	ENSORLT00000010159	ENSORLE00000091335	1	1	16956232	16956698	1	467	CAGG	16956495	16956498	left	CCGCAGGGCTGTCGCAGACATCT	23	16956492	16956514	266	201	60.0	2	0|0|2|1	1600
sarm1	ENSORLG00000008096	13	ENSORLT00000010159	ENSORLE00000091335	1	1	16956232	16956698	1	467	AAGG	16956342	16956345	right	CAGCGAAGGAGGAGCGGCTCAGG	23	16956337	16956359	113	354	70.0	2	0|0|1|6	3000
sarm1	ENSORLG00000008096	13	ENSORLT00000010159	ENSORLE00000091335	1	1	16956232	16956698	1	467	CAGG	16956495	16956498	right	GGACTCGAACGAGATCCGCAGGG	23	16956477	16956499	266	201	60.0	2	0|1|1|0	1400
sarm1	ENSORLG00000008096	13	ENSORLT00000010159	ENSORLE00000091335	1	1	16956232	16956698	1	467	AAGG	16956370	16956373	right	GAGCCCAAGGCCGTTTCTCCGGG	23	16956364	16956386	141	326	65.0	2	0|0|0|0	0
sarm1	ENSORLG00000008096	13	ENSORLT00000010159	ENSORLE00000091335	1	1	16956232	16956698	1	467	CAGA	16956506	16956509	right	GGACTCGAACGAGATCCGCAGGG	23	16956477	16956499	277	190	60.0	2	0|1|1|0	1400
sarm1	ENSORLG00000008096	13	ENSORLT00000010159	ENSORLE00000091335	1	1	16956232	16956698	1	467	CAGA	16956628	16956631	left	CCCGATGTGGAGATCAACTACGA	23	16956634	16956656	399	68	45.0	0	0|0|0|1	400
sarm1	ENSORLG00000008096	13	ENSORLT00000010159	ENSORLE00000091335	1	1	16956232	16956698	1	467	AAGG	16956370	16956373	left	CCGTTTCTCCGGGGTTCAGCACC	23	16956374	16956396	141	326	60.0	1	0|0|0|1	400
sarm1	ENSORLG00000008096	13	ENSORLT00000010159	ENSORLE00000091335	1	1	16956232	16956698	1	467	CAGG	16956403	16956406	left	CCGAAGTCCAGGCAGTCTTGAAC	23	16956395	16956417	174	293	50.0	4	0|0|0|2	800
sarm1	ENSORLG00000008096	13	ENSORLT00000010159	ENSORLE00000091335	1	1	16956232	16956698	1	467	AAGG	16956526	16956529	right	CCAGCTGGTGAAGGAGGCCTGGG	23	16956516	16956538	297	170	65.0	1	0|2|0|5	3600
sarm1	ENSORLG00000008096	13	ENSORLT00000010159	ENSORLE00000091335	1	1	16956232	16956698	1	467	AAGG	16956342	16956345	right	TCAGCCGGCTCCAGCGAAGGAGG	23	16956326	16956348	113	354	70.0	1	0|0|0|2	800
sarm1	ENSORLG00000008096	13	ENSORLT00000010159	ENSORLE00000091335	1	1	16956232	16956698	1	467	CAGA	16956506	16956509	right	TGTCGCAGACATCTACCAGCTGG	23	16956501	16956523	277	190	55.00000000000001	1	0|0|2|2	2000
sarm1	ENSORLG00000008096	13	ENSORLT00000010159	ENSORLE00000091335	1	1	16956232	16956698	1	467	AAGG	16956342	16956345	left	CCAGCGAAGGAGGAGCGGCTCAG	23	16956336	16956358	113	354	70.0	2	0|0|1|4	2200
sarm1	ENSORLG00000008096	13	ENSORLT00000010159	ENSORLE00000091335	1	1	16956232	16956698	1	467	AAGG	16956526	16956529	left	CCAGCTGGTGAAGGAGGCCTGGG	23	16956516	16956538	297	170	70.0	1	0|2|0|5	3600
sarm1	ENSORLG00000008096	13	ENSORLT00000010159	ENSORLE00000091335	1	1	16956232	16956698	1	467	CAGA	16956506	16956509	left	CCGCAGGGCTGTCGCAGACATCT	23	16956492	16956514	277	190	60.0	2	0|0|2|1	1600
sarm1	ENSORLG00000008096	13	ENSORLT00000010159	ENSORLE00000091335	1	1	16956232	16956698	1	467	CAGA	16956628	16956631	left	CCAACAGACGCCCGATGTGGAGA	23	16956624	16956646	399	68	60.0	0	0|0|0|2	800
sarm1	ENSORLG00000008096	13	ENSORLT00000010159	ENSORLE00000091335	1	1	16956232	16956698	1	467	AAGG	16956342	16956345	left	CCGGCTCCAGCGAAGGAGGAGCG	23	16956330	16956352	113	354	70.0	2	0|0|0|3	1200
sarm1	ENSORLG00000008096	13	ENSORLT00000010159	ENSORLE00000091335	1	1	16956232	16956698	1	467	AAGG	16956526	16956529	right	TGTCGCAGACATCTACCAGCTGG	23	16956501	16956523	297	170	55.00000000000001	1	0|0|2|2	2000
sarm1	ENSORLG00000008096	13	ENSORLT00000010159	ENSORLE00000091335	1	1	16956232	16956698	1	467	AAGG	16956370	16956373	left	CCGGGGTTCAGCACCGAAGTCCA	23	16956382	16956404	141	326	60.0	2	0|0|0|1	400
sarm1	ENSORLG00000008096	13	ENSORLT00000010159	ENSORLE00000091335	1	1	16956232	16956698	1	467	CAGG	16956403	16956406	left	CCAGGCAGTCTTGAACACTTCCC	23	16956402	16956424	174	293	55.00000000000001	1	0|0|0|2	800
sarm1	ENSORLG00000008096	13	ENSORLT00000010159	ENSORLE00000091337	2	1	16957427	16958045	1	619	AAGA	16957609	16957612	right	GCTCTCCTTTTTTGGTGCCGAGG	23	16957584	16957606	185	434	55.00000000000001	0	0|2|0|0	1600
sarm1	ENSORLG00000008096	13	ENSORLT00000010159	ENSORLE00000091337	2	1	16957427	16958045	1	619	CAGA	16957870	16957873	left	CCAGATGACTTTGCCCGCAGTTT	23	16957869	16957891	446	173	50.0	0	0|0|1|5	2600
sarm1	ENSORLG00000008096	13	ENSORLT00000010159	ENSORLE00000091337	2	1	16957427	16958045	1	619	AAGA	16957609	16957612	left	CCCACCGTGCTGCGCCACTGTGC	23	16957614	16957636	185	434	70.0	1	1|1|0|0	1800
sarm1	ENSORLG00000008096	13	ENSORLT00000010159	ENSORLE00000091337	2	1	16957427	16958045	1	619	CAGG	16957701	16957704	right	TTGAGAAGCAGGCGGCTGAGTGG	23	16957693	16957715	277	342	60.0	2	0|2|0|2	2400
sarm1	ENSORLG00000008096	13	ENSORLT00000010159	ENSORLE00000091337	2	1	16957427	16958045	1	619	AAGA	16957609	16957612	left	CCACCGTGCTGCGCCACTGTGCC	23	16957615	16957637	185	434	75.0	1	1|1|0|1	2200
sarm1	ENSORLG00000008096	13	ENSORLT00000010159	ENSORLE00000091337	2	1	16957427	16958045	1	619	AAGA	16957609	16957612	left	CCGTGCTGCGCCACTGTGCCGTA	23	16957618	16957640	185	434	65.0	1	1|0|0|0	1000
sarm1	ENSORLG00000008096	13	ENSORLT00000010159	ENSORLE00000091337	2	1	16957427	16958045	1	619	CAGA	16957870	16957873	left	CCCGCAGTTTATCGGACAGCGCC	23	16957882	16957904	446	173	60.0	0	0|0|0|0	0
sarm1	ENSORLG00000008096	13	ENSORLT00000010159	ENSORLE00000091337	2	1	16957427	16958045	1	619	CAGG	16957914	16957917	left	CCGATTGCATGCAGGGAAAGTCT	23	16957903	16957925	490	129	45.0	1	0|2|0|0	1600
sarm1	ENSORLG00000008096	13	ENSORLT00000010159	ENSORLE00000091337	2	1	16957427	16958045	1	619	AAGA	16957967	16957970	right	TCTGCTGGATGGCACAAGAGTGG	23	16957952	16957974	543	76	55.00000000000001	0	0|0|2|0	1200
sarm1	ENSORLG00000008096	13	ENSORLT00000010159	ENSORLE00000091337	2	1	16957427	16958045	1	619	AAGG	16957809	16957812	right	CCGAGAAATCGAGAAGGAGGTGG	23	16957796	16957818	385	234	55.00000000000001	0	0|0|2|0	1200
sarm1	ENSORLG00000008096	13	ENSORLT00000010159	ENSORLE00000091337	2	1	16957427	16958045	1	619	AAGG	16957809	16957812	right	AAACCGAGAAATCGAGAAGGAGG	23	16957793	16957815	385	234	45.0	0	0|0|2|2	2000
sarm1	ENSORLG00000008096	13	ENSORLT00000010159	ENSORLE00000091337	2	1	16957427	16958045	1	619	AAGA	16957609	16957612	left	CCGAGGCAAAGATCCCACCGTGC	23	16957601	16957623	185	434	60.0	2	0|0|0|0	0
sarm1	ENSORLG00000008096	13	ENSORLT00000010159	ENSORLE00000091337	2	1	16957427	16958045	1	619	CAGG	16957701	16957704	right	GTGGATGATTGAGAAGCAGGCGG	23	16957685	16957707	277	342	50.0	0	0|0|1|3	1800
sarm1	ENSORLG00000008096	13	ENSORLT00000010159	ENSORLE00000091337	2	1	16957427	16958045	1	619	CAGG	16957914	16957917	right	GACAGCGCCGATTGCATGCAGGG	23	16957896	16957918	490	129	60.0	0	0|0|0|2	800
sarm1	ENSORLG00000008096	13	ENSORLT00000010159	ENSORLE00000091337	2	1	16957427	16958045	1	619	AAGA	16957967	16957970	right	CACCTCTTGCCTCTGCTGGATGG	23	16957941	16957963	543	76	60.0	0	0|0|2|3	2400
sarm1	ENSORLG00000008096	13	ENSORLT00000010159	ENSORLE00000091337	2	1	16957427	16958045	1	619	AAGA	16957738	16957741	right	CCCTCTGGCTTTCTCTAAAGAGG	23	16957721	16957743	314	305	50.0	2	0|0|0|1	400
sarm1	ENSORLG00000008096	13	ENSORLT00000010159	ENSORLE00000091337	2	1	16957427	16958045	1	619	AAGA	16957967	16957970	right	CTGGATGGCACAAGAGTGGAGGG	23	16957956	16957978	543	76	55.00000000000001	0	2|0|1|1	3000
sarm1	ENSORLG00000008096	13	ENSORLT00000010159	ENSORLE00000091337	2	1	16957427	16958045	1	619	CAGA	16957540	16957543	right	GCACATGTTCAAACACACAGAGG	23	16957523	16957545	116	503	45.0	1	2|1|2|10	8000
sarm1	ENSORLG00000008096	13	ENSORLT00000010159	ENSORLE00000091337	2	1	16957427	16958045	1	619	CAGA	16957870	16957873	right	CGAACCTTTCATTGCATCTCTGG	23	16957844	16957866	446	173	45.0	0	0|2|1|1	2600
sarm1	ENSORLG00000008096	13	ENSORLT00000010159	ENSORLE00000091337	2	1	16957427	16958045	1	619	AAGA	16957967	16957970	right	GCTGGATGGCACAAGAGTGGAGG	23	16957955	16957977	543	76	60.0	0	0|2|0|1	2000
sarm1	ENSORLG00000008096	13	ENSORLT00000010159	ENSORLE00000091337	2	1	16957427	16958045	1	619	AAGG	16957809	16957812	left	CCGAGAAATCGAGAAGGAGGTGG	23	16957796	16957818	385	234	50.0	0	0|0|2|0	1200
cavin2a	ENSORLG00000027562	21	ENSORLT00000033012	ENSORLE00000317934	1	1	2795790	2793972	-1	1819	AAGA	2794340	2794337	right	CACCAGCACCCTGACCCGCCTGG	23	2794368	2794346	366	471	75.0	0	0|0|0|2	800
cavin2a	ENSORLG00000027562	21	ENSORLT00000033012	ENSORLE00000317934	1	1	2795790	2793972	-1	1819	AAGA	2794097	2794094	left	CCCGCAAGATGAGCGGGGGGCTG	23	2794102	2794080	123	714	70.0	1	0|0|0|0	0
cavin2a	ENSORLG00000027562	21	ENSORLT00000033012	ENSORLE00000317934	1	1	2795790	2793972	-1	1819	CAGG	2794538	2794535	left	CCACCAGGCGAGAGACATGGAGG	23	2794542	2794520	564	273	65.0	1	0|0|0|1	400
cavin2a	ENSORLG00000027562	21	ENSORLT00000033012	ENSORLE00000317934	1	1	2795790	2793972	-1	1819	AAGA	2794340	2794337	left	CCCCACGGGCGCGCCGCCGGCCT	23	2794335	2794313	366	471	90.0	2	0|0|0|0	0
cavin2a	ENSORLG00000027562	21	ENSORLT00000033012	ENSORLE00000317934	1	1	2795790	2793972	-1	1819	CAGG	2794208	2794205	right	GGAGCAGCGGCAGGCCGAGCTGG	23	2794218	2794196	234	603	80.0	2	0|0|2|9	4800
cavin2a	ENSORLG00000027562	21	ENSORLT00000033012	ENSORLE00000317934	1	1	2795790	2793972	-1	1819	CAGG	2794658	2794655	left	CCTCCCGCCTGCAGGGGAGGTGT	23	2794669	2794647	684	153	75.0	0	0|0|0|2	800
cavin2a	ENSORLG00000027562	21	ENSORLT00000033012	ENSORLE00000317934	1	1	2795790	2793972	-1	1819	CAGG	2794658	2794655	right	CCCCTCCCTCCCGCCTGCAGGGG	23	2794675	2794653	684	153	80.0	0	0|0|0|3	1200
cavin2a	ENSORLG00000027562	21	ENSORLT00000033012	ENSORLE00000317934	1	1	2795790	2793972	-1	1819	AAGA	2794598	2794595	right	CGTGTGTGTGGAGCCAAAAGAGG	23	2794615	2794593	624	213	55.00000000000001	0	0|0|0|2	800
cavin2a	ENSORLG00000027562	21	ENSORLT00000033012	ENSORLE00000317934	1	1	2795790	2793972	-1	1819	CAGG	2794175	2794172	left	CCGTGCGCGGCGTGCAGGGTGAC	23	2794189	2794167	201	636	75.0	0	0|0|0|0	0
cavin2a	ENSORLG00000027562	21	ENSORLT00000033012	ENSORLE00000317934	1	1	2795790	2793972	-1	1819	AAGG	2794079	2794076	right	GATGAGCGGGGGGCTGAAGGAGG	23	2794095	2794073	105	732	70.0	1	0|0|0|6	2400
cavin2a	ENSORLG00000027562	21	ENSORLT00000033012	ENSORLE00000317934	1	1	2795790	2793972	-1	1819	CAGG	2794043	2794040	right	CAAGGAGCGCCTGGACAGACAGG	23	2794071	2794049	69	768	65.0	0	0|0|0|2	800
cavin2a	ENSORLG00000027562	21	ENSORLT00000033012	ENSORLE00000317934	1	1	2795790	2793972	-1	1819	AAGA	2794340	2794337	right	ACCAGCACCCTGACCCGCCTGGG	23	2794367	2794345	366	471	70.0	0	1|0|0|0	1000
cavin2a	ENSORLG00000027562	21	ENSORLT00000033012	ENSORLE00000317934	1	1	2795790	2793972	-1	1819	CAGG	2794301	2794298	left	CCATCACCGTGGTGGCGCTGCTC	23	2794291	2794269	327	510	70.0	2	0|0|0|3	1200
cavin2a	ENSORLG00000027562	21	ENSORLT00000033012	ENSORLE00000317934	1	1	2795790	2793972	-1	1819	AAGA	2794598	2794595	right	GTTTTTTTTCACCGTGTGTGTGG	23	2794627	2794605	624	213	40.0	1	0|0|0|2	800
cavin2a	ENSORLG00000027562	21	ENSORLT00000033012	ENSORLE00000317934	1	1	2795790	2793972	-1	1819	CAGG	2794052	2794049	left	CCTGGACAGACAGGCCGTCCAGG	23	2794062	2794040	78	759	70.0	4	0|0|0|3	1200
cavin2a	ENSORLG00000027562	21	ENSORLT00000033012	ENSORLE00000317934	1	1	2795790	2793972	-1	1819	AAGA	2794097	2794094	right	CGCTCCCGCAAGATGAGCGGGGG	23	2794106	2794084	123	714	70.0	3	1|0|0|0	1000
cavin2a	ENSORLG00000027562	21	ENSORLT00000033012	ENSORLE00000317934	1	1	2795790	2793972	-1	1819	CAGG	2794658	2794655	right	GCCCCTCCCTCCCGCCTGCAGGG	23	2794676	2794654	684	153	80.0	0	1|0|0|6	3400
cavin2a	ENSORLG00000027562	21	ENSORLT00000033012	ENSORLE00000317934	1	1	2795790	2793972	-1	1819	CAGG	2794301	2794298	left	CCAGGTGAGCGCCATCACCGTGG	23	2794302	2794280	327	510	70.0	3	0|0|0|1	400
cavin2a	ENSORLG00000027562	21	ENSORLT00000033012	ENSORLE00000317934	1	1	2795790	2793972	-1	1819	AAGA	2794259	2794256	right	CGACAAGCTGAAGACCATGCTGG	23	2794269	2794247	285	552	55.00000000000001	0	0|0|0|4	1600
cavin2a	ENSORLG00000027562	21	ENSORLT00000033012	ENSORLE00000317934	1	1	2795790	2793972	-1	1819	CAGG	2794301	2794298	left	CCTGGCGGCCAGGTGAGCGCCAT	23	2794310	2794288	327	510	75.0	1	0|0|0|0	0
cavin2a	ENSORLG00000027562	21	ENSORLT00000033012	ENSORLE00000317934	1	1	2795790	2793972	-1	1819	AAGG	2794079	2794076	right	GCGCTCCCGCAAGATGAGCGGGG	23	2794107	2794085	105	732	70.0	2	1|0|0|0	1000
cavin2a	ENSORLG00000027562	21	ENSORLT00000033012	ENSORLE00000317934	1	1	2795790	2793972	-1	1819	AAGA	2794519	2794516	left	CCCACGCCGAGTCCGGCAGCTCC	23	2794510	2794488	545	292	75.0	4	0|0|0|1	400
cavin2a	ENSORLG00000027562	21	ENSORLT00000033012	ENSORLE00000317934	1	1	2795790	2793972	-1	1819	AAGA	2794340	2794337	left	CCACGGGCGCGCCGCCGGCCTCA	23	2794333	2794311	366	471	90.0	2	0|0|0|0	0
cavin2a	ENSORLG00000027562	21	ENSORLT00000033012	ENSORLE00000317934	1	1	2795790	2793972	-1	1819	CAGG	2794208	2794205	right	ACCAGCAGCGGATGGAGCAGCGG	23	2794231	2794209	234	603	65.0	0	0|0|1|3	1800
cavin2a	ENSORLG00000027562	21	ENSORLT00000033012	ENSORLE00000317934	1	1	2795790	2793972	-1	1819	CAGG	2794658	2794655	left	CCCTCCCGCCTGCAGGGGAGGTG	23	2794670	2794648	684	153	75.0	1	0|0|0|3	1200
cavin2a	ENSORLG00000027562	21	ENSORLT00000033012	ENSORLE00000317934	1	1	2795790	2793972	-1	1819	AAGG	2794151	2794148	left	CCTAGCCACCTCCAACAGCGTCA	23	2794143	2794121	177	660	60.0	0	0|0|0|3	1200
cavin2a	ENSORLG00000027562	21	ENSORLT00000033012	ENSORLE00000317934	1	1	2795790	2793972	-1	1819	CAGG	2794175	2794172	right	AGCGCCGTGCGCGGCGTGCAGGG	23	2794193	2794171	201	636	80.0	4	1|0|0|0	1000
cavin2a	ENSORLG00000027562	21	ENSORLT00000033012	ENSORLE00000317934	1	1	2795790	2793972	-1	1819	AAGA	2794097	2794094	right	GCGCTCCCGCAAGATGAGCGGGG	23	2794107	2794085	123	714	70.0	2	1|0|0|0	1000
cavin2a	ENSORLG00000027562	21	ENSORLT00000033012	ENSORLE00000317934	1	1	2795790	2793972	-1	1819	AAGA	2794037	2794034	left	CCGTCCAGGTGAAGAAGCTGGAG	23	2794048	2794026	63	774	55.00000000000001	2	0|0|0|2	800
cavin2a	ENSORLG00000027562	21	ENSORLT00000033012	ENSORLE00000317934	1	1	2795790	2793972	-1	1819	AAGG	2794070	2794067	left	CCTGGACAGACAGGCCGTCCAGG	23	2794062	2794040	96	741	70.0	4	0|0|0|3	1200
cavin2a	ENSORLG00000027562	21	ENSORLT00000033012	ENSORLE00000317934	1	1	2795790	2793972	-1	1819	CAGG	2794301	2794298	left	CCTCACCTGGCGGCCAGGTGAGC	23	2794315	2794293	327	510	75.0	5	0|0|0|0	0
cavin2a	ENSORLG00000027562	21	ENSORLT00000033012	ENSORLE00000317934	1	1	2795790	2793972	-1	1819	CAGG	2794043	2794040	right	GGCCGTCCAGGTGAAGAAGCTGG	23	2794050	2794028	69	768	65.0	2	0|0|2|2	2000
cavin2a	ENSORLG00000027562	21	ENSORLT00000033012	ENSORLE00000317934	1	1	2795790	2793972	-1	1819	AAGG	2794710	2794707	right	TACTGTACTGTCAATAAGGCTGG	23	2794725	2794703	736	101	40.0	0	1|0|0|2	1800
cavin2a	ENSORLG00000027562	21	ENSORLT00000033012	ENSORLE00000317934	1	1	2795790	2793972	-1	1819	AAGA	2794340	2794337	left	CCGCCTGGGCTTGAAGAGCCCCA	23	2794353	2794331	366	471	65.0	3	0|0|0|1	400
cavin2a	ENSORLG00000027562	21	ENSORLT00000033012	ENSORLE00000317934	1	1	2795790	2793972	-1	1819	CAGG	2794658	2794655	right	CTCCCTCCCGCCTGCAGGGGAGG	23	2794672	2794650	684	153	80.0	1	0|0|0|1	400
cavin2a	ENSORLG00000027562	21	ENSORLT00000033012	ENSORLE00000317934	1	1	2795790	2793972	-1	1819	CAGA	2794056	2794053	right	CCTGGACAGACAGGCCGTCCAGG	23	2794062	2794040	82	755	70.0	4	0|0|0|3	1200
cavin2a	ENSORLG00000027562	21	ENSORLT00000033012	ENSORLE00000317934	1	1	2795790	2793972	-1	1819	AAGG	2794151	2794148	left	CCTGTCCAAGGCGCACCTAGCCA	23	2794158	2794136	177	660	65.0	3	0|0|0|1	400
cavin2a	ENSORLG00000027562	21	ENSORLT00000033012	ENSORLE00000317934	1	1	2795790	2793972	-1	1819	AAGG	2794070	2794067	right	GAAGGAGGTCAAGGAGCGCCTGG	23	2794080	2794058	96	741	65.0	0	0|0|0|4	1600
cavin2a	ENSORLG00000027562	21	ENSORLT00000033012	ENSORLE00000317934	1	1	2795790	2793972	-1	1819	CAGG	2794043	2794040	left	CCAGGTGAAGAAGCTGGAGGCCA	23	2794044	2794022	69	768	60.0	1	0|0|1|3	1800
cavin2a	ENSORLG00000027562	21	ENSORLT00000033012	ENSORLE00000317934	1	1	2795790	2793972	-1	1819	CAGA	2794056	2794053	left	CCAGGTGAAGAAGCTGGAGGCCA	23	2794044	2794022	82	755	60.0	1	0|0|1|3	1800
cavin2a	ENSORLG00000027562	21	ENSORLT00000033012	ENSORLE00000317934	1	1	2795790	2793972	-1	1819	CAGG	2794538	2794535	left	CCGCTCCACCAGGCGAGAGACAT	23	2794547	2794525	564	273	60.0	1	0|0|0|0	0
cavin2a	ENSORLG00000027562	21	ENSORLT00000033012	ENSORLE00000317934	1	1	2795790	2793972	-1	1819	AAGA	2794097	2794094	right	GCTCCCGCAAGATGAGCGGGGGG	23	2794105	2794083	123	714	70.0	3	1|0|0|0	1000
cavin2a	ENSORLG00000027562	21	ENSORLT00000033012	ENSORLE00000317934	1	1	2795790	2793972	-1	1819	CAGG	2794052	2794049	right	CCTGGACAGACAGGCCGTCCAGG	23	2794062	2794040	78	759	70.0	4	0|0|0|3	1200
cavin2a	ENSORLG00000027562	21	ENSORLT00000033012	ENSORLE00000317934	1	1	2795790	2793972	-1	1819	CAGG	2794538	2794535	left	CCAGGCGAGAGACATGGAGGAAG	23	2794539	2794517	564	273	60.0	0	0|0|0|1	400
cavin2a	ENSORLG00000027562	21	ENSORLT00000033012	ENSORLE00000317934	1	1	2795790	2793972	-1	1819	AAGG	2794079	2794076	right	GCTCCCGCAAGATGAGCGGGGGG	23	2794105	2794083	105	732	70.0	3	1|0|0|0	1000
cavin2a	ENSORLG00000027562	21	ENSORLT00000033012	ENSORLE00000317934	1	1	2795790	2793972	-1	1819	AAGA	2794097	2794094	right	AGCGCTCCCGCAAGATGAGCGGG	23	2794108	2794086	123	714	65.0	1	1|0|0|0	1000
cavin2a	ENSORLG00000027562	21	ENSORLT00000033012	ENSORLE00000317934	1	1	2795790	2793972	-1	1819	CAGA	2794056	2794053	right	GAAGGAGGTCAAGGAGCGCCTGG	23	2794080	2794058	82	755	65.0	0	0|0|0|4	1600
cavin2a	ENSORLG00000027562	21	ENSORLT00000033012	ENSORLE00000317934	1	1	2795790	2793972	-1	1819	CAGG	2794658	2794655	left	CCGCCTGCAGGGGAGGTGTTTTG	23	2794665	2794643	684	153	60.0	0	0|0|0|1	400
cavin2a	ENSORLG00000027562	21	ENSORLT00000033012	ENSORLE00000317934	1	1	2795790	2793972	-1	1819	AAGA	2794340	2794337	right	CCTGGGCTTGAAGAGCCCCACGG	23	2794350	2794328	366	471	65.0	3	0|0|0|1	400
cavin2a	ENSORLG00000027562	21	ENSORLT00000033012	ENSORLE00000317934	1	1	2795790	2793972	-1	1819	CAGG	2794175	2794172	right	GAGCTGGAGAGCGCCGTGCGCGG	23	2794202	2794180	201	636	75.0	1	1|0|0|0	1000
cavin2a	ENSORLG00000027562	21	ENSORLT00000033012	ENSORLE00000317934	1	1	2795790	2793972	-1	1819	AAGA	2794037	2794034	left	CCAGGTGAAGAAGCTGGAGGCCA	23	2794044	2794022	63	774	60.0	1	0|0|1|3	1800
cavin2a	ENSORLG00000027562	21	ENSORLT00000033012	ENSORLE00000317934	1	1	2795790	2793972	-1	1819	CAGG	2794043	2794040	left	CCGTCCAGGTGAAGAAGCTGGAG	23	2794048	2794026	69	768	55.00000000000001	2	0|0|0|2	800
cavin2a	ENSORLG00000027562	21	ENSORLT00000033012	ENSORLE00000317934	1	1	2795790	2793972	-1	1819	AAGA	2794340	2794337	left	CCCACGGGCGCGCCGCCGGCCTC	23	2794334	2794312	366	471	90.0	2	0|0|0|0	0
cavin2a	ENSORLG00000027562	21	ENSORLT00000033012	ENSORLE00000317934	1	1	2795790	2793972	-1	1819	CAGG	2794301	2794298	right	GGCGCGCCGCCGGCCTCACCTGG	23	2794328	2794306	327	510	90.0	2	1|0|0|2	1800
cavin2a	ENSORLG00000027562	21	ENSORLT00000033012	ENSORLE00000317934	1	1	2795790	2793972	-1	1819	AAGA	2794340	2794337	right	CTGGGCTTGAAGAGCCCCACGGG	23	2794349	2794327	366	471	65.0	3	1|0|0|2	1800
cavin2a	ENSORLG00000027562	21	ENSORLT00000033012	ENSORLE00000317934	1	1	2795790	2793972	-1	1819	CAGG	2794208	2794205	left	CCGAGCTGGAGAGCGCCGTGCGC	23	2794204	2794182	234	603	75.0	2	0|0|0|0	0
cavin2a	ENSORLG00000027562	21	ENSORLT00000033012	ENSORLE00000317934	1	1	2795790	2793972	-1	1819	AAGA	2794037	2794034	right	GGCCGTCCAGGTGAAGAAGCTGG	23	2794050	2794028	63	774	65.0	2	0|0|2|2	2000
cavin2a	ENSORLG00000027562	21	ENSORLT00000033012	ENSORLE00000317934	1	1	2795790	2793972	-1	1819	AAGA	2794259	2794256	left	CCATGCTGGAGTCGGTGCAGGAC	23	2794255	2794233	285	552	65.0	1	0|0|0|2	800
cavin2a	ENSORLG00000027562	21	ENSORLT00000033012	ENSORLE00000317934	1	1	2795790	2793972	-1	1819	AAGG	2794079	2794076	right	CGCTCCCGCAAGATGAGCGGGGG	23	2794106	2794084	105	732	70.0	3	1|0|0|0	1000
cavin2a	ENSORLG00000027562	21	ENSORLT00000033012	ENSORLE00000317934	1	1	2795790	2793972	-1	1819	AAGA	2794519	2794516	left	CCACGCCGAGTCCGGCAGCTCCA	23	2794509	2794487	545	292	75.0	4	0|0|0|0	0
cavin2a	ENSORLG00000027562	21	ENSORLT00000033012	ENSORLE00000317934	1	1	2795790	2793972	-1	1819	AAGA	2794519	2794516	right	GCTCCACCAGGCGAGAGACATGG	23	2794545	2794523	545	292	65.0	1	1|0|0|0	1000
cavin2a	ENSORLG00000027562	21	ENSORLT00000033012	ENSORLE00000317934	1	1	2795790	2793972	-1	1819	AAGG	2794070	2794067	right	CAAGATGAGCGGGGGGCTGAAGG	23	2794098	2794076	96	741	65.0	1	1|0|0|2	1800
cavin2a	ENSORLG00000027562	21	ENSORLT00000033012	ENSORLE00000317934	1	1	2795790	2793972	-1	1819	AAGG	2794710	2794707	right	CTGTACTGTCAATAAGGCTGGGG	23	2794723	2794701	736	101	45.0	2	1|0|0|0	1000
cavin2a	ENSORLG00000027562	21	ENSORLT00000033012	ENSORLE00000317934	1	1	2795790	2793972	-1	1819	AAGA	2794037	2794034	right	CGTCCAGGTGAAGAAGCTGGAGG	23	2794047	2794025	63	774	60.0	2	0|0|1|9	4200
cavin2a	ENSORLG00000027562	21	ENSORLT00000033012	ENSORLE00000317934	1	1	2795790	2793972	-1	1819	CAGG	2794052	2794049	left	CCGTCCAGGTGAAGAAGCTGGAG	23	2794048	2794026	78	759	55.00000000000001	2	0|0|0|2	800
cavin2a	ENSORLG00000027562	21	ENSORLT00000033012	ENSORLE00000317934	1	1	2795790	2793972	-1	1819	CAGG	2794052	2794049	left	CCAGGTGAAGAAGCTGGAGGCCA	23	2794044	2794022	78	759	60.0	1	0|0|1|3	1800
cavin2a	ENSORLG00000027562	21	ENSORLT00000033012	ENSORLE00000317934	1	1	2795790	2793972	-1	1819	AAGA	2794340	2794337	left	CCTGGGCTTGAAGAGCCCCACGG	23	2794350	2794328	366	471	70.0	2	0|0|0|1	400
cavin2a	ENSORLG00000027562	21	ENSORLT00000033012	ENSORLE00000317934	1	1	2795790	2793972	-1	1819	CAGA	2794056	2794053	right	CAAGGAGCGCCTGGACAGACAGG	23	2794071	2794049	82	755	65.0	0	0|0|0|2	800
cavin2a	ENSORLG00000027562	21	ENSORLT00000033012	ENSORLE00000317934	1	1	2795790	2793972	-1	1819	CAGA	2794056	2794053	left	CCGTCCAGGTGAAGAAGCTGGAG	23	2794048	2794026	82	755	55.00000000000001	2	0|0|0|2	800
cavin2a	ENSORLG00000027562	21	ENSORLT00000033012	ENSORLE00000317934	1	1	2795790	2793972	-1	1819	AAGG	2794079	2794076	right	AGCGCTCCCGCAAGATGAGCGGG	23	2794108	2794086	105	732	65.0	1	1|0|0|0	1000
cavin2a	ENSORLG00000027562	21	ENSORLT00000033012	ENSORLE00000317934	1	1	2795790	2793972	-1	1819	CAGG	2794052	2794049	right	GAAGGAGGTCAAGGAGCGCCTGG	23	2794080	2794058	78	759	65.0	0	0|0|0|4	1600
cavin2a	ENSORLG00000027562	21	ENSORLT00000033012	ENSORLE00000317934	1	1	2795790	2793972	-1	1819	AAGA	2794037	2794034	right	CCTGGACAGACAGGCCGTCCAGG	23	2794062	2794040	63	774	70.0	4	0|0|0|3	1200
cavin2a	ENSORLG00000027562	21	ENSORLT00000033012	ENSORLE00000317934	1	1	2795790	2793972	-1	1819	CAGG	2794538	2794535	right	GCTCCACCAGGCGAGAGACATGG	23	2794545	2794523	564	273	65.0	1	1|0|0|0	1000
cavin2a	ENSORLG00000027562	21	ENSORLT00000033012	ENSORLE00000317934	1	1	2795790	2793972	-1	1819	AAGA	2794519	2794516	right	CCACCAGGCGAGAGACATGGAGG	23	2794542	2794520	545	292	65.0	1	0|0|0|1	400
cavin2a	ENSORLG00000027562	21	ENSORLT00000033012	ENSORLE00000317934	1	1	2795790	2793972	-1	1819	AAGA	2794340	2794337	left	CCCGCCTGGGCTTGAAGAGCCCC	23	2794354	2794332	366	471	70.0	2	0|0|0|0	0
cavin2a	ENSORLG00000027562	21	ENSORLT00000033012	ENSORLE00000317934	1	1	2795790	2793972	-1	1819	AAGA	2794598	2794595	left	CCAAAAGAGGACGACGTTCCACG	23	2794602	2794580	624	213	55.00000000000001	0	0|0|0|0	0
cavin2a	ENSORLG00000027562	21	ENSORLT00000033012	ENSORLE00000317934	1	1	2795790	2793972	-1	1819	AAGG	2794710	2794707	right	TCAATAAGGCTGGGGCTGTGCGG	23	2794715	2794693	736	101	55.00000000000001	3	0|0|0|1	400
cavin2a	ENSORLG00000027562	21	ENSORLT00000033012	ENSORLE00000317934	1	1	2795790	2793972	-1	1819	AAGG	2794079	2794076	right	CGGGGGGCTGAAGGAGGTCAAGG	23	2794089	2794067	105	732	70.0	1	0|0|0|3	1200
cavin2a	ENSORLG00000027562	21	ENSORLT00000033012	ENSORLE00000317934	1	1	2795790	2793972	-1	1819	CAGG	2794301	2794298	right	GCGCCGCCGGCCTCACCTGGCGG	23	2794325	2794303	327	510	85.0	1	0|0|0|0	0
cavin2a	ENSORLG00000027562	21	ENSORLT00000033012	ENSORLE00000317934	1	1	2795790	2793972	-1	1819	CAGG	2794658	2794655	left	CCTGCAGGGGAGGTGTTTTGAAA	23	2794662	2794640	684	153	50.0	0	0|0|0|2	800
cavin2a	ENSORLG00000027562	21	ENSORLT00000033012	ENSORLE00000317934	1	1	2795790	2793972	-1	1819	CAGG	2794238	2794235	right	GCTGAAGACCATGCTGGAGTCGG	23	2794263	2794241	264	573	55.00000000000001	0	0|0|1|1	1000
cavin2a	ENSORLG00000027562	21	ENSORLT00000033012	ENSORLE00000317934	1	1	2795790	2793972	-1	1819	CAGG	2794658	2794655	left	CCCGCCTGCAGGGGAGGTGTTTT	23	2794666	2794644	684	153	60.0	0	0|0|0|0	0
cavin2a	ENSORLG00000027562	21	ENSORLT00000033012	ENSORLE00000317934	1	1	2795790	2793972	-1	1819	AAGG	2794070	2794067	right	GATGAGCGGGGGGCTGAAGGAGG	23	2794095	2794073	96	741	70.0	1	0|0|0|6	2400
cavin2a	ENSORLG00000027562	21	ENSORLT00000033012	ENSORLE00000317934	1	1	2795790	2793972	-1	1819	AAGA	2794097	2794094	left	CCGCAAGATGAGCGGGGGGCTGA	23	2794101	2794079	123	714	65.0	1	0|0|0|0	0
cavin2a	ENSORLG00000027562	21	ENSORLT00000033012	ENSORLE00000317934	1	1	2795790	2793972	-1	1819	CAGG	2794238	2794235	right	CGGTGCAGGACAACCAGCAGCGG	23	2794243	2794221	264	573	65.0	0	0|0|0|3	1200
cavin2a	ENSORLG00000027562	21	ENSORLT00000033012	ENSORLE00000317934	1	1	2795790	2793972	-1	1819	AAGA	2794097	2794094	right	GAGCGCTCCCGCAAGATGAGCGG	23	2794109	2794087	123	714	65.0	0	1|0|0|0	1000
cavin2a	ENSORLG00000027562	21	ENSORLT00000033012	ENSORLE00000317934	1	1	2795790	2793972	-1	1819	AAGG	2794710	2794707	right	ACTGTACTGTCAATAAGGCTGGG	23	2794724	2794702	736	101	40.0	1	1|0|0|0	1000
cavin2a	ENSORLG00000027562	21	ENSORLT00000033012	ENSORLE00000317934	1	1	2795790	2793972	-1	1819	CAGG	2794238	2794235	left	CCAGCAGCGGATGGAGCAGCGGC	23	2794230	2794208	264	573	75.0	0	0|0|1|3	1800
cavin2a	ENSORLG00000027562	21	ENSORLT00000033012	ENSORLE00000317934	1	1	2795790	2793972	-1	1819	AAGG	2794151	2794148	left	CCAAGGCGCACCTAGCCACCTCC	23	2794153	2794131	177	660	70.0	2	0|0|0|0	0
cavin2a	ENSORLG00000027562	21	ENSORLT00000033012	ENSORLE00000317934	1	1	2795790	2793972	-1	1819	CAGA	2794056	2794053	left	CCTGGACAGACAGGCCGTCCAGG	23	2794062	2794040	82	755	70.0	4	0|0|0|3	1200
PFN2	ENSORLG00000007313	4	ENSORLT00000009171	ENSORLE00000082141	2	1	12512515	12512707	1	193	AAGA	12512587	12512590	right	TACTCTGGAGGGCTGACTATAGG	23	12512560	12512582	75	118	50.0	1	0|0|0|0	0
si:dkey-54n8.4	ENSORLG00000023112	13	ENSORLT00000032013	ENSORLE00000089785	1	1	16872027	16871884	-1	144	CAGA	16871954	16871951	left	CCTCAGACAGGAACATCTCTCCA	23	16871957	16871935	68	68	50.0	0	0|0|0|3	1200
si:dkey-54n8.4	ENSORLG00000023112	13	ENSORLT00000032013	ENSORLE00000089785	1	1	16872027	16871884	-1	144	CAGA	16871954	16871951	right	GAGCGTGTTGTTCCTCAGACAGG	23	16871969	16871947	68	68	55.00000000000001	0	0|0|1|2	1400
si:dkey-54n8.4	ENSORLG00000023112	13	ENSORLT00000032013	ENSORLE00000089785	1	1	16872027	16871884	-1	144	CAGG	16871950	16871947	left	CCTCAGACAGGAACATCTCTCCA	23	16871957	16871935	64	72	50.0	0	0|0|0|3	1200
si:dkey-54n8.4	ENSORLG00000023112	13	ENSORLT00000032013	ENSORLE00000318711	3	1	16864413	16860811	-1	3603	AAGG	16864305	16864302	right	AGTACGAAAGGGTCTTTAGTTGG	23	16864312	16864290	578	111	40.0	1	1|0|0|0	1000
si:dkey-54n8.4	ENSORLG00000023112	13	ENSORLT00000032013	ENSORLE00000318711	3	1	16864413	16860811	-1	3603	AAGG	16864348	16864345	left	CCGACTGACAGAGAAGGAGTGTG	23	16864361	16864339	621	68	50.0	0	0|0|0|2	800
si:dkey-54n8.4	ENSORLG00000023112	13	ENSORLT00000032013	ENSORLE00000318711	3	1	16864413	16860811	-1	3603	CAGA	16864195	16864192	right	AGAGCTACAGAAGCAAACAGAGG	23	16864202	16864180	468	221	45.0	1	0|0|1|3	1800
si:dkey-54n8.4	ENSORLG00000023112	13	ENSORLT00000032013	ENSORLE00000318711	3	1	16864413	16860811	-1	3603	AAGG	16864264	16864261	left	CCAACCTCAAGGAAAAGGAGCGC	23	16864278	16864256	537	152	55.00000000000001	0	0|0|0|2	800
si:dkey-54n8.4	ENSORLG00000023112	13	ENSORLT00000032013	ENSORLE00000318711	3	1	16864413	16860811	-1	3603	CAGA	16864185	16864182	right	AGAGCTACAGAAGCAAACAGAGG	23	16864202	16864180	458	231	45.0	1	0|0|1|3	1800
si:dkey-54n8.4	ENSORLG00000023112	13	ENSORLT00000032013	ENSORLE00000318711	3	1	16864413	16860811	-1	3603	AAGG	16864270	16864267	left	CCTCAAGGAAAAGGAGCGCCACT	23	16864274	16864252	543	146	55.00000000000001	0	0|0|0|4	1600
si:dkey-54n8.4	ENSORLG00000023112	13	ENSORLT00000032013	ENSORLE00000318711	3	1	16864413	16860811	-1	3603	CAGA	16864205	16864202	left	CCTCAACAGAGAGCTACAGAAGC	23	16864211	16864189	478	211	50.0	1	0|0|0|1	400
si:dkey-54n8.4	ENSORLG00000023112	13	ENSORLT00000032013	ENSORLE00000318711	3	1	16864413	16860811	-1	3603	AAGG	16864264	16864261	left	CCTCAAGGAAAAGGAGCGCCACT	23	16864274	16864252	537	152	55.00000000000001	0	0|0|0|4	1600
si:dkey-54n8.4	ENSORLG00000023112	13	ENSORLT00000032013	ENSORLE00000318711	3	1	16864413	16860811	-1	3603	AAGG	16864305	16864302	right	GAAAGGAGCTGAGTACGAAAGGG	23	16864323	16864301	578	111	45.0	0	0|0|1|0	600
si:dkey-54n8.4	ENSORLG00000023112	13	ENSORLT00000032013	ENSORLE00000318711	3	1	16864413	16860811	-1	3603	AAGG	16864264	16864261	right	AGCGCTTAGAGCCAACCTCAAGG	23	16864289	16864267	537	152	55.00000000000001	0	0|0|0|0	0
si:dkey-54n8.4	ENSORLG00000023112	13	ENSORLT00000032013	ENSORLE00000318711	3	1	16864413	16860811	-1	3603	CAGA	16864353	16864350	left	CCGACTGACAGAGAAGGAGTGTG	23	16864361	16864339	626	63	50.0	0	0|0|0|2	800
si:dkey-54n8.4	ENSORLG00000023112	13	ENSORLT00000032013	ENSORLE00000318711	3	1	16864413	16860811	-1	3603	AAGG	16864270	16864267	right	TAGAGCCAACCTCAAGGAAAAGG	23	16864283	16864261	543	146	45.0	0	0|0|0|1	400
si:dkey-54n8.4	ENSORLG00000023112	13	ENSORLT00000032013	ENSORLE00000318711	3	1	16864413	16860811	-1	3603	CAGA	16864332	16864329	right	TGCTTTAGCAGAACTTCGAAAGG	23	16864340	16864318	605	84	40.0	1	1|0|0|0	1000
si:dkey-54n8.4	ENSORLG00000023112	13	ENSORLT00000032013	ENSORLE00000318711	3	1	16864413	16860811	-1	3603	CAGA	16864353	16864350	right	GAAAAACCGACTGACAGAGAAGG	23	16864367	16864345	626	63	45.0	0	0|0|0|2	800
si:dkey-54n8.4	ENSORLG00000023112	13	ENSORLT00000032013	ENSORLE00000318711	3	1	16864413	16860811	-1	3603	AAGG	16864264	16864261	left	CCACTTTCTGGAGGAGCTTAAAC	23	16864256	16864234	537	152	45.0	0	0|0|0|0	0
si:dkey-54n8.4	ENSORLG00000023112	13	ENSORLT00000032013	ENSORLE00000318711	3	1	16864413	16860811	-1	3603	AAGG	16864270	16864267	left	CCAACCTCAAGGAAAAGGAGCGC	23	16864278	16864256	543	146	55.00000000000001	0	0|0|0|2	800
eif4g2a	ENSORLG00000007305	3	ENSORLT00000009163	ENSORLE00000082024	4	1	20045458	20045327	-1	132	CAGA	20045391	20045388	left	CCAAACTTTGAAGATCCATCAGA	23	20045380	20045358	62	70	35.0	0	0|0|0|2	800
eif4g2a	ENSORLG00000007305	3	ENSORLT00000009163	ENSORLE00000082028	6	1	20045097	20044946	-1	152	AAGA	20045032	20045029	right	GTGGCAAAGCTCAAGATGTTGGG	23	20045044	20045022	84	68	45.0	0	0|0|0|1	400
eif4g2a	ENSORLG00000007305	3	ENSORLT00000009163	ENSORLE00000082028	6	1	20045097	20044946	-1	152	AAGA	20045032	20045029	right	TGTGGCAAAGCTCAAGATGTTGG	23	20045045	20045023	84	68	45.0	0	0|0|0|1	400
eif4g2a	ENSORLG00000007305	3	ENSORLT00000009163	ENSORLE00000082035	8	1	20044670	20044488	-1	183	CAGA	20044589	20044586	right	CCGGTTCCTGCTGCAGAACACGG	23	20044602	20044580	99	84	60.0	2	1|0|0|8	4200
eif4g2a	ENSORLG00000007305	3	ENSORLT00000009163	ENSORLE00000082035	8	1	20044670	20044488	-1	183	CAGA	20044589	20044586	right	GTTCCTGCTGCAGAACACGGCGG	23	20044599	20044577	99	84	60.0	2	0|0|0|1	400
eif4g2a	ENSORLG00000007305	3	ENSORLT00000009163	ENSORLE00000082035	8	1	20044670	20044488	-1	183	CAGA	20044589	20044586	left	CCTGCTGCAGAACACGGCGGAGC	23	20044596	20044574	99	84	70.0	0	0|0|0|3	1200
eif4g2a	ENSORLG00000007305	3	ENSORLT00000009163	ENSORLE00000082035	8	1	20044670	20044488	-1	183	AAGG	20044608	20044605	right	AGGAGCTGCCAGCAAGGATCCGG	23	20044621	20044599	118	65	60.0	1	1|0|0|0	1000
eif4g2a	ENSORLG00000007305	3	ENSORLT00000009163	ENSORLE00000082035	8	1	20044670	20044488	-1	183	AAGG	20044608	20044605	left	CCGGTTCCTGCTGCAGAACACGG	23	20044602	20044580	118	65	60.0	2	1|0|0|8	4200
eif4g2a	ENSORLG00000007305	3	ENSORLT00000009163	ENSORLE00000082035	8	1	20044670	20044488	-1	183	CAGA	20044589	20044586	left	CCGGTTCCTGCTGCAGAACACGG	23	20044602	20044580	99	84	60.0	2	1|0|0|8	4200
eif4g2a	ENSORLG00000007305	3	ENSORLT00000009163	ENSORLE00000082035	8	1	20044670	20044488	-1	183	AAGG	20044608	20044605	left	CCAGCAAGGATCCGGTTCCTGCT	23	20044613	20044591	118	65	60.0	2	0|0|0|2	800
eif4g2a	ENSORLG00000007305	3	ENSORLT00000009163	ENSORLE00000082035	8	1	20044670	20044488	-1	183	AAGG	20044608	20044605	left	CCTGCTGCAGAACACGGCGGAGC	23	20044596	20044574	118	65	70.0	0	0|0|0|3	1200
adm	ENSORLG00000022468	3	ENSORLT00000037180	ENSORLE00000308621	2		19970926	19971051	1	126	AAGA	19970984	19970987	left	CCACAGCAGAGAAGACAGCAGAG	23	19970973	19970995	61	65	55.00000000000001	0	1|0|0|3	2200
alpi.1	ENSORLG00000025647	4	ENSORLT00000008796	ENSORLE00000078519	4	1	11613844	11613670	-1	175	AAGG	11613778	11613775	right	CGGCTACAGCTTATCACTGTGGG	23	11613804	11613782	106	69	50.0	3	0|0|0|1	400
alpi.1	ENSORLG00000025647	4	ENSORLT00000008796	ENSORLE00000078519	4	1	11613844	11613670	-1	175	AAGG	11613778	11613775	right	ACGGCTACAGCTTATCACTGTGG	23	11613805	11613783	106	69	50.0	2	0|0|0|2	800
alpi.1	ENSORLG00000025647	4	ENSORLT00000008796	ENSORLE00000078519	4	1	11613844	11613670	-1	175	AAGG	11613778	11613775	left	CCAATGCCAAAACCCTAGGACTT	23	11613774	11613752	106	69	45.0	1	0|0|0|0	0
alpi.1	ENSORLG00000025647	4	ENSORLT00000008796	ENSORLE00000078519	4	1	11613844	11613670	-1	175	AAGG	11613778	11613775	left	CCAAAACCCTAGGACTTAATGCA	23	11613768	11613746	106	69	40.0	1	0|0|0|0	0
alpi.1	ENSORLG00000025647	4	ENSORLT00000008796	ENSORLE00000078519	4	1	11613844	11613670	-1	175	AAGG	11613778	11613775	right	GGCTACAGCTTATCACTGTGGGG	23	11613803	11613781	106	69	50.0	3	0|0|0|0	0
alpi.1	ENSORLG00000025647	4	ENSORLT00000008796	ENSORLE00000078520	5	1	11613274	11613102	-1	173	CAGA	11613178	11613175	left	CCAGTGCCATCCAGCAGGGTTGT	23	11613166	11613144	74	99	60.0	0	0|0|0|2	800
alpi.1	ENSORLG00000025647	4	ENSORLT00000008796	ENSORLE00000078520	5	1	11613274	11613102	-1	173	CAGA	11613178	11613175	left	CCTTCCAGTGCCATCCAGCAGGG	23	11613170	11613148	74	99	65.0	0	0|0|0|2	800
senp7b	ENSORLG00000029608	2	ENSORLT00000031483	ENSORLE00000321351	6	1	24889210	24889468	1	259	CAGA	24889384	24889387	right	AGGCCCAGAGAGAGCGCTGGAGG	23	24889379	24889401	177	82	70.0	2	0|0|0|1	400
senp7b	ENSORLG00000029608	2	ENSORLT00000031483	ENSORLE00000321351	6	1	24889210	24889468	1	259	CAGA	24889384	24889387	left	CCCAGAGAGAGCGCTGGAGGCGG	23	24889382	24889404	177	82	70.0	1	0|0|0|1	400
senp7b	ENSORLG00000029608	2	ENSORLT00000031483	ENSORLE00000321351	6	1	24889210	24889468	1	259	CAGA	24889384	24889387	left	CCAGAGAGAGCGCTGGAGGCGGT	23	24889383	24889405	177	82	70.0	1	0|0|0|0	0
senp7b	ENSORLG00000029608	2	ENSORLT00000031483	ENSORLE00000321351	6	1	24889210	24889468	1	259	CAGA	24889269	24889272	left	CCAGGATCAGGATCAGGCTGTCG	23	24889274	24889296	62	197	60.0	3	0|0|0|3	1200
senp7b	ENSORLG00000029608	2	ENSORLT00000031483	ENSORLE00000321351	6	1	24889210	24889468	1	259	CAGG	24889281	24889284	left	CCAGAACCAGGATCAGGATCAGG	23	24889268	24889290	74	185	55.00000000000001	1	0|0|4|36	16800
senp7b	ENSORLG00000029608	2	ENSORLT00000031483	ENSORLE00000321351	6	1	24889210	24889468	1	259	CAGA	24889384	24889387	right	CGGAGGCCCAGAGAGAGCGCTGG	23	24889376	24889398	177	82	75.0	1	0|0|0|3	1200
senp7b	ENSORLG00000029608	2	ENSORLT00000031483	ENSORLE00000321351	6	1	24889210	24889468	1	259	CAGG	24889275	24889278	left	CCAGGATCAGGATCAGGCTGTCG	23	24889274	24889296	68	191	60.0	3	0|0|0|3	1200
senp7b	ENSORLG00000029608	2	ENSORLT00000031483	ENSORLE00000321351	6	1	24889210	24889468	1	259	CAGA	24889269	24889272	right	CACCGACCAGAACCAGGATCAGG	23	24889262	24889284	62	197	60.0	0	0|0|0|4	1600
senp7b	ENSORLG00000029608	2	ENSORLT00000031483	ENSORLE00000321351	6	1	24889210	24889468	1	259	CAGG	24889275	24889278	right	CACCGACCAGAACCAGGATCAGG	23	24889262	24889284	68	191	60.0	0	0|0|0|4	1600
senp7b	ENSORLG00000029608	2	ENSORLT00000031483	ENSORLE00000321351	6	1	24889210	24889468	1	259	CAGA	24889269	24889272	left	CCGACCAGAACCAGGATCAGGAT	23	24889264	24889286	62	197	50.0	0	0|0|0|0	0
senp7b	ENSORLG00000029608	2	ENSORLT00000031483	ENSORLE00000321351	6	1	24889210	24889468	1	259	CAGA	24889269	24889272	left	CCAGAACCAGGATCAGGATCAGG	23	24889268	24889290	62	197	55.00000000000001	1	0|0|4|36	16800
senp7b	ENSORLG00000029608	2	ENSORLT00000031483	ENSORLE00000321351	6	1	24889210	24889468	1	259	CAGG	24889287	24889290	left	CCAGGATCAGGATCAGGCTGTCG	23	24889274	24889296	80	179	60.0	3	0|0|0|3	1200
senp7b	ENSORLG00000029608	2	ENSORLT00000031483	ENSORLE00000321351	6	1	24889210	24889468	1	259	CAGG	24889275	24889278	left	CCGACCAGAACCAGGATCAGGAT	23	24889264	24889286	68	191	50.0	0	0|0|0|0	0
senp7b	ENSORLG00000029608	2	ENSORLT00000031483	ENSORLE00000321351	6	1	24889210	24889468	1	259	CAGG	24889281	24889284	right	CCAGAACCAGGATCAGGATCAGG	23	24889268	24889290	74	185	55.00000000000001	1	0|0|4|36	16800
senp7b	ENSORLG00000029608	2	ENSORLT00000031483	ENSORLE00000321351	6	1	24889210	24889468	1	259	CAGG	24889281	24889284	left	CCAGGATCAGGATCAGGCTGTCG	23	24889274	24889296	74	185	60.0	3	0|0|0|3	1200
senp7b	ENSORLG00000029608	2	ENSORLT00000031483	ENSORLE00000321351	6	1	24889210	24889468	1	259	CAGG	24889287	24889290	right	CACCGACCAGAACCAGGATCAGG	23	24889262	24889284	80	179	60.0	0	0|0|0|4	1600
senp7b	ENSORLG00000029608	2	ENSORLT00000031483	ENSORLE00000321351	6	1	24889210	24889468	1	259	CAGG	24889287	24889290	right	CAGGATCAGGATCAGGCTGTCGG	23	24889275	24889297	80	179	55.00000000000001	3	0|0|0|1	400
senp7b	ENSORLG00000029608	2	ENSORLT00000031483	ENSORLE00000321351	6	1	24889210	24889468	1	259	CAGG	24889275	24889278	right	CCAGAACCAGGATCAGGATCAGG	23	24889268	24889290	68	191	55.00000000000001	1	0|0|4|36	16800
senp7b	ENSORLG00000029608	2	ENSORLT00000031483	ENSORLE00000321351	6	1	24889210	24889468	1	259	CAGG	24889281	24889284	right	TGACTTCACCGACCAGAACCAGG	23	24889256	24889278	74	185	55.00000000000001	0	0|0|0|0	0
senp7b	ENSORLG00000029608	2	ENSORLT00000031483	ENSORLE00000321351	6	1	24889210	24889468	1	259	CAGG	24889281	24889284	right	CAGGATCAGGATCAGGCTGTCGG	23	24889275	24889297	74	185	55.00000000000001	3	0|0|0|1	400
senp7b	ENSORLG00000029608	2	ENSORLT00000031483	ENSORLE00000321351	6	1	24889210	24889468	1	259	CAGA	24889384	24889387	right	TCCACCGCGGGACGTGACGGAGG	23	24889359	24889381	177	82	75.0	0	0|0|0|0	0
senp7b	ENSORLG00000029608	2	ENSORLT00000031483	ENSORLE00000321351	6	1	24889210	24889468	1	259	CAGA	24889269	24889272	right	TGACTTCACCGACCAGAACCAGG	23	24889256	24889278	62	197	55.00000000000001	0	0|0|0|0	0
senp7b	ENSORLG00000029608	2	ENSORLT00000031483	ENSORLE00000321351	6	1	24889210	24889468	1	259	CAGG	24889275	24889278	left	CCAGAACCAGGATCAGGATCAGG	23	24889268	24889290	68	191	55.00000000000001	1	0|0|4|36	16800
senp7b	ENSORLG00000029608	2	ENSORLT00000031483	ENSORLE00000321351	6	1	24889210	24889468	1	259	CAGA	24889384	24889387	right	TGTTCCACCGCGGGACGTGACGG	23	24889356	24889378	177	82	65.0	0	0|0|0|0	0
senp7b	ENSORLG00000029608	2	ENSORLT00000031483	ENSORLE00000235212	10	1	24890543	24890746	1	204	CAGG	24890636	24890639	right	GGCCCGGAGCGGGACTCTGCTGG	23	24890613	24890635	96	108	80.0	1	0|0|0|0	0
senp7b	ENSORLG00000029608	2	ENSORLT00000031483	ENSORLE00000235212	10	1	24890543	24890746	1	204	CAGG	24890636	24890639	right	GCGGGACTCTGCTGGCAGGCTGG	23	24890621	24890643	96	108	75.0	1	0|0|0|3	1200
senp7b	ENSORLG00000029608	2	ENSORLT00000031483	ENSORLE00000235212	10	1	24890543	24890746	1	204	CAGG	24890636	24890639	right	ACTCTGCTGGCAGGCTGGAGAGG	23	24890626	24890648	96	108	65.0	3	0|0|0|1	400
GPR180	ENSORLG00000020452	2	ENSORLT00000043806	ENSORLE00000221834	2	1	24783091	24783234	1	144	CAGG	24783168	24783171	right	GCTGCTCCTGTTCCAGGACCCGG	23	24783155	24783177	80	64	65.0	2	0|0|0|3	1200
GPR180	ENSORLG00000020452	2	ENSORLT00000043806	ENSORLE00000221834	2	1	24783091	24783234	1	144	CAGG	24783168	24783171	left	CCTGTTCCAGGACCCGGGTTTGG	23	24783161	24783183	80	64	65.0	0	0|0|0|4	1600
GPR180	ENSORLG00000020452	2	ENSORLT00000043806	ENSORLE00000221834	2	1	24783091	24783234	1	144	CAGG	24783168	24783171	left	CCCGGGTTTGGACCTGCACAGCC	23	24783173	24783195	80	64	65.0	0	0|0|0|1	400
GPR180	ENSORLG00000020452	2	ENSORLT00000043806	ENSORLE00000221834	2	1	24783091	24783234	1	144	CAGG	24783168	24783171	left	CCGGGTTTGGACCTGCACAGCCT	23	24783174	24783196	80	64	60.0	0	0|0|0|0	0
GPR180	ENSORLG00000020452	2	ENSORLT00000043806	ENSORLE00000221834	2	1	24783091	24783234	1	144	CAGG	24783168	24783171	right	CCTGTTCCAGGACCCGGGTTTGG	23	24783161	24783183	80	64	65.0	1	0|0|0|4	1600
GPR180	ENSORLG00000020452	2	ENSORLT00000043806	ENSORLE00000221834	2	1	24783091	24783234	1	144	CAGG	24783168	24783171	right	CTGCTCCTGTTCCAGGACCCGGG	23	24783156	24783178	80	64	65.0	2	0|0|0|7	2800
GPR180	ENSORLG00000020452	2	ENSORLT00000043806	ENSORLE00000221834	2	1	24783091	24783234	1	144	CAGG	24783168	24783171	left	CCAGGACCCGGGTTTGGACCTGC	23	24783167	24783189	80	64	70.0	0	0|0|0|0	0
GPR180	ENSORLG00000020452	2	ENSORLT00000043806	ENSORLE00000221837	5	1	24784479	24784659	1	181	CAGG	24784539	24784542	right	TGTCCTGCTGCATCTACACAGGG	23	24784521	24784543	63	118	50.0	1	0|0|0|1	400
GPR180	ENSORLG00000020452	2	ENSORLT00000043806	ENSORLE00000221837	5	1	24784479	24784659	1	181	CAGG	24784539	24784542	left	CCTGCAGCGGGCTCTGAGGAAGA	23	24784546	24784568	63	118	65.0	1	0|0|0|2	800
GPR180	ENSORLG00000020452	2	ENSORLT00000043806	ENSORLE00000221837	5	1	24784479	24784659	1	181	AAGA	24784565	24784568	right	CAGCGGGCTCTGAGGAAGAGGGG	23	24784550	24784572	89	92	65.0	2	0|0|0|3	1200
GPR180	ENSORLG00000020452	2	ENSORLT00000043806	ENSORLE00000221837	5	1	24784479	24784659	1	181	AAGA	24784565	24784568	right	TGCAGCGGGCTCTGAGGAAGAGG	23	24784548	24784570	89	92	65.0	1	0|0|0|4	1600
GPR180	ENSORLG00000020452	2	ENSORLT00000043806	ENSORLE00000221837	5	1	24784479	24784659	1	181	AAGA	24784565	24784568	left	CCCCATGCACACCGCCCTCAAGC	23	24784573	24784595	89	92	65.0	0	0|0|0|0	0
GPR180	ENSORLG00000020452	2	ENSORLT00000043806	ENSORLE00000221837	5	1	24784479	24784659	1	181	CAGG	24784539	24784542	right	CTACACAGGGCCCCTGCAGCGGG	23	24784534	24784556	63	118	70.0	2	0|0|0|1	400
GPR180	ENSORLG00000020452	2	ENSORLT00000043806	ENSORLE00000221837	5	1	24784479	24784659	1	181	AAGA	24784565	24784568	right	GCAGCGGGCTCTGAGGAAGAGGG	23	24784549	24784571	89	92	65.0	1	0|0|0|4	1600
GPR180	ENSORLG00000020452	2	ENSORLT00000043806	ENSORLE00000221837	5	1	24784479	24784659	1	181	CAGG	24784539	24784542	left	CCCTGCAGCGGGCTCTGAGGAAG	23	24784545	24784567	63	118	65.0	1	0|0|0|3	1200
GPR180	ENSORLG00000020452	2	ENSORLT00000043806	ENSORLE00000221837	5	1	24784479	24784659	1	181	CAGG	24784539	24784542	right	TCTACACAGGGCCCCTGCAGCGG	23	24784533	24784555	63	118	65.0	2	0|0|0|0	0
GPR180	ENSORLG00000020452	2	ENSORLT00000043806	ENSORLE00000221837	5	1	24784479	24784659	1	181	AAGA	24784565	24784568	left	CCATGCACACCGCCCTCAAGCTG	23	24784575	24784597	89	92	65.0	0	0|0|0|0	0
GPR180	ENSORLG00000020452	2	ENSORLT00000043806	ENSORLE00000221837	5	1	24784479	24784659	1	181	AAGA	24784565	24784568	right	GGCCCCTGCAGCGGGCTCTGAGG	23	24784542	24784564	89	92	80.0	2	0|0|0|2	800
GPR180	ENSORLG00000020452	2	ENSORLT00000043806	ENSORLE00000221837	5	1	24784479	24784659	1	181	CAGG	24784539	24784542	left	CCCCTGCAGCGGGCTCTGAGGAA	23	24784544	24784566	63	118	65.0	1	0|0|0|1	400
GPR180	ENSORLG00000020452	2	ENSORLT00000043806	ENSORLE00000221837	5	1	24784479	24784659	1	181	AAGA	24784565	24784568	left	CCCATGCACACCGCCCTCAAGCT	23	24784574	24784596	89	92	60.0	0	0|0|0|0	0
syt9b	ENSORLG00000012262	6	ENSORLT00000015345	ENSORLE00000315118	1	1	23425473	23426275	1	803	CAGG	23426206	23426209	left	CCAAGGGAGAAGTGCAGGACGAC	23	23426192	23426214	81	67	60.0	0	0|0|0|0	0
syt9b	ENSORLG00000012262	6	ENSORLT00000015345	ENSORLE00000315118	1	1	23425473	23426275	1	803	AAGG	23426194	23426197	left	CCTGTGCTCCAAGGGAGAAGTGC	23	23426184	23426206	69	79	60.0	1	0|0|0|0	0
syt9b	ENSORLG00000012262	6	ENSORLT00000015345	ENSORLE00000315118	1	1	23425473	23426275	1	803	AAGG	23426194	23426197	left	CCAAGGGAGAAGTGCAGGACGAC	23	23426192	23426214	69	79	60.0	0	0|0|0|0	0
syt9b	ENSORLG00000012262	6	ENSORLT00000015345	ENSORLE00000315118	1	1	23425473	23426275	1	803	AAGG	23426194	23426197	right	GTGCTCCAAGGGAGAAGTGCAGG	23	23426187	23426209	69	79	60.0	1	0|0|1|0	600
syt9b	ENSORLG00000012262	6	ENSORLT00000015345	ENSORLE00000315118	1	1	23425473	23426275	1	803	AAGG	23426194	23426197	right	CTGTCCGACCTGTGCTCCAAGGG	23	23426176	23426198	69	79	60.0	2	0|0|0|0	0
syt9b	ENSORLG00000012262	6	ENSORLT00000015345	ENSORLE00000315118	1	1	23425473	23426275	1	803	AAGG	23426194	23426197	left	CCGACCTGTGCTCCAAGGGAGAA	23	23426180	23426202	69	79	55.00000000000001	1	0|0|0|0	0
syt9b	ENSORLG00000012262	6	ENSORLT00000015345	ENSORLE00000138807	3	1	23440821	23441038	1	218	CAGA	23440933	23440936	left	CCCCAGACATCCCTCTGGAGAGC	23	23440930	23440952	115	103	60.0	2	0|0|0|1	400
syt9b	ENSORLG00000012262	6	ENSORLT00000015345	ENSORLE00000138807	3	1	23440821	23441038	1	218	CAGA	23440953	23440956	left	CCAGACTAAGTTGGAGAAAAACC	23	23440952	23440974	135	83	40.0	0	0|0|0|2	800
syt9b	ENSORLG00000012262	6	ENSORLT00000015345	ENSORLE00000138807	3	1	23440821	23441038	1	218	CAGA	23440933	23440936	right	CACATCCCCAGACATCCCTCTGG	23	23440925	23440947	115	103	60.0	0	0|0|0|1	400
syt9b	ENSORLG00000012262	6	ENSORLT00000015345	ENSORLE00000138807	3	1	23440821	23441038	1	218	CAGA	23440933	23440936	left	CCCAGACATCCCTCTGGAGAGCC	23	23440931	23440953	115	103	60.0	1	0|0|0|2	800
syt9b	ENSORLG00000012262	6	ENSORLT00000015345	ENSORLE00000138807	3	1	23440821	23441038	1	218	CAGA	23440933	23440936	left	CCAGACATCCCTCTGGAGAGCCA	23	23440932	23440954	115	103	60.0	1	0|0|0|2	800
syt9b	ENSORLG00000012262	6	ENSORLT00000015345	ENSORLE00000138807	3	1	23440821	23441038	1	218	CAGA	23440953	23440956	left	CCTCTGGAGAGCCAGACTAAGTT	23	23440941	23440963	135	83	50.0	1	0|0|0|0	0
syt9b	ENSORLG00000012262	6	ENSORLT00000015345	ENSORLE00000138807	3	1	23440821	23441038	1	218	CAGA	23440953	23440956	right	TCTGGAGAGCCAGACTAAGTTGG	23	23440943	23440965	135	83	50.0	2	0|0|0|0	0
syt9b	ENSORLG00000012262	6	ENSORLT00000015345	ENSORLE00000138807	3	1	23440821	23441038	1	218	CAGA	23440933	23440936	left	CCACACATCCCCAGACATCCCTC	23	23440922	23440944	115	103	60.0	0	0|0|0|2	800
syt9b	ENSORLG00000012262	6	ENSORLT00000015345	ENSORLE00000138807	3	1	23440821	23441038	1	218	CAGA	23440933	23440936	left	CCCTCTGGAGAGCCAGACTAAGT	23	23440940	23440962	115	103	50.0	2	0|0|0|0	0
syt9b	ENSORLG00000012262	6	ENSORLT00000015345	ENSORLE00000138807	3	1	23440821	23441038	1	218	CAGA	23440953	23440956	right	CACATCCCCAGACATCCCTCTGG	23	23440925	23440947	135	83	60.0	0	0|0|0|1	400
syt9b	ENSORLG00000012262	6	ENSORLT00000015345	ENSORLE00000138807	3	1	23440821	23441038	1	218	CAGA	23440933	23440936	left	CCTCTGGAGAGCCAGACTAAGTT	23	23440941	23440963	115	103	50.0	1	0|0|0|0	0
syt9b	ENSORLG00000012262	6	ENSORLT00000015345	ENSORLE00000138807	3	1	23440821	23441038	1	218	CAGA	23440900	23440903	right	CTCAGGTCCCCCATCGGCTGTGG	23	23440871	23440893	82	136	70.0	2	0|0|0|0	0
syt9b	ENSORLG00000012262	6	ENSORLT00000015345	ENSORLE00000138807	3	1	23440821	23441038	1	218	CAGA	23440900	23440903	left	CCAGAGTCAGCCTTGAAGATAAG	23	23440899	23440921	82	136	45.0	1	0|0|0|2	800
syt9b	ENSORLG00000012262	6	ENSORLT00000015345	ENSORLE00000138807	3	1	23440821	23441038	1	218	CAGA	23440900	23440903	left	CCTTGAAGATAAGCCACACATCC	23	23440909	23440931	82	136	45.0	0	0|0|0|4	1600
syt9b	ENSORLG00000012262	6	ENSORLT00000015345	ENSORLE00000138807	3	1	23440821	23441038	1	218	AAGA	23440914	23440917	left	CCTTGAAGATAAGCCACACATCC	23	23440909	23440931	96	122	45.0	0	0|0|0|4	1600
syt9b	ENSORLG00000012262	6	ENSORLT00000015345	ENSORLE00000138807	3	1	23440821	23441038	1	218	CAGA	23440953	23440956	left	CCCTCTGGAGAGCCAGACTAAGT	23	23440940	23440962	135	83	50.0	2	0|0|0|0	0
syt9b	ENSORLG00000012262	6	ENSORLT00000015345	ENSORLE00000138807	3	1	23440821	23441038	1	218	AAGA	23440914	23440917	left	CCACACATCCCCAGACATCCCTC	23	23440922	23440944	96	122	60.0	0	0|0|0|2	800
syt9b	ENSORLG00000012262	6	ENSORLT00000015345	ENSORLE00000138810	4	1	23442160	23442700	1	541	AAGA	23442374	23442377	right	ACTGATCGTGAAGATCCATAGGG	23	23442364	23442386	217	324	40.0	1	0|0|0|0	0
syt9b	ENSORLG00000012262	6	ENSORLT00000015345	ENSORLE00000138810	4	1	23442160	23442700	1	541	AAGA	23442374	23442377	right	AACTGATCGTGAAGATCCATAGG	23	23442363	23442385	217	324	40.0	1	0|0|0|1	400
syt9b	ENSORLG00000012262	6	ENSORLT00000015345	ENSORLE00000138810	4	1	23442160	23442700	1	541	CAGA	23442291	23442294	right	GCTCTACAAGCAGCGCTCGGTGG	23	23442265	23442287	134	407	65.0	0	0|0|0|0	0
syt9b	ENSORLG00000012262	6	ENSORLT00000015345	ENSORLE00000138810	4	1	23442160	23442700	1	541	AAGA	23442294	23442297	right	GCTCTACAAGCAGCGCTCGGTGG	23	23442265	23442287	137	404	65.0	0	0|0|0|0	0
syt9b	ENSORLG00000012262	6	ENSORLT00000015345	ENSORLE00000138810	4	1	23442160	23442700	1	541	AAGA	23442294	23442297	left	CCGCAGGACAGACAGCTGCGGAC	23	23442301	23442323	137	404	65.0	0	0|0|0|0	0
syt9b	ENSORLG00000012262	6	ENSORLT00000015345	ENSORLE00000138810	4	1	23442160	23442700	1	541	CAGG	23442304	23442307	right	GGCCGCAGGACAGACAGCTGCGG	23	23442299	23442321	147	394	70.0	0	0|0|0|4	1600
syt9b	ENSORLG00000012262	6	ENSORLT00000015345	ENSORLE00000138810	4	1	23442160	23442700	1	541	AAGA	23442294	23442297	right	CGCTCGGTGGATGCAGAAGACGG	23	23442278	23442300	137	404	60.0	0	0|0|0|0	0
syt9b	ENSORLG00000012262	6	ENSORLT00000015345	ENSORLE00000138810	4	1	23442160	23442700	1	541	CAGA	23442309	23442312	left	CCGCAGGACAGACAGCTGCGGAC	23	23442301	23442323	152	389	65.0	0	0|0|0|0	0
syt9b	ENSORLG00000012262	6	ENSORLT00000015345	ENSORLE00000138810	4	1	23442160	23442700	1	541	CAGG	23442304	23442307	left	CCGCAGGACAGACAGCTGCGGAC	23	23442301	23442323	147	394	65.0	0	0|0|0|0	0
syt9b	ENSORLG00000012262	6	ENSORLT00000015345	ENSORLE00000138810	4	1	23442160	23442700	1	541	CAGG	23442389	23442392	left	CCTGCCAAGGACTTCTCAGGGAC	23	23442398	23442420	232	309	60.0	0	0|0|0|3	1200
syt9b	ENSORLG00000012262	6	ENSORLT00000015345	ENSORLE00000138810	4	1	23442160	23442700	1	541	AAGA	23442294	23442297	right	TGGATGCAGAAGACGGCCGCAGG	23	23442285	23442307	137	404	65.0	0	0|0|0|0	0
syt9b	ENSORLG00000012262	6	ENSORLT00000015345	ENSORLE00000138810	4	1	23442160	23442700	1	541	CAGA	23442309	23442312	right	TGGATGCAGAAGACGGCCGCAGG	23	23442285	23442307	152	389	65.0	0	0|0|0|0	0
syt9b	ENSORLG00000012262	6	ENSORLT00000015345	ENSORLE00000138810	4	1	23442160	23442700	1	541	CAGA	23442291	23442294	right	CGCTCGGTGGATGCAGAAGACGG	23	23442278	23442300	134	407	60.0	0	0|0|0|0	0
syt9b	ENSORLG00000012262	6	ENSORLT00000015345	ENSORLE00000138810	4	1	23442160	23442700	1	541	CAGG	23442389	23442392	right	ACTGATCGTGAAGATCCATAGGG	23	23442364	23442386	232	309	40.0	1	0|0|0|0	0
syt9b	ENSORLG00000012262	6	ENSORLT00000015345	ENSORLE00000138810	4	1	23442160	23442700	1	541	CAGG	23442389	23442392	right	AACTGATCGTGAAGATCCATAGG	23	23442363	23442385	232	309	40.0	1	0|0|0|1	400
syt9b	ENSORLG00000012262	6	ENSORLT00000015345	ENSORLE00000138810	4	1	23442160	23442700	1	541	CAGG	23442227	23442230	right	CAGCGTCAGGACTCGCTGTCCGG	23	23442221	23442243	70	471	65.0	2	0|0|0|0	0
syt9b	ENSORLG00000012262	6	ENSORLT00000015345	ENSORLE00000138810	4	1	23442160	23442700	1	541	CAGG	23442389	23442392	left	CCTTCCTGCCAAGGACTTCTCAG	23	23442394	23442416	232	309	55.00000000000001	1	0|0|0|2	800
syt9b	ENSORLG00000012262	6	ENSORLT00000015345	ENSORLE00000138810	4	1	23442160	23442700	1	541	CAGG	23442227	23442230	left	CCCAGTTTCAGCGTCAGGACTCG	23	23442213	23442235	70	471	55.00000000000001	0	0|0|0|0	0
syt9b	ENSORLG00000012262	6	ENSORLT00000015345	ENSORLE00000138810	4	1	23442160	23442700	1	541	CAGA	23442291	23442294	left	CCGCAGGACAGACAGCTGCGGAC	23	23442301	23442323	134	407	65.0	0	0|0|0|0	0
syt9b	ENSORLG00000012262	6	ENSORLT00000015345	ENSORLE00000138810	4	1	23442160	23442700	1	541	CAGG	23442227	23442230	left	CCAGTTTCAGCGTCAGGACTCGC	23	23442214	23442236	70	471	60.0	0	0|0|0|0	0
syt9b	ENSORLG00000012262	6	ENSORLT00000015345	ENSORLE00000138810	4	1	23442160	23442700	1	541	CAGA	23442309	23442312	right	GGCCGCAGGACAGACAGCTGCGG	23	23442299	23442321	152	389	70.0	0	0|0|0|4	1600
syt9b	ENSORLG00000012262	6	ENSORLT00000015345	ENSORLE00000138810	4	1	23442160	23442700	1	541	CAGG	23442389	23442392	left	CCATAGGGCTCAGGACCTTCCTG	23	23442379	23442401	232	309	60.0	3	0|0|0|0	0
syt9b	ENSORLG00000012262	6	ENSORLT00000015345	ENSORLE00000138810	4	1	23442160	23442700	1	541	CAGG	23442304	23442307	right	CGCTCGGTGGATGCAGAAGACGG	23	23442278	23442300	147	394	60.0	0	0|0|0|0	0
syt9b	ENSORLG00000012262	6	ENSORLT00000015345	ENSORLE00000138810	4	1	23442160	23442700	1	541	CAGA	23442291	23442294	right	TGGATGCAGAAGACGGCCGCAGG	23	23442285	23442307	134	407	65.0	0	0|0|0|0	0
syt9b	ENSORLG00000012262	6	ENSORLT00000015345	ENSORLE00000138810	4	1	23442160	23442700	1	541	CAGA	23442291	23442294	right	GGAGCTCTACAAGCAGCGCTCGG	23	23442262	23442284	134	407	60.0	0	0|0|0|0	0
syt9b	ENSORLG00000012262	6	ENSORLT00000015345	ENSORLE00000138810	4	1	23442160	23442700	1	541	AAGA	23442374	23442377	left	CCATAGGGCTCAGGACCTTCCTG	23	23442379	23442401	217	324	60.0	3	0|0|0|0	0
kif14	ENSORLG00000006918	4	ENSORLT00000008690	ENSORLE00000290875	1	1	11251039	11252964	1	1926	AAGA	11252531	11252534	left	CCTCTTTTACCTCTACTGCATCT	23	11252535	11252557	573	431	40.0	0	0|0|0|3	1200
kif14	ENSORLG00000006918	4	ENSORLT00000008690	ENSORLE00000290875	1	1	11251039	11252964	1	1926	CAGA	11252243	11252246	right	GAGGGAGACTGACTTTGCAGAGG	23	11252226	11252248	285	719	55.00000000000001	0	0|0|0|1	400
kif14	ENSORLG00000006918	4	ENSORLT00000008690	ENSORLE00000290875	1	1	11251039	11252964	1	1926	CAGA	11252082	11252085	right	GCAGGGTCAGGGTGAGCAACAGG	23	11252056	11252078	124	880	65.0	0	0|0|0|0	0
kif14	ENSORLG00000006918	4	ENSORLT00000008690	ENSORLE00000290875	1	1	11251039	11252964	1	1926	CAGA	11252817	11252820	right	CCTCCATCTCAGAAAGAAAAGGG	23	11252808	11252830	859	145	40.0	0	0|0|0|5	2000
kif14	ENSORLG00000006918	4	ENSORLT00000008690	ENSORLE00000290875	1	1	11251039	11252964	1	1926	AAGA	11252623	11252626	left	CCAAAAGAGACGTGTTTGAAAGG	23	11252619	11252641	665	339	40.0	0	0|0|0|1	400
kif14	ENSORLG00000006918	4	ENSORLT00000008690	ENSORLE00000290875	1	1	11251039	11252964	1	1926	CAGA	11252499	11252502	right	TGATTCTAAGAGCAACAAGTTGG	23	11252476	11252498	541	463	35.0	0	0|0|0|2	800
kif14	ENSORLG00000006918	4	ENSORLT00000008690	ENSORLE00000290875	1	1	11251039	11252964	1	1926	CAGA	11252890	11252893	right	GCAGTTAACGCATCCCAGTGAGG	23	11252863	11252885	932	72	55.00000000000001	0	0|0|1|22	9400
kif14	ENSORLG00000006918	4	ENSORLT00000008690	ENSORLE00000290875	1	1	11251039	11252964	1	1926	AAGG	11252826	11252829	right	CCTCCATCTCAGAAAGAAAAGGG	23	11252808	11252830	868	136	40.0	0	0|0|0|5	2000
kif14	ENSORLG00000006918	4	ENSORLT00000008690	ENSORLE00000290875	1	1	11251039	11252964	1	1926	CAGG	11252452	11252455	left	CCTGTTCTATTCAGGTCTACCAG	23	11252441	11252463	494	510	45.0	0	0|0|0|1	400
kif14	ENSORLG00000006918	4	ENSORLT00000008690	ENSORLE00000290875	1	1	11251039	11252964	1	1926	CAGA	11252127	11252130	right	AATCGGTGTGCGCAGACAGGAGG	23	11252115	11252137	169	835	60.0	0	0|0|0|0	0
kif14	ENSORLG00000006918	4	ENSORLT00000008690	ENSORLE00000290875	1	1	11251039	11252964	1	1926	AAGG	11252826	11252829	right	CAGAAAGAAAAGGGGATGTGAGG	23	11252817	11252839	868	136	45.0	0	0|0|1|4	2200
kif14	ENSORLG00000006918	4	ENSORLT00000008690	ENSORLE00000290875	1	1	11251039	11252964	1	1926	CAGA	11252570	11252573	left	CCAGTCTCAGATCTTTAAAACTC	23	11252563	11252585	612	392	35.0	0	0|0|0|1	400
kif14	ENSORLG00000006918	4	ENSORLT00000008690	ENSORLE00000290875	1	1	11251039	11252964	1	1926	CAGG	11252159	11252162	left	CCGTCAGGCGACCAGATACTATG	23	11252155	11252177	201	803	50.0	1	0|0|0|0	0
kif14	ENSORLG00000006918	4	ENSORLT00000008690	ENSORLE00000290875	1	1	11251039	11252964	1	1926	CAGA	11252243	11252246	right	TGACTTTGCAGAGGAGGTCAAGG	23	11252235	11252257	285	719	50.0	1	0|0|0|2	800
kif14	ENSORLG00000006918	4	ENSORLT00000008690	ENSORLE00000290875	1	1	11251039	11252964	1	1926	CAGA	11252127	11252130	right	CAGAATCGGTGTGCGCAGACAGG	23	11252112	11252134	169	835	60.0	0	0|0|0|0	0
kif14	ENSORLG00000006918	4	ENSORLT00000008690	ENSORLE00000290875	1	1	11251039	11252964	1	1926	CAGG	11252057	11252060	right	GGAAGAGAGAGGCAGGGTCAGGG	23	11252045	11252067	99	905	60.0	1	0|0|0|2	800
kif14	ENSORLG00000006918	4	ENSORLT00000008690	ENSORLE00000290875	1	1	11251039	11252964	1	1926	CAGG	11252063	11252066	right	GGACTAGTTTGGGAAGAGAGAGG	23	11252034	11252056	105	899	50.0	2	0|0|0|0	0
kif14	ENSORLG00000006918	4	ENSORLT00000008690	ENSORLE00000290875	1	1	11251039	11252964	1	1926	AAGA	11252333	11252336	right	GCACTCCAGCTCCGGAGAAGAGG	23	11252316	11252338	375	629	65.0	2	0|0|0|1	400
kif14	ENSORLG00000006918	4	ENSORLT00000008690	ENSORLE00000290875	1	1	11251039	11252964	1	1926	AAGA	11252047	11252050	right	GGACTAGTTTGGGAAGAGAGAGG	23	11252034	11252056	89	915	50.0	2	0|0|0|0	0
kif14	ENSORLG00000006918	4	ENSORLT00000008690	ENSORLE00000290875	1	1	11251039	11252964	1	1926	AAGA	11252047	11252050	right	AGTTTGGGAAGAGAGAGGCAGGG	23	11252039	11252061	89	915	50.0	1	0|0|0|0	0
kif14	ENSORLG00000006918	4	ENSORLT00000008690	ENSORLE00000290875	1	1	11251039	11252964	1	1926	AAGA	11252150	11252153	left	CCGTCAGGCGACCAGATACTATG	23	11252155	11252177	192	812	50.0	1	0|0|0|0	0
kif14	ENSORLG00000006918	4	ENSORLT00000008690	ENSORLE00000290875	1	1	11251039	11252964	1	1926	CAGG	11252452	11252455	left	CCAGCTTGAAAGAAACTGATTCT	23	11252460	11252482	494	510	35.0	1	0|0|1|2	1400
kif14	ENSORLG00000006918	4	ENSORLT00000008690	ENSORLE00000290875	1	1	11251039	11252964	1	1926	AAGA	11252531	11252534	right	CGTCCAGTCTGAGCTCTGTGCGG	23	11252505	11252527	573	431	60.0	2	0|0|0|0	0
kif14	ENSORLG00000006918	4	ENSORLT00000008690	ENSORLE00000290875	1	1	11251039	11252964	1	1926	AAGA	11252756	11252759	right	AGTTCACCAAGCCAGATCCTCGG	23	11252727	11252749	798	206	50.0	0	0|0|0|1	400
kif14	ENSORLG00000006918	4	ENSORLT00000008690	ENSORLE00000290875	1	1	11251039	11252964	1	1926	CAGG	11252763	11252766	right	CGGGTCTGCAAGATCTCAGGAGG	23	11252747	11252769	805	199	60.0	0	0|0|0|0	0
kif14	ENSORLG00000006918	4	ENSORLT00000008690	ENSORLE00000290875	1	1	11251039	11252964	1	1926	AAGG	11252826	11252829	right	CTCCATCTCAGAAAGAAAAGGGG	23	11252809	11252831	868	136	40.0	0	0|0|0|3	1200
kif14	ENSORLG00000006918	4	ENSORLT00000008690	ENSORLE00000290875	1	1	11251039	11252964	1	1926	CAGG	11252032	11252035	right	TCAACACCCAGGACTAGTTTGGG	23	11252024	11252046	74	930	45.0	2	0|0|0|0	0
kif14	ENSORLG00000006918	4	ENSORLT00000008690	ENSORLE00000290875	1	1	11251039	11252964	1	1926	CAGA	11252359	11252362	right	CAGGACCAGAACGCCCTCGATGG	23	11252353	11252375	401	603	65.0	0	0|0|0|1	400
kif14	ENSORLG00000006918	4	ENSORLT00000008690	ENSORLE00000290875	1	1	11251039	11252964	1	1926	CAGA	11252280	11252283	left	CCATGCTAGAAAGCAGCAAGAAC	23	11252289	11252311	322	682	45.0	3	0|0|0|1	400
kif14	ENSORLG00000006918	4	ENSORLT00000008690	ENSORLE00000290875	1	1	11251039	11252964	1	1926	AAGA	11252150	11252153	right	GTCGTCTGAAAAGAACCGTCAGG	23	11252140	11252162	192	812	50.0	1	0|0|0|0	0
kif14	ENSORLG00000006918	4	ENSORLT00000008690	ENSORLE00000290875	1	1	11251039	11252964	1	1926	CAGG	11252063	11252066	right	TAGTTTGGGAAGAGAGAGGCAGG	23	11252038	11252060	105	899	50.0	1	0|0|0|2	800
kif14	ENSORLG00000006918	4	ENSORLT00000008690	ENSORLE00000290875	1	1	11251039	11252964	1	1926	AAGA	11252483	11252486	right	TGATTCTAAGAGCAACAAGTTGG	23	11252476	11252498	525	479	35.0	0	0|0|0|2	800
kif14	ENSORLG00000006918	4	ENSORLT00000008690	ENSORLE00000290875	1	1	11251039	11252964	1	1926	AAGG	11252663	11252666	right	TAAAGAAGTTCCAAAGGTTGTGG	23	11252650	11252672	705	299	35.0	0	0|0|0|0	0
kif14	ENSORLG00000006918	4	ENSORLT00000008690	ENSORLE00000290875	1	1	11251039	11252964	1	1926	CAGA	11252590	11252593	left	CCATTTTCAAAAATTGCTGCCAA	23	11252600	11252622	632	372	30.0	0	0|0|0|4	1600
kif14	ENSORLG00000006918	4	ENSORLT00000008690	ENSORLE00000290875	1	1	11251039	11252964	1	1926	AAGA	11252804	11252807	left	CCATCTCAGAAAGAAAAGGGGAT	23	11252811	11252833	846	158	40.0	0	0|0|0|0	0
kif14	ENSORLG00000006918	4	ENSORLT00000008690	ENSORLE00000290875	1	1	11251039	11252964	1	1926	CAGG	11252032	11252035	right	GTCAACACCCAGGACTAGTTTGG	23	11252023	11252045	74	930	50.0	2	0|0|1|0	600
kif14	ENSORLG00000006918	4	ENSORLT00000008690	ENSORLE00000290875	1	1	11251039	11252964	1	1926	CAGA	11252817	11252820	right	CTCCATCTCAGAAAGAAAAGGGG	23	11252809	11252831	859	145	40.0	0	0|0|0|3	1200
kif14	ENSORLG00000006918	4	ENSORLT00000008690	ENSORLE00000290875	1	1	11251039	11252964	1	1926	CAGA	11252739	11252742	left	CCAGATCCTCGGGTCTGCAAGAT	23	11252738	11252760	781	223	55.00000000000001	0	0|0|0|1	400
kif14	ENSORLG00000006918	4	ENSORLT00000008690	ENSORLE00000290875	1	1	11251039	11252964	1	1926	CAGG	11252057	11252060	right	GGACTAGTTTGGGAAGAGAGAGG	23	11252034	11252056	99	905	50.0	2	0|0|0|0	0
kif14	ENSORLG00000006918	4	ENSORLT00000008690	ENSORLE00000290875	1	1	11251039	11252964	1	1926	CAGA	11252724	11252727	left	CCAAGCCAGATCCTCGGGTCTGC	23	11252733	11252755	766	238	65.0	1	0|0|0|0	0
kif14	ENSORLG00000006918	4	ENSORLT00000008690	ENSORLE00000290875	1	1	11251039	11252964	1	1926	CAGA	11252112	11252115	left	CCAGCTCAGAATCGGTGTGCGCA	23	11252106	11252128	154	850	60.0	0	0|0|0|1	400
kif14	ENSORLG00000006918	4	ENSORLT00000008690	ENSORLE00000290875	1	1	11251039	11252964	1	1926	AAGA	11252652	11252655	right	AGCGTGTAAAGAAGTTCCAAAGG	23	11252644	11252666	694	310	40.0	0	0|0|0|2	800
kif14	ENSORLG00000006918	4	ENSORLT00000008690	ENSORLE00000290875	1	1	11251039	11252964	1	1926	CAGA	11252739	11252742	right	GTTCACCAAGCCAGATCCTCGGG	23	11252728	11252750	781	223	55.00000000000001	0	0|0|0|2	800
kif14	ENSORLG00000006918	4	ENSORLT00000008690	ENSORLE00000290875	1	1	11251039	11252964	1	1926	CAGA	11252499	11252502	left	CCAGTCTGAGCTCTGTGCGGAGT	23	11252508	11252530	541	463	60.0	0	0|0|0|3	1200
kif14	ENSORLG00000006918	4	ENSORLT00000008690	ENSORLE00000290875	1	1	11251039	11252964	1	1926	AAGA	11252594	11252597	left	CCAACAGAAAGACTCCATTTTCA	23	11252586	11252608	636	368	35.0	1	0|0|2|7	4000
kif14	ENSORLG00000006918	4	ENSORLT00000008690	ENSORLE00000290875	1	1	11251039	11252964	1	1926	CAGA	11252739	11252742	left	CCAAGCCAGATCCTCGGGTCTGC	23	11252733	11252755	781	223	65.0	1	0|0|0|0	0
kif14	ENSORLG00000006918	4	ENSORLT00000008690	ENSORLE00000290875	1	1	11251039	11252964	1	1926	CAGG	11252353	11252356	left	CCAGAACGCCCTCGATGGATAAA	23	11252358	11252380	395	609	50.0	0	0|0|0|0	0
kif14	ENSORLG00000006918	4	ENSORLT00000008690	ENSORLE00000290875	1	1	11251039	11252964	1	1926	CAGG	11252159	11252162	left	CCAGATACTATGTAACCCATGCG	23	11252166	11252188	201	803	45.0	0	0|0|0|0	0
kif14	ENSORLG00000006918	4	ENSORLT00000008690	ENSORLE00000290875	1	1	11251039	11252964	1	1926	CAGA	11252112	11252115	right	CGAGAACTCCAGCTCAGAATCGG	23	11252098	11252120	154	850	50.0	0	0|0|0|0	0
kif14	ENSORLG00000006918	4	ENSORLT00000008690	ENSORLE00000290875	1	1	11251039	11252964	1	1926	CAGG	11252075	11252078	left	CCTGTCTCTAAGCGAGAACTCCA	23	11252086	11252108	117	887	50.0	1	0|0|0|0	0
kif14	ENSORLG00000006918	4	ENSORLT00000008690	ENSORLE00000290875	1	1	11251039	11252964	1	1926	CAGG	11252032	11252035	left	CCAGGACTAGTTTGGGAAGAGAG	23	11252031	11252053	74	930	50.0	2	0|0|0|0	0
kif14	ENSORLG00000006918	4	ENSORLT00000008690	ENSORLE00000290875	1	1	11251039	11252964	1	1926	CAGG	11252383	11252386	left	CCGGCAGCCAACACCTAAAGCTC	23	11252395	11252417	425	579	55.00000000000001	0	0|0|0|0	0
kif14	ENSORLG00000006918	4	ENSORLT00000008690	ENSORLE00000290875	1	1	11251039	11252964	1	1926	AAGA	11252821	11252824	right	CCTCCATCTCAGAAAGAAAAGGG	23	11252808	11252830	863	141	40.0	0	0|0|0|5	2000
kif14	ENSORLG00000006918	4	ENSORLT00000008690	ENSORLE00000290875	1	1	11251039	11252964	1	1926	CAGG	11252383	11252386	right	ATAAAACCAGGGTCAGCGTCCGG	23	11252376	11252398	425	579	50.0	0	0|0|0|0	0
kif14	ENSORLG00000006918	4	ENSORLT00000008690	ENSORLE00000290875	1	1	11251039	11252964	1	1926	CAGA	11252890	11252893	right	CAGTGAGGCTGTCAGACAGCAGG	23	11252878	11252900	932	72	60.0	5	0|0|0|6	2400
kif14	ENSORLG00000006918	4	ENSORLT00000008690	ENSORLE00000290875	1	1	11251039	11252964	1	1926	AAGA	11252594	11252597	left	CCATTTTCAAAAATTGCTGCCAA	23	11252600	11252622	636	368	30.0	0	0|0|0|4	1600
kif14	ENSORLG00000006918	4	ENSORLT00000008690	ENSORLE00000290875	1	1	11251039	11252964	1	1926	AAGA	11252756	11252759	right	GTTCACCAAGCCAGATCCTCGGG	23	11252728	11252750	798	206	55.00000000000001	0	0|0|0|2	800
kif14	ENSORLG00000006918	4	ENSORLT00000008690	ENSORLE00000290875	1	1	11251039	11252964	1	1926	CAGG	11252131	11252134	right	AATCGGTGTGCGCAGACAGGAGG	23	11252115	11252137	173	831	60.0	0	0|0|0|0	0
kif14	ENSORLG00000006918	4	ENSORLT00000008690	ENSORLE00000290875	1	1	11251039	11252964	1	1926	CAGG	11252063	11252066	right	AGTTTGGGAAGAGAGAGGCAGGG	23	11252039	11252061	105	899	50.0	1	0|0|0|0	0
kif14	ENSORLG00000006918	4	ENSORLT00000008690	ENSORLE00000290875	1	1	11251039	11252964	1	1926	CAGA	11252817	11252820	right	ACCTCCATCTCAGAAAGAAAAGG	23	11252807	11252829	859	145	40.0	0	0|0|0|5	2000
kif14	ENSORLG00000006918	4	ENSORLT00000008690	ENSORLE00000290875	1	1	11251039	11252964	1	1926	CAGG	11252383	11252386	left	CCAGGGTCAGCGTCCGGCAGCCA	23	11252382	11252404	425	579	75.0	2	0|0|0|0	0
kif14	ENSORLG00000006918	4	ENSORLT00000008690	ENSORLE00000290875	1	1	11251039	11252964	1	1926	CAGA	11252280	11252283	right	GAGAAAAAGCAGGGCTGAGACGG	23	11252257	11252279	322	682	50.0	1	0|0|0|3	1200
kif14	ENSORLG00000006918	4	ENSORLT00000008690	ENSORLE00000290875	1	1	11251039	11252964	1	1926	CAGG	11252266	11252269	right	GAGGTCAAGGAGAAAAAGCAGGG	23	11252248	11252270	308	696	45.0	0	0|0|2|13	6400
kif14	ENSORLG00000006918	4	ENSORLT00000008690	ENSORLE00000290875	1	1	11251039	11252964	1	1926	AAGA	11252756	11252759	left	CCTCGGGTCTGCAAGATCTCAGG	23	11252744	11252766	798	206	60.0	0	0|0|0|0	0
kif14	ENSORLG00000006918	4	ENSORLT00000008690	ENSORLE00000290875	1	1	11251039	11252964	1	1926	CAGG	11252897	11252900	left	CCTTCAAGATGGAAAACAGTGCT	23	11252904	11252926	939	65	40.0	0	0|0|0|1	400
kif14	ENSORLG00000006918	4	ENSORLT00000008690	ENSORLE00000290875	1	1	11251039	11252964	1	1926	AAGA	11252756	11252759	right	CGGGTCTGCAAGATCTCAGGAGG	23	11252747	11252769	798	206	60.0	0	0|0|0|0	0
kif14	ENSORLG00000006918	4	ENSORLT00000008690	ENSORLE00000290875	1	1	11251039	11252964	1	1926	CAGA	11252359	11252362	left	CCAGAACGCCCTCGATGGATAAA	23	11252358	11252380	401	603	50.0	0	0|0|0|0	0
kif14	ENSORLG00000006918	4	ENSORLT00000008690	ENSORLE00000290875	1	1	11251039	11252964	1	1926	AAGA	11252333	11252336	left	CCGGAGAAGAGGCTAACTCTGCA	23	11252327	11252349	375	629	50.0	4	0|0|0|1	400
kif14	ENSORLG00000006918	4	ENSORLT00000008690	ENSORLE00000290875	1	1	11251039	11252964	1	1926	AAGA	11252047	11252050	right	TCAACACCCAGGACTAGTTTGGG	23	11252024	11252046	89	915	45.0	2	0|0|0|0	0
kif14	ENSORLG00000006918	4	ENSORLT00000008690	ENSORLE00000290875	1	1	11251039	11252964	1	1926	AAGA	11252333	11252336	right	GAACAGCAGCACTCCAGCTCCGG	23	11252308	11252330	375	629	60.0	0	0|0|0|1	400
kif14	ENSORLG00000006918	4	ENSORLT00000008690	ENSORLE00000290875	1	1	11251039	11252964	1	1926	AAGA	11252047	11252050	right	GTCAACACCCAGGACTAGTTTGG	23	11252023	11252045	89	915	50.0	2	0|0|1|0	600
kif14	ENSORLG00000006918	4	ENSORLT00000008690	ENSORLE00000290875	1	1	11251039	11252964	1	1926	CAGA	11252359	11252362	left	CCCTCGATGGATAAAACCAGGGT	23	11252366	11252388	401	603	45.0	0	0|0|0|0	0
kif14	ENSORLG00000006918	4	ENSORLT00000008690	ENSORLE00000290875	1	1	11251039	11252964	1	1926	CAGG	11252266	11252269	right	GAGAAAAAGCAGGGCTGAGACGG	23	11252257	11252279	308	696	50.0	1	0|0|0|3	1200
kif14	ENSORLG00000006918	4	ENSORLT00000008690	ENSORLE00000290875	1	1	11251039	11252964	1	1926	CAGA	11252817	11252820	left	CCATCTCAGAAAGAAAAGGGGAT	23	11252811	11252833	859	145	40.0	0	0|0|0|0	0
kif14	ENSORLG00000006918	4	ENSORLT00000008690	ENSORLE00000290875	1	1	11251039	11252964	1	1926	AAGG	11252254	11252257	right	GGAGACTGACTTTGCAGAGGAGG	23	11252229	11252251	296	708	55.00000000000001	0	0|0|0|0	0
kif14	ENSORLG00000006918	4	ENSORLT00000008690	ENSORLE00000290875	1	1	11251039	11252964	1	1926	AAGA	11252821	11252824	right	CTCCATCTCAGAAAGAAAAGGGG	23	11252809	11252831	863	141	40.0	0	0|0|0|3	1200
kif14	ENSORLG00000006918	4	ENSORLT00000008690	ENSORLE00000290875	1	1	11251039	11252964	1	1926	CAGG	11252057	11252060	right	GGGAAGAGAGAGGCAGGGTCAGG	23	11252044	11252066	99	905	65.0	1	0|0|0|3	1200
kif14	ENSORLG00000006918	4	ENSORLT00000008690	ENSORLE00000290875	1	1	11251039	11252964	1	1926	CAGA	11252817	11252820	left	CCTCCATCTCAGAAAGAAAAGGG	23	11252808	11252830	859	145	45.0	0	0|0|0|5	2000
kif14	ENSORLG00000006918	4	ENSORLT00000008690	ENSORLE00000290875	1	1	11251039	11252964	1	1926	AAGA	11252804	11252807	left	CCTCCATCTCAGAAAGAAAAGGG	23	11252808	11252830	846	158	45.0	0	0|0|0|5	2000
kif14	ENSORLG00000006918	4	ENSORLT00000008690	ENSORLE00000290875	1	1	11251039	11252964	1	1926	CAGA	11252167	11252170	left	CCGTCAGGCGACCAGATACTATG	23	11252155	11252177	209	795	50.0	1	0|0|0|0	0
kif14	ENSORLG00000006918	4	ENSORLT00000008690	ENSORLE00000290875	1	1	11251039	11252964	1	1926	CAGA	11252890	11252893	left	CCCAGTGAGGCTGTCAGACAGCA	23	11252876	11252898	932	72	55.00000000000001	5	0|0|0|2	800
kif14	ENSORLG00000006918	4	ENSORLT00000008690	ENSORLE00000290875	1	1	11251039	11252964	1	1926	CAGA	11252359	11252362	left	CCTCGATGGATAAAACCAGGGTC	23	11252367	11252389	401	603	50.0	0	0|0|0|0	0
kif14	ENSORLG00000006918	4	ENSORLT00000008690	ENSORLE00000290875	1	1	11251039	11252964	1	1926	AAGA	11252047	11252050	right	TAGTTTGGGAAGAGAGAGGCAGG	23	11252038	11252060	89	915	50.0	1	0|0|0|2	800
kif14	ENSORLG00000006918	4	ENSORLT00000008690	ENSORLE00000290875	1	1	11251039	11252964	1	1926	CAGA	11252359	11252362	right	AGAGGCTAACTCTGCAACGCAGG	23	11252334	11252356	401	603	55.00000000000001	4	0|0|0|0	0
kif14	ENSORLG00000006918	4	ENSORLT00000008690	ENSORLE00000290875	1	1	11251039	11252964	1	1926	CAGG	11252057	11252060	right	AGTTTGGGAAGAGAGAGGCAGGG	23	11252039	11252061	99	905	50.0	1	0|0|0|0	0
kif14	ENSORLG00000006918	4	ENSORLT00000008690	ENSORLE00000290875	1	1	11251039	11252964	1	1926	AAGG	11252254	11252257	right	GGAGGTCAAGGAGAAAAAGCAGG	23	11252247	11252269	296	708	50.0	0	0|0|2|16	7600
kif14	ENSORLG00000006918	4	ENSORLT00000008690	ENSORLE00000290875	1	1	11251039	11252964	1	1926	CAGA	11252739	11252742	right	AGTTCACCAAGCCAGATCCTCGG	23	11252727	11252749	781	223	50.0	0	0|0|0|1	400
kif14	ENSORLG00000006918	4	ENSORLT00000008690	ENSORLE00000290875	1	1	11251039	11252964	1	1926	AAGA	11252804	11252807	right	GAAAAGCTGCTCTGTGGCTCAGG	23	11252776	11252798	846	158	55.00000000000001	1	0|0|1|3	1800
kif14	ENSORLG00000006918	4	ENSORLT00000008690	ENSORLE00000290875	1	1	11251039	11252964	1	1926	AAGA	11252559	11252562	left	CCAGTCTCAGATCTTTAAAACTC	23	11252563	11252585	601	403	35.0	0	0|0|0|1	400
kif14	ENSORLG00000006918	4	ENSORLT00000008690	ENSORLE00000290875	1	1	11251039	11252964	1	1926	AAGA	11252594	11252597	left	CCCAACAGAAAGACTCCATTTTC	23	11252585	11252607	636	368	35.0	1	0|0|0|5	2000
kif14	ENSORLG00000006918	4	ENSORLT00000008690	ENSORLE00000290875	1	1	11251039	11252964	1	1926	AAGG	11252254	11252257	right	GAGGTCAAGGAGAAAAAGCAGGG	23	11252248	11252270	296	708	45.0	0	0|0|2|13	6400
kif14	ENSORLG00000006918	4	ENSORLT00000008690	ENSORLE00000290875	1	1	11251039	11252964	1	1926	AAGA	11252821	11252824	left	CCATCTCAGAAAGAAAAGGGGAT	23	11252811	11252833	863	141	40.0	0	0|0|0|0	0
kif14	ENSORLG00000006918	4	ENSORLT00000008690	ENSORLE00000290875	1	1	11251039	11252964	1	1926	CAGA	11252243	11252246	right	GGAGACTGACTTTGCAGAGGAGG	23	11252229	11252251	285	719	55.00000000000001	0	0|0|0|0	0
kif14	ENSORLG00000006918	4	ENSORLT00000008690	ENSORLE00000290875	1	1	11251039	11252964	1	1926	AAGA	11252469	11252472	left	CCAGCTTGAAAGAAACTGATTCT	23	11252460	11252482	511	493	35.0	1	0|0|1|2	1400
kif14	ENSORLG00000006918	4	ENSORLT00000008690	ENSORLE00000290875	1	1	11251039	11252964	1	1926	AAGA	11252756	11252759	right	CCTCGGGTCTGCAAGATCTCAGG	23	11252744	11252766	798	206	60.0	0	0|0|0|0	0
kif14	ENSORLG00000006918	4	ENSORLT00000008690	ENSORLE00000290875	1	1	11251039	11252964	1	1926	CAGA	11252739	11252742	left	CCTCGGGTCTGCAAGATCTCAGG	23	11252744	11252766	781	223	60.0	0	0|0|0|0	0
kif14	ENSORLG00000006918	4	ENSORLT00000008690	ENSORLE00000290875	1	1	11251039	11252964	1	1926	CAGA	11252167	11252170	right	GTCGTCTGAAAAGAACCGTCAGG	23	11252140	11252162	209	795	50.0	1	0|0|0|0	0
kif14	ENSORLG00000006918	4	ENSORLT00000008690	ENSORLE00000290875	1	1	11251039	11252964	1	1926	CAGG	11252063	11252066	right	GGAAGAGAGAGGCAGGGTCAGGG	23	11252045	11252067	105	899	60.0	1	0|0|0|2	800
kif14	ENSORLG00000006918	4	ENSORLT00000008690	ENSORLE00000290875	1	1	11251039	11252964	1	1926	CAGG	11252383	11252386	right	GCCCTCGATGGATAAAACCAGGG	23	11252365	11252387	425	579	50.0	0	0|0|0|0	0
kif14	ENSORLG00000006918	4	ENSORLT00000008690	ENSORLE00000290875	1	1	11251039	11252964	1	1926	AAGA	11252821	11252824	right	ACCTCCATCTCAGAAAGAAAAGG	23	11252807	11252829	863	141	40.0	0	0|0|0|5	2000
kif14	ENSORLG00000006918	4	ENSORLT00000008690	ENSORLE00000290875	1	1	11251039	11252964	1	1926	CAGA	11252590	11252593	left	CCAACAGAAAGACTCCATTTTCA	23	11252586	11252608	632	372	35.0	1	0|0|2|7	4000
kif14	ENSORLG00000006918	4	ENSORLT00000008690	ENSORLE00000290875	1	1	11251039	11252964	1	1926	CAGA	11252890	11252893	left	CCAGTGAGGCTGTCAGACAGCAG	23	11252877	11252899	932	72	60.0	5	0|0|0|1	400
kif14	ENSORLG00000006918	4	ENSORLT00000008690	ENSORLE00000290875	1	1	11251039	11252964	1	1926	AAGA	11252333	11252336	left	CCAGCTCCGGAGAAGAGGCTAAC	23	11252321	11252343	375	629	60.0	4	0|0|0|1	400
kif14	ENSORLG00000006918	4	ENSORLT00000008690	ENSORLE00000290875	1	1	11251039	11252964	1	1926	CAGA	11252127	11252130	right	CGAGAACTCCAGCTCAGAATCGG	23	11252098	11252120	169	835	50.0	0	0|0|0|0	0
kif14	ENSORLG00000006918	4	ENSORLT00000008690	ENSORLE00000290875	1	1	11251039	11252964	1	1926	CAGG	11252063	11252066	right	GCAGGGTCAGGGTGAGCAACAGG	23	11252056	11252078	105	899	65.0	0	0|0|0|0	0
kif14	ENSORLG00000006918	4	ENSORLT00000008690	ENSORLE00000290875	1	1	11251039	11252964	1	1926	CAGA	11252590	11252593	left	CCCAACAGAAAGACTCCATTTTC	23	11252585	11252607	632	372	35.0	1	0|0|0|5	2000
kif14	ENSORLG00000006918	4	ENSORLT00000008690	ENSORLE00000290875	1	1	11251039	11252964	1	1926	AAGA	11252652	11252655	left	CCAAAGGTTGTGGCTGTCAAATC	23	11252660	11252682	694	310	45.0	1	0|0|0|1	400
kif14	ENSORLG00000006918	4	ENSORLT00000008690	ENSORLE00000290875	1	1	11251039	11252964	1	1926	CAGG	11252032	11252035	left	CCCAGGACTAGTTTGGGAAGAGA	23	11252030	11252052	74	930	45.0	2	0|0|0|0	0
kif14	ENSORLG00000006918	4	ENSORLT00000008690	ENSORLE00000290875	1	1	11251039	11252964	1	1926	CAGA	11252082	11252085	left	CCTGTCTCTAAGCGAGAACTCCA	23	11252086	11252108	124	880	50.0	1	0|0|0|0	0
kif14	ENSORLG00000006918	4	ENSORLT00000008690	ENSORLE00000290875	1	1	11251039	11252964	1	1926	AAGG	11252663	11252666	left	CCAAAGGTTGTGGCTGTCAAATC	23	11252660	11252682	705	299	45.0	1	0|0|0|1	400
kif14	ENSORLG00000006918	4	ENSORLT00000008690	ENSORLE00000290875	1	1	11251039	11252964	1	1926	CAGG	11252795	11252798	right	TCATCTGAAAAGCTGCTCTGTGG	23	11252770	11252792	837	167	45.0	0	0|0|0|5	2000
kif14	ENSORLG00000006918	4	ENSORLT00000008690	ENSORLE00000290875	1	1	11251039	11252964	1	1926	AAGG	11252254	11252257	right	GAGGGAGACTGACTTTGCAGAGG	23	11252226	11252248	296	708	55.00000000000001	0	0|0|0|1	400
kif14	ENSORLG00000006918	4	ENSORLT00000008690	ENSORLE00000290875	1	1	11251039	11252964	1	1926	CAGA	11252167	11252170	left	CCAGATACTATGTAACCCATGCG	23	11252166	11252188	209	795	45.0	0	0|0|0|0	0
kif14	ENSORLG00000006918	4	ENSORLT00000008690	ENSORLE00000290875	1	1	11251039	11252964	1	1926	AAGA	11252821	11252824	left	CCTCCATCTCAGAAAGAAAAGGG	23	11252808	11252830	863	141	45.0	0	0|0|0|5	2000
kif14	ENSORLG00000006918	4	ENSORLT00000008690	ENSORLE00000077659	2	1	11253070	11253324	1	255	CAGG	11253256	11253259	left	CCTCTGCTCCTCAGGGCCTTTGA	23	11253245	11253267	189	66	60.0	0	0|0|0|1	400
kif14	ENSORLG00000006918	4	ENSORLT00000008690	ENSORLE00000077659	2	1	11253070	11253324	1	255	CAGA	11253146	11253149	left	CCTCACTCCAAACAGAGCTTTTC	23	11253134	11253156	79	176	45.0	0	0|0|0|7	2800
kif14	ENSORLG00000006918	4	ENSORLT00000008690	ENSORLE00000077659	2	1	11253070	11253324	1	255	CAGG	11253256	11253259	left	CCTCAGGGCCTTTGAAGGATTTA	23	11253253	11253275	189	66	45.0	1	0|0|0|3	1200
kif14	ENSORLG00000006918	4	ENSORLT00000008690	ENSORLE00000077659	2	1	11253070	11253324	1	255	CAGG	11253256	11253259	right	GGCTAAACCTCTGCTCCTCAGGG	23	11253238	11253260	189	66	55.00000000000001	2	0|0|0|1	400
kif14	ENSORLG00000006918	4	ENSORLT00000008690	ENSORLE00000077659	2	1	11253070	11253324	1	255	CAGA	11253146	11253149	left	CCAAACAGAGCTTTTCTTTCACA	23	11253141	11253163	79	176	35.0	0	0|0|0|8	3200
kif14	ENSORLG00000006918	4	ENSORLT00000008690	ENSORLE00000077659	2	1	11253070	11253324	1	255	CAGA	11253218	11253221	left	CCAACAGACGGTGTATGAAACTC	23	11253214	11253236	151	104	45.0	0	0|0|0|0	0
kif14	ENSORLG00000006918	4	ENSORLT00000008690	ENSORLE00000077659	2	1	11253070	11253324	1	255	CAGA	11253218	11253221	left	CCAGCCAACAGACGGTGTATGAA	23	11253210	11253232	151	104	50.0	0	0|0|0|0	0
kif14	ENSORLG00000006918	4	ENSORLT00000008690	ENSORLE00000077659	2	1	11253070	11253324	1	255	CAGA	11253218	11253221	right	TGCGTTTGCCAGCCAACAGACGG	23	11253202	11253224	151	104	55.00000000000001	0	0|0|0|0	0
kif14	ENSORLG00000006918	4	ENSORLT00000008690	ENSORLE00000077659	2	1	11253070	11253324	1	255	CAGG	11253256	11253259	left	CCTTTGAAGGATTTAACACCTGC	23	11253261	11253283	189	66	40.0	0	0|0|0|1	400
kif14	ENSORLG00000006918	4	ENSORLT00000008690	ENSORLE00000077659	2	1	11253070	11253324	1	255	CAGG	11253256	11253259	right	CTGCTCCTCAGGGCCTTTGAAGG	23	11253248	11253270	189	66	60.0	0	0|0|0|2	800
kif14	ENSORLG00000006918	4	ENSORLT00000008690	ENSORLE00000077665	11	1	11256525	11256672	1	148	CAGA	11256595	11256598	left	CCTGAAAGGGCCAGACTGTTCCA	23	11256584	11256606	73	75	55.00000000000001	0	0|0|0|0	0
kif14	ENSORLG00000006918	4	ENSORLT00000008690	ENSORLE00000077665	11	1	11256525	11256672	1	148	CAGA	11256595	11256598	right	CAAAGGAGTTGAACCTGAAAGGG	23	11256571	11256593	73	75	40.0	0	0|0|0|1	400
kif14	ENSORLG00000006918	4	ENSORLT00000008690	ENSORLE00000077665	11	1	11256525	11256672	1	148	CAGG	11256608	11256611	left	CCAGACTGTTCCAGCAGGAGATA	23	11256594	11256616	86	62	50.0	0	0|0|0|2	800
kif14	ENSORLG00000006918	4	ENSORLT00000008690	ENSORLE00000077665	11	1	11256525	11256672	1	148	CAGA	11256595	11256598	left	CCAGCAGGAGATAGCCACGCTGA	23	11256604	11256626	73	75	60.0	0	0|0|0|1	400
kif14	ENSORLG00000006918	4	ENSORLT00000008690	ENSORLE00000077665	11	1	11256525	11256672	1	148	AAGG	11256589	11256592	right	CAAAGGAGTTGAACCTGAAAGGG	23	11256571	11256593	67	81	40.0	0	0|0|0|1	400
kif14	ENSORLG00000006918	4	ENSORLT00000008690	ENSORLE00000077665	11	1	11256525	11256672	1	148	CAGA	11256595	11256598	right	AAGGGCCAGACTGTTCCAGCAGG	23	11256589	11256611	73	75	60.0	0	0|0|0|0	0
kif14	ENSORLG00000006918	4	ENSORLT00000008690	ENSORLE00000077665	11	1	11256525	11256672	1	148	CAGA	11256595	11256598	right	CCAAAGGAGTTGAACCTGAAAGG	23	11256570	11256592	73	75	45.0	0	0|0|0|2	800
kif14	ENSORLG00000006918	4	ENSORLT00000008690	ENSORLE00000077665	11	1	11256525	11256672	1	148	AAGG	11256589	11256592	left	CCTGAAAGGGCCAGACTGTTCCA	23	11256584	11256606	67	81	55.00000000000001	0	0|0|0|0	0
kif14	ENSORLG00000006918	4	ENSORLT00000008690	ENSORLE00000077665	11	1	11256525	11256672	1	148	CAGG	11256608	11256611	left	CCACGCTGAAGAACAAACTCTGT	23	11256618	11256640	86	62	45.0	0	0|0|0|1	400
kif14	ENSORLG00000006918	4	ENSORLT00000008690	ENSORLE00000077665	11	1	11256525	11256672	1	148	AAGG	11256589	11256592	left	CCAGACTGTTCCAGCAGGAGATA	23	11256594	11256616	67	81	50.0	0	0|0|0|2	800
kif14	ENSORLG00000006918	4	ENSORLT00000008690	ENSORLE00000077665	11	1	11256525	11256672	1	148	CAGG	11256608	11256611	left	CCAGCAGGAGATAGCCACGCTGA	23	11256604	11256626	86	62	60.0	0	0|0|0|1	400
kif14	ENSORLG00000006918	4	ENSORLT00000008690	ENSORLE00000077665	11	1	11256525	11256672	1	148	CAGA	11256595	11256598	left	CCAGACTGTTCCAGCAGGAGATA	23	11256594	11256616	73	75	50.0	0	0|0|0|2	800
kif14	ENSORLG00000006918	4	ENSORLT00000008690	ENSORLE00000077667	13	1	11257090	11257274	1	185	AAGA	11257187	11257190	right	CTTCTGTACATGATTAAAGAGGG	23	11257171	11257193	100	85	30.0	0	0|0|1|2	1400
kif14	ENSORLG00000006918	4	ENSORLT00000008690	ENSORLE00000077667	13	1	11257090	11257274	1	185	AAGA	11257187	11257190	right	GCTTCTGTACATGATTAAAGAGG	23	11257170	11257192	100	85	35.0	0	0|0|0|1	400
kif14	ENSORLG00000006918	4	ENSORLT00000008690	ENSORLE00000077667	13	1	11257090	11257274	1	185	AAGA	11257187	11257190	left	CCACAGTGGGCAAACTCAGACCG	23	11257199	11257221	100	85	60.0	0	0|0|0|0	0
HRH1	ENSORLG00000004554	5	ENSORLT00000005725	ENSORLE00000049890	1	1	9496363	9494729	-1	1635	CAGA	9495550	9495547	left	CCAAATCACCCAAGACAGACATT	23	9495543	9495521	819	816	40.0	0	0|0|0|2	800
HRH1	ENSORLG00000004554	5	ENSORLT00000005725	ENSORLE00000049890	1	1	9496363	9494729	-1	1635	AAGG	9496138	9496135	left	CCTCCACACTGTGGGGAACCTGT	23	9496127	9496105	1407	228	60.0	2	0|0|0|1	400
HRH1	ENSORLG00000004554	5	ENSORLT00000005725	ENSORLE00000049890	1	1	9496363	9494729	-1	1635	CAGA	9495550	9495547	left	CCCTGAGGGACAGAAATCCAAAT	23	9495560	9495538	819	816	40.0	0	0|0|0|4	1600
HRH1	ENSORLG00000004554	5	ENSORLT00000005725	ENSORLE00000049890	1	1	9496363	9494729	-1	1635	AAGA	9495768	9495765	right	TCAAACCTGAGGAAGAGAGCAGG	23	9495780	9495758	1037	598	50.0	0	0|0|0|3	1200
HRH1	ENSORLG00000004554	5	ENSORLT00000005725	ENSORLE00000049890	1	1	9496363	9494729	-1	1635	CAGA	9496083	9496080	left	CCTGTCGGTGGCAGATCTGATCG	23	9496094	9496072	1352	283	60.0	1	0|0|0|2	800
HRH1	ENSORLG00000004554	5	ENSORLT00000005725	ENSORLE00000049890	1	1	9496363	9494729	-1	1635	CAGA	9495911	9495908	left	CCTTTGAAGTACCTGAAGTATCG	23	9495904	9495882	1180	455	40.0	0	0|0|0|0	0
HRH1	ENSORLG00000004554	5	ENSORLT00000005725	ENSORLE00000049890	1	1	9496363	9494729	-1	1635	CAGA	9495550	9495547	left	CCTGAGGGACAGAAATCCAAATC	23	9495559	9495537	819	816	45.0	0	0|0|0|2	800
HRH1	ENSORLG00000004554	5	ENSORLT00000005725	ENSORLE00000049890	1	1	9496363	9494729	-1	1635	AAGA	9496132	9496129	right	GGTGCTCTATGCTGTGAAAAAGG	23	9496157	9496135	1401	234	45.0	0	1|0|0|0	1000
HRH1	ENSORLG00000004554	5	ENSORLT00000005725	ENSORLE00000049890	1	1	9496363	9494729	-1	1635	CAGA	9495550	9495547	right	GGAAAATGTTCCTTGCCCTGAGG	23	9495575	9495553	819	816	50.0	1	1|0|0|0	1000
HRH1	ENSORLG00000004554	5	ENSORLT00000005725	ENSORLE00000049890	1	1	9496363	9494729	-1	1635	CAGA	9495550	9495547	right	GAAAATGTTCCTTGCCCTGAGGG	23	9495574	9495552	819	816	45.0	0	0|0|0|0	0
HRH1	ENSORLG00000004554	5	ENSORLT00000005725	ENSORLE00000049890	1	1	9496363	9494729	-1	1635	AAGA	9495768	9495765	left	CCTGAGGAAGAGAGCAGGTGCGA	23	9495775	9495753	1037	598	60.0	0	0|0|0|0	0
HRH1	ENSORLG00000004554	5	ENSORLT00000005725	ENSORLE00000049890	1	1	9496363	9494729	-1	1635	AAGA	9496132	9496129	left	CCTCCACACTGTGGGGAACCTGT	23	9496127	9496105	1401	234	60.0	2	0|0|0|1	400
HRH1	ENSORLG00000004554	5	ENSORLT00000005725	ENSORLE00000049890	1	1	9496363	9494729	-1	1635	CAGA	9496083	9496080	right	GTACATCGTTAGCCTGTCGGTGG	23	9496106	9496084	1352	283	55.00000000000001	0	1|0|0|0	1000
HRH1	ENSORLG00000004554	5	ENSORLT00000005725	ENSORLE00000049890	1	1	9496363	9494729	-1	1635	AAGG	9495724	9495721	right	CAGACTTTCGTTTCGTCACATGG	23	9495750	9495728	993	642	45.0	0	1|0|0|2	1800
HRH1	ENSORLG00000004554	5	ENSORLT00000005725	ENSORLE00000049890	1	1	9496363	9494729	-1	1635	CAGA	9495911	9495908	left	CCGCTCAGTCAGACAGCCTTTGA	23	9495920	9495898	1180	455	50.0	1	0|0|0|3	1200
HRH1	ENSORLG00000004554	5	ENSORLT00000005725	ENSORLE00000049890	1	1	9496363	9494729	-1	1635	CAGA	9496083	9496080	right	CCTGTACATCGTTAGCCTGTCGG	23	9496109	9496087	1352	283	50.0	0	1|0|0|0	1000
HRH1	ENSORLG00000004554	5	ENSORLT00000005725	ENSORLE00000049890	1	1	9496363	9494729	-1	1635	CAGA	9496083	9496080	right	TCGGTGGCAGATCTGATCGTCGG	23	9496090	9496068	1352	283	55.00000000000001	1	0|0|0|2	800
HRH1	ENSORLG00000004554	5	ENSORLT00000005725	ENSORLE00000049890	1	1	9496363	9494729	-1	1635	AAGA	9495768	9495765	left	CCTCAAACCTGAGGAAGAGAGCA	23	9495782	9495760	1037	598	50.0	0	0|0|0|4	1600
HRH1	ENSORLG00000004554	5	ENSORLT00000005725	ENSORLE00000049890	1	1	9496363	9494729	-1	1635	AAGA	9495768	9495765	right	ACATGTAGACCTCAAACCTGAGG	23	9495791	9495769	1037	598	45.0	0	0|0|0|0	0
HRH1	ENSORLG00000004554	5	ENSORLT00000005725	ENSORLE00000049890	1	1	9496363	9494729	-1	1635	AAGA	9496132	9496129	left	CCACACTGTGGGGAACCTGTACA	23	9496124	9496102	1401	234	55.00000000000001	0	0|0|0|0	0
HRH1	ENSORLG00000004554	5	ENSORLT00000005725	ENSORLE00000049890	1	1	9496363	9494729	-1	1635	CAGG	9495761	9495758	left	CCTGAGGAAGAGAGCAGGTGCGA	23	9495775	9495753	1030	605	60.0	0	0|0|0|0	0
snrkb	ENSORLG00000012161	6	ENSORLT00000015210	ENSORLE00000137572	1	1	23347035	23346800	-1	236	CAGG	23346891	23346888	right	CCACTTTGCCGTGGTCAAACTGG	23	23346919	23346897	89	147	55.00000000000001	3	0|0|0|2	800
snrkb	ENSORLG00000012161	6	ENSORLT00000015210	ENSORLE00000137572	1	1	23347035	23346800	-1	236	CAGG	23346891	23346888	left	CCGGACAGCTGGTGGCTGTGAAG	23	23346881	23346859	89	147	60.0	3	0|0|1|4	2200
snrkb	ENSORLG00000012161	6	ENSORLT00000015210	ENSORLE00000137572	1	1	23347035	23346800	-1	236	CAGG	23346891	23346888	right	CTGGCACGTCAGGTCAACACCGG	23	23346900	23346878	89	147	60.0	0	1|0|0|0	1000
snrkb	ENSORLG00000012161	6	ENSORLT00000015210	ENSORLE00000137574	2	1	23346207	23345813	-1	395	CAGA	23346038	23346035	left	CCAGATCGTCCAAGCCGTGGCGT	23	23346039	23346017	223	172	65.0	2	0|0|0|1	400
snrkb	ENSORLG00000012161	6	ENSORLT00000015210	ENSORLE00000137574	2	1	23346207	23345813	-1	395	AAGG	23346115	23346112	right	TAGTCATGGAGCTGGCAGAAGGG	23	23346133	23346111	300	95	50.0	2	0|0|0|2	800
snrkb	ENSORLG00000012161	6	ENSORLT00000015210	ENSORLE00000137574	2	1	23346207	23345813	-1	395	CAGG	23345951	23345948	left	CCCCAGCAGGGAACCGTGAAGCT	23	23345957	23345935	136	259	60.0	1	0|0|0|1	400
snrkb	ENSORLG00000012161	6	ENSORLT00000015210	ENSORLE00000137574	2	1	23346207	23345813	-1	395	CAGA	23345932	23345929	right	CCGTGAAGCTGACAGACTTTGGG	23	23345944	23345922	117	278	50.0	1	0|0|0|0	0
snrkb	ENSORLG00000012161	6	ENSORLT00000015210	ENSORLE00000137574	2	1	23346207	23345813	-1	395	CAGA	23346118	23346115	right	ACTCTACCTAGTCATGGAGCTGG	23	23346141	23346119	303	92	50.0	3	0|0|0|1	400
snrkb	ENSORLG00000012161	6	ENSORLT00000015210	ENSORLE00000137574	2	1	23346207	23345813	-1	395	CAGA	23346118	23346115	right	GTCATGGAGCTGGCAGAAGGGGG	23	23346131	23346109	303	92	60.0	0	0|0|0|3	1200
snrkb	ENSORLG00000012161	6	ENSORLT00000015210	ENSORLE00000137574	2	1	23346207	23345813	-1	395	CAGG	23345951	23345948	left	CCCAGCAGGGAACCGTGAAGCTG	23	23345956	23345934	136	259	60.0	1	0|0|0|2	800
snrkb	ENSORLG00000012161	6	ENSORLT00000015210	ENSORLE00000137574	2	1	23346207	23345813	-1	395	CAGG	23345951	23345948	right	GTGGTGTTCTTCCCCCAGCAGGG	23	23345969	23345947	136	259	60.0	0	0|0|0|2	800
snrkb	ENSORLG00000012161	6	ENSORLT00000015210	ENSORLE00000137574	2	1	23346207	23345813	-1	395	CAGA	23346038	23346035	left	CCAAGCCGTGGCGTACTGCCACC	23	23346030	23346008	223	172	70.0	3	0|0|0|0	0
snrkb	ENSORLG00000012161	6	ENSORLT00000015210	ENSORLE00000137574	2	1	23346207	23345813	-1	395	CAGG	23345951	23345948	left	CCGTGAAGCTGACAGACTTTGGG	23	23345944	23345922	136	259	50.0	0	0|0|0|0	0
snrkb	ENSORLG00000012161	6	ENSORLT00000015210	ENSORLE00000137574	2	1	23346207	23345813	-1	395	CAGA	23346118	23346115	right	TAGTCATGGAGCTGGCAGAAGGG	23	23346133	23346111	303	92	50.0	2	0|0|0|2	800
snrkb	ENSORLG00000012161	6	ENSORLT00000015210	ENSORLE00000137574	2	1	23346207	23345813	-1	395	AAGG	23346115	23346112	right	GTCATGGAGCTGGCAGAAGGGGG	23	23346131	23346109	300	95	60.0	0	0|0|0|3	1200
snrkb	ENSORLG00000012161	6	ENSORLT00000015210	ENSORLE00000137574	2	1	23346207	23345813	-1	395	AAGG	23346115	23346112	right	ACTCTACCTAGTCATGGAGCTGG	23	23346141	23346119	300	95	50.0	3	0|0|0|1	400
snrkb	ENSORLG00000012161	6	ENSORLT00000015210	ENSORLE00000137574	2	1	23346207	23345813	-1	395	CAGA	23345932	23345929	left	CCGTGAAGCTGACAGACTTTGGG	23	23345944	23345922	117	278	50.0	0	0|0|0|0	0
snrkb	ENSORLG00000012161	6	ENSORLT00000015210	ENSORLE00000137574	2	1	23346207	23345813	-1	395	CAGA	23346118	23346115	right	AGTCATGGAGCTGGCAGAAGGGG	23	23346132	23346110	303	92	55.00000000000001	1	0|0|0|2	800
snrkb	ENSORLG00000012161	6	ENSORLT00000015210	ENSORLE00000137574	2	1	23346207	23345813	-1	395	CAGG	23345951	23345948	left	CCCCCAGCAGGGAACCGTGAAGC	23	23345958	23345936	136	259	65.0	1	0|0|0|2	800
snrkb	ENSORLG00000012161	6	ENSORLT00000015210	ENSORLE00000137574	2	1	23346207	23345813	-1	395	CAGA	23346038	23346035	left	CCCAGATCGTCCAAGCCGTGGCG	23	23346040	23346018	223	172	65.0	2	0|0|0|1	400
snrkb	ENSORLG00000012161	6	ENSORLT00000015210	ENSORLE00000137574	2	1	23346207	23345813	-1	395	CAGA	23345932	23345929	right	ACCGTGAAGCTGACAGACTTTGG	23	23345945	23345923	117	278	50.0	1	0|0|2|3	2400
snrkb	ENSORLG00000012161	6	ENSORLT00000015210	ENSORLE00000137574	2	1	23346207	23345813	-1	395	CAGG	23345951	23345948	left	CCAGCAGGGAACCGTGAAGCTGA	23	23345955	23345933	136	259	60.0	1	0|0|0|0	0
snrkb	ENSORLG00000012161	6	ENSORLT00000015210	ENSORLE00000137574	2	1	23346207	23345813	-1	395	AAGG	23346115	23346112	left	CCTCTACGACTACATTCTCCGTC	23	23346105	23346083	300	95	50.0	2	0|0|0|1	400
snrkb	ENSORLG00000012161	6	ENSORLT00000015210	ENSORLE00000137574	2	1	23346207	23345813	-1	395	AAGG	23346115	23346112	right	AGTCATGGAGCTGGCAGAAGGGG	23	23346132	23346110	300	95	55.00000000000001	1	0|0|0|2	800
snrkb	ENSORLG00000012161	6	ENSORLT00000015210	ENSORLE00000137574	2	1	23346207	23345813	-1	395	CAGA	23346118	23346115	right	CTAGTCATGGAGCTGGCAGAAGG	23	23346134	23346112	303	92	55.00000000000001	3	1|0|0|2	1800
snrkb	ENSORLG00000012161	6	ENSORLT00000015210	ENSORLE00000137574	2	1	23346207	23345813	-1	395	CAGA	23346118	23346115	right	CACCACACTCTACCTAGTCATGG	23	23346147	23346125	303	92	50.0	3	0|0|0|1	400
tent5c	ENSORLG00000008334	21	ENSORLT00000010465	ENSORLE00000094163	1	1	1665834	1664722	-1	1113	AAGG	1665576	1665573	right	TGCTGGAGCAGGACGGCAGCTGG	23	1665605	1665583	852	261	70.0	2	0|0|0|6	2400
tent5c	ENSORLG00000008334	21	ENSORLT00000010465	ENSORLE00000094163	1	1	1665834	1664722	-1	1113	AAGA	1665437	1665434	left	CCATGACGCTCAAAGAGGCGTAC	23	1665449	1665427	713	400	55.00000000000001	2	0|0|0|0	0
tent5c	ENSORLG00000008334	21	ENSORLT00000010465	ENSORLE00000094163	1	1	1665834	1664722	-1	1113	CAGA	1665533	1665530	left	CCAGCGAAGCAGAGTTCAAGCTC	23	1665542	1665520	809	304	55.00000000000001	0	0|0|0|1	400
tent5c	ENSORLG00000008334	21	ENSORLT00000010465	ENSORLE00000094163	1	1	1665834	1664722	-1	1113	AAGA	1665437	1665434	right	CACGCCCATGACGCTCAAAGAGG	23	1665454	1665432	713	400	60.0	0	1|0|0|6	3400
tent5c	ENSORLG00000008334	21	ENSORLT00000010465	ENSORLE00000094163	1	1	1665834	1664722	-1	1113	AAGG	1665516	1665513	left	CCTGGACGTTCTGTTGGACCTCC	23	1665505	1665483	792	321	60.0	0	0|0|0|0	0
tent5c	ENSORLG00000008334	21	ENSORLT00000010465	ENSORLE00000094163	1	1	1665834	1664722	-1	1113	CAGG	1665556	1665553	right	CCTGGACGTCATCTTCAGGGTGG	23	1665571	1665549	832	281	60.0	1	1|0|0|0	1000
tent5c	ENSORLG00000008334	21	ENSORLT00000010465	ENSORLE00000094163	1	1	1665834	1664722	-1	1113	CAGG	1665597	1665594	left	CCACGTGCTGGAGCAGGACGGCA	23	1665610	1665588	873	240	70.0	1	0|0|0|4	1600
tent5c	ENSORLG00000008334	21	ENSORLT00000010465	ENSORLE00000094163	1	1	1665834	1664722	-1	1113	CAGA	1665423	1665420	left	CCAGAAGCTGGTCAAGGTCTACA	23	1665424	1665402	699	414	50.0	0	0|0|0|1	400
tent5c	ENSORLG00000008334	21	ENSORLT00000010465	ENSORLE00000094163	1	1	1665834	1664722	-1	1113	AAGA	1665437	1665434	left	CCCATGACGCTCAAAGAGGCGTA	23	1665450	1665428	713	400	50.0	2	0|0|0|0	0
tent5c	ENSORLG00000008334	21	ENSORLT00000010465	ENSORLE00000094163	1	1	1665834	1664722	-1	1113	AAGA	1665459	1665456	left	CCCATGACGCTCAAAGAGGCGTA	23	1665450	1665428	735	378	50.0	2	0|0|0|0	0
tent5c	ENSORLG00000008334	21	ENSORLT00000010465	ENSORLE00000094163	1	1	1665834	1664722	-1	1113	AAGG	1665642	1665639	left	CCTGAACGGCTCCACCGCCAGCC	23	1665631	1665609	918	195	75.0	1	0|1|0|2	1600
tent5c	ENSORLG00000008334	21	ENSORLT00000010465	ENSORLE00000094163	1	1	1665834	1664722	-1	1113	CAGA	1665288	1665285	right	GGACTCCTTCCAGATCGTGCTGG	23	1665298	1665276	564	549	60.0	0	0|0|2|2	2000
tent5c	ENSORLG00000008334	21	ENSORLT00000010465	ENSORLE00000094163	1	1	1665834	1664722	-1	1113	AAGG	1665576	1665573	left	CCTGGACGTCATCTTCAGGGTGG	23	1665571	1665549	852	261	60.0	0	1|0|0|0	1000
tent5c	ENSORLG00000008334	21	ENSORLT00000010465	ENSORLE00000094163	1	1	1665834	1664722	-1	1113	CAGG	1665396	1665393	left	CCGCTGGAGCCTCATCTCCCTCT	23	1665391	1665369	672	441	60.0	1	0|2|2|2	3600
tent5c	ENSORLG00000008334	21	ENSORLT00000010465	ENSORLE00000094163	1	1	1665834	1664722	-1	1113	AAGG	1665516	1665513	right	GCTCATCAAGGACGACGTCCTGG	23	1665523	1665501	792	321	60.0	2	0|0|0|2	800
tent5c	ENSORLG00000008334	21	ENSORLT00000010465	ENSORLE00000094163	1	1	1665834	1664722	-1	1113	CAGG	1665597	1665594	right	AGCCACGTGCTGGAGCAGGACGG	23	1665612	1665590	873	240	65.0	1	1|0|0|0	1000
tent5c	ENSORLG00000008334	21	ENSORLT00000010465	ENSORLE00000094163	1	1	1665834	1664722	-1	1113	AAGG	1665411	1665408	left	CCAGAAGCTGGTCAAGGTCTACA	23	1665424	1665402	687	426	50.0	0	0|0|0|1	400
tent5c	ENSORLG00000008334	21	ENSORLT00000010465	ENSORLE00000094163	1	1	1665834	1664722	-1	1113	AAGA	1665459	1665456	right	CCTGCCCGACTGCGTCAACAAGG	23	1665484	1665462	735	378	65.0	0	0|0|0|1	400
tent5c	ENSORLG00000008334	21	ENSORLT00000010465	ENSORLE00000094163	1	1	1665834	1664722	-1	1113	AAGG	1665642	1665639	right	GCCTGGAACGGCGGGGCATCCGG	23	1665668	1665646	918	195	75.0	0	1|0|0|0	1000
tent5c	ENSORLG00000008334	21	ENSORLT00000010465	ENSORLE00000094163	1	1	1665834	1664722	-1	1113	CAGA	1665423	1665420	right	GTACGTCCAGAAGCTGGTCAAGG	23	1665430	1665408	699	414	55.00000000000001	2	0|0|0|9	3600
tent5c	ENSORLG00000008334	21	ENSORLT00000010465	ENSORLE00000094163	1	1	1665834	1664722	-1	1113	CAGG	1665556	1665553	left	CCTGCCCAGCGAAGCAGAGTTCA	23	1665547	1665525	832	281	60.0	0	0|0|0|0	0
tent5c	ENSORLG00000008334	21	ENSORLT00000010465	ENSORLE00000094163	1	1	1665834	1664722	-1	1113	CAGG	1665556	1665553	right	GGACCTGGACGTCATCTTCAGGG	23	1665574	1665552	832	281	55.00000000000001	0	1|0|0|0	1000
tent5c	ENSORLG00000008334	21	ENSORLT00000010465	ENSORLE00000094163	1	1	1665834	1664722	-1	1113	AAGG	1665576	1665573	right	CAGCTGGAGCTTCAAGGACCTGG	23	1665589	1665567	852	261	60.0	1	1|0|0|2	1800
tent5c	ENSORLG00000008334	21	ENSORLT00000010465	ENSORLE00000094163	1	1	1665834	1664722	-1	1113	AAGG	1665465	1665462	left	CCGACTGCGTCAACAAGGAGAAG	23	1665479	1665457	741	372	50.0	0	0|0|0|0	0
tent5c	ENSORLG00000008334	21	ENSORLT00000010465	ENSORLE00000094163	1	1	1665834	1664722	-1	1113	CAGA	1665533	1665530	left	CCTGCCCAGCGAAGCAGAGTTCA	23	1665547	1665525	809	304	60.0	0	0|0|0|0	0
tent5c	ENSORLG00000008334	21	ENSORLT00000010465	ENSORLE00000094163	1	1	1665834	1664722	-1	1113	CAGA	1665423	1665420	right	AGAGGCGTACGTCCAGAAGCTGG	23	1665436	1665414	699	414	60.0	2	1|0|0|0	1000
tent5c	ENSORLG00000008334	21	ENSORLT00000010465	ENSORLE00000094163	1	1	1665834	1664722	-1	1113	CAGG	1665396	1665393	right	TCTACACGGAGCAGGACCGCTGG	23	1665407	1665385	672	441	65.0	0	1|0|0|2	1800
tent5c	ENSORLG00000008334	21	ENSORLT00000010465	ENSORLE00000094163	1	1	1665834	1664722	-1	1113	AAGA	1665459	1665456	left	CCATGACGCTCAAAGAGGCGTAC	23	1665449	1665427	735	378	55.00000000000001	2	0|0|0|0	0
tent5c	ENSORLG00000008334	21	ENSORLT00000010465	ENSORLE00000094163	1	1	1665834	1664722	-1	1113	AAGG	1665642	1665639	left	CCGGGTGAAGGACGTGCGCCTGA	23	1665649	1665627	918	195	65.0	0	0|0|0|1	400
tent5c	ENSORLG00000008334	21	ENSORLT00000010465	ENSORLE00000094163	1	1	1665834	1664722	-1	1113	CAGG	1665396	1665393	right	GAAGCTGGTCAAGGTCTACACGG	23	1665421	1665399	672	441	50.0	0	0|0|0|1	400
tent5c	ENSORLG00000008334	21	ENSORLT00000010465	ENSORLE00000094163	1	1	1665834	1664722	-1	1113	CAGA	1665288	1665285	left	CCTTCCAGATCGTGCTGGACCCC	23	1665293	1665271	564	549	65.0	2	0|0|0|0	0
tent5c	ENSORLG00000008334	21	ENSORLT00000010465	ENSORLE00000094163	1	1	1665834	1664722	-1	1113	CAGA	1665533	1665530	left	CCCAGCGAAGCAGAGTTCAAGCT	23	1665543	1665521	809	304	50.0	0	0|0|0|2	800
tent5c	ENSORLG00000008334	21	ENSORLT00000010465	ENSORLE00000094163	1	1	1665834	1664722	-1	1113	CAGG	1665597	1665594	right	TGCTGGAGCAGGACGGCAGCTGG	23	1665605	1665583	873	240	70.0	2	0|0|0|6	2400
tent5c	ENSORLG00000008334	21	ENSORLT00000010465	ENSORLE00000094163	1	1	1665834	1664722	-1	1113	AAGG	1665642	1665639	right	CCTGGAACGGCGGGGCATCCGGG	23	1665667	1665645	918	195	75.0	0	0|0|0|1	400
tent5c	ENSORLG00000008334	21	ENSORLT00000010465	ENSORLE00000094163	1	1	1665834	1664722	-1	1113	AAGG	1665411	1665408	right	AGAGGCGTACGTCCAGAAGCTGG	23	1665436	1665414	687	426	60.0	2	1|0|0|0	1000
tent5c	ENSORLG00000008334	21	ENSORLT00000010465	ENSORLE00000094163	1	1	1665834	1664722	-1	1113	CAGA	1665288	1665285	left	CCAGATCGTGCTGGACCCCATGC	23	1665289	1665267	564	549	65.0	0	0|0|0|0	0
tent5c	ENSORLG00000008334	21	ENSORLT00000010465	ENSORLE00000094163	1	1	1665834	1664722	-1	1113	AAGG	1665411	1665408	right	GAAGCTGGTCAAGGTCTACACGG	23	1665421	1665399	687	426	50.0	0	0|0|0|1	400
tent5c	ENSORLG00000008334	21	ENSORLT00000010465	ENSORLE00000094163	1	1	1665834	1664722	-1	1113	CAGG	1665597	1665594	right	CTCCACCGCCAGCCACGTGCTGG	23	1665622	1665600	873	240	75.0	0	0|0|0|1	400
zgc:85722	ENSORLG00000026094	2	ENSORLT00000029546	ENSORLE00000308525	5	1	24666467	24666673	1	207	CAGA	24666611	24666614	left	CCAGAGCGCCACCTCCTCAGAAG	23	24666616	24666638	147	60	65.0	0	0|0|0|0	0
zgc:85722	ENSORLG00000026094	2	ENSORLT00000029546	ENSORLE00000308525	5	1	24666467	24666673	1	207	CAGA	24666611	24666614	left	CCAGCAGAACCAGAGCGCCACCT	23	24666607	24666629	147	60	65.0	0	0|0|0|1	400
zgc:85722	ENSORLG00000026094	2	ENSORLT00000029546	ENSORLE00000308525	5	1	24666467	24666673	1	207	CAGA	24666611	24666614	left	CCACAACCAGCAGAACCAGAGCG	23	24666601	24666623	147	60	60.0	0	N/A	N/A
zgc:85722	ENSORLG00000026094	2	ENSORLT00000029546	ENSORLE00000308525	5	1	24666467	24666673	1	207	CAGA	24666611	24666614	left	CCGCCACAACCAGCAGAACCAGA	23	24666598	24666620	147	60	55.00000000000001	0	0|0|1|22	9400
zgc:85722	ENSORLG00000026094	2	ENSORLT00000029546	ENSORLE00000263389	6	1	24666742	24666915	1	174	CAGG	24666829	24666832	left	CCAAGGCTCAGGAGTACTACGAG	23	24666821	24666843	90	84	55.00000000000001	2	0|0|0|1	400
zgc:85722	ENSORLG00000026094	2	ENSORLT00000029546	ENSORLE00000263389	6	1	24666742	24666915	1	174	CAGG	24666829	24666832	right	GTATGAGGGGAAGCTGGCCAAGG	23	24666804	24666826	90	84	60.0	0	0|0|1|0	600
zgc:85722	ENSORLG00000026094	2	ENSORLT00000029546	ENSORLE00000263389	6	1	24666742	24666915	1	174	CAGG	24666829	24666832	right	AGGCTCAGGAGTACTACGAGAGG	23	24666824	24666846	90	84	55.00000000000001	2	0|0|0|0	0
zgc:85722	ENSORLG00000026094	2	ENSORLT00000029546	ENSORLE00000263389	6	1	24666742	24666915	1	174	AAGG	24666823	24666826	right	GGGGAAGCTGGCCAAGGCTCAGG	23	24666810	24666832	84	90	70.0	2	0|0|0|2	800
zgc:85722	ENSORLG00000026094	2	ENSORLT00000029546	ENSORLE00000263389	6	1	24666742	24666915	1	174	AAGG	24666823	24666826	right	GGAGGAGTATGAGGGGAAGCTGG	23	24666798	24666820	84	90	60.0	0	0|0|1|5	2600
zgc:85722	ENSORLG00000026094	2	ENSORLT00000029546	ENSORLE00000263389	6	1	24666742	24666915	1	174	AAGG	24666823	24666826	left	CCAAGGCTCAGGAGTACTACGAG	23	24666821	24666843	84	90	55.00000000000001	2	0|0|0|1	400
zgc:85722	ENSORLG00000026094	2	ENSORLT00000029546	ENSORLE00000233652	7	1	24666985	24667146	1	162	AAGG	24667063	24667066	left	CCAGAAGGCTCAGGAGGAGGCGC	23	24667059	24667081	81	81	70.0	3	0|0|1|5	2600
zgc:85722	ENSORLG00000026094	2	ENSORLT00000029546	ENSORLE00000233652	7	1	24666985	24667146	1	162	AAGG	24667063	24667066	right	GCTCCAGAAGGCTCAGGAGGAGG	23	24667056	24667078	81	81	65.0	3	0|0|3|7	4600
zgc:85722	ENSORLG00000026094	2	ENSORLT00000029546	ENSORLE00000233652	7	1	24666985	24667146	1	162	CAGA	24667060	24667063	right	GAGCGAGCTCCAGAAGGCTCAGG	23	24667050	24667072	78	84	65.0	4	0|0|0|0	0
zgc:85722	ENSORLG00000026094	2	ENSORLT00000029546	ENSORLE00000233652	7	1	24666985	24667146	1	162	CAGA	24667060	24667063	right	CGAGCTCCAGAAGGCTCAGGAGG	23	24667053	24667075	78	84	65.0	3	0|0|0|1	400
zgc:85722	ENSORLG00000026094	2	ENSORLT00000029546	ENSORLE00000233652	7	1	24666985	24667146	1	162	CAGA	24667060	24667063	right	GCTGAGGAGCGAGCTCCAGAAGG	23	24667044	24667066	78	84	65.0	2	0|0|0|2	800
zgc:85722	ENSORLG00000026094	2	ENSORLT00000029546	ENSORLE00000233652	7	1	24666985	24667146	1	162	CAGG	24667069	24667072	right	CGAGCTCCAGAAGGCTCAGGAGG	23	24667053	24667075	87	75	65.0	3	0|0|0|1	400
zgc:85722	ENSORLG00000026094	2	ENSORLT00000029546	ENSORLE00000233652	7	1	24666985	24667146	1	162	CAGG	24667069	24667072	left	CCAGAAGGCTCAGGAGGAGGCGC	23	24667059	24667081	87	75	70.0	3	0|0|1|5	2600
zgc:85722	ENSORLG00000026094	2	ENSORLT00000029546	ENSORLE00000233652	7	1	24666985	24667146	1	162	CAGG	24667069	24667072	right	GCTGAGGAGCGAGCTCCAGAAGG	23	24667044	24667066	87	75	65.0	2	0|0|0|2	800
zgc:85722	ENSORLG00000026094	2	ENSORLT00000029546	ENSORLE00000233652	7	1	24666985	24667146	1	162	CAGA	24667060	24667063	left	CCAGAAGGCTCAGGAGGAGGCGC	23	24667059	24667081	78	84	70.0	3	0|0|1|5	2600
zgc:85722	ENSORLG00000026094	2	ENSORLT00000029546	ENSORLE00000233652	7	1	24666985	24667146	1	162	AAGG	24667063	24667066	right	GAGCGAGCTCCAGAAGGCTCAGG	23	24667050	24667072	81	81	65.0	4	0|0|0|0	0
zgc:85722	ENSORLG00000026094	2	ENSORLT00000029546	ENSORLE00000233652	7	1	24666985	24667146	1	162	CAGG	24667069	24667072	right	GCTCCAGAAGGCTCAGGAGGAGG	23	24667056	24667078	87	75	65.0	3	0|0|3|7	4600
zgc:85722	ENSORLG00000026094	2	ENSORLT00000029546	ENSORLE00000233652	7	1	24666985	24667146	1	162	AAGG	24667063	24667066	right	CGAGCTCCAGAAGGCTCAGGAGG	23	24667053	24667075	81	81	65.0	3	0|0|0|1	400
zgc:85722	ENSORLG00000026094	2	ENSORLT00000029546	ENSORLE00000257879	8	1	24669198	24669333	1	136	AAGG	24669258	24669261	right	GGTGATGCAGCTGAAGGACACGG	23	24669245	24669267	63	73	55.00000000000001	0	0|0|0|2	800
zgc:85722	ENSORLG00000026094	2	ENSORLT00000029546	ENSORLE00000276170	9	1	24669464	24669645	1	182	CAGA	24669532	24669535	right	CACCATCCGGAACCTGGACCAGG	23	24669507	24669529	71	111	65.0	1	0|0|0|0	0
zgc:85722	ENSORLG00000026094	2	ENSORLT00000029546	ENSORLE00000276170	9	1	24669464	24669645	1	182	CAGA	24669532	24669535	left	CCGGCTGAAGGAGAAGATCAGCC	23	24669537	24669559	71	111	55.00000000000001	2	0|0|0|0	0
zgc:85722	ENSORLG00000026094	2	ENSORLT00000029546	ENSORLE00000276170	9	1	24669464	24669645	1	182	CAGG	24669526	24669529	left	CCAGACCCGGCTGAAGGAGAAGA	23	24669531	24669553	65	117	60.0	1	0|0|0|4	1600
zgc:85722	ENSORLG00000026094	2	ENSORLT00000029546	ENSORLE00000276170	9	1	24669464	24669645	1	182	CAGG	24669526	24669529	left	CCGGAACCTGGACCAGGACCAGA	23	24669513	24669535	65	117	60.0	2	0|0|1|13	5800
zgc:85722	ENSORLG00000026094	2	ENSORLT00000029546	ENSORLE00000276170	9	1	24669464	24669645	1	182	CAGA	24669532	24669535	left	CCAGGACCAGACCCGGCTGAAGG	23	24669525	24669547	71	111	70.0	1	0|0|0|3	1200
zgc:85722	ENSORLG00000026094	2	ENSORLT00000029546	ENSORLE00000276170	9	1	24669464	24669645	1	182	CAGA	24669532	24669535	left	CCTGGACCAGGACCAGACCCGGC	23	24669519	24669541	71	111	75.0	0	0|0|1|3	1800
zgc:85722	ENSORLG00000026094	2	ENSORLT00000029546	ENSORLE00000276170	9	1	24669464	24669645	1	182	CAGG	24669526	24669529	left	CCTGGACCAGGACCAGACCCGGC	23	24669519	24669541	65	117	75.0	0	0|0|1|3	1800
zgc:85722	ENSORLG00000026094	2	ENSORLT00000029546	ENSORLE00000276170	9	1	24669464	24669645	1	182	CAGG	24669526	24669529	left	CCGGCTGAAGGAGAAGATCAGCC	23	24669537	24669559	65	117	55.00000000000001	2	0|0|0|0	0
zgc:85722	ENSORLG00000026094	2	ENSORLT00000029546	ENSORLE00000276170	9	1	24669464	24669645	1	182	AAGA	24669550	24669553	left	CCGGCTGAAGGAGAAGATCAGCC	23	24669537	24669559	89	93	55.00000000000001	2	0|0|0|0	0
zgc:85722	ENSORLG00000026094	2	ENSORLT00000029546	ENSORLE00000276170	9	1	24669464	24669645	1	182	AAGA	24669550	24669553	right	GGCTGAAGGAGAAGATCAGCCGG	23	24669539	24669561	89	93	55.00000000000001	3	0|0|0|2	800
zgc:85722	ENSORLG00000026094	2	ENSORLT00000029546	ENSORLE00000276170	9	1	24669464	24669645	1	182	CAGG	24669526	24669529	right	ACCTGGACCAGGACCAGACCCGG	23	24669518	24669540	65	117	65.0	2	0|0|0|11	4400
zgc:85722	ENSORLG00000026094	2	ENSORLT00000029546	ENSORLE00000276170	9	1	24669464	24669645	1	182	CAGA	24669532	24669535	left	CCCGGCTGAAGGAGAAGATCAGC	23	24669536	24669558	71	111	55.00000000000001	3	0|0|0|4	1600
zgc:85722	ENSORLG00000026094	2	ENSORLT00000029546	ENSORLE00000276170	9	1	24669464	24669645	1	182	AAGG	24669544	24669547	right	ACCTGGACCAGGACCAGACCCGG	23	24669518	24669540	83	99	65.0	2	0|0|0|11	4400
zgc:85722	ENSORLG00000026094	2	ENSORLT00000029546	ENSORLE00000276170	9	1	24669464	24669645	1	182	CAGA	24669532	24669535	left	CCAGACCCGGCTGAAGGAGAAGA	23	24669531	24669553	71	111	60.0	1	0|0|0|4	1600
zgc:85722	ENSORLG00000026094	2	ENSORLT00000029546	ENSORLE00000276170	9	1	24669464	24669645	1	182	CAGA	24669532	24669535	right	CCAGGACCAGACCCGGCTGAAGG	23	24669525	24669547	71	111	70.0	1	0|0|0|3	1200
zgc:85722	ENSORLG00000026094	2	ENSORLT00000029546	ENSORLE00000276170	9	1	24669464	24669645	1	182	AAGA	24669550	24669553	left	CCCGGCTGAAGGAGAAGATCAGC	23	24669536	24669558	89	93	55.00000000000001	3	0|0|0|4	1600
zgc:85722	ENSORLG00000026094	2	ENSORLT00000029546	ENSORLE00000276170	9	1	24669464	24669645	1	182	CAGA	24669532	24669535	right	ACCTGGACCAGGACCAGACCCGG	23	24669518	24669540	71	111	65.0	2	0|0|0|11	4400
zgc:85722	ENSORLG00000026094	2	ENSORLT00000029546	ENSORLE00000276170	9	1	24669464	24669645	1	182	CAGG	24669526	24669529	left	CCCGGCTGAAGGAGAAGATCAGC	23	24669536	24669558	65	117	55.00000000000001	3	0|0|0|4	1600
zgc:85722	ENSORLG00000026094	2	ENSORLT00000029546	ENSORLE00000276170	9	1	24669464	24669645	1	182	AAGA	24669550	24669553	left	CCGGCTGGAGGAGGAGCGGGAGG	23	24669558	24669580	89	93	75.0	0	0|0|1|16	7000
zgc:85722	ENSORLG00000026094	2	ENSORLT00000029546	ENSORLE00000276170	9	1	24669464	24669645	1	182	AAGG	24669544	24669547	right	GGCTGAAGGAGAAGATCAGCCGG	23	24669539	24669561	83	99	55.00000000000001	3	0|0|0|2	800
zgc:85722	ENSORLG00000026094	2	ENSORLT00000029546	ENSORLE00000276170	9	1	24669464	24669645	1	182	AAGA	24669550	24669553	right	GAAGGAGAAGATCAGCCGGCTGG	23	24669543	24669565	89	93	60.0	0	0|0|3|3	3000
zgc:85722	ENSORLG00000026094	2	ENSORLT00000029546	ENSORLE00000276170	9	1	24669464	24669645	1	182	AAGA	24669550	24669553	right	CCAGGACCAGACCCGGCTGAAGG	23	24669525	24669547	89	93	70.0	1	0|0|0|3	1200
zgc:85722	ENSORLG00000026094	2	ENSORLT00000029546	ENSORLE00000276170	9	1	24669464	24669645	1	182	AAGG	24669544	24669547	left	CCAGACCCGGCTGAAGGAGAAGA	23	24669531	24669553	83	99	60.0	1	0|0|0|4	1600
zgc:85722	ENSORLG00000026094	2	ENSORLT00000029546	ENSORLE00000276170	9	1	24669464	24669645	1	182	AAGG	24669544	24669547	left	CCGGCTGAAGGAGAAGATCAGCC	23	24669537	24669559	83	99	55.00000000000001	2	0|0|0|0	0
zgc:85722	ENSORLG00000026094	2	ENSORLT00000029546	ENSORLE00000276170	9	1	24669464	24669645	1	182	CAGG	24669526	24669529	right	CGAGGCCACCATCCGGAACCTGG	23	24669501	24669523	65	117	70.0	2	0|0|1|0	600
zgc:85722	ENSORLG00000026094	2	ENSORLT00000029546	ENSORLE00000276170	9	1	24669464	24669645	1	182	CAGG	24669526	24669529	left	CCAGGACCAGACCCGGCTGAAGG	23	24669525	24669547	65	117	70.0	1	0|0|0|3	1200
zgc:85722	ENSORLG00000026094	2	ENSORLT00000029546	ENSORLE00000276170	9	1	24669464	24669645	1	182	AAGG	24669544	24669547	left	CCCGGCTGAAGGAGAAGATCAGC	23	24669536	24669558	83	99	55.00000000000001	3	0|0|0|4	1600
zgc:85722	ENSORLG00000026094	2	ENSORLT00000029546	ENSORLE00000309737	10	1	24669725	24669910	1	186	CAGA	24669820	24669823	left	CCCTGGAGGAGCTGGAGGAGAAG	23	24669825	24669847	98	88	60.0	0	0|0|3|72	20000
zgc:85722	ENSORLG00000026094	2	ENSORLT00000029546	ENSORLE00000309737	10	1	24669725	24669910	1	186	CAGA	24669820	24669823	left	CCTGGAGGAGCTGGAGGAGAAGC	23	24669826	24669848	98	88	65.0	0	0|0|7|32	17000
zgc:85722	ENSORLG00000026094	2	ENSORLT00000029546	ENSORLE00000309737	10	1	24669725	24669910	1	186	AAGG	24669806	24669809	right	GGAGACGCTGAGGTTCAAGGAGG	23	24669790	24669812	84	102	60.0	0	0|0|0|0	0
zgc:85722	ENSORLG00000026094	2	ENSORLT00000029546	ENSORLE00000309737	10	1	24669725	24669910	1	186	CAGA	24669820	24669823	right	GGCGCAGCTCAGAGCCCTGGAGG	23	24669811	24669833	98	88	75.0	1	0|0|0|5	2000
zgc:85722	ENSORLG00000026094	2	ENSORLT00000029546	ENSORLE00000309737	10	1	24669725	24669910	1	186	CAGA	24669820	24669823	right	GGAGGCGCAGCTCAGAGCCCTGG	23	24669808	24669830	98	88	75.0	2	0|0|0|8	3200
zgc:85722	ENSORLG00000026094	2	ENSORLT00000029546	ENSORLE00000309737	10	1	24669725	24669910	1	186	AAGG	24669806	24669809	right	ACTATGAGGAGGAGACGCTGAGG	23	24669780	24669802	84	102	55.00000000000001	0	0|0|0|2	800
gdap2	ENSORLG00000008331	21	ENSORLT00000010460	ENSORLE00000094123	1	1	1626459	1626683	1	225	CAGA	1626595	1626598	left	CCGGAGCGACGGCCCGCTCGGCC	23	1626600	1626622	96	86	85.0	3	0|0|0|0	0
gdap2	ENSORLG00000008331	21	ENSORLT00000010460	ENSORLE00000094123	1	1	1626459	1626683	1	225	AAGG	1626578	1626581	right	AGCAGCTGGACGGCGAAGGCGGG	23	1626563	1626585	79	103	70.0	0	0|0|1|3	1800
gdap2	ENSORLG00000008331	21	ENSORLT00000010460	ENSORLE00000094123	1	1	1626459	1626683	1	225	CAGA	1626586	1626589	right	CAGCAGCAGCTGGACGGCGAAGG	23	1626559	1626581	87	95	70.0	2	0|0|1|3	1800
gdap2	ENSORLG00000008331	21	ENSORLT00000010460	ENSORLE00000094123	1	1	1626459	1626683	1	225	CAGA	1626595	1626598	right	ACGGCGAAGGCGGGCAGACGCGG	23	1626572	1626594	96	86	75.0	1	0|0|0|0	0
gdap2	ENSORLG00000008331	21	ENSORLT00000010460	ENSORLE00000094123	1	1	1626459	1626683	1	225	CAGA	1626595	1626598	right	ACGCGGCAGAGCCGGAGCGACGG	23	1626589	1626611	96	86	75.0	1	0|0|0|0	0
gdap2	ENSORLG00000008331	21	ENSORLT00000010460	ENSORLE00000094123	1	1	1626459	1626683	1	225	AAGG	1626578	1626581	right	CGCCACGTGGCAGCAGCAGCTGG	23	1626549	1626571	79	103	75.0	1	0|0|0|3	1200
gdap2	ENSORLG00000008331	21	ENSORLT00000010460	ENSORLE00000094123	1	1	1626459	1626683	1	225	CAGA	1626595	1626598	right	GCGGGCAGACGCGGCAGAGCCGG	23	1626581	1626603	96	86	80.0	0	0|0|0|1	400
gdap2	ENSORLG00000008331	21	ENSORLT00000010460	ENSORLE00000094123	1	1	1626459	1626683	1	225	CAGA	1626586	1626589	right	ACGGCGAAGGCGGGCAGACGCGG	23	1626572	1626594	87	95	75.0	1	0|0|0|0	0
gdap2	ENSORLG00000008331	21	ENSORLT00000010460	ENSORLE00000094123	1	1	1626459	1626683	1	225	AAGG	1626578	1626581	right	CAGCAGCTGGACGGCGAAGGCGG	23	1626562	1626584	79	103	70.0	1	0|0|0|4	1600
gdap2	ENSORLG00000008331	21	ENSORLT00000010460	ENSORLE00000094123	1	1	1626459	1626683	1	225	AAGG	1626578	1626581	right	ACGTGGCAGCAGCAGCTGGACGG	23	1626553	1626575	79	103	65.0	2	0|0|0|2	800
gdap2	ENSORLG00000008331	21	ENSORLT00000010460	ENSORLE00000094123	1	1	1626459	1626683	1	225	AAGG	1626578	1626581	right	ACGGCGAAGGCGGGCAGACGCGG	23	1626572	1626594	79	103	75.0	1	0|0|0|0	0
gdap2	ENSORLG00000008331	21	ENSORLT00000010460	ENSORLE00000094123	1	1	1626459	1626683	1	225	CAGA	1626586	1626589	right	CAGCAGCTGGACGGCGAAGGCGG	23	1626562	1626584	87	95	70.0	1	0|0|0|4	1600
gdap2	ENSORLG00000008331	21	ENSORLT00000010460	ENSORLE00000094123	1	1	1626459	1626683	1	225	CAGA	1626586	1626589	right	AGCAGCTGGACGGCGAAGGCGGG	23	1626563	1626585	87	95	70.0	0	0|0|1|3	1800
gdap2	ENSORLG00000008331	21	ENSORLT00000010460	ENSORLE00000094123	1	1	1626459	1626683	1	225	CAGA	1626586	1626589	right	GCGGGCAGACGCGGCAGAGCCGG	23	1626581	1626603	87	95	80.0	0	0|0|0|1	400
gdap2	ENSORLG00000008331	21	ENSORLT00000010460	ENSORLE00000094128	2	1	1630304	1630443	1	140	AAGA	1630371	1630374	left	CCCCGTTTCTGACAGCATCCATC	23	1630376	1630398	70	70	50.0	0	0|0|0|0	0
gdap2	ENSORLG00000008331	21	ENSORLT00000010460	ENSORLE00000094128	2	1	1630304	1630443	1	140	AAGA	1630371	1630374	left	CCGTTTCTGACAGCATCCATCAG	23	1630378	1630400	70	70	45.0	1	0|0|1|2	1400
gdap2	ENSORLG00000008331	21	ENSORLT00000010460	ENSORLE00000094128	2	1	1630304	1630443	1	140	AAGA	1630371	1630374	left	CCCGTTTCTGACAGCATCCATCA	23	1630377	1630399	70	70	45.0	0	0|0|0|3	1200
slc1a2b	ENSORLG00000012070	6	ENSORLT00000037402	ENSORLE00000136674	2	1	22933450	22933298	-1	153	CAGA	22933393	22933390	left	CCCCTATCCACCCAGACATCGTC	23	22933405	22933383	93	60	55.00000000000001	0	0|0|0|0	0
slc1a2b	ENSORLG00000012070	6	ENSORLT00000037402	ENSORLE00000136674	2	1	22933450	22933298	-1	153	CAGA	22933393	22933390	left	CCTATCCACCCAGACATCGTCAT	23	22933403	22933381	93	60	50.0	0	0|0|0|0	0
slc1a2b	ENSORLG00000012070	6	ENSORLT00000037402	ENSORLE00000136674	2	1	22933450	22933298	-1	153	CAGA	22933393	22933390	left	CCCAGACATCGTCATGGTGATCG	23	22933395	22933373	93	60	50.0	0	0|0|0|1	400
slc1a2b	ENSORLG00000012070	6	ENSORLT00000037402	ENSORLE00000136674	2	1	22933450	22933298	-1	153	CAGA	22933393	22933390	left	CCACCCAGACATCGTCATGGTGA	23	22933398	22933376	93	60	55.00000000000001	0	0|0|0|5	2000
slc1a2b	ENSORLG00000012070	6	ENSORLT00000037402	ENSORLE00000136674	2	1	22933450	22933298	-1	153	CAGA	22933393	22933390	right	TATCCACCCAGACATCGTCATGG	23	22933401	22933379	93	60	50.0	0	0|0|0|1	400
slc1a2b	ENSORLG00000012070	6	ENSORLT00000037402	ENSORLE00000136674	2	1	22933450	22933298	-1	153	CAGA	22933393	22933390	left	CCAGACATCGTCATGGTGATCGC	23	22933394	22933372	93	60	55.00000000000001	0	0|0|0|1	400
slc1a2b	ENSORLG00000012070	6	ENSORLT00000037402	ENSORLE00000136674	2	1	22933450	22933298	-1	153	CAGA	22933393	22933390	left	CCCTATCCACCCAGACATCGTCA	23	22933404	22933382	93	60	50.0	0	0|0|0|0	0
slc1a2b	ENSORLG00000012070	6	ENSORLT00000037402	ENSORLE00000136675	3	1	22933121	22932871	-1	251	AAGG	22932984	22932981	right	CCCAAATTGAAGGAAAATCTGGG	23	22932993	22932971	111	140	35.0	0	0|0|0|0	0
slc1a2b	ENSORLG00000012070	6	ENSORLT00000037402	ENSORLE00000136675	3	1	22933121	22932871	-1	251	AAGG	22932984	22932981	left	CCAAATTGAAGGAAAATCTGGGA	23	22932992	22932970	111	140	35.0	0	0|0|0|2	800
slc1a2b	ENSORLG00000012070	6	ENSORLT00000037402	ENSORLE00000136675	3	1	22933121	22932871	-1	251	AAGG	22932984	22932981	right	CCCCAAATTGAAGGAAAATCTGG	23	22932994	22932972	111	140	40.0	0	0|0|0|0	0
slc1a2b	ENSORLG00000012070	6	ENSORLT00000037402	ENSORLE00000136675	3	1	22933121	22932871	-1	251	AAGG	22932968	22932965	right	CCCCAAATTGAAGGAAAATCTGG	23	22932994	22932972	95	156	40.0	0	0|0|0|0	0
slc1a2b	ENSORLG00000012070	6	ENSORLT00000037402	ENSORLE00000136675	3	1	22933121	22932871	-1	251	AAGG	22932968	22932965	right	CCCAAATTGAAGGAAAATCTGGG	23	22932993	22932971	95	156	35.0	0	0|0|0|0	0
slc1a2b	ENSORLG00000012070	6	ENSORLT00000037402	ENSORLE00000136675	3	1	22933121	22932871	-1	251	AAGG	22932984	22932981	left	CCCCAAATTGAAGGAAAATCTGG	23	22932994	22932972	111	140	35.0	0	0|0|0|0	0
slc1a2b	ENSORLG00000012070	6	ENSORLT00000037402	ENSORLE00000136675	3	1	22933121	22932871	-1	251	AAGG	22932984	22932981	left	CCCAAATTGAAGGAAAATCTGGG	23	22932993	22932971	111	140	35.0	0	0|0|0|0	0
slc1a2b	ENSORLG00000012070	6	ENSORLT00000037402	ENSORLE00000136675	3	1	22933121	22932871	-1	251	AAGA	22932953	22932950	left	CCAGCTTAGATGCCTTCTTCGAT	23	22932944	22932922	80	171	45.0	0	0|0|0|0	0
slc1a2b	ENSORLG00000012070	6	ENSORLT00000037402	ENSORLE00000136677	5	1	22932185	22932059	-1	127	CAGA	22932127	22932124	left	CCAGACTCATGATTGAATTCTTC	23	22932128	22932106	66	61	35.0	0	0|0|0|0	0
slc1a2b	ENSORLG00000012070	6	ENSORLT00000037402	ENSORLE00000136677	5	1	22932185	22932059	-1	127	CAGA	22932127	22932124	right	CATGGGTAAAATGGGAGAAAGGG	23	22932151	22932129	66	61	40.0	0	0|0|0|2	800
slc1a2b	ENSORLG00000012070	6	ENSORLT00000037402	ENSORLE00000136677	5	1	22932185	22932059	-1	127	CAGA	22932127	22932124	right	GCATGGGTAAAATGGGAGAAAGG	23	22932152	22932130	66	61	45.0	0	1|0|0|0	1000
pdhx	ENSORLG00000012036	6	ENSORLT00000015072	ENSORLE00000309404	1	1	22875798	22876640	1	843	CAGG	22876532	22876535	right	GGTCGTCAGGGAGCTCTGCTTGG	23	22876526	22876548	114	106	65.0	0	0|0|0|0	0
pdhx	ENSORLG00000012036	6	ENSORLT00000015072	ENSORLE00000309404	1	1	22875798	22876640	1	843	CAGG	22876532	22876535	right	GTCGTCAGGGAGCTCTGCTTGGG	23	22876527	22876549	114	106	60.0	0	0|0|0|0	0
pdhx	ENSORLG00000012036	6	ENSORLT00000015072	ENSORLE00000309404	1	1	22875798	22876640	1	843	CAGA	22876552	22876555	left	CCAATTTAAAAAATCAATATGTC	23	22876561	22876583	134	86	15.0	0	0|0|0|4	1600
pdhx	ENSORLG00000012036	6	ENSORLT00000015072	ENSORLE00000309404	1	1	22875798	22876640	1	843	CAGA	22876552	22876555	right	GGTCGTCAGGGAGCTCTGCTTGG	23	22876526	22876548	134	86	65.0	0	0|0|0|0	0
pdhx	ENSORLG00000012036	6	ENSORLT00000015072	ENSORLE00000309404	1	1	22875798	22876640	1	843	CAGG	22876532	22876535	right	ATGGCGGTCTCCTTGCGCCTGGG	23	22876505	22876527	114	106	65.0	1	0|0|0|0	0
pdhx	ENSORLG00000012036	6	ENSORLT00000015072	ENSORLE00000309404	1	1	22875798	22876640	1	843	CAGG	22876532	22876535	left	CCTGGGTCGTCAGGGAGCTCTGC	23	22876522	22876544	114	106	70.0	0	0|0|0|1	400
pdhx	ENSORLG00000012036	6	ENSORLT00000015072	ENSORLE00000309404	1	1	22875798	22876640	1	843	CAGA	22876552	22876555	right	GTCGTCAGGGAGCTCTGCTTGGG	23	22876527	22876549	134	86	60.0	0	0|0|0|0	0
pdhx	ENSORLG00000012036	6	ENSORLT00000015072	ENSORLE00000309404	1	1	22875798	22876640	1	843	CAGG	22876532	22876535	right	TCCTTGCGCCTGGGTCGTCAGGG	23	22876514	22876536	114	106	65.0	0	0|0|0|0	0
pdhx	ENSORLG00000012036	6	ENSORLT00000015072	ENSORLE00000309404	1	1	22875798	22876640	1	843	CAGG	22876532	22876535	right	CATGGCGGTCTCCTTGCGCCTGG	23	22876504	22876526	114	106	70.0	1	0|0|0|0	0
pdhx	ENSORLG00000012036	6	ENSORLT00000015072	ENSORLE00000136336	4	1	22884651	22884847	1	197	CAGA	22884745	22884748	left	CCTCACCAGATTCTCCATCTGCA	23	22884739	22884761	97	100	50.0	2	0|0|0|3	1200
pdhx	ENSORLG00000012036	6	ENSORLT00000015072	ENSORLE00000136336	4	1	22884651	22884847	1	197	AAGG	22884709	22884712	right	TGGCACTCTCATTGCCCTTCTGG	23	22884680	22884702	61	136	55.00000000000001	1	0|0|0|3	1200
pdhx	ENSORLG00000012036	6	ENSORLT00000015072	ENSORLE00000136336	4	1	22884651	22884847	1	197	CAGA	22884745	22884748	left	CCAGATTCTCCATCTGCAGCTCC	23	22884744	22884766	97	100	55.00000000000001	0	0|0|0|5	2000
pdhx	ENSORLG00000012036	6	ENSORLT00000015072	ENSORLE00000136336	4	1	22884651	22884847	1	197	CAGG	22884726	22884729	left	CCCTCACCAGATTCTCCATCTGC	23	22884738	22884760	78	119	50.0	2	0|0|0|5	2000
pdhx	ENSORLG00000012036	6	ENSORLT00000015072	ENSORLE00000136336	4	1	22884651	22884847	1	197	CAGA	22884745	22884748	left	CCCTCACCAGATTCTCCATCTGC	23	22884738	22884760	97	100	50.0	2	0|0|0|5	2000
pdhx	ENSORLG00000012036	6	ENSORLT00000015072	ENSORLE00000136336	4	1	22884651	22884847	1	197	CAGA	22884745	22884748	left	CCATCTGCAGCTCCCACGATTCC	23	22884753	22884775	97	100	60.0	0	0|0|0|2	800
pdhx	ENSORLG00000012036	6	ENSORLT00000015072	ENSORLE00000136336	4	1	22884651	22884847	1	197	AAGA	22884715	22884718	right	ATTGCCCTTCTGGTGGAGGAAGG	23	22884690	22884712	67	130	55.00000000000001	0	0|0|0|0	0
pdhx	ENSORLG00000012036	6	ENSORLT00000015072	ENSORLE00000136336	4	1	22884651	22884847	1	197	AAGG	22884709	22884712	left	CCTTCTGGTGGAGGAAGGACAAG	23	22884695	22884717	61	136	55.00000000000001	0	0|0|0|1	400
pdhx	ENSORLG00000012036	6	ENSORLT00000015072	ENSORLE00000136336	4	1	22884651	22884847	1	197	AAGG	22884709	22884712	right	CACTCTCATTGCCCTTCTGGTGG	23	22884683	22884705	61	136	55.00000000000001	0	0|0|0|0	0
pdhx	ENSORLG00000012036	6	ENSORLT00000015072	ENSORLE00000136336	4	1	22884651	22884847	1	197	CAGA	22884745	22884748	left	CCCCTCACCAGATTCTCCATCTG	23	22884737	22884759	97	100	50.0	2	0|0|0|1	400
pdhx	ENSORLG00000012036	6	ENSORLT00000015072	ENSORLE00000136336	4	1	22884651	22884847	1	197	CAGG	22884726	22884729	left	CCCCTCACCAGATTCTCCATCTG	23	22884737	22884759	78	119	50.0	2	0|0|0|1	400
pdhx	ENSORLG00000012036	6	ENSORLT00000015072	ENSORLE00000136336	4	1	22884651	22884847	1	197	AAGA	22884715	22884718	right	TCTCATTGCCCTTCTGGTGGAGG	23	22884686	22884708	67	130	55.00000000000001	0	0|0|0|2	800
pdhx	ENSORLG00000012036	6	ENSORLT00000015072	ENSORLE00000136336	4	1	22884651	22884847	1	197	AAGG	22884709	22884712	right	TCTCATTGCCCTTCTGGTGGAGG	23	22884686	22884708	61	136	55.00000000000001	0	0|0|0|2	800
pdhx	ENSORLG00000012036	6	ENSORLT00000015072	ENSORLE00000136336	4	1	22884651	22884847	1	197	AAGA	22884715	22884718	right	GGAAGGACAAGACTGGAAGCAGG	23	22884707	22884729	67	130	55.00000000000001	0	0|0|0|0	0
pdhx	ENSORLG00000012036	6	ENSORLT00000015072	ENSORLE00000136336	4	1	22884651	22884847	1	197	AAGG	22884709	22884712	right	TGGTGGAGGAAGGACAAGACTGG	23	22884700	22884722	61	136	55.00000000000001	0	0|0|0|1	400
pdhx	ENSORLG00000012036	6	ENSORLT00000015072	ENSORLE00000136336	4	1	22884651	22884847	1	197	CAGG	22884726	22884729	right	ACAAGACTGGAAGCAGGTTGAGG	23	22884713	22884735	78	119	50.0	0	0|0|0|0	0
pdhx	ENSORLG00000012036	6	ENSORLT00000015072	ENSORLE00000136336	4	1	22884651	22884847	1	197	AAGA	22884715	22884718	right	TGGTGGAGGAAGGACAAGACTGG	23	22884700	22884722	67	130	55.00000000000001	0	0|0|0|1	400
pdhx	ENSORLG00000012036	6	ENSORLT00000015072	ENSORLE00000136336	4	1	22884651	22884847	1	197	CAGG	22884726	22884729	right	TGGTGGAGGAAGGACAAGACTGG	23	22884700	22884722	78	119	55.00000000000001	0	0|0|0|1	400
dennd5a	ENSORLG00000007031	3	ENSORLT00000031074	ENSORLE00000258225	1		19826347	19825319	-1	1029	CAGA	19825414	19825411	left	CCACTGCGGAGAACCTTTAAGTC	23	19825408	19825386	93	222	50.0	0	0|0|0|0	0
dennd5a	ENSORLG00000007031	3	ENSORLT00000031074	ENSORLE00000258225	1		19826347	19825319	-1	1029	CAGA	19825414	19825411	right	ATTTTGAGCAGAGTCCACTGCGG	23	19825422	19825400	93	222	45.0	2	0|0|0|1	400
dennd5a	ENSORLG00000007031	3	ENSORLT00000031074	ENSORLE00000078855	2	1	19825101	19824423	-1	679	CAGA	19824942	19824939	left	CCTCTACCACATGCACAATGCGG	23	19824937	19824915	517	162	55.00000000000001	0	1|0|0|2	1800
dennd5a	ENSORLG00000007031	3	ENSORLT00000031074	ENSORLE00000078855	2	1	19825101	19824423	-1	679	CAGA	19824942	19824939	left	CCACATGCACAATGCGGAGCAGT	23	19824931	19824909	517	162	55.00000000000001	0	0|0|0|0	0
dennd5a	ENSORLG00000007031	3	ENSORLT00000031074	ENSORLE00000078855	2	1	19825101	19824423	-1	679	CAGG	19824715	19824712	left	CCTGCAGGAAGGTACTGCAGCAG	23	19824719	19824697	290	389	60.0	2	0|0|0|3	1200
dennd5a	ENSORLG00000007031	3	ENSORLT00000031074	ENSORLE00000078855	2	1	19825101	19824423	-1	679	CAGA	19824558	19824555	right	ACGGGGCCATTGTGTGCCAGAGG	23	19824575	19824553	133	546	65.0	0	1|0|0|0	1000
dennd5a	ENSORLG00000007031	3	ENSORLT00000031074	ENSORLE00000078855	2	1	19825101	19824423	-1	679	CAGG	19824723	19824720	right	TGGCTTTTGCTCAGGCCTGCAGG	23	19824734	19824712	298	381	60.0	2	0|0|0|2	800
dennd5a	ENSORLG00000007031	3	ENSORLT00000031074	ENSORLE00000078855	2	1	19825101	19824423	-1	679	AAGG	19824878	19824875	left	CCGAAAGGATCTGAGGACCAGCG	23	19824882	19824860	453	226	55.00000000000001	0	N/A	N/A
dennd5a	ENSORLG00000007031	3	ENSORLT00000031074	ENSORLE00000078855	2	1	19825101	19824423	-1	679	CAGA	19825024	19825021	left	CCTTCATCATCACCAGAGAGGAC	23	19825037	19825015	599	80	50.0	0	0|0|1|3	1800
dennd5a	ENSORLG00000007031	3	ENSORLT00000031074	ENSORLE00000078855	2	1	19825101	19824423	-1	679	CAGG	19824723	19824720	right	TTTTGCTCAGGCCTGCAGGAAGG	23	19824730	19824708	298	381	55.00000000000001	1	1|0|0|4	2600
dennd5a	ENSORLG00000007031	3	ENSORLT00000031074	ENSORLE00000078855	2	1	19825101	19824423	-1	679	CAGA	19824558	19824555	left	CCAGAGGCCGAGCACCTCCGAAC	23	19824559	19824537	133	546	70.0	3	0|0|0|0	0
dennd5a	ENSORLG00000007031	3	ENSORLT00000031074	ENSORLE00000078855	2	1	19825101	19824423	-1	679	CAGA	19825024	19825021	right	CTCCTTCATCATCACCAGAGAGG	23	19825039	19825017	599	80	50.0	0	0|0|0|7	2800
dennd5a	ENSORLG00000007031	3	ENSORLT00000031074	ENSORLE00000078855	2	1	19825101	19824423	-1	679	CAGG	19824715	19824712	right	TTTTGCTCAGGCCTGCAGGAAGG	23	19824730	19824708	290	389	55.00000000000001	1	1|0|0|4	2600
dennd5a	ENSORLG00000007031	3	ENSORLT00000031074	ENSORLE00000078855	2	1	19825101	19824423	-1	679	CAGA	19824942	19824939	left	CCATGCAGACCCTCTACCACATG	23	19824947	19824925	517	162	55.00000000000001	0	0|0|0|0	0
dennd5a	ENSORLG00000007031	3	ENSORLT00000031074	ENSORLE00000078855	2	1	19825101	19824423	-1	679	CAGG	19824690	19824687	left	CCAGGCTGTCACTTCGCCCCAGC	23	19824691	19824669	265	414	70.0	2	0|0|0|1	400
dennd5a	ENSORLG00000007031	3	ENSORLT00000031074	ENSORLE00000078855	2	1	19825101	19824423	-1	679	AAGG	19824878	19824875	left	CCCCGAAAGGATCTGAGGACCAG	23	19824884	19824862	453	226	55.00000000000001	0	0|0|0|1	400
dennd5a	ENSORLG00000007031	3	ENSORLT00000031074	ENSORLE00000078855	2	1	19825101	19824423	-1	679	AAGG	19824711	19824708	left	CCTGCAGGAAGGTACTGCAGCAG	23	19824719	19824697	286	393	60.0	2	0|0|0|3	1200
dennd5a	ENSORLG00000007031	3	ENSORLT00000031074	ENSORLE00000078855	2	1	19825101	19824423	-1	679	CAGG	19824723	19824720	left	CCATGGCTTTTGCTCAGGCCTGC	23	19824737	19824715	298	381	60.0	2	0|0|0|1	400
dennd5a	ENSORLG00000007031	3	ENSORLT00000031074	ENSORLE00000078855	2	1	19825101	19824423	-1	679	CAGA	19824942	19824939	left	CCCTCTACCACATGCACAATGCG	23	19824938	19824916	517	162	50.0	0	0|0|0|0	0
dennd5a	ENSORLG00000007031	3	ENSORLT00000031074	ENSORLE00000078855	2	1	19825101	19824423	-1	679	CAGA	19825024	19825021	left	CCAGAGAGGACGGCTCTCGGACG	23	19825025	19825003	599	80	70.0	3	0|0|0|0	0
dennd5a	ENSORLG00000007031	3	ENSORLT00000031074	ENSORLE00000078855	2	1	19825101	19824423	-1	679	CAGG	19824715	19824712	right	AACGCCCATGGCTTTTGCTCAGG	23	19824742	19824720	290	389	55.00000000000001	1	1|0|0|0	1000
dennd5a	ENSORLG00000007031	3	ENSORLT00000031074	ENSORLE00000078855	2	1	19825101	19824423	-1	679	CAGA	19824558	19824555	left	CCATTGTGTGCCAGAGGCCGAGC	23	19824569	19824547	133	546	65.0	1	0|0|0|1	400
dennd5a	ENSORLG00000007031	3	ENSORLT00000031074	ENSORLE00000078855	2	1	19825101	19824423	-1	679	AAGG	19824878	19824875	left	CCCACCACCCCGAAAGGATCTGA	23	19824891	19824869	453	226	55.00000000000001	0	0|0|0|2	800
dennd5a	ENSORLG00000007031	3	ENSORLT00000031074	ENSORLE00000078855	2	1	19825101	19824423	-1	679	AAGG	19824878	19824875	right	CACCACCCCGAAAGGATCTGAGG	23	19824889	19824867	453	226	60.0	0	0|0|0|0	0
dennd5a	ENSORLG00000007031	3	ENSORLT00000031074	ENSORLE00000078855	2	1	19825101	19824423	-1	679	CAGA	19824558	19824555	left	CCGAGCACCTCCGAACTGCCGCT	23	19824552	19824530	133	546	65.0	1	0|0|0|1	400
dennd5a	ENSORLG00000007031	3	ENSORLT00000031074	ENSORLE00000078855	2	1	19825101	19824423	-1	679	AAGG	19824711	19824708	right	TGGCTTTTGCTCAGGCCTGCAGG	23	19824734	19824712	286	393	60.0	2	0|0|0|2	800
dennd5a	ENSORLG00000007031	3	ENSORLT00000031074	ENSORLE00000078855	2	1	19825101	19824423	-1	679	AAGG	19824878	19824875	left	CCCCACCACCCCGAAAGGATCTG	23	19824892	19824870	453	226	60.0	0	0|0|0|3	1200
dennd5a	ENSORLG00000007031	3	ENSORLT00000031074	ENSORLE00000078855	2	1	19825101	19824423	-1	679	AAGG	19824878	19824875	left	CCACCCCGAAAGGATCTGAGGAC	23	19824887	19824865	453	226	60.0	0	0|0|0|0	0
dennd5a	ENSORLG00000007031	3	ENSORLT00000031074	ENSORLE00000078855	2	1	19825101	19824423	-1	679	AAGG	19824878	19824875	left	CCCGAAAGGATCTGAGGACCAGC	23	19824883	19824861	453	226	55.00000000000001	0	0|0|0|1	400
dennd5a	ENSORLG00000007031	3	ENSORLT00000031074	ENSORLE00000078855	2	1	19825101	19824423	-1	679	AAGG	19824878	19824875	left	CCACCACCCCGAAAGGATCTGAG	23	19824890	19824868	453	226	60.0	0	0|0|1|1	1000
dennd5a	ENSORLG00000007031	3	ENSORLT00000031074	ENSORLE00000078855	2	1	19825101	19824423	-1	679	CAGG	19824723	19824720	left	CCTGCAGGAAGGTACTGCAGCAG	23	19824719	19824697	298	381	60.0	2	0|0|0|3	1200
dennd5a	ENSORLG00000007031	3	ENSORLT00000031074	ENSORLE00000078855	2	1	19825101	19824423	-1	679	CAGA	19825024	19825021	right	TTCATCATCACCAGAGAGGACGG	23	19825035	19825013	599	80	45.0	0	0|0|0|1	400
dennd5a	ENSORLG00000007031	3	ENSORLT00000031074	ENSORLE00000078857	4	1	19820161	19819850	-1	312	CAGG	19820005	19820002	right	CAGAGGGAAACATCCTCTCTAGG	23	19820034	19820012	153	159	50.0	2	0|0|0|1	400
dennd5a	ENSORLG00000007031	3	ENSORLT00000031074	ENSORLE00000078857	4	1	19820161	19819850	-1	312	CAGA	19820064	19820061	left	CCAGGAGATCTCAGAGGTGCTCA	23	19820075	19820053	212	100	55.00000000000001	0	0|0|1|1	1000
dennd5a	ENSORLG00000007031	3	ENSORLT00000031074	ENSORLE00000078857	4	1	19820161	19819850	-1	312	CAGA	19820034	19820031	left	CCAGAGGGAAACATCCTCTCTAG	23	19820035	19820013	182	130	50.0	1	0|0|0|1	400
dennd5a	ENSORLG00000007031	3	ENSORLT00000031074	ENSORLE00000078857	4	1	19820161	19819850	-1	312	CAGA	19820064	19820061	right	GTTCATCCAGGAGATCTCAGAGG	23	19820081	19820059	212	100	50.0	0	0|0|0|2	800
dennd5a	ENSORLG00000007031	3	ENSORLT00000031074	ENSORLE00000078857	4	1	19820161	19819850	-1	312	CAGG	19820005	19820002	right	GGGACAGCCAGGCCGCATACAGG	23	19820013	19819991	153	159	70.0	1	1|0|0|0	1000
dennd5a	ENSORLG00000007031	3	ENSORLT00000031074	ENSORLE00000078857	4	1	19820161	19819850	-1	312	CAGG	19820074	19820071	right	GTTCATCCAGGAGATCTCAGAGG	23	19820081	19820059	222	90	50.0	0	0|0|0|2	800
dennd5a	ENSORLG00000007031	3	ENSORLT00000031074	ENSORLE00000078857	4	1	19820161	19819850	-1	312	CAGG	19820005	19820002	left	CCGCATACAGGAGCTTTCGATCC	23	19820001	19819979	153	159	50.0	0	0|0|0|0	0
dennd5a	ENSORLG00000007031	3	ENSORLT00000031074	ENSORLE00000078857	4	1	19820161	19819850	-1	312	CAGG	19819994	19819991	left	CCAGGCCGCATACAGGAGCTTTC	23	19820006	19819984	142	170	60.0	0	0|0|0|0	0
dennd5a	ENSORLG00000007031	3	ENSORLT00000031074	ENSORLE00000078857	4	1	19820161	19819850	-1	312	CAGA	19820034	19820031	right	TCCTTCAACGTGTCTCCAGAGGG	23	19820050	19820028	182	130	50.0	0	1|0|0|0	1000
dennd5a	ENSORLG00000007031	3	ENSORLT00000031074	ENSORLE00000078857	4	1	19820161	19819850	-1	312	CAGA	19820034	19820031	right	GTCCTTCAACGTGTCTCCAGAGG	23	19820051	19820029	182	130	55.00000000000001	1	1|0|0|0	1000
dennd5a	ENSORLG00000007031	3	ENSORLT00000031074	ENSORLE00000078857	4	1	19820161	19819850	-1	312	CAGG	19820005	19820002	left	CCAGGCCGCATACAGGAGCTTTC	23	19820006	19819984	153	159	60.0	0	0|0|0|0	0
dennd5a	ENSORLG00000007031	3	ENSORLT00000031074	ENSORLE00000078857	4	1	19820161	19819850	-1	312	CAGG	19819994	19819991	left	CCGCATACAGGAGCTTTCGATCC	23	19820001	19819979	142	170	50.0	0	0|0|0|0	0
dennd5a	ENSORLG00000007031	3	ENSORLT00000031074	ENSORLE00000078857	4	1	19820161	19819850	-1	312	CAGA	19820064	19820061	right	CAACAAATTGGAGTTCATCCAGG	23	19820093	19820071	212	100	40.0	0	1|0|0|4	2600
dennd5a	ENSORLG00000007031	3	ENSORLT00000031074	ENSORLE00000078857	4	1	19820161	19819850	-1	312	CAGG	19820005	19820002	right	AGAGGGAAACATCCTCTCTAGGG	23	19820033	19820011	153	159	45.0	2	1|0|0|0	1000
dennd5a	ENSORLG00000007031	3	ENSORLT00000031074	ENSORLE00000078857	4	1	19820161	19819850	-1	312	CAGG	19820074	19820071	left	CCAGGAGATCTCAGAGGTGCTCA	23	19820075	19820053	222	90	55.00000000000001	0	0|0|1|1	1000
dennd5a	ENSORLG00000007031	3	ENSORLT00000031074	ENSORLE00000078858	5		19818292	19818077	-1	216	CAGA	19818162	19818159	left	CCCAAATGTTTGCAGACTACGAA	23	19818174	19818152	83	133	35.0	0	0|0|0|0	0
dennd5a	ENSORLG00000007031	3	ENSORLT00000031074	ENSORLE00000078858	5		19818292	19818077	-1	216	CAGG	19818182	19818179	left	CCAAATGTTTGCAGACTACGAAG	23	19818173	19818151	103	113	40.0	0	0|0|0|1	400
dennd5a	ENSORLG00000007031	3	ENSORLT00000031074	ENSORLE00000078858	5		19818292	19818077	-1	216	CAGG	19818182	19818179	left	CCAACAGGTTCACCCAAATGTTT	23	19818186	19818164	103	113	40.0	0	0|0|0|3	1200
dennd5a	ENSORLG00000007031	3	ENSORLT00000031074	ENSORLE00000078858	5		19818292	19818077	-1	216	CAGA	19818162	19818159	left	CCAAATGTTTGCAGACTACGAAG	23	19818173	19818151	83	133	40.0	0	0|0|0|1	400
dennd5a	ENSORLG00000007031	3	ENSORLT00000031074	ENSORLE00000078858	5		19818292	19818077	-1	216	CAGG	19818182	19818179	left	CCCAAATGTTTGCAGACTACGAA	23	19818174	19818152	103	113	35.0	0	0|0|0|0	0
dennd5a	ENSORLG00000007031	3	ENSORLT00000031074	ENSORLE00000078858	5		19818292	19818077	-1	216	AAGA	19818226	19818223	right	GCGGTTTCACTGTGACGAAGAGG	23	19818254	19818232	147	69	55.00000000000001	1	1|0|0|0	1000
dennd5a	ENSORLG00000007031	3	ENSORLT00000031074	ENSORLE00000078862	6	1	19817984	19817750	-1	235	CAGA	19817921	19817918	left	CCCAGATGTTCGCCTCCTTCATC	23	19817923	19817901	169	66	50.0	1	0|0|0|5	2000
dennd5a	ENSORLG00000007031	3	ENSORLT00000031074	ENSORLE00000078862	6	1	19817984	19817750	-1	235	AAGG	19817867	19817864	right	GATTCTCTGCCACGATGATGAGG	23	19817892	19817870	115	120	50.0	0	1|0|0|0	1000
dennd5a	ENSORLG00000007031	3	ENSORLT00000031074	ENSORLE00000078862	6	1	19817984	19817750	-1	235	CAGA	19817921	19817918	left	CCAGATGTTCGCCTCCTTCATCG	23	19817922	19817900	169	66	55.00000000000001	1	0|0|0|0	0
dennd5a	ENSORLG00000007031	3	ENSORLT00000031074	ENSORLE00000078862	6	1	19817984	19817750	-1	235	AAGG	19817867	19817864	right	AGGAGAAGGAGCACACACTGAGG	23	19817872	19817850	115	120	55.00000000000001	0	0|0|2|1	1600
dennd5a	ENSORLG00000007031	3	ENSORLT00000031074	ENSORLE00000078862	6	1	19817984	19817750	-1	235	CAGA	19817921	19817918	left	CCTCCTTCATCGACAGCAAGATT	23	19817911	19817889	169	66	45.0	0	0|0|0|1	400
dennd5a	ENSORLG00000007031	3	ENSORLT00000031074	ENSORLE00000078862	6	1	19817984	19817750	-1	235	AAGA	19817828	19817825	left	CCGTGTGGATAAGATCCGCATGC	23	19817838	19817816	76	159	50.0	2	0|0|0|2	800
dennd5a	ENSORLG00000007031	3	ENSORLT00000031074	ENSORLE00000078862	6	1	19817984	19817750	-1	235	AAGA	19817828	19817825	left	CCCGTGTGGATAAGATCCGCATG	23	19817839	19817817	76	159	50.0	2	0|0|0|0	0
dennd5a	ENSORLG00000007031	3	ENSORLT00000031074	ENSORLE00000078862	6	1	19817984	19817750	-1	235	AAGA	19817828	19817825	left	CCGCATGCTGAATGTCCGGACCC	23	19817823	19817801	76	159	60.0	2	0|0|0|7	2800
dennd5a	ENSORLG00000007031	3	ENSORLT00000031074	ENSORLE00000078862	6	1	19817984	19817750	-1	235	AAGA	19817828	19817825	right	GAGGGTGTTCGACACCCGTGTGG	23	19817853	19817831	76	159	65.0	4	1|0|0|0	1000
dennd5a	ENSORLG00000007031	3	ENSORLT00000031074	ENSORLE00000078862	6	1	19817984	19817750	-1	235	AAGA	19817894	19817891	left	CCTTCATCGACAGCAAGATTCTC	23	19817908	19817886	142	93	45.0	0	0|0|0|2	800
dennd5a	ENSORLG00000007031	3	ENSORLT00000031074	ENSORLE00000078862	6	1	19817984	19817750	-1	235	AAGA	19817894	19817891	left	CCACGATGATGAGGAGAAGGAGC	23	19817883	19817861	142	93	55.00000000000001	0	0|0|0|3	1200
dennd5a	ENSORLG00000007031	3	ENSORLT00000031074	ENSORLE00000078862	6	1	19817984	19817750	-1	235	CAGA	19817921	19817918	right	GCCCTTCCTGTCACGCTTCTTGG	23	19817949	19817927	169	66	60.0	0	1|0|0|0	1000
vps33a	ENSORLG00000012053	9	ENSORLT00000015093	ENSORLE00000136518	3	1	18259547	18259674	1	128	AAGA	18259607	18259610	left	CCAATGCTGATGTGAAGAACATA	23	18259593	18259615	63	65	35.0	1	0|0|0|4	1600
vps33a	ENSORLG00000012053	9	ENSORLT00000015093	ENSORLE00000136519	4	1	18259789	18259975	1	187	AAGG	18259875	18259878	right	GCTCTGTGAGCAGAGACTGAAGG	23	18259849	18259871	89	98	55.00000000000001	3	0|0|0|0	0
vps33a	ENSORLG00000012053	9	ENSORLT00000015093	ENSORLE00000136519	4	1	18259789	18259975	1	187	AAGG	18259868	18259871	left	CCAAGGCGTGCTAGGTTCTTTTA	23	18259873	18259895	82	105	45.0	3	0|0|0|0	0
vps33a	ENSORLG00000012053	9	ENSORLT00000015093	ENSORLE00000136519	4	1	18259789	18259975	1	187	AAGG	18259875	18259878	right	CTGAAGGACCAAGGCGTGCTAGG	23	18259865	18259887	89	98	60.0	1	0|0|0|0	0
vps33a	ENSORLG00000012053	9	ENSORLT00000015093	ENSORLE00000136519	4	1	18259789	18259975	1	187	AAGG	18259875	18259878	left	CCAAGGCGTGCTAGGTTCTTTTA	23	18259873	18259895	89	98	45.0	3	0|0|0|0	0
vps33a	ENSORLG00000012053	9	ENSORLT00000015093	ENSORLE00000136519	4	1	18259789	18259975	1	187	AAGG	18259868	18259871	right	GAGCAGAGACTGAAGGACCAAGG	23	18259856	18259878	82	105	55.00000000000001	0	0|0|0|1	400
vps33a	ENSORLG00000012053	9	ENSORLT00000015093	ENSORLE00000136519	4	1	18259789	18259975	1	187	CAGA	18259859	18259862	right	GCTCTGTGAGCAGAGACTGAAGG	23	18259849	18259871	73	114	55.00000000000001	3	0|0|0|0	0
vps33a	ENSORLG00000012053	9	ENSORLT00000015093	ENSORLE00000136522	7		18264508	18264701	1	194	AAGA	18264585	18264588	left	CCAAGAAGCTGCAGCTAAACTCG	23	18264583	18264605	80	114	50.0	2	0|0|0|4	1600
vps33a	ENSORLG00000012053	9	ENSORLT00000015093	ENSORLE00000136522	7		18264508	18264701	1	194	AAGA	18264585	18264588	left	CCCAAGAAGCTGCAGCTAAACTC	23	18264582	18264604	80	114	45.0	2	0|0|1|0	600
vps33a	ENSORLG00000012053	9	ENSORLT00000015093	ENSORLE00000136522	7		18264508	18264701	1	194	CAGA	18264577	18264580	left	CCCAAGAAGCTGCAGCTAAACTC	23	18264582	18264604	72	122	45.0	2	0|0|1|0	600
vps33a	ENSORLG00000012053	9	ENSORLT00000015093	ENSORLE00000136522	7		18264508	18264701	1	194	AAGA	18264585	18264588	left	CCACAGAGCCCAAGAAGCTGCAG	23	18264574	18264596	80	114	60.0	0	0|1|0|9	4400
vps33a	ENSORLG00000012053	9	ENSORLT00000015093	ENSORLE00000136522	7		18264508	18264701	1	194	AAGA	18264565	18264568	left	CCACAGAGCCCAAGAAGCTGCAG	23	18264574	18264596	60	134	60.0	0	0|1|0|9	4400
vps33a	ENSORLG00000012053	9	ENSORLT00000015093	ENSORLE00000136522	7		18264508	18264701	1	194	CAGA	18264577	18264580	left	CCACAGAGCCCAAGAAGCTGCAG	23	18264574	18264596	72	122	60.0	0	0|1|0|9	4400
vps33a	ENSORLG00000012053	9	ENSORLT00000015093	ENSORLE00000136522	7		18264508	18264701	1	194	CAGA	18264622	18264625	right	GGAGCTGTACGCAGAGATCCGGG	23	18264611	18264633	117	77	60.0	0	0|0|0|0	0
vps33a	ENSORLG00000012053	9	ENSORLT00000015093	ENSORLE00000136522	7		18264508	18264701	1	194	CAGA	18264622	18264625	left	CCGGGACAAGAACTTTAACGCTG	23	18264629	18264651	117	77	45.0	0	0|0|0|0	0
vps33a	ENSORLG00000012053	9	ENSORLT00000015093	ENSORLE00000136522	7		18264508	18264701	1	194	AAGA	18264565	18264568	left	CCACCCACAGAGCCCAAGAAGCT	23	18264570	18264592	60	134	60.0	0	0|0|0|4	1600
vps33a	ENSORLG00000012053	9	ENSORLT00000015093	ENSORLE00000136522	7		18264508	18264701	1	194	AAGA	18264565	18264568	left	CCCACAGAGCCCAAGAAGCTGCA	23	18264573	18264595	60	134	55.00000000000001	0	0|0|0|4	1600
vps33a	ENSORLG00000012053	9	ENSORLT00000015093	ENSORLE00000136522	7		18264508	18264701	1	194	CAGA	18264577	18264580	left	CCCACAGAGCCCAAGAAGCTGCA	23	18264573	18264595	72	122	55.00000000000001	0	0|0|0|4	1600
vps33a	ENSORLG00000012053	9	ENSORLT00000015093	ENSORLE00000136522	7		18264508	18264701	1	194	CAGA	18264577	18264580	left	CCAAGAAGCTGCAGCTAAACTCG	23	18264583	18264605	72	122	50.0	2	0|0|0|4	1600
vps33a	ENSORLG00000012053	9	ENSORLT00000015093	ENSORLE00000136522	7		18264508	18264701	1	194	CAGA	18264622	18264625	right	AGGAGCTGTACGCAGAGATCCGG	23	18264610	18264632	117	77	55.00000000000001	0	0|0|0|0	0
vps33a	ENSORLG00000012053	9	ENSORLT00000015093	ENSORLE00000136522	7		18264508	18264701	1	194	CAGA	18264577	18264580	left	CCACCCACAGAGCCCAAGAAGCT	23	18264570	18264592	72	122	60.0	0	0|0|0|4	1600
vps33a	ENSORLG00000012053	9	ENSORLT00000015093	ENSORLE00000136522	7		18264508	18264701	1	194	AAGA	18264585	18264588	left	CCCACAGAGCCCAAGAAGCTGCA	23	18264573	18264595	80	114	55.00000000000001	0	0|0|0|4	1600
iffo2b	ENSORLG00000004412	5	ENSORLT00000005539	ENSORLE00000048420	1	1	9145107	9145582	1	476	CAGG	9145452	9145455	right	TATGAGACCCTGCAGGGGCCTGG	23	9145440	9145462	348	128	65.0	1	0|0|0|5	2000
iffo2b	ENSORLG00000004412	5	ENSORLT00000005539	ENSORLE00000048420	1	1	9145107	9145582	1	476	CAGA	9145480	9145483	right	GTCACGTGGACGCACCCAGATGG	23	9145464	9145486	376	100	65.0	0	0|0|0|0	0
iffo2b	ENSORLG00000004412	5	ENSORLT00000005539	ENSORLE00000048420	1	1	9145107	9145582	1	476	CAGG	9145452	9145455	right	GAGCGCTATGAGACCCTGCAGGG	23	9145434	9145456	348	128	60.0	1	0|0|0|0	0
iffo2b	ENSORLG00000004412	5	ENSORLT00000005539	ENSORLE00000048420	1	1	9145107	9145582	1	476	CAGA	9145516	9145519	right	ACACCATCACCCCAGAAGTGAGG	23	9145504	9145526	412	64	55.00000000000001	0	0|0|0|0	0
iffo2b	ENSORLG00000004412	5	ENSORLT00000005539	ENSORLE00000048420	1	1	9145107	9145582	1	476	CAGA	9145385	9145388	right	GGTCCCGGATCCAGACTGCCCGG	23	9145374	9145396	281	195	70.0	1	0|0|0|1	400
iffo2b	ENSORLG00000004412	5	ENSORLT00000005539	ENSORLE00000048420	1	1	9145107	9145582	1	476	CAGA	9145385	9145388	left	CCGGCACCATCTGGAGCTTCACC	23	9145393	9145415	281	195	60.0	0	0|0|0|2	800
iffo2b	ENSORLG00000004412	5	ENSORLT00000005539	ENSORLE00000048420	1	1	9145107	9145582	1	476	CAGG	9145311	9145314	left	CCAGCTGCAGCAGGCCCTGCAGC	23	9145301	9145323	207	269	75.0	7	0|0|2|9	4800
iffo2b	ENSORLG00000004412	5	ENSORLT00000005539	ENSORLE00000048420	1	1	9145107	9145582	1	476	CAGA	9145365	9145368	left	CCGTGCAGACGGACGGTCCCGGA	23	9145360	9145382	261	215	70.0	2	0|0|0|0	0
iffo2b	ENSORLG00000004412	5	ENSORLT00000005539	ENSORLE00000048420	1	1	9145107	9145582	1	476	CAGA	9145480	9145483	right	GACGCACCCAGATGGAGTTGGGG	23	9145472	9145494	376	100	60.0	0	0|0|0|14	5600
iffo2b	ENSORLG00000004412	5	ENSORLT00000005539	ENSORLE00000048420	1	1	9145107	9145582	1	476	CAGA	9145365	9145368	right	GAGGTGGCCGTGCAGACGGACGG	23	9145353	9145375	261	215	70.0	1	0|0|0|3	1200
iffo2b	ENSORLG00000004412	5	ENSORLT00000005539	ENSORLE00000048420	1	1	9145107	9145582	1	476	CAGA	9145385	9145388	left	CCGGATCCAGACTGCCCGGCACC	23	9145378	9145400	281	195	70.0	1	0|0|0|0	0
iffo2b	ENSORLG00000004412	5	ENSORLT00000005539	ENSORLE00000048420	1	1	9145107	9145582	1	476	CAGA	9145516	9145519	left	CCCAGAAGTGAGGGCGCTGTACA	23	9145514	9145536	412	64	55.00000000000001	0	0|0|0|1	400
iffo2b	ENSORLG00000004412	5	ENSORLT00000005539	ENSORLE00000048420	1	1	9145107	9145582	1	476	CAGA	9145365	9145368	right	ACACCCGTTCGCCCGCGAGGTGG	23	9145337	9145359	261	215	75.0	2	0|0|0|0	0
iffo2b	ENSORLG00000004412	5	ENSORLT00000005539	ENSORLE00000048420	1	1	9145107	9145582	1	476	CAGA	9145516	9145519	left	CCAGAAGTGAGGGCGCTGTACAA	23	9145515	9145537	412	64	55.00000000000001	0	0|0|0|1	400
iffo2b	ENSORLG00000004412	5	ENSORLT00000005539	ENSORLE00000048420	1	1	9145107	9145582	1	476	CAGG	9145452	9145455	left	CCCTGCAGGGGCCTGGAGTCACG	23	9145447	9145469	348	128	70.0	2	0|0|0|1	400
iffo2b	ENSORLG00000004412	5	ENSORLT00000005539	ENSORLE00000048420	1	1	9145107	9145582	1	476	CAGA	9145480	9145483	left	CCCAGATGGAGTTGGGGTTCAAA	23	9145478	9145500	376	100	45.0	0	0|0|0|1	400
iffo2b	ENSORLG00000004412	5	ENSORLT00000005539	ENSORLE00000048420	1	1	9145107	9145582	1	476	CAGA	9145385	9145388	right	GCCGTGCAGACGGACGGTCCCGG	23	9145359	9145381	281	195	75.0	2	0|0|0|0	0
iffo2b	ENSORLG00000004412	5	ENSORLT00000005539	ENSORLE00000048420	1	1	9145107	9145582	1	476	CAGA	9145385	9145388	left	CCCGGATCCAGACTGCCCGGCAC	23	9145377	9145399	281	195	70.0	1	0|0|0|0	0
iffo2b	ENSORLG00000004412	5	ENSORLT00000005539	ENSORLE00000048420	1	1	9145107	9145582	1	476	CAGA	9145516	9145519	left	CCATCACCCCAGAAGTGAGGGCG	23	9145507	9145529	412	64	65.0	1	0|0|0|1	400
iffo2b	ENSORLG00000004412	5	ENSORLT00000005539	ENSORLE00000048420	1	1	9145107	9145582	1	476	AAGG	9145429	9145432	left	CCGGAGGCAAGGAGAGCGCTATG	23	9145421	9145443	325	151	60.0	2	0|0|0|0	0
iffo2b	ENSORLG00000004412	5	ENSORLT00000005539	ENSORLE00000048420	1	1	9145107	9145582	1	476	CAGA	9145480	9145483	right	TGGACGCACCCAGATGGAGTTGG	23	9145470	9145492	376	100	60.0	0	0|0|0|1	400
iffo2b	ENSORLG00000004412	5	ENSORLT00000005539	ENSORLE00000048420	1	1	9145107	9145582	1	476	CAGG	9145452	9145455	right	AGCGCTATGAGACCCTGCAGGGG	23	9145435	9145457	348	128	60.0	1	0|0|0|0	0
iffo2b	ENSORLG00000004412	5	ENSORLT00000005539	ENSORLE00000048420	1	1	9145107	9145582	1	476	AAGG	9145429	9145432	right	GGAGCTTCACCCACATCCGGAGG	23	9145405	9145427	325	151	65.0	1	0|0|0|0	0
iffo2b	ENSORLG00000004412	5	ENSORLT00000005539	ENSORLE00000048420	1	1	9145107	9145582	1	476	CAGA	9145385	9145388	left	CCCGGCACCATCTGGAGCTTCAC	23	9145392	9145414	281	195	60.0	0	0|0|0|1	400
iffo2b	ENSORLG00000004412	5	ENSORLT00000005539	ENSORLE00000048420	1	1	9145107	9145582	1	476	CAGA	9145516	9145519	right	CACCATCACCCCAGAAGTGAGGG	23	9145505	9145527	412	64	55.00000000000001	1	0|0|0|0	0
iffo2b	ENSORLG00000004412	5	ENSORLT00000005539	ENSORLE00000048420	1	1	9145107	9145582	1	476	CAGA	9145385	9145388	left	CCAGACTGCCCGGCACCATCTGG	23	9145384	9145406	281	195	70.0	1	0|0|0|0	0
iffo2b	ENSORLG00000004412	5	ENSORLT00000005539	ENSORLE00000048420	1	1	9145107	9145582	1	476	CAGG	9145311	9145314	left	CCCTGCAGCGACCGCAGTACCGA	23	9145315	9145337	207	269	65.0	0	0|0|0|1	400
iffo2b	ENSORLG00000004412	5	ENSORLT00000005539	ENSORLE00000048420	1	1	9145107	9145582	1	476	AAGG	9145429	9145432	right	TCTGGAGCTTCACCCACATCCGG	23	9145402	9145424	325	151	55.00000000000001	0	0|0|0|1	400
iffo2b	ENSORLG00000004412	5	ENSORLT00000005539	ENSORLE00000048420	1	1	9145107	9145582	1	476	AAGG	9145429	9145432	left	CCACATCCGGAGGCAAGGAGAGC	23	9145415	9145437	325	151	65.0	2	0|0|0|1	400
iffo2b	ENSORLG00000004412	5	ENSORLT00000005539	ENSORLE00000048420	1	1	9145107	9145582	1	476	CAGA	9145365	9145368	right	CCGCGAGGTGGCCGTGCAGACGG	23	9145349	9145371	261	215	75.0	1	0|0|0|0	0
iffo2b	ENSORLG00000004412	5	ENSORLT00000005539	ENSORLE00000048420	1	1	9145107	9145582	1	476	CAGG	9145452	9145455	left	CCTGGAGTCACGTGGACGCACCC	23	9145458	9145480	348	128	70.0	1	0|0|0|1	400
iffo2b	ENSORLG00000004412	5	ENSORLT00000005539	ENSORLE00000048420	1	1	9145107	9145582	1	476	CAGA	9145480	9145483	left	CCAGATGGAGTTGGGGTTCAAAT	23	9145479	9145501	376	100	45.0	0	0|0|1|5	2600
iffo2b	ENSORLG00000004412	5	ENSORLT00000005539	ENSORLE00000048420	1	1	9145107	9145582	1	476	CAGG	9145452	9145455	left	CCTGCAGGGGCCTGGAGTCACGT	23	9145448	9145470	348	128	70.0	2	0|0|0|2	800
iffo2b	ENSORLG00000004412	5	ENSORLT00000005539	ENSORLE00000048420	1	1	9145107	9145582	1	476	CAGA	9145516	9145519	left	CCCCAGAAGTGAGGGCGCTGTAC	23	9145513	9145535	412	64	60.0	0	0|0|0|2	800
iffo2b	ENSORLG00000004412	5	ENSORLT00000005539	ENSORLE00000048420	1	1	9145107	9145582	1	476	CAGA	9145365	9145368	right	GCCGTGCAGACGGACGGTCCCGG	23	9145359	9145381	261	215	75.0	2	0|0|0|0	0
iffo2b	ENSORLG00000004412	5	ENSORLT00000005539	ENSORLE00000048420	1	1	9145107	9145582	1	476	CAGA	9145365	9145368	left	CCCGGATCCAGACTGCCCGGCAC	23	9145377	9145399	261	215	70.0	1	0|0|0|0	0
iffo2b	ENSORLG00000004412	5	ENSORLT00000005539	ENSORLE00000048420	1	1	9145107	9145582	1	476	CAGA	9145480	9145483	right	GGACGCACCCAGATGGAGTTGGG	23	9145471	9145493	376	100	60.0	0	0|0|0|3	1200
iffo2b	ENSORLG00000004412	5	ENSORLT00000005539	ENSORLE00000048420	1	1	9145107	9145582	1	476	CAGG	9145311	9145314	left	CCTGCAGCGACCGCAGTACCGAC	23	9145316	9145338	207	269	70.0	0	0|0|0|2	800
ehf	ENSORLG00000011996	6	ENSORLT00000041105	ENSORLE00000135958	2		22863518	22863775	1	258	AAGA	22863704	22863707	left	CCTGAGCTACCAAGATTTCCTAC	23	22863693	22863715	189	69	45.0	1	0|0|0|1	400
ehf	ENSORLG00000011996	6	ENSORLT00000041105	ENSORLE00000135958	2		22863518	22863775	1	258	CAGG	22863592	22863595	right	GCAAGTTTCAGGTGTGGGAGTGG	23	22863584	22863606	77	181	55.00000000000001	0	0|0|0|1	400
ehf	ENSORLG00000011996	6	ENSORLT00000041105	ENSORLE00000135958	2		22863518	22863775	1	258	CAGG	22863613	22863616	right	GGAGTGGCTGCAGCAGGTCATGG	23	22863600	22863622	98	160	65.0	2	0|0|0|9	3600
ehf	ENSORLG00000011996	6	ENSORLT00000041105	ENSORLE00000135958	2		22863518	22863775	1	258	AAGA	22863704	22863707	left	CCAAGATTTCCTACGTGCAGCAG	23	22863702	22863724	189	69	50.0	0	0|0|0|0	0
ehf	ENSORLG00000011996	6	ENSORLT00000041105	ENSORLE00000135958	2		22863518	22863775	1	258	CAGG	22863613	22863616	right	GCAAGTTTCAGGTGTGGGAGTGG	23	22863584	22863606	98	160	55.00000000000001	0	0|0|0|1	400
ehf	ENSORLG00000011996	6	ENSORLT00000041105	ENSORLE00000135958	2		22863518	22863775	1	258	AAGA	22863704	22863707	left	CCTACGTGCAGCAGGCAGCGTGG	23	22863711	22863733	189	69	70.0	1	N/A	N/A
ehf	ENSORLG00000011996	6	ENSORLT00000041105	ENSORLE00000135958	2		22863518	22863775	1	258	CAGA	22863631	22863634	left	CCAGATCGATGCCTCCAGCATTC	23	22863630	22863652	116	142	55.00000000000001	1	0|0|0|0	0
ehf	ENSORLG00000011996	6	ENSORLT00000041105	ENSORLE00000135958	2		22863518	22863775	1	258	CAGG	22863592	22863595	right	CTGGAGCAAGTTTCAGGTGTGGG	23	22863579	22863601	77	181	50.0	0	0|0|0|1	400
ehf	ENSORLG00000011996	6	ENSORLT00000041105	ENSORLE00000135958	2		22863518	22863775	1	258	CAGG	22863592	22863595	right	TCTGGAGCAAGTTTCAGGTGTGG	23	22863578	22863600	77	181	50.0	0	0|0|0|4	1600
ehf	ENSORLG00000011996	6	ENSORLT00000041105	ENSORLE00000135958	2		22863518	22863775	1	258	CAGA	22863631	22863634	left	CCTCCAGCATTCCCTTACAAAAT	23	22863641	22863663	116	142	40.0	0	0|0|0|3	1200
sinhcafl	ENSORLG00000022601	3	ENSORLT00000043575	ENSORLE00000078433	2	1	19800699	19800567	-1	133	AAGA	19800637	19800634	left	CCTCCAGCTCTCGCTTCACAGAC	23	19800627	19800605	68	65	60.0	0	0|0|0|4	1600
sinhcafl	ENSORLG00000022601	3	ENSORLT00000043575	ENSORLE00000078433	2	1	19800699	19800567	-1	133	AAGA	19800637	19800634	left	CCAAGTCCTCCAGCTCTCGCTTC	23	19800633	19800611	68	65	60.0	2	0|0|0|4	1600
errfi1a	ENSORLG00000022916	5	ENSORLT00000038404	ENSORLE00000046289	1	1	8841864	8842072	1	209	CAGG	8842002	8842005	left	CCAGGGCGGCTTCTGTCACAGCA	23	8842001	8842023	87	68	65.0	2	0|0|0|0	0
errfi1a	ENSORLG00000022916	5	ENSORLT00000038404	ENSORLE00000046289	1	1	8841864	8842072	1	209	CAGG	8842002	8842005	left	CCTTCCTCCAGGGCGGCTTCTGT	23	8841994	8842016	87	68	65.0	1	0|0|0|7	2800
errfi1a	ENSORLG00000022916	5	ENSORLT00000038404	ENSORLE00000046289	1	1	8841864	8842072	1	209	CAGG	8842002	8842005	left	CCTCCAGGGCGGCTTCTGTCACA	23	8841998	8842020	87	68	65.0	1	0|0|0|0	0
errfi1a	ENSORLG00000022916	5	ENSORLT00000038404	ENSORLE00000046289	1	1	8841864	8842072	1	209	CAGG	8842002	8842005	right	ATACAAAACCCCTTCCTCCAGGG	23	8841984	8842006	87	68	45.0	0	0|0|0|1	400
errfi1a	ENSORLG00000022916	5	ENSORLT00000038404	ENSORLE00000046289	1	1	8841864	8842072	1	209	CAGG	8842002	8842005	left	CCCTTCCTCCAGGGCGGCTTCTG	23	8841993	8842015	87	68	65.0	1	0|0|0|3	1200
errfi1a	ENSORLG00000022916	5	ENSORLT00000038404	ENSORLE00000046289	1	1	8841864	8842072	1	209	CAGG	8842002	8842005	right	CAAAACCCCTTCCTCCAGGGCGG	23	8841987	8842009	87	68	60.0	1	0|0|0|0	0
errfi1a	ENSORLG00000022916	5	ENSORLT00000038404	ENSORLE00000046289	1	1	8841864	8842072	1	209	CAGG	8842002	8842005	left	CCCCTTCCTCCAGGGCGGCTTCT	23	8841992	8842014	87	68	65.0	1	0|0|0|3	1200
errfi1a	ENSORLG00000022916	5	ENSORLT00000038404	ENSORLE00000259410	3	1	8842499	8845869	1	3371	CAGA	8842671	8842674	left	CCGACAGATGTTCCAAACCCTTG	23	8842667	8842689	175	859	45.0	0	0|0|0|0	0
errfi1a	ENSORLG00000022916	5	ENSORLT00000038404	ENSORLE00000259410	3	1	8842499	8845869	1	3371	AAGG	8842639	8842642	right	AAGCTGTCAGTTAAGGACTGTGG	23	8842627	8842649	143	891	45.0	1	0|0|0|4	1600
errfi1a	ENSORLG00000022916	5	ENSORLT00000038404	ENSORLE00000259410	3	1	8842499	8845869	1	3371	CAGA	8842595	8842598	left	CCCAAGCCCTACAGATGAAGACC	23	8842584	8842606	99	935	50.0	0	0|0|0|0	0
errfi1a	ENSORLG00000022916	5	ENSORLT00000038404	ENSORLE00000259410	3	1	8842499	8845869	1	3371	CAGA	8842671	8842674	left	CCCGACAGATGTTCCAAACCCTT	23	8842666	8842688	175	859	45.0	0	0|0|0|0	0
errfi1a	ENSORLG00000022916	5	ENSORLT00000038404	ENSORLE00000259410	3	1	8842499	8845869	1	3371	CAGA	8842836	8842839	right	GATATGGACAGCTTCACAGACGG	23	8842820	8842842	340	694	45.0	0	0|0|0|1	400
errfi1a	ENSORLG00000022916	5	ENSORLT00000038404	ENSORLE00000259410	3	1	8842499	8845869	1	3371	CAGA	8842595	8842598	right	CCCTACAGATGAAGACCAGGTGG	23	8842590	8842612	99	935	55.00000000000001	0	0|0|0|1	400
errfi1a	ENSORLG00000022916	5	ENSORLT00000038404	ENSORLE00000259410	3	1	8842499	8845869	1	3371	CAGA	8842595	8842598	left	CCCCAAGCCCTACAGATGAAGAC	23	8842583	8842605	99	935	50.0	0	0|0|0|1	400
errfi1a	ENSORLG00000022916	5	ENSORLT00000038404	ENSORLE00000259410	3	1	8842499	8845869	1	3371	CAGA	8842709	8842712	left	CCTACAAACAGACATCTGCCATG	23	8842701	8842723	213	821	45.0	1	0|0|0|0	0
errfi1a	ENSORLG00000022916	5	ENSORLT00000038404	ENSORLE00000259410	3	1	8842499	8845869	1	3371	CAGA	8842595	8842598	left	CCCTACAGATGAAGACCAGGTGG	23	8842590	8842612	99	935	50.0	0	0|0|0|1	400
errfi1a	ENSORLG00000022916	5	ENSORLT00000038404	ENSORLE00000259410	3	1	8842499	8845869	1	3371	CAGG	8842606	8842609	left	CCGTCATTCCTGAAGCTGTCAGT	23	8842615	8842637	110	924	45.0	1	0|0|0|1	400
errfi1a	ENSORLG00000022916	5	ENSORLT00000038404	ENSORLE00000259410	3	1	8842499	8845869	1	3371	AAGA	8842601	8842604	right	CCCTACAGATGAAGACCAGGTGG	23	8842590	8842612	105	929	55.00000000000001	0	0|0|0|1	400
errfi1a	ENSORLG00000022916	5	ENSORLT00000038404	ENSORLE00000259410	3	1	8842499	8845869	1	3371	CAGA	8842709	8842712	left	CCATGAACAAGCTATAGACAATG	23	8842719	8842741	213	821	35.0	1	0|0|0|0	0
errfi1a	ENSORLG00000022916	5	ENSORLT00000038404	ENSORLE00000259410	3	1	8842499	8845869	1	3371	AAGA	8842601	8842604	left	CCAGGTGGTTCCGTCATTCCTGA	23	8842605	8842627	105	929	55.00000000000001	2	0|0|0|0	0
errfi1a	ENSORLG00000022916	5	ENSORLT00000038404	ENSORLE00000259410	3	1	8842499	8845869	1	3371	CAGA	8842836	8842839	right	AGCTTCACAGACGGAGCTTCCGG	23	8842829	8842851	340	694	55.00000000000001	1	0|0|0|0	0
errfi1a	ENSORLG00000022916	5	ENSORLT00000038404	ENSORLE00000259410	3	1	8842499	8845869	1	3371	AAGA	8842601	8842604	left	CCTACAGATGAAGACCAGGTGGT	23	8842591	8842613	105	929	50.0	1	0|0|0|1	400
errfi1a	ENSORLG00000022916	5	ENSORLT00000038404	ENSORLE00000259410	3	1	8842499	8845869	1	3371	CAGA	8842709	8842712	left	CCCTACAAACAGACATCTGCCAT	23	8842700	8842722	213	821	40.0	1	0|0|0|1	400
errfi1a	ENSORLG00000022916	5	ENSORLT00000038404	ENSORLE00000259410	3	1	8842499	8845869	1	3371	CAGA	8842595	8842598	left	CCTACAGATGAAGACCAGGTGGT	23	8842591	8842613	99	935	50.0	1	0|0|0|1	400
errfi1a	ENSORLG00000022916	5	ENSORLT00000038404	ENSORLE00000259410	3	1	8842499	8845869	1	3371	AAGA	8842601	8842604	left	CCCTACAGATGAAGACCAGGTGG	23	8842590	8842612	105	929	50.0	0	0|0|0|1	400
errfi1a	ENSORLG00000022916	5	ENSORLT00000038404	ENSORLE00000259410	3	1	8842499	8845869	1	3371	CAGA	8842861	8842864	right	AGACGGAGCTTCCGGGACTGTGG	23	8842837	8842859	365	669	65.0	2	0|0|0|0	0
errfi1a	ENSORLG00000022916	5	ENSORLT00000038404	ENSORLE00000259410	3	1	8842499	8845869	1	3371	CAGA	8842671	8842674	left	CCAAACCCTTGCCTCCAATTCCC	23	8842679	8842701	175	859	55.00000000000001	0	0|0|0|0	0
errfi1a	ENSORLG00000022916	5	ENSORLT00000038404	ENSORLE00000259410	3	1	8842499	8845869	1	3371	CAGA	8842595	8842598	right	AAGCCCTACAGATGAAGACCAGG	23	8842587	8842609	99	935	50.0	0	0|0|0|1	400
errfi1a	ENSORLG00000022916	5	ENSORLT00000038404	ENSORLE00000259410	3	1	8842499	8845869	1	3371	CAGA	8842836	8842839	left	CCGGGACTGTGGGCAGATTAACT	23	8842848	8842870	340	694	50.0	0	0|0|0|0	0
errfi1a	ENSORLG00000022916	5	ENSORLT00000038404	ENSORLE00000259410	3	1	8842499	8845869	1	3371	CAGA	8842671	8842674	left	CCACGGACACCCGACAGATGTTC	23	8842657	8842679	175	859	60.0	0	0|0|0|0	0
errfi1a	ENSORLG00000022916	5	ENSORLT00000038404	ENSORLE00000259410	3	1	8842499	8845869	1	3371	AAGA	8842601	8842604	right	AAGCCCTACAGATGAAGACCAGG	23	8842587	8842609	105	929	50.0	0	0|0|0|1	400
errfi1a	ENSORLG00000022916	5	ENSORLT00000038404	ENSORLE00000259410	3	1	8842499	8845869	1	3371	CAGA	8842836	8842839	right	GCTTCACAGACGGAGCTTCCGGG	23	8842830	8842852	340	694	60.0	0	0|0|0|0	0
errfi1a	ENSORLG00000022916	5	ENSORLT00000038404	ENSORLE00000259410	3	1	8842499	8845869	1	3371	CAGA	8842709	8842712	left	CCCCTACAAACAGACATCTGCCA	23	8842699	8842721	213	821	45.0	1	0|0|0|2	800
errfi1a	ENSORLG00000022916	5	ENSORLT00000038404	ENSORLE00000259410	3	1	8842499	8845869	1	3371	CAGA	8842595	8842598	left	CCAGGTGGTTCCGTCATTCCTGA	23	8842605	8842627	99	935	55.00000000000001	2	0|0|0|0	0
errfi1a	ENSORLG00000022916	5	ENSORLT00000038404	ENSORLE00000259410	3	1	8842499	8845869	1	3371	CAGA	8842595	8842598	left	CCAAGCCCTACAGATGAAGACCA	23	8842585	8842607	99	935	50.0	0	0|0|0|0	0
errfi1a	ENSORLG00000022916	5	ENSORLT00000038404	ENSORLE00000259410	3	1	8842499	8845869	1	3371	CAGG	8842606	8842609	right	CCCTACAGATGAAGACCAGGTGG	23	8842590	8842612	110	924	55.00000000000001	0	0|0|0|1	400
errfi1a	ENSORLG00000022916	5	ENSORLT00000038404	ENSORLE00000259410	3	1	8842499	8845869	1	3371	CAGA	8842861	8842864	left	CCGGGACTGTGGGCAGATTAACT	23	8842848	8842870	365	669	50.0	0	0|0|0|0	0
errfi1a	ENSORLG00000022916	5	ENSORLT00000038404	ENSORLE00000259410	3	1	8842499	8845869	1	3371	CAGG	8842606	8842609	left	CCAGGTGGTTCCGTCATTCCTGA	23	8842605	8842627	110	924	55.00000000000001	2	0|0|0|0	0
errfi1a	ENSORLG00000022916	5	ENSORLT00000038404	ENSORLE00000259410	3	1	8842499	8845869	1	3371	CAGA	8842861	8842864	right	GACGGAGCTTCCGGGACTGTGGG	23	8842838	8842860	365	669	65.0	2	0|0|0|0	0
zranb2	ENSORLG00000006527	4	ENSORLT00000008192	ENSORLE00000073366	1	1	10263830	10263996	1	167	AAGG	10263930	10263933	left	CCTGGCGCAAAAAGGCACAAATA	23	10263919	10263941	103	64	45.0	1	0|0|0|1	400
zranb2	ENSORLG00000006527	4	ENSORLT00000008192	ENSORLE00000073366	1	1	10263830	10263996	1	167	AAGG	10263930	10263933	right	AGATCCTGAGCACGCTGTCCTGG	23	10263901	10263923	103	64	60.0	0	0|0|0|0	0
qtrt1	ENSORLG00000006865	8	ENSORLT00000029515	ENSORLE00000233025	1		9403369	9403656	1	288	CAGG	9403564	9403567	left	CCGGTCGGAACACAGGGGACCCT	23	9403552	9403574	198	90	65.0	1	0|0|0|0	0
qtrt1	ENSORLG00000006865	8	ENSORLT00000029515	ENSORLE00000233025	1		9403369	9403656	1	288	CAGG	9403564	9403567	right	GGAACACAGGGGACCCTGAAGGG	23	9403558	9403580	198	90	60.0	2	0|0|0|0	0
qtrt1	ENSORLG00000006865	8	ENSORLT00000029515	ENSORLE00000233025	1		9403369	9403656	1	288	CAGG	9403564	9403567	left	CCCTGAAGGGGATCACTGTGGAT	23	9403571	9403593	198	90	50.0	0	0|0|0|0	0
qtrt1	ENSORLG00000006865	8	ENSORLT00000029515	ENSORLE00000233025	1		9403369	9403656	1	288	AAGG	9403576	9403579	left	CCCTGAAGGGGATCACTGTGGAT	23	9403571	9403593	210	78	50.0	0	0|0|0|0	0
qtrt1	ENSORLG00000006865	8	ENSORLT00000029515	ENSORLE00000233025	1		9403369	9403656	1	288	AAGG	9403576	9403579	left	CCTGAAGGGGATCACTGTGGATC	23	9403572	9403594	210	78	55.00000000000001	1	0|0|0|2	800
qtrt1	ENSORLG00000006865	8	ENSORLT00000029515	ENSORLE00000233025	1		9403369	9403656	1	288	AAGG	9403576	9403579	right	TCATGCCGGTCGGAACACAGGGG	23	9403547	9403569	210	78	60.0	0	0|0|0|0	0
qtrt1	ENSORLG00000006865	8	ENSORLT00000029515	ENSORLE00000233025	1		9403369	9403656	1	288	AAGG	9403576	9403579	right	GACCCTGAAGGGGATCACTGTGG	23	9403569	9403591	210	78	60.0	1	0|0|0|3	1200
qtrt1	ENSORLG00000006865	8	ENSORLT00000029515	ENSORLE00000233025	1		9403369	9403656	1	288	CAGG	9403564	9403567	right	TCATGCCGGTCGGAACACAGGGG	23	9403547	9403569	198	90	60.0	0	0|0|0|0	0
qtrt1	ENSORLG00000006865	8	ENSORLT00000029515	ENSORLE00000233025	1		9403369	9403656	1	288	CAGA	9403497	9403500	left	CCAGAGCTTGTGATCTGACCCTG	23	9403496	9403518	131	157	55.00000000000001	0	0|0|0|2	800
qtrt1	ENSORLG00000006865	8	ENSORLT00000029515	ENSORLE00000233025	1		9403369	9403656	1	288	CAGG	9403564	9403567	left	CCTGAAGGGGATCACTGTGGATC	23	9403572	9403594	198	90	55.00000000000001	1	0|0|0|2	800
qtrt1	ENSORLG00000006865	8	ENSORLT00000029515	ENSORLE00000233025	1		9403369	9403656	1	288	CAGG	9403564	9403567	right	ACTCCGGTTTTCATGCCGGTCGG	23	9403537	9403559	198	90	55.00000000000001	2	0|0|0|0	0
qtrt1	ENSORLG00000006865	8	ENSORLT00000029515	ENSORLE00000233025	1		9403369	9403656	1	288	CAGA	9403497	9403500	left	CCGGTGACTAAAGCCAGAGCTTG	23	9403483	9403505	131	157	50.0	1	0|0|0|0	0
qtrt1	ENSORLG00000006865	8	ENSORLT00000029515	ENSORLE00000233025	1		9403369	9403656	1	288	CAGG	9403564	9403567	right	CGGAACACAGGGGACCCTGAAGG	23	9403557	9403579	198	90	65.0	2	0|0|0|0	0
qtrt1	ENSORLG00000006865	8	ENSORLT00000029515	ENSORLE00000233025	1		9403369	9403656	1	288	CAGG	9403564	9403567	right	TTCATGCCGGTCGGAACACAGGG	23	9403546	9403568	198	90	55.00000000000001	0	0|0|0|0	0
qtrt1	ENSORLG00000006865	8	ENSORLT00000029515	ENSORLE00000233025	1		9403369	9403656	1	288	AAGG	9403576	9403579	right	GGAACACAGGGGACCCTGAAGGG	23	9403558	9403580	210	78	60.0	2	0|0|0|0	0
qtrt1	ENSORLG00000006865	8	ENSORLT00000029515	ENSORLE00000233025	1		9403369	9403656	1	288	CAGG	9403564	9403567	right	GAACACAGGGGACCCTGAAGGGG	23	9403559	9403581	198	90	60.0	2	0|0|0|1	400
qtrt1	ENSORLG00000006865	8	ENSORLT00000029515	ENSORLE00000233025	1		9403369	9403656	1	288	AAGG	9403576	9403579	right	GAACACAGGGGACCCTGAAGGGG	23	9403559	9403581	210	78	60.0	2	0|0|0|1	400
qtrt1	ENSORLG00000006865	8	ENSORLT00000029515	ENSORLE00000077035	4	1	9404102	9404296	1	195	AAGA	9404165	9404168	left	CCATGCACAGATCCATACGATGG	23	9404171	9404193	66	129	50.0	1	0|0|0|0	0
qtrt1	ENSORLG00000006865	8	ENSORLT00000029515	ENSORLE00000077035	4	1	9404102	9404296	1	195	AAGA	9404165	9404168	right	GCAGTACCGTGAAGGGGCCCCGG	23	9404138	9404160	66	129	70.0	1	0|0|0|0	0
qtrt1	ENSORLG00000006865	8	ENSORLT00000029515	ENSORLE00000077035	4	1	9404102	9404296	1	195	AAGA	9404165	9404168	left	CCCCGGGTGGAAGAGGCCATGCA	23	9404155	9404177	66	129	65.0	1	0|0|0|0	0
qtrt1	ENSORLG00000006865	8	ENSORLT00000029515	ENSORLE00000077035	4	1	9404102	9404296	1	195	CAGA	9404178	9404181	right	CCATGCACAGATCCATACGATGG	23	9404171	9404193	79	116	50.0	0	0|0|0|0	0
qtrt1	ENSORLG00000006865	8	ENSORLT00000029515	ENSORLE00000077035	4	1	9404102	9404296	1	195	CAGA	9404178	9404181	left	CCATGCACAGATCCATACGATGG	23	9404171	9404193	79	116	50.0	1	0|0|0|0	0
qtrt1	ENSORLG00000006865	8	ENSORLT00000029515	ENSORLE00000077035	4	1	9404102	9404296	1	195	AAGA	9404165	9404168	left	CCCGGGTGGAAGAGGCCATGCAC	23	9404156	9404178	66	129	65.0	1	0|0|0|1	400
qtrt1	ENSORLG00000006865	8	ENSORLT00000029515	ENSORLE00000077035	4	1	9404102	9404296	1	195	AAGA	9404165	9404168	right	TACCGTGAAGGGGCCCCGGGTGG	23	9404142	9404164	66	129	75.0	1	0|0|0|0	0
qtrt1	ENSORLG00000006865	8	ENSORLT00000029515	ENSORLE00000077035	4	1	9404102	9404296	1	195	AAGA	9404165	9404168	left	CCGGGTGGAAGAGGCCATGCACA	23	9404157	9404179	66	129	60.0	1	0|0|0|1	400
qtrt1	ENSORLG00000006865	8	ENSORLT00000029515	ENSORLE00000077035	4	1	9404102	9404296	1	195	AAGA	9404165	9404168	right	CAGTACCGTGAAGGGGCCCCGGG	23	9404139	9404161	66	129	70.0	1	0|0|0|1	400
qtrt1	ENSORLG00000006865	8	ENSORLT00000029515	ENSORLE00000077035	4	1	9404102	9404296	1	195	AAGA	9404165	9404168	right	GAAGGGGCCCCGGGTGGAAGAGG	23	9404148	9404170	66	129	75.0	0	0|0|0|1	400
qtrt1	ENSORLG00000006865	8	ENSORLT00000029515	ENSORLE00000077035	4	1	9404102	9404296	1	195	CAGA	9404178	9404181	left	CCATACGATGGCTGGATCGCTGC	23	9404183	9404205	79	116	60.0	2	0|0|0|0	0
itpr2	ENSORLG00000011375	6	ENSORLT00000014247	ENSORLE00000129348	6	1	21652225	21652425	1	201	AAGA	21652335	21652338	right	GTCCACTGCATCGAAACACACGG	23	21652312	21652334	113	88	50.0	1	0|0|0|1	400
itpr2	ENSORLG00000011375	6	ENSORLT00000014247	ENSORLE00000129348	6	1	21652225	21652425	1	201	AAGA	21652335	21652338	left	CCAAATACCTCAAGTTTTTGGAA	23	21652343	21652365	113	88	30.0	0	0|0|0|1	400
itpr2	ENSORLG00000011375	6	ENSORLT00000014247	ENSORLE00000129349	7	1	21653535	21653786	1	252	AAGA	21653599	21653602	right	GCTGAAAGATCTGATGCGCTCGG	23	21653594	21653616	67	185	50.0	0	0|0|0|0	0
itpr2	ENSORLG00000011375	6	ENSORLT00000014247	ENSORLE00000129349	7	1	21653535	21653786	1	252	AAGG	21653692	21653695	left	CCGCCTGCACTGAAGGCAAAAAC	23	21653680	21653702	160	92	50.0	1	0|0|0|2	800
itpr2	ENSORLG00000011375	6	ENSORLT00000014247	ENSORLE00000129349	7	1	21653535	21653786	1	252	AAGG	21653692	21653695	left	CCTGCACTGAAGGCAAAAACGTG	23	21653683	21653705	160	92	50.0	1	0|0|0|0	0
itpr2	ENSORLG00000011375	6	ENSORLT00000014247	ENSORLE00000129353	11	1	21654561	21654742	1	182	AAGA	21654657	21654660	right	TGCAGCGGGCAGCTAAAGATTGG	23	21654642	21654664	99	83	55.00000000000001	1	0|0|0|2	800
itpr2	ENSORLG00000011375	6	ENSORLT00000014247	ENSORLE00000129353	11	1	21654561	21654742	1	182	AAGA	21654623	21654626	left	CCATCTGTCGCTCAAGATCCATA	23	21654610	21654632	65	117	45.0	0	0|0|0|0	0
itpr2	ENSORLG00000011375	6	ENSORLT00000014247	ENSORLE00000129353	11	1	21654561	21654742	1	182	AAGA	21654623	21654626	left	CCAGCACGGTGCAGCGGGCAGCT	23	21654633	21654655	65	117	75.0	1	0|0|0|0	0
itpr2	ENSORLG00000011375	6	ENSORLT00000014247	ENSORLE00000129353	11	1	21654561	21654742	1	182	AAGA	21654623	21654626	left	CCATACCAGCACGGTGCAGCGGG	23	21654628	21654650	65	117	70.0	1	0|0|0|0	0
itpr2	ENSORLG00000011375	6	ENSORLT00000014247	ENSORLE00000129353	11	1	21654561	21654742	1	182	AAGA	21654657	21654660	right	CCATACCAGCACGGTGCAGCGGG	23	21654628	21654650	99	83	65.0	1	0|0|0|0	0
itpr2	ENSORLG00000011375	6	ENSORLT00000014247	ENSORLE00000129357	15	1	21666634	21666815	1	182	CAGA	21666709	21666712	right	CCAGTGTCTTCTAGACTGCGTGG	23	21666680	21666702	78	104	55.00000000000001	3	0|0|0|0	0
itpr2	ENSORLG00000011375	6	ENSORLT00000014247	ENSORLE00000129357	15	1	21666634	21666815	1	182	CAGA	21666709	21666712	right	CTGCGTGGGAGCGTCAGAGCTGG	23	21666695	21666717	78	104	70.0	0	0|0|0|0	0
itpr2	ENSORLG00000011375	6	ENSORLT00000014247	ENSORLE00000129357	15	1	21666634	21666815	1	182	CAGA	21666709	21666712	right	CAGTGTCTTCTAGACTGCGTGGG	23	21666681	21666703	78	104	50.0	3	0|0|0|1	400
itpr2	ENSORLG00000011375	6	ENSORLT00000014247	ENSORLE00000129358	16	1	21666900	21667080	1	181	AAGA	21666985	21666988	left	CCGAGCCACTGTGTCCGTCAACA	23	21666992	21667014	88	93	55.00000000000001	3	0|0|0|0	0
itpr2	ENSORLG00000011375	6	ENSORLT00000014247	ENSORLE00000129358	16	1	21666900	21667080	1	181	AAGA	21666985	21666988	right	TTTCTATGACCGCATGCGTTTGG	23	21666956	21666978	88	93	45.0	0	0|0|0|0	0
itpr2	ENSORLG00000011375	6	ENSORLT00000014247	ENSORLE00000129358	16	1	21666900	21667080	1	181	AAGA	21666985	21666988	left	CCACTGTGTCCGTCAACATGTTT	23	21666997	21667019	88	93	45.0	3	0|0|0|0	0
itpr2	ENSORLG00000011375	6	ENSORLT00000014247	ENSORLE00000129359	17	1	21668584	21668831	1	248	AAGG	21668655	21668658	left	CCTCCAAGGCCTTCTGTGCCTTC	23	21668650	21668672	74	174	60.0	2	0|0|0|1	400
itpr2	ENSORLG00000011375	6	ENSORLT00000014247	ENSORLE00000129359	17	1	21668584	21668831	1	248	AAGG	21668655	21668658	left	CCTTCTGTGCCTTCAGGAAGGAA	23	21668659	21668681	74	174	50.0	2	0|0|0|5	2000
itpr2	ENSORLG00000011375	6	ENSORLT00000014247	ENSORLE00000129359	17	1	21668584	21668831	1	248	AAGG	21668655	21668658	left	CCAAGGCCTTCTGTGCCTTCAGG	23	21668653	21668675	74	174	60.0	1	0|0|0|4	1600
med22	ENSORLG00000028347	9	ENSORLT00000044356	ENSORLE00000128952	1	1	17123854	17123304	-1	551	AAGA	17123369	17123366	right	TGCTGCAGAACTACAACAAGAGG	23	17123386	17123364	63	60	45.0	0	0|0|0|1	400
scube1	ENSORLG00000011805	23	ENSORLT00000039833	ENSORLE00000270917	1		8706813	8706564	-1	250	CAGA	8706689	8706686	left	CCGCGCGGACTCCTCTCTCCGCC	23	8706681	8706659	123	61	75.0	3	0|0|0|0	0
scube1	ENSORLG00000011805	23	ENSORLT00000039833	ENSORLE00000270917	1		8706813	8706564	-1	250	CAGA	8706689	8706686	right	AAGCCGTCAGAGAAGCCGCGCGG	23	8706696	8706674	123	61	65.0	1	0|0|0|0	0
scube1	ENSORLG00000011805	23	ENSORLT00000039833	ENSORLE00000270917	1		8706813	8706564	-1	250	CAGA	8706689	8706686	left	CCGTCAGAGAAGCCGCGCGGACT	23	8706693	8706671	123	61	65.0	0	0|0|0|0	0
scube1	ENSORLG00000011805	23	ENSORLT00000039833	ENSORLE00000272647	3	1	8684072	8683947	-1	126	CAGG	8684012	8684009	left	CCAGGAAACTACAGATGCACTTG	23	8684013	8683991	63	63	45.0	0	0|0|0|5	2000
scube1	ENSORLG00000011805	23	ENSORLT00000039833	ENSORLE00000134081	5	1	8650290	8650162	-1	129	AAGG	8650227	8650224	right	AGAGAGGCTCCAGGCAAAGGTGG	23	8650243	8650221	63	66	60.0	3	1|0|0|0	1000
scube1	ENSORLG00000011805	23	ENSORLT00000039833	ENSORLE00000134081	5	1	8650290	8650162	-1	129	AAGG	8650227	8650224	left	CCAGGCAAAGGTGGCGTAACATG	23	8650234	8650212	63	66	55.00000000000001	0	0|0|0|1	400
scube1	ENSORLG00000011805	23	ENSORLT00000039833	ENSORLE00000134081	5	1	8650290	8650162	-1	129	CAGG	8650233	8650230	right	AGAGAGGCTCCAGGCAAAGGTGG	23	8650243	8650221	69	60	60.0	3	1|0|0|0	1000
scube1	ENSORLG00000011805	23	ENSORLT00000039833	ENSORLE00000134081	5	1	8650290	8650162	-1	129	CAGG	8650233	8650230	left	CCAGGCAAAGGTGGCGTAACATG	23	8650234	8650212	69	60	55.00000000000001	0	0|0|0|1	400
scube1	ENSORLG00000011805	23	ENSORLT00000039833	ENSORLE00000134081	5	1	8650290	8650162	-1	129	CAGG	8650233	8650230	right	CTGTGCTCATATCTGCAGAGAGG	23	8650259	8650237	69	60	50.0	0	0|0|0|2	800
scube1	ENSORLG00000011805	23	ENSORLT00000039833	ENSORLE00000134081	5	1	8650290	8650162	-1	129	AAGG	8650227	8650224	right	CATATCTGCAGAGAGGCTCCAGG	23	8650252	8650230	63	66	55.00000000000001	2	0|0|0|3	1200
scube1	ENSORLG00000011805	23	ENSORLT00000039833	ENSORLE00000134081	5	1	8650290	8650162	-1	129	CAGG	8650233	8650230	right	TGCAGAGAGGCTCCAGGCAAAGG	23	8650246	8650224	69	60	60.0	3	0|0|0|2	800
polr3b	ENSORLG00000011064	6	ENSORLT00000031757	ENSORLE00000125696	12	1	21481124	21481258	1	135	AAGG	21481194	21481197	right	TCTGGCTCAAGGTGAGAACAAGG	23	21481186	21481208	73	62	50.0	2	0|0|0|1	400
polr3b	ENSORLG00000011064	6	ENSORLT00000031757	ENSORLE00000125696	12	1	21481124	21481258	1	135	AAGG	21481194	21481197	right	GGCTCAAGGTGAGAACAAGGTGG	23	21481189	21481211	73	62	55.00000000000001	2	0|0|0|2	800
polr3b	ENSORLG00000011064	6	ENSORLT00000031757	ENSORLE00000125696	12	1	21481124	21481258	1	135	AAGG	21481194	21481197	right	GATGGTTCGGAGAGTGATTCTGG	23	21481168	21481190	73	62	50.0	0	0|0|0|0	0
polr3b	ENSORLG00000011064	6	ENSORLT00000031757	ENSORLE00000125697	13	1	21482341	21482502	1	162	CAGA	21482407	21482410	left	CCAAGCAGAGAGCGGCTCAGTTT	23	21482417	21482439	69	93	55.00000000000001	2	0|0|0|1	400
polr3b	ENSORLG00000011064	6	ENSORLT00000031757	ENSORLE00000125697	13	1	21482341	21482502	1	162	CAGA	21482422	21482425	left	CCCCAAGCAGAGAGCGGCTCAGT	23	21482415	21482437	84	78	60.0	2	0|0|0|1	400
polr3b	ENSORLG00000011064	6	ENSORLT00000031757	ENSORLE00000125697	13	1	21482341	21482502	1	162	CAGA	21482422	21482425	left	CCCAAGCAGAGAGCGGCTCAGTT	23	21482416	21482438	84	78	55.00000000000001	2	0|0|0|0	0
polr3b	ENSORLG00000011064	6	ENSORLT00000031757	ENSORLE00000125697	13	1	21482341	21482502	1	162	CAGA	21482407	21482410	left	CCAGATCATCCCCAAGCAGAGAG	23	21482406	21482428	69	93	55.00000000000001	0	0|0|0|2	800
polr3b	ENSORLG00000011064	6	ENSORLT00000031757	ENSORLE00000125697	13	1	21482341	21482502	1	162	CAGA	21482402	21482405	left	CCAGATCATCCCCAAGCAGAGAG	23	21482406	21482428	64	98	55.00000000000001	0	0|0|0|2	800
polr3b	ENSORLG00000011064	6	ENSORLT00000031757	ENSORLE00000125697	13	1	21482341	21482502	1	162	CAGA	21482407	21482410	left	CCCAAGCAGAGAGCGGCTCAGTT	23	21482416	21482438	69	93	55.00000000000001	2	0|0|0|0	0
polr3b	ENSORLG00000011064	6	ENSORLT00000031757	ENSORLE00000125697	13	1	21482341	21482502	1	162	CAGA	21482422	21482425	right	GATCATCCCCAAGCAGAGAGCGG	23	21482409	21482431	84	78	55.00000000000001	0	0|0|0|0	0
polr3b	ENSORLG00000011064	6	ENSORLT00000031757	ENSORLE00000125697	13	1	21482341	21482502	1	162	CAGA	21482422	21482425	left	CCAAGCAGAGAGCGGCTCAGTTT	23	21482417	21482439	84	78	55.00000000000001	2	0|0|0|1	400
polr3b	ENSORLG00000011064	6	ENSORLT00000031757	ENSORLE00000125697	13	1	21482341	21482502	1	162	CAGA	21482407	21482410	left	CCCCAAGCAGAGAGCGGCTCAGT	23	21482415	21482437	69	93	60.0	2	0|0|0|1	400
polr3b	ENSORLG00000011064	6	ENSORLT00000031757	ENSORLE00000125698	14	1	21483527	21483727	1	201	AAGG	21483653	21483656	left	CCGCGCTCTCTGCAGCCGTCGCA	23	21483665	21483687	129	72	70.0	1	0|0|0|1	400
polr3b	ENSORLG00000011064	6	ENSORLT00000031757	ENSORLE00000125698	14	1	21483527	21483727	1	201	AAGA	21483644	21483647	right	CCTCTCAGTTTGAGAAGACCAGG	23	21483630	21483652	120	81	50.0	2	0|0|0|0	0
polr3b	ENSORLG00000011064	6	ENSORLT00000031757	ENSORLE00000125698	14	1	21483527	21483727	1	201	AAGG	21483653	21483656	right	GAGAAGACCAGGAAGGTGAGCGG	23	21483641	21483663	129	72	55.00000000000001	0	0|0|0|4	1600
polr3b	ENSORLG00000011064	6	ENSORLT00000031757	ENSORLE00000125698	14	1	21483527	21483727	1	201	CAGG	21483622	21483625	left	CCTCTCAGTTTGAGAAGACCAGG	23	21483630	21483652	98	103	50.0	1	0|0|0|0	0
polr3b	ENSORLG00000011064	6	ENSORLT00000031757	ENSORLE00000125698	14	1	21483527	21483727	1	201	AAGG	21483653	21483656	right	CCTCTCAGTTTGAGAAGACCAGG	23	21483630	21483652	129	72	50.0	2	0|0|0|0	0
polr3b	ENSORLG00000011064	6	ENSORLT00000031757	ENSORLE00000125698	14	1	21483527	21483727	1	201	AAGA	21483644	21483647	left	CCAGGAAGGTGAGCGGACCGCGC	23	21483648	21483670	120	81	75.0	1	0|0|0|1	400
polr3b	ENSORLG00000011064	6	ENSORLT00000031757	ENSORLE00000125698	14	1	21483527	21483727	1	201	CAGG	21483649	21483652	left	CCAGGAAGGTGAGCGGACCGCGC	23	21483648	21483670	125	76	75.0	1	0|0|0|1	400
polr3b	ENSORLG00000011064	6	ENSORLT00000031757	ENSORLE00000125698	14	1	21483527	21483727	1	201	AAGA	21483644	21483647	right	TCAGTTTGAGAAGACCAGGAAGG	23	21483634	21483656	120	81	45.0	0	0|0|0|1	400
polr3b	ENSORLG00000011064	6	ENSORLT00000031757	ENSORLE00000125698	14	1	21483527	21483727	1	201	CAGG	21483649	21483652	right	GAGAAGACCAGGAAGGTGAGCGG	23	21483641	21483663	125	76	55.00000000000001	0	0|0|0|4	1600
polr3b	ENSORLG00000011064	6	ENSORLT00000031757	ENSORLE00000125698	14	1	21483527	21483727	1	201	AAGG	21483653	21483656	left	CCAGGAAGGTGAGCGGACCGCGC	23	21483648	21483670	129	72	75.0	1	0|0|0|1	400
polr3b	ENSORLG00000011064	6	ENSORLT00000031757	ENSORLE00000125698	14	1	21483527	21483727	1	201	CAGG	21483622	21483625	left	CCAGGATTTCCTCTCAGTTTGAG	23	21483621	21483643	98	103	45.0	1	0|0|0|2	800
polr3b	ENSORLG00000011064	6	ENSORLT00000031757	ENSORLE00000125698	14	1	21483527	21483727	1	201	CAGG	21483649	21483652	right	TCAGTTTGAGAAGACCAGGAAGG	23	21483634	21483656	125	76	45.0	0	0|0|0|1	400
polr3b	ENSORLG00000011064	6	ENSORLT00000031757	ENSORLE00000125698	14	1	21483527	21483727	1	201	AAGA	21483644	21483647	left	CCTCTCAGTTTGAGAAGACCAGG	23	21483630	21483652	120	81	50.0	1	0|0|0|0	0
polr3b	ENSORLG00000011064	6	ENSORLT00000031757	ENSORLE00000125699	15	1	21484925	21485087	1	163	AAGA	21485022	21485025	left	CCTCGGGGTGGAAGACGTCAACC	23	21485011	21485033	100	63	65.0	0	0|0|0|0	0
polr3b	ENSORLG00000011064	6	ENSORLT00000031757	ENSORLE00000125699	15	1	21484925	21485087	1	163	AAGA	21485022	21485025	right	ATCAAGCTGGCCTTGAACCTCGG	23	21484994	21485016	100	63	50.0	2	0|0|0|1	400
polr3b	ENSORLG00000011064	6	ENSORLT00000031757	ENSORLE00000125699	15	1	21484925	21485087	1	163	AAGA	21485022	21485025	right	CAAGCTGGCCTTGAACCTCGGGG	23	21484996	21485018	100	63	60.0	1	0|0|0|0	0
polr3b	ENSORLG00000011064	6	ENSORLT00000031757	ENSORLE00000125699	15	1	21484925	21485087	1	163	AAGA	21485022	21485025	right	TCAAGCTGGCCTTGAACCTCGGG	23	21484995	21485017	100	63	55.00000000000001	2	0|0|0|0	0
polr3b	ENSORLG00000011064	6	ENSORLT00000031757	ENSORLE00000125699	15	1	21484925	21485087	1	163	AAGA	21485022	21485025	left	CCTGCTGTGTGGGGAGGAGCTCT	23	21485032	21485054	100	63	65.0	0	0|0|0|2	800
polr3b	ENSORLG00000011064	6	ENSORLT00000031757	ENSORLE00000125699	15	1	21484925	21485087	1	163	AAGA	21485022	21485025	right	GCTGGCCTTGAACCTCGGGGTGG	23	21484999	21485021	100	63	70.0	0	0|0|0|2	800
strn4	ENSORLG00000007052	13	ENSORLT00000008859	ENSORLE00000079109	1		14854991	14855551	1	561	CAGG	14855429	14855432	right	CCGCCTCAGGAGACGCAGGACGG	23	14855423	14855445	225	120	70.0	0	0|0|0|1	400
strn4	ENSORLG00000007052	13	ENSORLT00000008859	ENSORLE00000079109	1		14854991	14855551	1	561	CAGG	14855429	14855432	left	CCGCCTCAGGAGACGCAGGACGG	23	14855423	14855445	225	120	70.0	0	0|0|0|1	400
strn4	ENSORLG00000007052	13	ENSORLT00000008859	ENSORLE00000079109	1		14854991	14855551	1	561	CAGG	14855438	14855441	right	CGGGTCGTCGCAGCCGCCTCAGG	23	14855410	14855432	234	111	80.0	0	0|0|0|0	0
strn4	ENSORLG00000007052	13	ENSORLT00000008859	ENSORLE00000079109	1		14854991	14855551	1	561	CAGG	14855438	14855441	right	GAGACGCAGGACGGGGACTCGGG	23	14855432	14855454	234	111	70.0	0	0|0|0|1	400
strn4	ENSORLG00000007052	13	ENSORLT00000008859	ENSORLE00000079109	1		14854991	14855551	1	561	CAGG	14855438	14855441	right	CCGCCTCAGGAGACGCAGGACGG	23	14855423	14855445	234	111	70.0	0	0|0|0|1	400
strn4	ENSORLG00000007052	13	ENSORLT00000008859	ENSORLE00000079109	1		14854991	14855551	1	561	CAGG	14855438	14855441	right	CGCCTCAGGAGACGCAGGACGGG	23	14855424	14855446	234	111	70.0	0	0|0|0|1	400
strn4	ENSORLG00000007052	13	ENSORLT00000008859	ENSORLE00000079109	1		14854991	14855551	1	561	CAGG	14855438	14855441	right	GGAGACGCAGGACGGGGACTCGG	23	14855431	14855453	234	111	70.0	0	0|0|0|1	400
strn4	ENSORLG00000007052	13	ENSORLT00000008859	ENSORLE00000079109	1		14854991	14855551	1	561	CAGG	14855438	14855441	left	CCTCAGGAGACGCAGGACGGGGA	23	14855426	14855448	234	111	70.0	0	0|0|0|0	0
strn4	ENSORLG00000007052	13	ENSORLT00000008859	ENSORLE00000079109	1		14854991	14855551	1	561	CAGG	14855429	14855432	right	GCAGCCGCCTCAGGAGACGCAGG	23	14855419	14855441	225	120	75.0	0	0|0|0|6	2400
strn4	ENSORLG00000007052	13	ENSORLT00000008859	ENSORLE00000079109	1		14854991	14855551	1	561	CAGG	14855429	14855432	right	CGCCTCAGGAGACGCAGGACGGG	23	14855424	14855446	225	120	70.0	0	0|0|0|1	400
strn4	ENSORLG00000007052	13	ENSORLT00000008859	ENSORLE00000079109	1		14854991	14855551	1	561	CAGG	14855429	14855432	left	CCTCAGGAGACGCAGGACGGGGA	23	14855426	14855448	225	120	70.0	0	0|0|0|0	0
strn4	ENSORLG00000007052	13	ENSORLT00000008859	ENSORLE00000079109	1		14854991	14855551	1	561	CAGG	14855438	14855441	right	GCCTCAGGAGACGCAGGACGGGG	23	14855425	14855447	234	111	70.0	0	0|0|0|1	400
strn4	ENSORLG00000007052	13	ENSORLT00000008859	ENSORLE00000079113	5	1	14861872	14862057	1	186	CAGA	14861955	14861958	left	CCCAGAGTCTAATGGCCCCCCAC	23	14861953	14861975	86	100	60.0	1	0|0|0|0	0
strn4	ENSORLG00000007052	13	ENSORLT00000008859	ENSORLE00000079113	5	1	14861872	14862057	1	186	CAGA	14861955	14861958	left	CCAGAGTCTAATGGCCCCCCACC	23	14861954	14861976	86	100	65.0	1	0|0|0|2	800
strn4	ENSORLG00000007052	13	ENSORLT00000008859	ENSORLE00000079113	5	1	14861872	14862057	1	186	CAGA	14861955	14861958	right	CGCAGCAGCCCAGAGTCTAATGG	23	14861945	14861967	86	100	60.0	1	0|0|0|3	1200
strn4	ENSORLG00000007052	13	ENSORLT00000008859	ENSORLE00000079114	6	1	14863597	14863774	1	178	AAGA	14863686	14863689	right	TGATGAAGATGACAGCGACGAGG	23	14863681	14863703	92	86	50.0	0	0|0|2|4	2800
strn4	ENSORLG00000007052	13	ENSORLT00000008859	ENSORLE00000079114	6	1	14863597	14863774	1	178	AAGA	14863674	14863677	right	GACAAGATCCCTTTCCTTCATGG	23	14863646	14863668	80	98	45.0	0	0|0|0|0	0
strn4	ENSORLG00000007052	13	ENSORLT00000008859	ENSORLE00000079114	6	1	14863597	14863774	1	178	AAGA	14863674	14863677	left	CCTTCATGGTTGTGAAGACGATG	23	14863660	14863682	80	98	45.0	0	0|0|0|0	0
strn4	ENSORLG00000007052	13	ENSORLT00000008859	ENSORLE00000079115	7	1	14863873	14864029	1	157	AAGA	14863937	14863940	left	CCCTCAGTGAATTTGACTTTCTT	23	14863943	14863965	67	90	30.0	0	0|0|0|6	2400
strn4	ENSORLG00000007052	13	ENSORLT00000008859	ENSORLE00000079115	7	1	14863873	14864029	1	157	AAGA	14863937	14863940	left	CCTCAGTGAATTTGACTTTCTTG	23	14863944	14863966	67	90	35.0	0	0|0|0|2	800
strn4	ENSORLG00000007052	13	ENSORLT00000008859	ENSORLE00000079115	7	1	14863873	14864029	1	157	AAGA	14863937	14863940	right	CGAGGAGGATGAAGATGACTCGG	23	14863914	14863936	67	90	50.0	0	0|0|0|4	1600
tcf19l	ENSORLG00000023720	11	ENSORLT00000045555	ENSORLE00000252968	1	1	16084974	16085892	1	919	CAGG	16085705	16085708	left	CCGGCGCTGAACCAATCGGTGTT	23	16085709	16085731	101	185	55.00000000000001	0	0|0|0|0	0
tcf19l	ENSORLG00000023720	11	ENSORLT00000045555	ENSORLE00000252968	1	1	16084974	16085892	1	919	AAGG	16085817	16085820	left	CCGAGAAGGAGGCGAGCGGTGAT	23	16085812	16085834	213	73	60.0	1	0|0|0|0	0
tcf19l	ENSORLG00000023720	11	ENSORLT00000045555	ENSORLE00000252968	1	1	16084974	16085892	1	919	CAGG	16085705	16085708	right	GGACTTGTACACGTTCAGGCCGG	23	16085690	16085712	101	185	55.00000000000001	0	0|0|0|0	0
tcf19l	ENSORLG00000023720	11	ENSORLT00000045555	ENSORLE00000252968	1	1	16084974	16085892	1	919	AAGG	16085817	16085820	right	TGAGCTGCACGCCGAGAAGGAGG	23	16085801	16085823	213	73	65.0	0	0|0|0|9	3600
tcf19l	ENSORLG00000023720	11	ENSORLT00000045555	ENSORLE00000252968	1	1	16084974	16085892	1	919	AAGG	16085817	16085820	right	CACGCCGAGAAGGAGGCGAGCGG	23	16085808	16085830	213	73	70.0	2	0|0|0|0	0
tcf19l	ENSORLG00000023720	11	ENSORLT00000045555	ENSORLE00000078277	2	1	16087673	16087842	1	170	CAGG	16087763	16087766	left	CCCAGAGTTCTACTTCCTGTTCC	23	16087770	16087792	93	77	45.0	0	0|0|1|1	1000
tcf19l	ENSORLG00000023720	11	ENSORLT00000045555	ENSORLE00000078277	2	1	16087673	16087842	1	170	CAGG	16087763	16087766	left	CCTCTCCAGGAAGCCCAGAGTTC	23	16087757	16087779	93	77	60.0	0	0|0|0|3	1200
tcf19l	ENSORLG00000023720	11	ENSORLT00000045555	ENSORLE00000078277	2	1	16087673	16087842	1	170	CAGA	16087772	16087775	left	CCAGAGTTCTACTTCCTGTTCCA	23	16087771	16087793	102	68	45.0	0	0|0|1|2	1400
tcf19l	ENSORLG00000023720	11	ENSORLT00000045555	ENSORLE00000078277	2	1	16087673	16087842	1	170	CAGG	16087763	16087766	left	CCAGAGTTCTACTTCCTGTTCCA	23	16087771	16087793	93	77	45.0	0	0|0|1|2	1400
tcf19l	ENSORLG00000023720	11	ENSORLT00000045555	ENSORLE00000078277	2	1	16087673	16087842	1	170	CAGG	16087763	16087766	left	CCAGGAAGCCCAGAGTTCTACTT	23	16087762	16087784	93	77	50.0	0	0|0|0|1	400
tcf19l	ENSORLG00000023720	11	ENSORLT00000045555	ENSORLE00000078277	2	1	16087673	16087842	1	170	CAGA	16087772	16087775	right	TTTGGGGGTCAGTCCTCTCCAGG	23	16087744	16087766	102	68	60.0	2	0|0|0|0	0
tcf19l	ENSORLG00000023720	11	ENSORLT00000045555	ENSORLE00000078277	2	1	16087673	16087842	1	170	CAGA	16087772	16087775	left	CCAGGAAGCCCAGAGTTCTACTT	23	16087762	16087784	102	68	50.0	0	0|0|0|1	400
tcf19l	ENSORLG00000023720	11	ENSORLT00000045555	ENSORLE00000078277	2	1	16087673	16087842	1	170	CAGA	16087772	16087775	left	CCCAGAGTTCTACTTCCTGTTCC	23	16087770	16087792	102	68	45.0	0	0|0|1|1	1000
tcf19l	ENSORLG00000023720	11	ENSORLT00000045555	ENSORLE00000078283	3	1	16088635	16089025	1	391	CAGG	16088952	16088955	right	CACTGCAAAGCCTGTGCCGGCGG	23	16088925	16088947	320	71	65.0	0	0|0|0|0	0
tcf19l	ENSORLG00000023720	11	ENSORLT00000045555	ENSORLE00000078283	3	1	16088635	16089025	1	391	CAGG	16088812	16088815	right	AGAGGAGCCACAGCCAGGAGGGG	23	16088798	16088820	180	211	65.0	0	0|0|2|3	2400
tcf19l	ENSORLG00000023720	11	ENSORLT00000045555	ENSORLE00000078283	3	1	16088635	16089025	1	391	CAGG	16088952	16088955	left	CCGGCGGCGTCCAGGAGCAGGAG	23	16088941	16088963	320	71	75.0	1	0|0|0|1	400
tcf19l	ENSORLG00000023720	11	ENSORLT00000045555	ENSORLE00000078283	3	1	16088635	16089025	1	391	CAGG	16088958	16088961	left	CCAGGAGCAGGAGGAAGTCGGCG	23	16088951	16088973	326	65	70.0	1	0|0|0|7	2800
tcf19l	ENSORLG00000023720	11	ENSORLT00000045555	ENSORLE00000078283	3	1	16088635	16089025	1	391	AAGG	16088776	16088779	right	GGCAGCCTGAGCAAGATGAAGGG	23	16088758	16088780	144	247	55.00000000000001	0	0|0|0|2	800
tcf19l	ENSORLG00000023720	11	ENSORLT00000045555	ENSORLE00000078283	3	1	16088635	16089025	1	391	AAGA	16088797	16088800	left	CCACAGCCAGGAGGGGGCCGTCT	23	16088805	16088827	165	226	75.0	1	0|0|0|2	800
tcf19l	ENSORLG00000023720	11	ENSORLT00000045555	ENSORLE00000078283	3	1	16088635	16089025	1	391	CAGG	16088812	16088815	right	CAAGAGGAGCCACAGCCAGGAGG	23	16088796	16088818	180	211	65.0	0	0|0|0|3	1200
tcf19l	ENSORLG00000023720	11	ENSORLT00000045555	ENSORLE00000078283	3	1	16088635	16089025	1	391	CAGG	16088952	16088955	right	CGGCGGCGTCCAGGAGCAGGAGG	23	16088942	16088964	320	71	80.0	1	0|0|0|4	1600
tcf19l	ENSORLG00000023720	11	ENSORLT00000045555	ENSORLE00000078283	3	1	16088635	16089025	1	391	AAGA	16088770	16088773	right	CGGCAGCCTGAGCAAGATGAAGG	23	16088757	16088779	138	253	60.0	0	0|0|0|1	400
tcf19l	ENSORLG00000023720	11	ENSORLT00000045555	ENSORLE00000078283	3	1	16088635	16089025	1	391	AAGA	16088797	16088800	right	GCAGCGCCTGGACCTTCAAGAGG	23	16088780	16088802	165	226	65.0	0	0|0|0|2	800
tcf19l	ENSORLG00000023720	11	ENSORLT00000045555	ENSORLE00000078283	3	1	16088635	16089025	1	391	AAGG	16088776	16088779	left	CCTGAGCAAGATGAAGGGCAGCG	23	16088763	16088785	144	247	60.0	0	0|0|1|2	1400
tcf19l	ENSORLG00000023720	11	ENSORLT00000045555	ENSORLE00000078283	3	1	16088635	16089025	1	391	CAGG	16088952	16088955	right	TGCCGGCGGCGTCCAGGAGCAGG	23	16088939	16088961	320	71	80.0	2	0|0|0|0	0
tcf19l	ENSORLG00000023720	11	ENSORLT00000045555	ENSORLE00000078283	3	1	16088635	16089025	1	391	CAGG	16088958	16088961	right	CGGCGGCGTCCAGGAGCAGGAGG	23	16088942	16088964	326	65	80.0	1	0|0|0|4	1600
tcf19l	ENSORLG00000023720	11	ENSORLT00000045555	ENSORLE00000078283	3	1	16088635	16089025	1	391	AAGA	16088770	16088773	right	GGCAGCCTGAGCAAGATGAAGGG	23	16088758	16088780	138	253	55.00000000000001	0	0|0|0|2	800
tcf19l	ENSORLG00000023720	11	ENSORLT00000045555	ENSORLE00000078283	3	1	16088635	16089025	1	391	CAGG	16088812	16088815	right	AAGAGGAGCCACAGCCAGGAGGG	23	16088797	16088819	180	211	60.0	0	0|0|0|4	1600
tcf19l	ENSORLG00000023720	11	ENSORLT00000045555	ENSORLE00000078283	3	1	16088635	16089025	1	391	CAGG	16088952	16088955	left	CCAGGAGCAGGAGGAAGTCGGCG	23	16088951	16088973	320	71	70.0	1	0|0|0|7	2800
tcf19l	ENSORLG00000023720	11	ENSORLT00000045555	ENSORLE00000078283	3	1	16088635	16089025	1	391	CAGG	16088958	16088961	right	AGCCTGTGCCGGCGGCGTCCAGG	23	16088933	16088955	326	65	80.0	1	0|0|0|1	400
tcf19l	ENSORLG00000023720	11	ENSORLT00000045555	ENSORLE00000078283	3	1	16088635	16089025	1	391	AAGG	16088776	16088779	left	CCTGGACCTTCAAGAGGAGCCAC	23	16088786	16088808	144	247	60.0	0	0|0|0|2	800
tcf19l	ENSORLG00000023720	11	ENSORLT00000045555	ENSORLE00000078283	3	1	16088635	16089025	1	391	CAGG	16088812	16088815	left	CCACAGCCAGGAGGGGGCCGTCT	23	16088805	16088827	180	211	75.0	1	0|0|0|2	800
tcf19l	ENSORLG00000023720	11	ENSORLT00000045555	ENSORLE00000078283	3	1	16088635	16089025	1	391	AAGA	16088770	16088773	left	CCTGAGCAAGATGAAGGGCAGCG	23	16088763	16088785	138	253	60.0	0	0|0|1|2	1400
tcf19l	ENSORLG00000023720	11	ENSORLT00000045555	ENSORLE00000078283	3	1	16088635	16089025	1	391	CAGG	16088958	16088961	right	GTCCAGGAGCAGGAGGAAGTCGG	23	16088949	16088971	326	65	60.0	1	0|0|0|4	1600
tcf19l	ENSORLG00000023720	11	ENSORLT00000045555	ENSORLE00000078283	3	1	16088635	16089025	1	391	CAGG	16088812	16088815	left	CCGTCTCTGACCCCGGATGCTCC	23	16088822	16088844	180	211	65.0	0	0|0|0|0	0
tcf19l	ENSORLG00000023720	11	ENSORLT00000045555	ENSORLE00000078283	3	1	16088635	16089025	1	391	AAGA	16088797	16088800	right	GCAAGATGAAGGGCAGCGCCTGG	23	16088768	16088790	165	226	65.0	0	0|0|0|1	400
tcf19l	ENSORLG00000023720	11	ENSORLT00000045555	ENSORLE00000078283	3	1	16088635	16089025	1	391	AAGG	16088776	16088779	right	GCAAGATGAAGGGCAGCGCCTGG	23	16088768	16088790	144	247	65.0	0	0|0|0|1	400
tcf19l	ENSORLG00000023720	11	ENSORLT00000045555	ENSORLE00000078283	3	1	16088635	16089025	1	391	CAGG	16088812	16088815	left	CCAGGAGGGGGCCGTCTCTGACC	23	16088811	16088833	180	211	75.0	1	0|0|0|3	1200
tcf19l	ENSORLG00000023720	11	ENSORLT00000045555	ENSORLE00000078283	3	1	16088635	16089025	1	391	AAGA	16088797	16088800	left	CCTGGACCTTCAAGAGGAGCCAC	23	16088786	16088808	165	226	60.0	0	0|0|0|2	800
tcf19l	ENSORLG00000023720	11	ENSORLT00000045555	ENSORLE00000078283	3	1	16088635	16089025	1	391	CAGG	16088812	16088815	right	GAGGAGCCACAGCCAGGAGGGGG	23	16088799	16088821	180	211	70.0	0	0|0|3|3	3000
tcf19l	ENSORLG00000023720	11	ENSORLT00000045555	ENSORLE00000078283	3	1	16088635	16089025	1	391	AAGA	16088797	16088800	left	CCTTCAAGAGGAGCCACAGCCAG	23	16088792	16088814	165	226	60.0	0	0|0|0|6	2400
fkrp	ENSORLG00000007025	13	ENSORLT00000008828	ENSORLE00000078798	1	1	14853720	14852122	-1	1599	CAGA	14853595	14853592	right	AAGAGGAAAGAGCTTGGACGAGG	23	14853621	14853599	1471	128	50.0	0	0|0|0|1	400
fkrp	ENSORLG00000007025	13	ENSORLT00000008828	ENSORLE00000078798	1	1	14853720	14852122	-1	1599	CAGG	14853289	14853286	left	CCGCCCCAAGCTCACAGGCCAGA	23	14853303	14853281	1165	434	65.0	1	0|0|0|0	0
fkrp	ENSORLG00000007025	13	ENSORLT00000008828	ENSORLE00000078798	1	1	14853720	14852122	-1	1599	AAGG	14853506	14853503	right	GGAGGTGATCGTGGATTGGTCGG	23	14853534	14853512	1382	217	55.00000000000001	0	0|0|0|0	0
fkrp	ENSORLG00000007025	13	ENSORLT00000008828	ENSORLE00000078798	1	1	14853720	14852122	-1	1599	CAGG	14853100	14853097	right	TGCGAGTGAACCTCAGGGAGTGG	23	14853113	14853091	976	623	60.0	0	1|0|0|0	1000
fkrp	ENSORLG00000007025	13	ENSORLT00000008828	ENSORLE00000078798	1	1	14853720	14852122	-1	1599	CAGA	14853266	14853263	right	CCAGACAGAGTTTGTGTTTCTGG	23	14853271	14853249	1142	457	45.0	0	0|0|0|5	2000
fkrp	ENSORLG00000007025	13	ENSORLT00000008828	ENSORLE00000078798	1	1	14853720	14852122	-1	1599	CAGA	14853633	14853630	left	CCCAACAGCAGATGATGGAGAAG	23	14853641	14853619	1509	90	45.0	0	0|0|0|2	800
fkrp	ENSORLG00000007025	13	ENSORLT00000008828	ENSORLE00000078798	1	1	14853720	14852122	-1	1599	CAGG	14853289	14853286	left	CCCCAAGCTCACAGGCCAGAGTT	23	14853300	14853278	1165	434	55.00000000000001	1	0|0|0|1	400
fkrp	ENSORLG00000007025	13	ENSORLT00000008828	ENSORLE00000078798	1	1	14853720	14852122	-1	1599	CAGA	14853284	14853281	right	ACCAGCCGCCCCAAGCTCACAGG	23	14853308	14853286	1160	439	70.0	0	1|0|0|0	1000
fkrp	ENSORLG00000007025	13	ENSORLT00000008828	ENSORLE00000078798	1	1	14853720	14852122	-1	1599	CAGA	14853595	14853592	right	GCTTGGACGAGGATCCAGAAGGG	23	14853610	14853588	1471	128	55.00000000000001	1	0|0|0|1	400
fkrp	ENSORLG00000007025	13	ENSORLT00000008828	ENSORLE00000078798	1	1	14853720	14852122	-1	1599	AAGA	14853621	14853618	right	TCGAGCCCAACAGCAGATGATGG	23	14853646	14853624	1497	102	55.00000000000001	0	0|0|0|3	1200
fkrp	ENSORLG00000007025	13	ENSORLT00000008828	ENSORLE00000078798	1	1	14853720	14852122	-1	1599	AAGA	14853621	14853618	right	ATGGAGAAGAGGAAAGAGCTTGG	23	14853627	14853605	1497	102	45.0	0	0|0|0|5	2000
fkrp	ENSORLG00000007025	13	ENSORLT00000008828	ENSORLE00000078798	1	1	14853720	14852122	-1	1599	CAGA	14853266	14853263	left	CCAGACAGAGTTTGTGTTTCTGG	23	14853271	14853249	1142	457	45.0	1	0|0|0|5	2000
fkrp	ENSORLG00000007025	13	ENSORLT00000008828	ENSORLE00000078798	1	1	14853720	14852122	-1	1599	CAGA	14853633	14853630	right	AACAGCAGATGATGGAGAAGAGG	23	14853638	14853616	1509	90	45.0	0	0|0|2|21	9600
fkrp	ENSORLG00000007025	13	ENSORLT00000008828	ENSORLE00000078798	1	1	14853720	14852122	-1	1599	CAGG	14853199	14853196	right	GGTGATAGAGAGGCTCATCAGGG	23	14853217	14853195	1075	524	50.0	3	1|0|0|0	1000
fkrp	ENSORLG00000007025	13	ENSORLT00000008828	ENSORLE00000078798	1	1	14853720	14852122	-1	1599	AAGA	14853614	14853611	right	AAGAGGAAAGAGCTTGGACGAGG	23	14853621	14853599	1490	109	50.0	0	0|0|0|1	400
fkrp	ENSORLG00000007025	13	ENSORLT00000008828	ENSORLE00000078798	1	1	14853720	14852122	-1	1599	AAGG	14853188	14853185	right	CATCAGGGAGCTAGAAGGCGAGG	23	14853202	14853180	1064	535	60.0	3	1|0|0|0	1000
fkrp	ENSORLG00000007025	13	ENSORLT00000008828	ENSORLE00000078798	1	1	14853720	14852122	-1	1599	AAGG	14853188	14853185	right	GAGCTAGAAGGCGAGGGCGGGGG	23	14853195	14853173	1064	535	70.0	3	0|0|1|1	1000
fkrp	ENSORLG00000007025	13	ENSORLT00000008828	ENSORLE00000078798	1	1	14853720	14852122	-1	1599	CAGG	14853100	14853097	left	CCTCAGGGAGTGGACGGCCACCT	23	14853103	14853081	976	623	70.0	1	0|0|0|0	0
fkrp	ENSORLG00000007025	13	ENSORLT00000008828	ENSORLE00000078798	1	1	14853720	14852122	-1	1599	AAGG	14853592	14853589	right	GCTTGGACGAGGATCCAGAAGGG	23	14853610	14853588	1468	131	55.00000000000001	1	0|0|0|1	400
fkrp	ENSORLG00000007025	13	ENSORLT00000008828	ENSORLE00000078798	1	1	14853720	14852122	-1	1599	CAGA	14853270	14853267	left	CCAGACAGAGTTTGTGTTTCTGG	23	14853271	14853249	1146	453	45.0	1	0|0|0|5	2000
fkrp	ENSORLG00000007025	13	ENSORLT00000008828	ENSORLE00000078798	1	1	14853720	14852122	-1	1599	CAGG	14853199	14853196	right	AGGCTCATCAGGGAGCTAGAAGG	23	14853207	14853185	1075	524	55.00000000000001	5	0|0|0|2	800
fkrp	ENSORLG00000007025	13	ENSORLT00000008828	ENSORLE00000078798	1	1	14853720	14852122	-1	1599	AAGG	14853592	14853589	left	CCTTCCAGCCTCGGGGCTCGGAG	23	14853583	14853561	1468	131	75.0	2	0|0|0|0	0
fkrp	ENSORLG00000007025	13	ENSORLT00000008828	ENSORLE00000078798	1	1	14853720	14852122	-1	1599	CAGA	14853005	14853002	right	TGTGGTCCTGATGCGCACAGAGG	23	14853022	14853000	881	718	60.0	2	0|0|0|0	0
fkrp	ENSORLG00000007025	13	ENSORLT00000008828	ENSORLE00000078798	1	1	14853720	14852122	-1	1599	AAGG	14853188	14853185	right	GGGAGCTAGAAGGCGAGGGCGGG	23	14853197	14853175	1064	535	70.0	3	1|0|2|2	3000
fkrp	ENSORLG00000007025	13	ENSORLT00000008828	ENSORLE00000078798	1	1	14853720	14852122	-1	1599	AAGG	14853506	14853503	right	TTGGTCGGAGTCGAAGGACACGG	23	14853519	14853497	1382	217	55.00000000000001	1	1|0|0|0	1000
fkrp	ENSORLG00000007025	13	ENSORLT00000008828	ENSORLE00000078798	1	1	14853720	14852122	-1	1599	AAGA	14853614	14853611	right	ATGGAGAAGAGGAAAGAGCTTGG	23	14853627	14853605	1490	109	45.0	0	0|0|0|5	2000
fkrp	ENSORLG00000007025	13	ENSORLT00000008828	ENSORLE00000078798	1	1	14853720	14852122	-1	1599	AAGG	14853188	14853185	right	AGGGAGCTAGAAGGCGAGGGCGG	23	14853198	14853176	1064	535	65.0	3	1|0|2|2	3000
fkrp	ENSORLG00000007025	13	ENSORLT00000008828	ENSORLE00000078798	1	1	14853720	14852122	-1	1599	CAGA	14853005	14853002	left	CCTGATGCGCACAGAGGATCTCT	23	14853016	14852994	881	718	55.00000000000001	1	0|0|0|1	400
fkrp	ENSORLG00000007025	13	ENSORLT00000008828	ENSORLE00000078798	1	1	14853720	14852122	-1	1599	AAGG	14853032	14853029	right	TGCATTACAAGGAGATGCTGTGG	23	14853040	14853018	908	691	45.0	1	0|0|0|2	800
fkrp	ENSORLG00000007025	13	ENSORLT00000008828	ENSORLE00000078798	1	1	14853720	14852122	-1	1599	CAGA	14853633	14853630	left	CCAACAGCAGATGATGGAGAAGA	23	14853640	14853618	1509	90	45.0	0	0|0|0|9	3600
fkrp	ENSORLG00000007025	13	ENSORLT00000008828	ENSORLE00000078798	1	1	14853720	14852122	-1	1599	AAGA	14853614	14853611	right	AACAGCAGATGATGGAGAAGAGG	23	14853638	14853616	1490	109	45.0	0	0|0|2|21	9600
fkrp	ENSORLG00000007025	13	ENSORLT00000008828	ENSORLE00000078798	1	1	14853720	14852122	-1	1599	CAGG	14853289	14853286	left	CCAAGCTCACAGGCCAGAGTTTC	23	14853298	14853276	1165	434	55.00000000000001	1	0|0|0|1	400
fkrp	ENSORLG00000007025	13	ENSORLT00000008828	ENSORLE00000078798	1	1	14853720	14852122	-1	1599	CAGA	14853633	14853630	right	TCGAGCCCAACAGCAGATGATGG	23	14853646	14853624	1509	90	55.00000000000001	0	0|0|0|3	1200
fkrp	ENSORLG00000007025	13	ENSORLT00000008828	ENSORLE00000078798	1	1	14853720	14852122	-1	1599	CAGG	14853199	14853196	right	AACAACCTCGGGTGATAGAGAGG	23	14853227	14853205	1075	524	50.0	0	1|0|0|0	1000
fkrp	ENSORLG00000007025	13	ENSORLT00000008828	ENSORLE00000078798	1	1	14853720	14852122	-1	1599	CAGA	14853284	14853281	left	CCAGAGTTTCATGTCCAGACAGA	23	14853285	14853263	1160	439	45.0	2	0|0|1|4	2200
fkrp	ENSORLG00000007025	13	ENSORLT00000008828	ENSORLE00000078798	1	1	14853720	14852122	-1	1599	AAGA	14853621	14853618	right	AACAGCAGATGATGGAGAAGAGG	23	14853638	14853616	1497	102	45.0	0	0|0|2|21	9600
fkrp	ENSORLG00000007025	13	ENSORLT00000008828	ENSORLE00000078798	1	1	14853720	14852122	-1	1599	CAGG	14853289	14853286	left	CCCAAGCTCACAGGCCAGAGTTT	23	14853299	14853277	1165	434	50.0	1	0|0|0|0	0
fkrp	ENSORLG00000007025	13	ENSORLT00000008828	ENSORLE00000078798	1	1	14853720	14852122	-1	1599	CAGA	14853284	14853281	left	CCAAGCTCACAGGCCAGAGTTTC	23	14853298	14853276	1160	439	55.00000000000001	1	0|0|0|1	400
fkrp	ENSORLG00000007025	13	ENSORLT00000008828	ENSORLE00000078798	1	1	14853720	14852122	-1	1599	CAGA	14853595	14853592	left	CCTTCCAGCCTCGGGGCTCGGAG	23	14853583	14853561	1471	128	75.0	2	0|0|0|0	0
fkrp	ENSORLG00000007025	13	ENSORLT00000008828	ENSORLE00000078798	1	1	14853720	14852122	-1	1599	AAGG	14853592	14853589	right	AAGAGGAAAGAGCTTGGACGAGG	23	14853621	14853599	1468	131	50.0	0	0|0|0|1	400
fkrp	ENSORLG00000007025	13	ENSORLT00000008828	ENSORLE00000078798	1	1	14853720	14852122	-1	1599	CAGA	14853595	14853592	right	AGCTTGGACGAGGATCCAGAAGG	23	14853611	14853589	1471	128	55.00000000000001	1	0|0|0|2	800
fkrp	ENSORLG00000007025	13	ENSORLT00000008828	ENSORLE00000078798	1	1	14853720	14852122	-1	1599	CAGA	14853595	14853592	left	CCAGAAGGGCTATCCTTCCAGCC	23	14853596	14853574	1471	128	60.0	4	0|0|0|2	800
fkrp	ENSORLG00000007025	13	ENSORLT00000008828	ENSORLE00000078798	1	1	14853720	14852122	-1	1599	AAGG	14853592	14853589	left	CCAGAAGGGCTATCCTTCCAGCC	23	14853596	14853574	1468	131	60.0	4	0|0|0|2	800
fkrp	ENSORLG00000007025	13	ENSORLT00000008828	ENSORLE00000078798	1	1	14853720	14852122	-1	1599	AAGG	14853188	14853185	right	ATCAGGGAGCTAGAAGGCGAGGG	23	14853201	14853179	1064	535	55.00000000000001	3	1|0|0|2	1800
fkrp	ENSORLG00000007025	13	ENSORLT00000008828	ENSORLE00000078798	1	1	14853720	14852122	-1	1599	AAGG	14853188	14853185	right	GGAGCTAGAAGGCGAGGGCGGGG	23	14853196	14853174	1064	535	70.0	3	1|0|2|6	4600
fkrp	ENSORLG00000007025	13	ENSORLT00000008828	ENSORLE00000078798	1	1	14853720	14852122	-1	1599	CAGG	14853100	14853097	right	CCACCTGCGAGTGAACCTCAGGG	23	14853118	14853096	976	623	60.0	0	0|0|0|2	800
fkrp	ENSORLG00000007025	13	ENSORLT00000008828	ENSORLE00000078798	1	1	14853720	14852122	-1	1599	CAGG	14853100	14853097	right	AGTGAACCTCAGGGAGTGGACGG	23	14853109	14853087	976	623	55.00000000000001	0	0|0|0|1	400
fkrp	ENSORLG00000007025	13	ENSORLT00000008828	ENSORLE00000078798	1	1	14853720	14852122	-1	1599	CAGG	14853289	14853286	left	CCAGAGTTTCATGTCCAGACAGA	23	14853285	14853263	1165	434	45.0	2	0|0|1|4	2200
fkrp	ENSORLG00000007025	13	ENSORLT00000008828	ENSORLE00000078798	1	1	14853720	14852122	-1	1599	AAGG	14853188	14853185	right	GGTGATAGAGAGGCTCATCAGGG	23	14853217	14853195	1064	535	50.0	3	1|0|0|0	1000
stxbp2	ENSORLG00000006461	8	ENSORLT00000042650	ENSORLE00000072602	5	1	8998414	8998266	-1	149	AAGA	8998350	8998347	left	CCATGTGAAAGCAAAGACAGAAT	23	8998363	8998341	82	67	35.0	0	0|0|0|2	800
ndufb4	ENSORLG00000007417	20	ENSORLT00000009296	ENSORLE00000083367	1	1	15087920	15088096	1	177	CAGG	15088021	15088024	left	CCAGGGCTGCGGTTCGAGCGAAC	23	15088020	15088042	104	73	70.0	3	0|0|0|0	0
ndufb4	ENSORLG00000007417	20	ENSORLT00000009296	ENSORLE00000083367	1	1	15087920	15088096	1	177	CAGA	15088011	15088014	right	TCAACTTGTCACCGGAGCACCGG	23	15087984	15088006	94	83	55.00000000000001	0	0|0|0|0	0
ndufb4	ENSORLG00000007417	20	ENSORLT00000009296	ENSORLE00000083367	1	1	15087920	15088096	1	177	CAGA	15088011	15088014	left	CCAGGGCTGCGGTTCGAGCGAAC	23	15088020	15088042	94	83	70.0	3	0|0|0|0	0
ndufb4	ENSORLG00000007417	20	ENSORLT00000009296	ENSORLE00000083367	1	1	15087920	15088096	1	177	CAGA	15088011	15088014	right	CCGGCGCGCAGAGGAAGCCAGGG	23	15088003	15088025	94	83	75.0	0	0|0|0|1	400
ndufb4	ENSORLG00000007417	20	ENSORLT00000009296	ENSORLE00000083367	1	1	15087920	15088096	1	177	CAGA	15088011	15088014	right	ACCGGAGCACCGGCGCGCAGAGG	23	15087994	15088016	94	83	80.0	1	0|0|0|1	400
ndufb4	ENSORLG00000007417	20	ENSORLT00000009296	ENSORLE00000083367	1	1	15087920	15088096	1	177	CAGG	15088021	15088024	right	CGCAGAGGAAGCCAGGGCTGCGG	23	15088009	15088031	104	73	70.0	2	0|0|0|0	0
ndufb4	ENSORLG00000007417	20	ENSORLT00000009296	ENSORLE00000083367	1	1	15087920	15088096	1	177	CAGG	15088021	15088024	right	CCGGCGCGCAGAGGAAGCCAGGG	23	15088003	15088025	104	73	75.0	0	0|0|0|1	400
ndufb4	ENSORLG00000007417	20	ENSORLT00000009296	ENSORLE00000083367	1	1	15087920	15088096	1	177	CAGA	15088011	15088014	left	CCGGCGCGCAGAGGAAGCCAGGG	23	15088003	15088025	94	83	75.0	0	0|0|0|1	400
ndufb4	ENSORLG00000007417	20	ENSORLT00000009296	ENSORLE00000083367	1	1	15087920	15088096	1	177	CAGG	15088021	15088024	right	ACCGGAGCACCGGCGCGCAGAGG	23	15087994	15088016	104	73	80.0	1	0|0|0|1	400
ndufb4	ENSORLG00000007417	20	ENSORLT00000009296	ENSORLE00000083367	1	1	15087920	15088096	1	177	CAGA	15088011	15088014	right	ACCGGCGCGCAGAGGAAGCCAGG	23	15088002	15088024	94	83	75.0	0	0|0|0|1	400
pcsk6	ENSORLG00000020313	3	ENSORLT00000025187	ENSORLE00000220716	1	1	38174707	38174940	1	234	CAGA	38174872	38174875	right	CACTGGGCCGTCCAGATCCTCGG	23	38174860	38174882	168	66	65.0	3	0|0|0|0	0
pcsk6	ENSORLG00000020313	3	ENSORLT00000025187	ENSORLE00000220716	1	1	38174707	38174940	1	234	CAGA	38174872	38174875	left	CCAGATCCTCGGGGGTCCGGATC	23	38174871	38174893	168	66	70.0	4	0|0|0|0	0
pcsk6	ENSORLG00000020313	3	ENSORLT00000025187	ENSORLE00000220716	1	1	38174707	38174940	1	234	CAGA	38174872	38174875	right	CTGGGCCGTCCAGATCCTCGGGG	23	38174862	38174884	168	66	70.0	3	0|0|0|0	0
pcsk6	ENSORLG00000020313	3	ENSORLT00000025187	ENSORLE00000220716	1	1	38174707	38174940	1	234	CAGA	38174872	38174875	left	CCACTGGGCCGTCCAGATCCTCG	23	38174859	38174881	168	66	70.0	3	0|0|0|0	0
pcsk6	ENSORLG00000020313	3	ENSORLT00000025187	ENSORLE00000220716	1	1	38174707	38174940	1	234	CAGA	38174872	38174875	left	CCGTCCAGATCCTCGGGGGTCCG	23	38174867	38174889	168	66	70.0	1	0|0|0|0	0
pcsk6	ENSORLG00000020313	3	ENSORLT00000025187	ENSORLE00000220716	1	1	38174707	38174940	1	234	CAGA	38174872	38174875	left	CCTCGGGGGTCCGGATCAGGCGG	23	38174877	38174899	168	66	80.0	3	0|0|0|1	400
pcsk6	ENSORLG00000020313	3	ENSORLT00000025187	ENSORLE00000220716	1	1	38174707	38174940	1	234	AAGG	38174772	38174775	right	CAGCTGAGTGGAAACAGACGAGG	23	38174749	38174771	68	166	55.00000000000001	0	0|0|1|43	17800
pcsk6	ENSORLG00000020313	3	ENSORLT00000025187	ENSORLE00000220716	1	1	38174707	38174940	1	234	CAGA	38174872	38174875	right	TGGGCCGTCCAGATCCTCGGGGG	23	38174863	38174885	168	66	70.0	2	0|0|0|1	400
pcsk6	ENSORLG00000020313	3	ENSORLT00000025187	ENSORLE00000220716	1	1	38174707	38174940	1	234	CAGA	38174872	38174875	right	GGACCGCTACACCAACCACTGGG	23	38174844	38174866	168	66	60.0	1	0|0|0|1	400
pcsk6	ENSORLG00000020313	3	ENSORLT00000025187	ENSORLE00000220716	1	1	38174707	38174940	1	234	CAGA	38174872	38174875	right	ACTGGGCCGTCCAGATCCTCGGG	23	38174861	38174883	168	66	65.0	3	0|0|0|1	400
pcsk6	ENSORLG00000020313	3	ENSORLT00000025187	ENSORLE00000220716	1	1	38174707	38174940	1	234	CAGA	38174780	38174783	right	TGAGTGGAAACAGACGAGGAAGG	23	38174753	38174775	76	158	50.0	0	0|0|0|4	1600
pcsk6	ENSORLG00000020313	3	ENSORLT00000025187	ENSORLE00000220716	1	1	38174707	38174940	1	234	CAGA	38174872	38174875	right	GGGACCGCTACACCAACCACTGG	23	38174843	38174865	168	66	65.0	1	0|0|0|1	400
pcsk6	ENSORLG00000020313	3	ENSORLT00000025187	ENSORLE00000220716	1	1	38174707	38174940	1	234	AAGA	38174783	38174786	left	CCGCTCCTGCTGCTCGTGCTCTG	23	38174794	38174816	79	155	65.0	0	0|0|0|5	2000
[truncated: 380,490 more rows]
